# Supplementary material for: Mechanical Insights into the Distinct Effects of Ovariectomy Versus Adrenalectomy on Age-Related Thymic Atrophy in Female Mice
Source: Int J Mol Sci. 2026 Jan 20;27(2):1022. doi: 10.3390/ijms27021022 (PMC12841801; doi:10.3390/ijms27021022)
Supplement: Supplementary file 1 [file ijms-27-01022-s001.zip]

Archive with 6 entries (6 files):
- Supplemental File S1.xlsx
- Supplemental File S2.xlsx
- Supplemental File S3.pdf
- Supplemental File S4.xlsx
- Supplemental File S5.xlsx
- Supplemental File S6.pdf
