# Supplementary material for: Mechanical Insights into the Distinct Effects of Ovariectomy Versus Adrenalectomy on Age-Related Thymic Atrophy in Female Mice
Source: Int J Mol Sci. 2026 Jan 20;27(2):1022. doi: 10.3390/ijms27021022 (PMC12841801; doi:10.3390/ijms27021022)
Supplement: Supplementary file 1 [file ijms-27-01022-s001.zip › Supplemental File S1.xlsx]

## Sheet: OVX vs Sham
gene_id	gene_name	OVX1	OVX2	Sham1	Sham2	OVX	Sham	FC	log2FoldChange	pvalue	padj	gene_biotype	tf_family
ENSMUSG00000100862	Gm10925	691.981	510.931	385.568	255.252	601.456	320.41	1.87645	0.908007	6.54868e-05	0.00774822	unprocessed_pseudogene	-
ENSMUSG00000078502	Zfp268	690.902	528.685	349.031	304.779	609.793	326.905	1.8644	0.898711	5.33577e-06	0.00134831	protein_coding	KRAB
ENSMUSG00000004110	Cacna1e	750.276	1150.09	476.913	553.364	950.182	515.138	1.84549	0.884002	7.91091e-06	0.00180906	protein_coding	Ion_trans
ENSMUSG00000074733	Zfp950	1225.27	1028.77	747.099	674.322	1127.02	710.711	1.58528	0.664739	1.17668e-05	0.00228311	protein_coding	-
ENSMUSG00000051255	Gm6563	944.592	798.946	491.335	625.748	871.769	558.542	1.5602	0.64173	0.000214782	0.0134828	processed_pseudogene	SAP
ENSMUSG00000027326	Knl1	3435.08	2958.07	1973.99	2149.64	3196.57	2061.82	1.5501	0.632358	1.17455e-07	6.83697e-05	protein_coding	-
ENSMUSG00000078185	Chml	998.569	865.031	616.333	591.461	931.8	603.897	1.5425	0.625273	4.81905e-05	0.00642842	protein_coding	-
ENSMUSG00000015882	Lcorl	1064.42	852.209	620.179	644.797	958.315	632.488	1.51446	0.598807	0.000191534	0.0130858	protein_coding	-
ENSMUSG00000028175	Depdc1a	1402.31	1045.53	795.175	822.902	1223.92	809.038	1.51212	0.596569	0.000206976	0.013436	protein_coding	-
ENSMUSG00000030775	Trat1	4728.36	3968.1	3144.16	2611.57	4348.23	2877.87	1.51077	0.59528	2.92039e-06	0.00089044	protein_coding	-
ENSMUSG00000034647	Ankrd12	1880.55	1719.21	1138.44	1264.83	1799.88	1201.63	1.4976	0.582651	5.08025e-06	0.00134831	protein_coding	-
ENSMUSG00000024795	Kif20b	1648.45	1447.97	1039.4	1033.39	1548.21	1036.39	1.49349	0.578684	1.10201e-05	0.00220505	protein_coding	Kinesin
ENSMUSG00000049164	Zfp518a	1861.12	1362.15	1094.21	1066.72	1611.63	1080.47	1.49103	0.576313	0.000200965	0.0133926	protein_coding	-
ENSMUSG00000103358	Gm37593	680.107	721.024	441.336	500.98	700.565	471.158	1.48705	0.572458	0.000585974	0.0243636	TEC	-
ENSMUSG00000028483	Snapc3	1348.34	1242.8	826.905	917.193	1295.57	872.049	1.48538	0.570829	3.36433e-05	0.00478707	protein_coding	-
ENSMUSG00000040710	St8sia4	1850.32	1442.05	1161.51	1063.87	1646.18	1112.69	1.47898	0.564603	0.000118888	0.0100163	protein_coding	-
ENSMUSG00000070601	Vmn2r84	941.354	911.39	582.679	677.18	926.372	629.93	1.47042	0.556226	0.000279499	0.015562	protein_coding	-
ENSMUSG00000098206	Mir181a-1hg	1218.79	1162.91	848.058	780.995	1190.85	814.527	1.4619	0.547848	6.92251e-05	0.00791514	lncRNA	-
ENSMUSG00000022034	Esco2	1543.73	1143.18	975.94	863.857	1343.46	919.898	1.45987	0.545837	0.000727275	0.0270421	protein_coding	-
ENSMUSG00000032740	Ccdc88a	1082.77	1039.62	732.676	734.326	1061.19	733.501	1.44661	0.532677	0.000139681	0.0111797	protein_coding	-
ENSMUSG00000027737	Slc7a11	2055.43	2160.11	1569.2	1345.79	2107.77	1457.49	1.44631	0.532382	2.26012e-05	0.00391122	protein_coding	-
ENSMUSG00000026004	Kansl1l	1867.59	1831.66	1273.05	1291.5	1849.63	1282.27	1.4424	0.528471	8.99116e-06	0.00198519	protein_coding	-
ENSMUSG00000026977	Marchf7	3916.55	3006.4	2352.83	2462.99	3461.48	2407.91	1.43723	0.523292	7.65055e-05	0.00816441	protein_coding	-
ENSMUSG00000097589	Dleu2	1854.64	1562.38	1250.93	1148.63	1708.51	1199.78	1.42366	0.509602	0.00016024	0.0119305	lncRNA	-
ENSMUSG00000097392	Thoc2l	1097.89	937.035	716.33	713.372	1017.46	714.851	1.42283	0.508764	0.000650351	0.0258372	protein_coding	-
ENSMUSG00000031592	Pcm1	3122.01	2842.67	2195.14	2002.01	2982.34	2098.58	1.42098	0.506886	1.00596e-05	0.00213916	protein_coding	-
ENSMUSG00000086503	Xist	55263.5	51435.3	37952	37255.4	53349.4	37603.7	1.41872	0.504586	1.41087e-08	1.50564e-05	lncRNA	-
ENSMUSG00000035236	Scai	1986.34	1622.55	1284.59	1282.93	1804.45	1283.76	1.40518	0.49075	0.000273301	0.0155581	protein_coding	-
ENSMUSG00000025907	Rb1cc1	2960.08	2457	1949.96	1917.25	2708.54	1933.6	1.40047	0.485914	8.53527e-05	0.00895923	protein_coding	-
ENSMUSG00000030729	Pgm2l1	1702.43	1651.15	1219.2	1199.11	1676.79	1209.16	1.38666	0.471618	0.000107532	0.00951626	protein_coding	-
ENSMUSG00000072915	Gm12258	1517.82	1452.9	1035.55	1111.49	1485.36	1073.52	1.38349	0.468308	0.000252345	0.0151006	protein_coding	KRAB
ENSMUSG00000028842	Ago3	1504.87	1425.28	1043.25	1077.2	1465.08	1060.22	1.38169	0.466431	0.000248373	0.0151006	protein_coding	Piwi
ENSMUSG00000025245	Lztfl1	1244.7	1027.78	819.213	827.664	1136.24	823.438	1.37935	0.463988	0.00169779	0.0487487	protein_coding	-
ENSMUSG00000039967	Zfp292	4828.76	4213.7	3211.47	3370.66	4521.23	3291.06	1.37361	0.457977	3.06535e-05	0.00478707	protein_coding	-
ENSMUSG00000037416	Dmxl1	2852.13	2472.79	1926.88	1950.58	2662.46	1938.73	1.37304	0.457372	0.000108494	0.00951626	protein_coding	-
ENSMUSG00000062949	Atp11c	2159.07	1914.51	1552.85	1416.27	2036.79	1484.56	1.37175	0.456022	0.000262466	0.0152779	protein_coding	E1-E2_ATPase
ENSMUSG00000047534	Mis18bp1	1318.11	1150.09	915.364	883.858	1234.1	899.611	1.37144	0.455695	0.00105665	0.0341277	protein_coding	-
ENSMUSG00000032413	Rasa2	1836.29	1530.82	1270.16	1188.64	1683.55	1229.4	1.36903	0.453158	0.000798686	0.0282541	protein_coding	C2
ENSMUSG00000056145	AI504432	5638.41	5151.72	4204.71	3680.2	5395.06	3942.46	1.36838	0.452466	3.85713e-05	0.00536895	lncRNA	-
ENSMUSG00000071337	Tia1	4652.79	3878.34	3251.85	2993.5	4265.57	3122.67	1.36581	0.449754	0.000145386	0.0113292	protein_coding	-
ENSMUSG00000005883	Spo11	2452.7	2347.52	1881.69	1647.71	2400.11	1764.7	1.36002	0.443624	0.000207741	0.013436	protein_coding	-
ENSMUSG00000037234	Hook3	2234.64	2084.16	1606.7	1569.61	2159.4	1588.15	1.35954	0.443119	0.000137198	0.01112	protein_coding	-
ENSMUSG00000058291	Zfp68	1018	998.189	739.407	743.85	1008.09	741.628	1.35923	0.44279	0.00161786	0.0470134	protein_coding	KRAB
ENSMUSG00000063663	Brwd3	2381.45	2066.41	1685.54	1591.52	2223.93	1638.53	1.35701	0.44043	0.000343009	0.017856	protein_coding	Bromodomain
ENSMUSG00000028522	Mier1	10156.3	9484.77	7443.11	7034.67	9820.51	7238.89	1.35659	0.439983	4.56752e-06	0.00127156	protein_coding	-
ENSMUSG00000025757	Hspa4l	2060.83	2035.83	1607.66	1419.12	2048.33	1513.39	1.35348	0.436673	0.000332295	0.0175841	protein_coding	-
ENSMUSG00000033799	Tasor2	2426.79	2229.16	1748.04	1694.38	2327.97	1721.21	1.35235	0.43547	0.000164534	0.0119717	protein_coding	-
ENSMUSG00000056342	Usp34	6091.81	5761.29	4295.1	4475.48	5926.55	4385.29	1.35139	0.434445	1.03567e-05	0.00213916	protein_coding	UCH
ENSMUSG00000042460	C1galt1	5188.24	4524.4	3849.92	3338.28	4856.32	3594.1	1.35108	0.434108	0.000192108	0.0130858	protein_coding	Fringe
ENSMUSG00000053702	Nebl	3970.53	3866.5	3095.12	2709.67	3918.51	2902.4	1.35008	0.433048	8.7283e-05	0.00896687	protein_coding	-
ENSMUSG00000024276	Zfp397	2508.84	2117.7	1784.58	1646.76	2313.27	1715.67	1.34804	0.430861	0.000657503	0.0258372	protein_coding	SCAN
ENSMUSG00000038538	Ubn2	3446.95	3513.39	2686.48	2502.99	3480.17	2594.74	1.34129	0.423621	6.45135e-05	0.00774822	protein_coding	-
ENSMUSG00000031093	Dock11	4489.78	3812.25	3179.74	3018.26	4151.02	3099	1.33928	0.421461	0.00023184	0.0144124	protein_coding	Ded_cyto
ENSMUSG00000032864	Rag2	3790.24	3878.34	3125.89	2602.05	3834.29	2863.97	1.33886	0.421006	0.000326726	0.0175209	protein_coding	-
ENSMUSG00000036202	Rif1	3378.94	3110.96	2429.75	2430.61	3244.95	2430.18	1.33513	0.416978	0.000113064	0.00978312	protein_coding	-
ENSMUSG00000059811	Atl2	6648.85	6105.52	4987.39	4573.58	6377.19	4780.49	1.33393	0.415686	5.47018e-05	0.00700512	protein_coding	-
ENSMUSG00000021945	Zmym2	2876.96	2505.34	2078.8	1964.87	2691.15	2021.83	1.33082	0.412312	0.00049509	0.0225698	protein_coding	-
ENSMUSG00000032253	Phip	4784.5	4397.16	3448	3461.14	4590.83	3454.57	1.3288	0.410125	6.60281e-05	0.00774822	protein_coding	Bromodomain
ENSMUSG00000024070	Prkd3	2659.97	2548.74	1951.88	1967.73	2604.35	1959.8	1.32879	0.410118	0.000189761	0.0130858	protein_coding	Pkinase
ENSMUSG00000031229	Atrx	9002.24	8479.67	6341.21	6823.23	8740.95	6582.22	1.32791	0.409158	2.62424e-05	0.00430847	protein_coding	SNF2_N
ENSMUSG00000049109	Themis	13286.9	11468.3	10349.8	8298.55	12377.6	9324.16	1.32744	0.408642	0.000732319	0.0270421	protein_coding	-
ENSMUSG00000049606	Zfp644	2501.28	2243.95	1870.15	1704.85	2372.62	1787.5	1.32715	0.408334	0.000670742	0.0259574	protein_coding	-
ENSMUSG00000019841	Rev3l	3205.14	3185.92	2414.37	2404.89	3195.53	2409.63	1.32614	0.407231	0.000100866	0.00932955	protein_coding	-
ENSMUSG00000026019	Wdr12	2337.19	2270.58	1749.96	1727.71	2303.89	1738.84	1.3249	0.405881	0.00029963	0.0163977	protein_coding	-
ENSMUSG00000026721	Rabgap1l	3109.06	2732.2	2278.8	2130.59	2920.63	2204.69	1.32453	0.405485	0.000490888	0.0225698	protein_coding	TBC
ENSMUSG00000001774	Chordc1	2928.78	2506.32	2113.41	1995.35	2717.55	2054.38	1.32256	0.403337	0.000795121	0.0282541	protein_coding	-
ENSMUSG00000057335	Cep170	2254.07	2603.97	1786.5	1889.63	2429.02	1838.06	1.32176	0.402459	0.000882851	0.0303919	protein_coding	FHA
ENSMUSG00000024290	Rock1	5051.14	4410.97	3475.88	3683.06	4731.05	3579.47	1.32156	0.402238	0.000237828	0.0146424	protein_coding	Pkinase
ENSMUSG00000037270	4932438A13Rik	7386.17	7257.58	5613.34	5472.68	7321.88	5543.01	1.32091	0.401529	1.94239e-05	0.00345476	protein_coding	-
ENSMUSG00000037475	Thoc2	4109.79	3499.58	2947.05	2819.2	3804.68	2883.13	1.31944	0.399926	0.000498216	0.0225698	protein_coding	-
ENSMUSG00000030759	Far1	2343.67	1953.96	1645.16	1611.52	2148.82	1628.34	1.31931	0.399782	0.00168714	0.0486611	protein_coding	-
ENSMUSG00000042197	Zfp451	2427.87	2431.36	1876.88	1811.53	2429.62	1844.2	1.31745	0.397743	0.000340912	0.017856	protein_coding	-
ENSMUSG00000095332	Gm9821	2336.11	2597.07	1854.77	1892.48	2466.59	1873.63	1.31668	0.396906	0.000590762	0.0244042	lncRNA	-
ENSMUSG00000025326	Ube3a	2910.42	2497.44	2196.11	1911.53	2703.93	2053.82	1.31634	0.396529	0.00162267	0.0470134	protein_coding	-
ENSMUSG00000028211	Trp53inp1	22565.5	19513	17416	14551.3	21039.3	15983.6	1.31627	0.396458	0.000472318	0.0222372	protein_coding	-
ENSMUSG00000018846	Pank3	3439.4	2922.56	2582.64	2251.55	3180.98	2417.09	1.31584	0.395989	0.00141439	0.0430894	protein_coding	Fumble
ENSMUSG00000017291	Taok1	4629.04	4112.1	3524.92	3120.17	4370.57	3322.55	1.31531	0.395405	0.000489108	0.0225698	protein_coding	-
ENSMUSG00000021270	Hsp90aa1	15123.2	14288.3	11934.4	10432.9	14705.7	11183.7	1.31492	0.39497	9.14822e-05	0.00896687	protein_coding	HATPase_c
ENSMUSG00000003847	Nfat5	4763.98	4785.78	3772.99	3491.62	4774.88	3632.31	1.31458	0.3946	0.000101994	0.00932955	protein_coding	-
ENSMUSG00000034160	Ogt	13748.9	12590.8	10803.6	9239.55	13169.9	10021.6	1.31412	0.394099	0.000214238	0.0134828	protein_coding	-
ENSMUSG00000030016	Zfp638	3476.1	3178.03	2556.67	2507.76	3327.06	2532.22	1.31375	0.393692	0.00027457	0.0155581	protein_coding	-
ENSMUSG00000021669	Cert1	2441.91	2204.5	1697.08	1843.91	2323.2	1770.49	1.31196	0.391722	0.00101341	0.0331066	protein_coding	START
ENSMUSG00000022811	Zfp148	3628.31	3359.52	2801.86	2531.57	3493.92	2666.71	1.3101	0.389677	0.000445682	0.0214327	protein_coding	-
ENSMUSG00000026471	Mr1	2096.46	2011.17	1564.39	1571.51	2053.81	1567.95	1.30977	0.389316	0.000741727	0.0271387	protein_coding	MHC_I
ENSMUSG00000024298	Zfp871	6382.21	5491.02	4823.93	4246.9	5936.62	4535.42	1.30884	0.388285	0.000675787	0.0259574	protein_coding	KRAB
ENSMUSG00000055531	Cpsf6	5910.45	4924.86	4285.48	4004.03	5417.65	4144.76	1.30696	0.386211	0.000763929	0.02748	protein_coding	RRM_1
ENSMUSG00000022141	Nipbl	8210.94	7997.35	6217.17	6186.05	8104.14	6201.61	1.30676	0.385991	3.27384e-05	0.00478707	protein_coding	-
ENSMUSG00000026395	Ptprc	32896.6	28065.7	23768.7	22882.2	30481.2	23325.5	1.30675	0.385978	0.000143624	0.0113292	protein_coding	Y_phosphatase
ENSMUSG00000006740	Kif5b	5960.11	5120.16	4341.25	4137.37	5540.13	4239.31	1.30671	0.385937	0.000415407	0.0201616	protein_coding	-
ENSMUSG00000027677	Ttc14	2910.42	2986.68	2323.03	2194.41	2948.55	2258.72	1.30547	0.38457	0.000374773	0.0188951	protein_coding	-
ENSMUSG00000074994	Qser1	1705.66	1713.29	1336.51	1282.93	1709.48	1309.72	1.30525	0.384328	0.00142667	0.0430894	protein_coding	-
ENSMUSG00000016756	Cmah	2887.75	2654.27	2135.53	2111.54	2771.01	2123.54	1.30475	0.383774	0.000544921	0.0233194	protein_coding	-
ENSMUSG00000027508	Pag1	5844.6	5975.32	4222.98	4838.36	5909.96	4530.67	1.30444	0.383429	0.000284307	0.0156932	protein_coding	-
ENSMUSG00000025862	Stag2	8032.81	6726.92	5801.8	5513.63	7379.87	5657.71	1.30427	0.383243	0.000529113	0.0231767	protein_coding	-
ENSMUSG00000094410	Zbed6	1857.88	1764.58	1351.89	1430.55	1811.23	1391.22	1.30176	0.380459	0.00159875	0.0468246	protein_coding	-
ENSMUSG00000020189	Osbpl8	6697.43	5898.39	5079.7	4604.06	6297.91	4841.88	1.30062	0.379197	0.000460353	0.0218344	protein_coding	PH
ENSMUSG00000046230	Vps13a	2107.25	2064.44	1580.73	1626.76	2085.84	1603.74	1.30055	0.379124	0.000944718	0.0316703	protein_coding	-
ENSMUSG00000060985	Tdrd5	2277.82	2530.98	1940.34	1759.14	2404.4	1849.74	1.30007	0.378592	0.00156291	0.0463303	protein_coding	-
ENSMUSG00000027365	Trpm7	3713.6	3506.48	2720.13	2835.39	3610.04	2777.76	1.29952	0.377981	0.000319682	0.0173468	protein_coding	Ion_trans
ENSMUSG00000045328	Cenpe	2759.29	2580.3	2011.49	2097.26	2669.79	2054.38	1.29943	0.377874	0.000680146	0.0259574	protein_coding	Kinesin
ENSMUSG00000024780	Cdc37l1	2752.81	2593.12	2023.03	2102.97	2672.97	2063	1.29554	0.373557	0.000732203	0.0270421	protein_coding	-
ENSMUSG00000059474	Mbtd1	3386.5	2906.78	2519.18	2342.03	3146.64	2430.6	1.29439	0.372267	0.00159613	0.0468246	protein_coding	MBT
ENSMUSG00000038535	Zfp280d	2954.68	2779.54	2325.91	2118.21	2867.11	2222.06	1.29021	0.367605	0.00109315	0.0346508	protein_coding	-
ENSMUSG00000033454	Zbtb1	3088.55	2864.37	2404.75	2212.5	2976.46	2308.63	1.28917	0.366438	0.00106394	0.0341277	protein_coding	BTB
ENSMUSG00000002222	Rmnd5a	28465.2	25939.1	21696.6	20522.1	27202.1	21109.4	1.28861	0.365812	9.87061e-05	0.00929434	protein_coding	-
ENSMUSG00000022533	Atp13a3	8645.99	8117.68	6490.24	6527.02	8381.84	6508.63	1.28775	0.364852	0.000116306	0.00992946	protein_coding	E1-E2_ATPase
ENSMUSG00000029647	Pan3	5273.52	4935.71	4245.1	3706.87	5104.62	3975.98	1.28381	0.360433	0.000925739	0.0313625	protein_coding	-
ENSMUSG00000061311	Rag1	78365.5	77111.1	59733.3	61533.8	77738.3	60633.6	1.2821	0.358507	2.71063e-05	0.00433904	protein_coding	-
ENSMUSG00000000276	Dgke	6627.26	6382.69	5330.65	4828.83	6504.97	5079.74	1.28055	0.356761	0.000401667	0.019937	protein_coding	C1_1
ENSMUSG00000063273	Naa15	3266.67	3143.51	2543.21	2465.85	3205.09	2504.53	1.27966	0.355755	0.000757014	0.0273851	protein_coding	-
ENSMUSG00000037965	Zc3h7a	3098.26	2941.3	2413.41	2314.41	3019.78	2363.91	1.27737	0.353176	0.00104579	0.0339907	protein_coding	-
ENSMUSG00000040274	Cdk6	3835.58	4068.7	3139.35	3052.55	3952.14	3095.95	1.27665	0.352358	0.000631144	0.0254165	protein_coding	Pkinase
ENSMUSG00000019726	Lyst	5253.01	6006.89	4685.47	4136.42	5629.95	4410.94	1.27649	0.352181	0.0017396	0.0497263	protein_coding	Beach
ENSMUSG00000027009	Itga4	4382.91	4269.92	3464.35	3314.47	4326.41	3389.41	1.27642	0.352106	0.000481773	0.0225167	protein_coding	FG-GAP
ENSMUSG00000040865	Ino80d	3579.74	3345.71	2748.02	2677.29	3462.72	2712.65	1.2764	0.352085	0.000866762	0.0301351	protein_coding	-
ENSMUSG00000050310	Rictor	4137.85	3802.39	3197.04	3034.45	3970.12	3115.75	1.2741	0.349481	0.000966225	0.0322226	protein_coding	-
ENSMUSG00000085438	Oip5os1	6424.31	5749.45	4857.59	4696.45	6086.88	4777.02	1.2741	0.349476	0.000662345	0.0258597	lncRNA	-
ENSMUSG00000037674	Rfx7	2865.08	2808.15	2239.37	2213.45	2836.61	2226.41	1.27404	0.349408	0.00108813	0.0346508	protein_coding	RFX_DNA_binding
ENSMUSG00000030655	Smg1	16092.6	16961.3	12962.2	12989.3	16527	12975.7	1.27371	0.349032	0.000103987	0.00937783	protein_coding	-
ENSMUSG00000035126	Dnai4	3106.9	3317.1	2555.71	2501.09	3212	2528.4	1.27048	0.345378	0.00121155	0.037658	protein_coding	-
ENSMUSG00000034342	Cbl	23596.5	25361.1	19340	19214.4	24478.8	19277.2	1.26986	0.344664	0.000133404	0.0109511	protein_coding	-
ENSMUSG00000029530	Ccr9	13265.3	12656.9	10168	10250.1	12961.1	10209.1	1.26954	0.344306	0.000147723	0.0113292	protein_coding	-
ENSMUSG00000019982	Myb	10415.3	11783	8713.27	8790.96	11099.2	8752.11	1.26824	0.342825	0.000547758	0.0233194	protein_coding	Wos2
ENSMUSG00000034248	Slc25a37	3575.42	3810.28	2860.51	2964.92	3692.85	2912.72	1.26793	0.342471	0.00106599	0.0341277	protein_coding	-
ENSMUSG00000034297	Med13	5230.34	5202.02	4344.13	3893.55	5216.18	4118.84	1.26643	0.340766	0.000983108	0.0326158	protein_coding	-
ENSMUSG00000012443	Kif11	6262.38	5776.08	4997.97	4507.86	6019.23	4752.92	1.26636	0.340693	0.0011171	0.0350626	protein_coding	Kinesin
ENSMUSG00000037876	Jmjd1c	3822.63	3519.31	2923.01	2889.68	3670.97	2906.35	1.26296	0.336814	0.00142049	0.0430894	protein_coding	JmjC
ENSMUSG00000034349	Smc4	12190.1	11359.8	9406.52	9270.98	11775	9338.75	1.26083	0.334373	0.000328363	0.0175209	protein_coding	SMC_N
ENSMUSG00000017421	Zfp207	7120.61	6858.11	5739.3	5406.01	6989.36	5572.65	1.2542	0.326763	0.000722936	0.0270421	protein_coding	-
ENSMUSG00000054387	Mdm4	8375.03	8247.88	6599.85	6662.27	8311.45	6631.06	1.2534	0.325845	0.000415638	0.0201616	protein_coding	-
ENSMUSG00000030104	Edem1	22185.5	21101	17868.8	16801.9	21643.3	17335.4	1.24849	0.320185	0.000448538	0.0214327	protein_coding	-
ENSMUSG00000024073	Birc6	8943.94	10041.1	7495.03	7757.57	9492.5	7626.3	1.24478	0.315889	0.00152629	0.0454549	protein_coding	UQ_con
ENSMUSG00000021709	Erbin	7020.21	6452.72	5371.04	5454.58	6736.46	5412.81	1.24446	0.315521	0.00133238	0.0409495	protein_coding	PDZ
ENSMUSG00000006333	Rps9	7981	7811.91	10186.3	9530.04	7896.45	9858.18	-1.24845	-0.320132	0.000657732	0.0258372	protein_coding	S4
ENSMUSG00000018293	Pfn1	9014.11	9433.48	11281.5	12171.1	9223.79	11726.3	-1.27128	-0.346284	0.000257372	0.0152588	protein_coding	-
ENSMUSG00000003814	Calr	4172.4	4407.02	5310.46	5600.31	4289.71	5455.38	-1.27166	-0.346717	0.00050648	0.0225956	protein_coding	-
ENSMUSG00000028234	Rps20	5180.68	4987.99	6736.39	6292.72	5084.33	6514.56	-1.28134	-0.357655	0.000265458	0.0153129	protein_coding	Ribosomal_S10
ENSMUSG00000057841	Rpl32	3780.53	4232.44	5146.04	5193.62	4006.48	5169.83	-1.2902	-0.3676	0.000407652	0.0200784	protein_coding	-
ENSMUSG00000007892	Rplp1	7097.94	7154.02	9464.21	8953.82	7125.98	9209.02	-1.2923	-0.369946	7.55605e-05	0.00816441	protein_coding	-
ENSMUSG00000000740	Rpl13	7283.62	7620.56	9796.9	9589.09	7452.09	9693	-1.30066	-0.379247	4.2973e-05	0.00585438	protein_coding	-
ENSMUSG00000072620	Slfn2	1294.36	1298.04	1708.62	1673.42	1296.2	1691.02	-1.30458	-0.383589	0.0014389	0.0432549	protein_coding	AAA_4
ENSMUSG00000046364	Rpl27a	4787.73	5069.85	6529.66	6337.49	4928.79	6433.58	-1.30522	-0.384298	7.62024e-05	0.00816441	protein_coding	-
ENSMUSG00000049382	Krt8	4133.54	3999.66	4847.97	5774.6	4066.6	5311.29	-1.30613	-0.385301	0.000616054	0.0249658	protein_coding	Filament
ENSMUSG00000022443	Myh9	9237.57	10929.8	12314.2	14161.7	10083.7	13237.9	-1.31273	-0.392572	0.000500533	0.0225698	protein_coding	-
ENSMUSG00000020358	Hnrnpab	4321.38	4899.21	5507.57	6609.88	4610.29	6058.73	-1.31406	-0.394035	0.000837379	0.0294087	protein_coding	RRM_1
ENSMUSG00000073421	H2-Ab1	5946.07	4863.7	6840.23	7382.31	5404.89	7111.27	-1.31589	-0.396041	0.000604909	0.0248284	protein_coding	C1-set
ENSMUSG00000031827	Cotl1	1781.23	1545.61	2215.34	2181.07	1663.42	2198.2	-1.32186	-0.402565	0.000925468	0.0313625	protein_coding	-
ENSMUSG00000061232	H2-K1	9768.7	8615.79	11940.1	12385.4	9192.25	12162.8	-1.32325	-0.404081	5.04845e-05	0.00659698	protein_coding	MHC_I
ENSMUSG00000020400	Tnip1	1010.44	1062.3	1336.51	1408.65	1036.37	1372.58	-1.32424	-0.405164	0.00175187	0.0498544	protein_coding	-
ENSMUSG00000025290	Rps24	5663.24	7194.46	8765.19	8264.26	6428.85	8514.73	-1.32429	-0.405216	0.000695389	0.0263466	protein_coding	Ribosomal_S24e
ENSMUSG00000069565	Dazap1	1129.19	1327.63	1663.42	1614.37	1228.41	1638.9	-1.33367	-0.415403	0.00160153	0.0468246	protein_coding	-
ENSMUSG00000017404	Rpl19	5148.3	6709.17	8093.09	7786.14	5928.73	7939.61	-1.33899	-0.42114	0.000648841	0.0258372	protein_coding	-
ENSMUSG00000060586	H2-Eb1	4318.14	3908.92	5123.93	5904.13	4113.53	5514.03	-1.3406	-0.422881	0.000148626	0.0113292	protein_coding	-
ENSMUSG00000023043	Krt18	2924.46	2937.36	3610.5	4292.61	2930.91	3951.56	-1.34825	-0.431088	0.000189587	0.0130858	protein_coding	Filament
ENSMUSG00000003072	Atp5d	1240.38	1523.91	1870.15	1863.91	1382.15	1867.03	-1.35028	-0.433256	0.00116278	0.0363184	protein_coding	-
ENSMUSG00000051495	Irf2bp2	1503.79	1625.51	2076.88	2155.36	1564.65	2116.12	-1.35223	-0.43534	0.000211641	0.0134828	protein_coding	-
ENSMUSG00000073411	H2-D1	7150.83	7209.25	9481.52	10010.1	7180.04	9745.8	-1.35734	-0.440783	2.22296e-06	0.000711679	protein_coding	MHC_I
ENSMUSG00000018770	Atp5g3	1536.18	1940.16	2394.18	2330.6	1738.17	2362.39	-1.35863	-0.44215	0.000840512	0.0294087	protein_coding	-
ENSMUSG00000022831	Hcls1	1509.19	1769.52	1999.96	2456.32	1639.35	2228.14	-1.35886	-0.442395	0.00133663	0.0409495	protein_coding	SH3_1
ENSMUSG00000034168	Irf2bpl	720.049	717.078	969.209	985.768	718.564	977.489	-1.36036	-0.443989	0.0017607	0.049884	protein_coding	-
ENSMUSG00000002603	Tgfb1	1224.19	1547.59	1931.69	1842.01	1385.89	1886.85	-1.36088	-0.444545	0.00126538	0.0391411	protein_coding	TGFb_propeptide
ENSMUSG00000024308	Tapbp	1872.99	1723.16	2421.1	2498.23	1798.07	2459.67	-1.36818	-0.452261	7.53096e-05	0.00816441	protein_coding	C1-set
ENSMUSG00000054452	Tle5	4573.99	6179.5	7220.99	7494.69	5376.74	7357.84	-1.36824	-0.452324	0.00050817	0.0225956	protein_coding	-
ENSMUSG00000035557	Krt17	1893.5	1785.3	2451.87	2581.09	1839.4	2516.48	-1.36827	-0.452356	6.21587e-05	0.00774822	protein_coding	Filament
ENSMUSG00000028639	Ybx1	4079.56	5881.62	6651.78	6981.33	4980.59	6816.55	-1.36839	-0.452478	0.00145215	0.0434492	protein_coding	CSD
ENSMUSG00000050628	Ubald2	804.253	812.755	1089.4	1151.49	808.504	1120.45	-1.3858	-0.470717	0.000611338	0.0249325	protein_coding	-
ENSMUSG00000028964	Park7	894.934	983.394	1219.2	1408.65	939.164	1313.93	-1.39874	-0.484126	0.0005747	0.024051	protein_coding	DJ-1_PfpI
ENSMUSG00000028849	Map7d1	818.287	946.899	1156.71	1320.07	882.593	1238.39	-1.40264	-0.488144	0.000783871	0.0280398	protein_coding	-
ENSMUSG00000007836	Hnrnpa0	4896.77	6047.33	7572.91	7915.67	5472.05	7744.29	-1.41505	-0.500854	1.36662e-05	0.00257366	protein_coding	RRM_1
ENSMUSG00000034595	Ppp1r18	879.82	854.181	1176.9	1283.88	867.001	1230.39	-1.41928	-0.505161	0.000202887	0.0133926	protein_coding	-
ENSMUSG00000062997	Rpl35	1768.28	2370.21	3084.55	2811.58	2069.24	2948.06	-1.42421	-0.510161	0.000279085	0.015562	protein_coding	-
ENSMUSG00000023367	Tmem176a	562.437	564.194	763.445	848.618	563.315	806.031	-1.43089	-0.516915	0.000931913	0.0314055	protein_coding	-
ENSMUSG00000029810	Tmem176b	1093.57	889.69	1438.43	1401.03	991.629	1419.73	-1.43241	-0.518443	0.000262321	0.0152779	protein_coding	-
ENSMUSG00000018340	Anxa6	1674.36	1710.34	2319.18	2563.95	1692.35	2441.56	-1.44267	-0.528738	5.47496e-06	0.00134831	protein_coding	-
ENSMUSG00000016252	Atp5e	706.015	859.113	1201.9	1061.01	782.564	1131.45	-1.44507	-0.531136	0.00053209	0.0231767	protein_coding	-
ENSMUSG00000024914	Drap1	616.414	660.856	971.132	881.953	638.635	926.543	-1.45045	-0.536505	0.000359281	0.0184038	protein_coding	-
ENSMUSG00000000303	Cdh1	603.46	624.361	844.212	939.099	613.91	891.655	-1.45229	-0.538331	0.000390773	0.0195478	protein_coding	Cadherin
ENSMUSG00000028793	Rnf19b	485.79	504.026	703.831	740.04	494.908	721.935	-1.45855	-0.544531	0.000681061	0.0259574	protein_coding	IBR
ENSMUSG00000090841	Myl6	1670.04	2111.78	2670.13	2849.68	1890.91	2759.91	-1.45907	-0.545054	3.35093e-05	0.00478707	protein_coding	-
ENSMUSG00000040488	Ltbp4	576.471	650.993	869.212	922.907	613.732	896.06	-1.45946	-0.545432	0.000367283	0.0186644	protein_coding	EGF_CA
ENSMUSG00000000682	Cd52	1143.23	1079.07	1560.54	1688.66	1111.15	1624.6	-1.46234	-0.548278	1.58617e-05	0.00290179	protein_coding	-
ENSMUSG00000027215	Cd82	876.582	754.56	1125.94	1263.88	815.571	1194.91	-1.46575	-0.551635	0.000164012	0.0119717	protein_coding	Tetraspannin
ENSMUSG00000004665	Cnn2	1626.86	1628.47	2303.8	2478.23	1627.66	2391.01	-1.469	-0.554833	1.30118e-06	0.000509368	protein_coding	-
ENSMUSG00000027447	Cst3	2495.88	2422.48	3603.77	3657.34	2459.18	3630.55	-1.47641	-0.562091	6.28157e-08	4.46899e-05	protein_coding	-
ENSMUSG00000034981	Parm1	417.78	494.163	668.254	679.085	455.971	673.67	-1.47657	-0.56225	0.000995942	0.0328712	protein_coding	-
ENSMUSG00000024610	Cd74	12313.2	14336.6	18379.4	20992.6	13324.9	19686	-1.47732	-0.562981	2.31736e-07	0.000123651	protein_coding	-
ENSMUSG00000070713	Gm10282	588.346	833.468	1024.02	1085.77	710.907	1054.89	-1.48274	-0.568266	0.00100799	0.0330984	protein_coding	-
ENSMUSG00000039157	Fam102a	1169.14	835.441	1465.35	1508.65	1002.29	1487	-1.48454	-0.570014	0.000356098	0.0183878	protein_coding	-
ENSMUSG00000036887	C1qa	555.96	704.256	874.981	1003.86	630.108	939.422	-1.48998	-0.575291	0.000547721	0.0233194	protein_coding	Collagen
ENSMUSG00000063457	Rps15	3387.58	4290.63	5703.72	5817.46	3839.11	5760.59	-1.5002	-0.585158	1.35238e-06	0.000509368	protein_coding	-
ENSMUSG00000022037	Clu	566.755	556.303	888.442	798.139	561.529	843.29	-1.50183	-0.586725	0.000155928	0.011746	protein_coding	-
ENSMUSG00000027514	Zbp1	530.051	509.944	686.523	891.477	519.998	789	-1.51757	-0.601762	0.000570806	0.0240452	protein_coding	-
ENSMUSG00000093674	Rpl41	4582.62	5019.55	7607.52	6984.19	4801.09	7295.86	-1.51949	-0.603585	4.28313e-09	9.14162e-06	protein_coding	-
ENSMUSG00000030403	Vasp	925.161	1125.43	1452.85	1681.04	1025.29	1566.95	-1.52767	-0.61133	2.5189e-05	0.00424434	protein_coding	-
ENSMUSG00000019505	Ubb	5197.96	6865.01	9444.02	9015.73	6031.49	9229.88	-1.53006	-0.613593	9.84346e-07	0.000450198	protein_coding	ubiquitin
ENSMUSG00000092086	Gm6793	604.539	946.899	1081.71	1310.55	775.719	1196.13	-1.54085	-0.623725	0.00110902	0.0349806	processed_pseudogene	RRM_1
ENSMUSG00000020108	Ddit4	813.969	1051.45	1699.96	1180.06	932.71	1440.01	-1.54322	-0.625948	0.000511691	0.0225956	protein_coding	-
ENSMUSG00000028843	Sh3bgrl3	1109.76	1703.43	2083.61	2262.03	1406.6	2172.82	-1.54396	-0.626631	0.000186967	0.0130858	protein_coding	-
ENSMUSG00000078348	Sf3b5	531.131	692.42	949.018	948.623	611.775	948.82	-1.54977	-0.632057	0.000129162	0.0107406	protein_coding	-
ENSMUSG00000028364	Tnc	2264.86	2693.73	3736.46	3992.6	2479.3	3864.53	-1.55836	-0.640024	5.83905e-08	4.46899e-05	protein_coding	Fibrinogen_C
ENSMUSG00000020241	Col6a2	473.915	542.494	745.176	842.903	508.205	794.039	-1.56177	-0.64318	9.65167e-05	0.00922383	protein_coding	-
ENSMUSG00000040824	Snrpd2	499.824	680.583	893.25	958.147	590.204	925.699	-1.56718	-0.648169	0.00018451	0.0130858	protein_coding	LSM
ENSMUSG00000040048	Ndufb10	360.564	534.603	680.754	730.516	447.584	705.635	-1.57491	-0.655265	0.000906118	0.0310261	protein_coding	-
ENSMUSG00000061527	Krt5	1236.07	1647.21	1986.49	2575.38	1441.64	2280.94	-1.58163	-0.661411	3.33999e-05	0.00478707	protein_coding	Filament
ENSMUSG00000070003	Ssbp4	490.108	759.492	876.904	1102.92	624.8	989.911	-1.5831	-0.662749	0.000870685	0.0301351	protein_coding	-
ENSMUSG00000021262	Evl	677.947	643.102	1008.63	1099.11	660.525	1053.87	-1.59582	-0.674296	3.39717e-06	0.00098873	protein_coding	-
ENSMUSG00000047730	Fcgbp	5364.21	4802.55	6946	9300.51	5083.38	8123.25	-1.59812	-0.676371	2.927e-07	0.000144166	protein_coding	VWD
ENSMUSG00000056708	Ier5	553.801	568.139	917.287	880.048	560.97	898.668	-1.60182	-0.679713	6.1094e-06	0.00144883	protein_coding	-
ENSMUSG00000062456	Rpl9-ps6	311.985	442.872	600.948	615.272	377.429	608.11	-1.60944	-0.686558	0.000549935	0.0233194	protein_coding	-
ENSMUSG00000027523	Gnas	318.463	460.627	572.103	692.419	389.545	632.261	-1.62145	-0.697288	0.000734862	0.0270421	protein_coding	-
ENSMUSG00000046229	Scand1	520.335	830.509	1133.63	1078.15	675.422	1105.89	-1.63587	-0.71006	0.000198673	0.0133905	protein_coding	-
ENSMUSG00000034892	Rps29	1178.85	1372.02	2216.3	1985.82	1275.43	2101.06	-1.64676	-0.71963	3.4242e-08	3.13216e-05	protein_coding	-
ENSMUSG00000071076	Jund	613.175	1000.16	1380.74	1311.5	806.668	1346.12	-1.6674	-0.737603	9.24275e-05	0.00896687	protein_coding	Jun
ENSMUSG00000015092	Edf1	526.813	824.591	1010.55	1305.79	675.702	1158.17	-1.71272	-0.776292	9.16203e-05	0.00896687	protein_coding	HTH_3
ENSMUSG00000045394	Epcam	412.382	291.96	565.372	660.036	352.171	612.704	-1.74174	-0.800533	8.88387e-05	0.00896687	protein_coding	-
ENSMUSG00000029623	Pdap1	383.235	594.771	778.829	935.289	489.003	857.059	-1.75093	-0.808121	6.6555e-05	0.00774822	protein_coding	-
ENSMUSG00000052837	Junb	554.881	517.835	898.057	998.15	536.358	948.103	-1.76816	-0.822247	9.35168e-08	5.98788e-05	protein_coding	-
ENSMUSG00000025498	Irf7	453.404	279.138	572.103	726.706	366.271	649.405	-1.77521	-0.827989	0.000250055	0.0151006	protein_coding	IRF
ENSMUSG00000029309	Sparcl1	356.246	414.268	663.447	710.515	385.257	686.981	-1.78214	-0.83361	1.70858e-06	0.000575791	protein_coding	-
ENSMUSG00000062647	Rpl7a	1125.95	1214.2	2277.83	1970.58	1170.08	2124.21	-1.81507	-0.860028	2.30587e-11	7.38224e-08	protein_coding	-
ENSMUSG00000057322	Rpl38	621.812	778.232	1322.09	1249.59	700.022	1285.84	-1.83564	-0.876285	7.4095e-09	1.18608e-05	protein_coding	-
ENSMUSG00000044177	Wfikkn2	330.337	340.292	563.449	671.465	335.315	617.457	-1.84128	-0.880709	1.63609e-06	0.000575791	protein_coding	Kunitz_BPTI
ENSMUSG00000094686	Ccl21a	1699.19	1832.64	2952.82	3677.34	1765.91	3315.08	-1.87707	-0.90848	2.02693e-12	1.29784e-08	protein_coding	-
ENSMUSG00000067288	Rps28	440.45	684.529	1116.32	1024.82	562.489	1070.57	-1.90134	-0.927016	1.09436e-06	0.000467146	protein_coding	-
ENSMUSG00000055148	Klf2	335.735	341.278	631.717	740.993	338.507	686.355	-2.02753	-1.01972	1.03689e-08	1.32784e-05	protein_coding	zf-C2H2
ENSMUSG00000026238	Ptma	14728.1	19718.2	22316.8	22711.7	17223.1	22514.3	-1.30714	-0.386416	0.00179653	0.0506749	protein_coding	-
ENSMUSG00000022797	Tfrc	2568.21	1948.05	1715.35	1609.61	2258.13	1662.48	1.3579	0.441377	0.0018076	0.0507633	protein_coding	TFR_dimer
ENSMUSG00000032293	Ireb2	3317.41	2932.43	2550.91	2310.6	3124.92	2430.75	1.28541	0.36223	0.00186753	0.0519319	protein_coding	Aconitase
ENSMUSG00000020463	Ppp4r3b	3470.7	2893.96	2555.71	2328.7	3182.33	2442.21	1.30283	0.38165	0.00187354	0.0519319	protein_coding	-
ENSMUSG00000064061	Dzip3	918.684	728.915	626.909	483.836	823.799	555.373	1.48281	0.568335	0.00186891	0.0519319	protein_coding	-
ENSMUSG00000047141	Zfp654	1571.8	1125.43	1013.44	860.999	1348.62	937.219	1.43839	0.524452	0.00188598	0.0520515	protein_coding	-
ENSMUSG00000044894	Uqcrq	541.926	608.58	806.713	801.948	575.253	804.331	-1.39767	-0.483027	0.00195892	0.052924	protein_coding	-
ENSMUSG00000024399	Ltb	1392.6	1100.77	1796.11	1600.09	1246.68	1698.1	-1.36266	-0.446429	0.00193535	0.052924	protein_coding	-
ENSMUSG00000032410	Xrn1	4541.6	4391.24	3751.84	3369.71	4466.42	3560.77	1.25431	0.326899	0.00195069	0.052924	protein_coding	-
ENSMUSG00000031309	Rps6ka3	3897.12	3338.8	2912.44	2735.39	3617.96	2823.91	1.281	0.357268	0.00194941	0.052924	protein_coding	Pkinase
ENSMUSG00000040446	Rprd1a	1088.17	969.585	809.598	659.084	1028.88	734.341	1.40085	0.486304	0.00193155	0.052924	protein_coding	-
ENSMUSG00000055240	Zfp101	961.865	779.219	632.678	595.271	870.542	613.974	1.41727	0.503113	0.00197804	0.0532159	protein_coding	-
ENSMUSG00000040242	Fgfr1op2	5573.63	4527.36	4127.79	3627.82	5050.5	3877.81	1.30225	0.381011	0.00200952	0.0538365	protein_coding	-
ENSMUSG00000040699	Limd2	3964.05	3896.09	4724.9	5003.13	3930.07	4864.01	-1.23767	-0.307631	0.00202946	0.0541444	protein_coding	LIM
ENSMUSG00000039789	Zfp597	821.525	669.733	533.642	503.837	745.629	518.74	1.43674	0.522798	0.00204826	0.0544191	protein_coding	-
ENSMUSG00000079435	Rpl36a	1532.94	1699.49	2068.22	2098.21	1616.21	2083.22	-1.28867	-0.365888	0.00206148	0.0545441	protein_coding	-
ENSMUSG00000026648	Dclre1c	1413.11	1378.92	1025.94	1096.25	1396.02	1061.09	1.31555	0.395661	0.00208493	0.0549375	protein_coding	-
ENSMUSG00000000600	Krit1	2279.98	2008.21	1693.23	1618.18	2144.09	1655.71	1.29473	0.37265	0.00211826	0.055587	protein_coding	Band_41
ENSMUSG00000060450	Rnf14	1727.25	1527.86	1242.28	1238.16	1627.56	1240.22	1.31202	0.391785	0.00212831	0.0556228	protein_coding	RWD
ENSMUSG00000033054	Npat	1309.47	1222.09	962.479	947.671	1265.78	955.075	1.32513	0.40613	0.00214009	0.0557033	protein_coding	-
ENSMUSG00000099764	Rps10-ps2	1979.87	2804.2	3562.42	3041.12	2392.03	3301.77	-1.37989	-0.464552	0.00216614	0.0559265	processed_pseudogene	-
ENSMUSG00000028134	Ptbp2	1315.95	1106.69	921.134	860.047	1211.32	890.59	1.3597	0.443288	0.00216122	0.0559265	protein_coding	-
ENSMUSG00000041736	Tspo	681.186	826.563	1018.25	1061.01	753.875	1039.63	-1.37833	-0.462919	0.00222356	0.0567286	protein_coding	-
ENSMUSG00000003068	Stk11	1575.04	2040.76	2366.29	2459.18	1807.9	2412.74	-1.33406	-0.415827	0.00222378	0.0567286	protein_coding	Pkinase
ENSMUSG00000046785	Epm2aip1	3724.39	3453.22	2992.24	2677.29	3588.81	2834.77	1.26591	0.340177	0.00221089	0.0567286	protein_coding	-
ENSMUSG00000072235	Tuba1a	1372.09	1508.13	2162.45	1711.52	1440.11	1936.99	-1.34477	-0.427361	0.002246	0.0568425	protein_coding	Tubulin
ENSMUSG00000026605	Cenpf	3122.01	3198.74	2412.45	2615.38	3160.38	2513.91	1.25718	0.330189	0.00224421	0.0568425	protein_coding	-
ENSMUSG00000003226	Ranbp2	5969.82	5513.71	4571.05	4724.07	5741.77	4647.56	1.23535	0.304919	0.00226612	0.0570539	protein_coding	Pro_isomerase
ENSMUSG00000062627	Mysm1	1536.18	1451.91	1136.51	1154.35	1494.04	1145.43	1.30419	0.383157	0.00227218	0.0570539	protein_coding	-
ENSMUSG00000028430	Nol6	577.551	741.737	883.634	989.578	659.644	936.606	-1.41897	-0.504845	0.00232018	0.0573946	protein_coding	-
ENSMUSG00000022892	App	924.081	915.335	1241.32	1192.45	919.708	1216.88	-1.32314	-0.403969	0.0023153	0.0573946	protein_coding	-
ENSMUSG00000061136	Prpf40a	4497.34	3934.56	3502.81	3112.55	4215.95	3307.68	1.27446	0.349888	0.0023216	0.0573946	protein_coding	FF
ENSMUSG00000003477	Inmt	563.517	532.63	375.953	378.116	548.074	377.035	1.4534	0.539435	0.00230263	0.0573946	protein_coding	NNMT_PNMT_TEMT
ENSMUSG00000037608	Bclaf1	5146.14	5026.45	4100.87	4182.13	5086.3	4141.5	1.2281	0.296424	0.00236878	0.0583357	protein_coding	-
ENSMUSG00000030605	Mfge8	714.652	724.969	952.864	990.53	719.81	971.697	-1.34988	-0.432836	0.00239466	0.0587472	protein_coding	-
ENSMUSG00000041058	Wwp1	1168.06	936.049	803.828	699.086	1052.05	751.457	1.3995	0.484911	0.00240983	0.0588937	protein_coding	HECT
ENSMUSG00000032549	Rab6b	974.819	971.557	639.409	771.471	973.188	705.44	1.37947	0.464109	0.00242253	0.058979	protein_coding	Ras
ENSMUSG00000027133	Nop10	343.292	512.903	724.022	599.08	428.098	661.551	-1.54371	-0.626399	0.00252957	0.0599882	protein_coding	-
ENSMUSG00000038037	Socs1	1261.98	1544.63	1849.96	1858.2	1403.3	1854.08	-1.32071	-0.401316	0.00252055	0.0599882	protein_coding	-
ENSMUSG00000051695	Pcbp1	3683.37	4154.52	4842.2	4932.65	3918.94	4887.43	-1.24696	-0.31842	0.00252594	0.0599882	protein_coding	KH_1
ENSMUSG00000033671	Cep350	3833.43	4163.39	3182.62	3245.89	3998.41	3214.26	1.24407	0.315071	0.00251919	0.0599882	protein_coding	-
ENSMUSG00000033411	Ctdspl2	2219.52	1955.94	1685.54	1527.7	2087.73	1606.62	1.29923	0.377658	0.00247493	0.0599882	protein_coding	NIF
ENSMUSG00000035967	Ints6l	1190.73	1184.61	891.327	906.716	1187.67	899.021	1.32104	0.401679	0.00250733	0.0599882	protein_coding	-
ENSMUSG00000076488	Trbj1-6	672.55	534.603	392.299	425.737	603.576	409.018	1.47483	0.560545	0.00248936	0.0599882	TR_J_gene	-
ENSMUSG00000048279	Sacs	1899.98	1877.03	1480.74	1479.13	1888.5	1479.93	1.27605	0.35168	0.0025634	0.0605663	protein_coding	-
ENSMUSG00000028282	Casp8ap2	1811.46	1861.25	1348.05	1497.22	1836.35	1422.64	1.29084	0.368313	0.00262616	0.061821	protein_coding	-
ENSMUSG00000033237	Arid2	5113.75	5288.82	4302.79	4182.13	5201.29	4242.46	1.22605	0.29402	0.00265526	0.062277	protein_coding	ARID
ENSMUSG00000027863	Cd2	1071.98	915.335	1249.01	1428.65	993.656	1338.83	-1.34791	-0.430719	0.00266502	0.0622778	protein_coding	V-set
ENSMUSG00000057863	Rpl36	1899.98	1829.68	2295.14	2418.23	1864.83	2356.68	-1.26386	-0.337835	0.00273157	0.0636008	protein_coding	-
ENSMUSG00000035992	Fnip1	1204.76	1048.49	831.712	845.76	1126.63	838.736	1.34283	0.425282	0.00277623	0.0644066	protein_coding	-
ENSMUSG00000026775	Yme1l1	3699.56	3120.82	2800.9	2499.18	3410.19	2650.04	1.28665	0.363621	0.00280462	0.0648303	protein_coding	AAA
ENSMUSG00000025225	Nfkb2	861.468	842.345	1067.28	1211.49	851.907	1139.39	-1.33758	-0.419624	0.00287796	0.0660486	protein_coding	RHD
ENSMUSG00000025001	Hells	2006.85	1749.79	1527.85	1334.36	1878.32	1431.1	1.31226	0.392055	0.00287488	0.0660486	protein_coding	SNF2_N
ENSMUSG00000023150	Ivns1abp	6764.36	6438.91	5654.68	5007.89	6601.64	5331.29	1.23825	0.308305	0.00291797	0.0664902	protein_coding	BTB
ENSMUSG00000025531	Chm	956.467	804.864	649.986	623.844	880.665	636.915	1.38218	0.466948	0.00291733	0.0664902	protein_coding	-
ENSMUSG00000024381	Bin1	594.823	488.245	743.253	781.947	541.534	762.6	-1.40911	-0.494789	0.00294349	0.066834	protein_coding	-
ENSMUSG00000057278	Snrpg	586.187	631.266	900.942	782.9	608.726	841.921	-1.38272	-0.467508	0.00295766	0.0669185	protein_coding	LSM
ENSMUSG00000001119	Col6a1	543.006	559.262	754.791	761.946	551.134	758.369	-1.37587	-0.460349	0.00300836	0.0678258	protein_coding	VWA
ENSMUSG00000027550	Lrrcc1	904.65	729.901	596.141	568.602	817.275	582.372	1.40272	0.488223	0.00315711	0.0709298	protein_coding	-
ENSMUSG00000108621	Gm33989	1222.03	1141.21	952.864	807.663	1181.62	880.263	1.34222	0.424624	0.00319966	0.0716343	lncRNA	-
ENSMUSG00000044098	Rsbn1	1386.12	1218.15	975.94	998.15	1302.13	987.045	1.31887	0.399301	0.00324339	0.0723603	protein_coding	-
ENSMUSG00000022789	Dnm1l	2258.39	1976.65	1647.08	1660.09	2117.52	1653.58	1.28029	0.356474	0.00329722	0.0732415	protein_coding	-
ENSMUSG00000035898	Uba6	1206.92	1101.76	936.518	761.946	1154.34	849.232	1.35911	0.44266	0.00330576	0.0732415	protein_coding	-
ENSMUSG00000027985	Lef1	3451.27	3904.97	4592.21	4544.06	3678.12	4568.13	-1.2418	-0.312429	0.00333786	0.0736976	protein_coding	-
ENSMUSG00000007850	Hnrnph1	11028.5	10926.8	9483.44	8564.28	10977.7	9023.86	1.21652	0.282757	0.00338257	0.0744281	protein_coding	RRM_1
ENSMUSG00000022982	Sod1	1106.52	1276.34	1631.69	1492.46	1191.43	1562.08	-1.31065	-0.390286	0.0034336	0.07478	protein_coding	-
ENSMUSG00000029202	Pds5a	6624.02	6471.46	5363.34	5446.01	6547.74	5404.68	1.21147	0.276759	0.00342996	0.07478	protein_coding	-
ENSMUSG00000022914	Brwd1	3270.99	3152.38	2627.83	2562.04	3211.69	2594.94	1.23762	0.307565	0.00342488	0.07478	protein_coding	Bromodomain
ENSMUSG00000002718	Cse1l	2771.16	2574.38	2146.11	2127.74	2672.77	2136.92	1.25062	0.322647	0.00349899	0.0756894	protein_coding	-
ENSMUSG00000026639	Lamb3	468.518	479.367	676.908	643.845	473.943	660.376	-1.39323	-0.478434	0.00353905	0.0760421	protein_coding	Laminin_EGF
ENSMUSG00000028851	Nudc	966.183	1190.53	1386.51	1491.51	1078.36	1439.01	-1.33386	-0.415606	0.00353608	0.0760421	protein_coding	-
ENSMUSG00000023845	Lnpep	7489.81	7055.38	6181.59	5739.36	7272.59	5960.48	1.22009	0.286991	0.00358201	0.0767078	protein_coding	-
ENSMUSG00000078495	Zfp984	633.687	524.74	419.222	381.926	579.213	400.574	1.44532	0.531386	0.00379837	0.0810699	protein_coding	KRAB
ENSMUSG00000021413	Prpf4b	4815.8	5059	4169.14	3896.4	4937.4	4032.77	1.22439	0.29206	0.00393076	0.0836167	protein_coding	Pkinase
ENSMUSG00000035933	Cog5	1379.64	1343.41	1015.36	1087.68	1361.53	1051.52	1.29472	0.372641	0.00396437	0.0837751	protein_coding	-
ENSMUSG00000057894	Zfp329	1298.68	1179.68	971.132	919.098	1239.18	945.115	1.31089	0.390545	0.00395695	0.0837751	protein_coding	zf-C2H2
ENSMUSG00000026479	Lamc2	490.108	477.395	674.024	663.846	483.752	668.935	-1.38293	-0.467733	0.00398079	0.0838454	protein_coding	-
ENSMUSG00000029455	Aldh2	699.538	990.298	1238.43	1131.49	844.918	1184.96	-1.40149	-0.48696	0.00400354	0.0840481	protein_coding	Aldedh
ENSMUSG00000021242	Npc2	2399.8	2349.49	2884.55	2989.69	2374.65	2937.12	-1.23692	-0.30675	0.00402595	0.0842423	protein_coding	-
ENSMUSG00000033307	Mif	912.206	1176.72	1373.05	1435.32	1044.46	1404.18	-1.34371	-0.42622	0.00406219	0.0847238	protein_coding	MIF
ENSMUSG00000003429	Rps11	3804.28	4668.41	5722.95	5065.99	4236.34	5394.47	-1.27317	-0.348424	0.00411678	0.0850833	protein_coding	-
ENSMUSG00000020594	Pum2	9451.32	8396.82	7549.83	7008	8924.07	7278.92	1.22595	0.293896	0.00414587	0.0850833	protein_coding	PUF
ENSMUSG00000028382	Ptbp3	7238.28	6305.75	5662.38	5298.38	6772.01	5480.38	1.23558	0.30519	0.00412161	0.0850833	protein_coding	RRM_1
ENSMUSG00000022106	Rcbtb2	3527.92	3356.56	2552.83	2940.16	3442.24	2746.49	1.25323	0.32565	0.00414137	0.0850833	protein_coding	-
ENSMUSG00000075700	Selenot	4474.67	3337.82	3194.16	2692.53	3906.24	2943.34	1.32692	0.408086	0.00409899	0.0850833	protein_coding	-
ENSMUSG00000050315	Synpo2	473.915	448.79	601.91	692.419	461.353	647.164	-1.40307	-0.488588	0.0042578	0.0860021	protein_coding	PDZ
ENSMUSG00000020074	Ccar1	3064.8	2919.6	2370.14	2466.8	2992.2	2418.47	1.23714	0.307003	0.00425076	0.0860021	protein_coding	SAP
ENSMUSG00000108132	Gm44175	1829.81	1688.64	1374.97	1390.55	1759.22	1382.76	1.27206	0.347165	0.00424729	0.0860021	lncRNA	-
ENSMUSG00000015880	Ncapg	1774.75	1579.15	1360.55	1233.4	1676.95	1296.97	1.29274	0.37043	0.00421865	0.0860021	protein_coding	-
ENSMUSG00000033446	Lpar6	2377.13	1952.98	1809.58	1439.13	2165.06	1624.35	1.33264	0.414283	0.00422234	0.0860021	protein_coding	7tm_1
ENSMUSG00000021703	Serinc5	4027.74	4215.67	3442.23	3294.47	4121.71	3368.35	1.22373	0.291283	0.00430629	0.086708	protein_coding	-
ENSMUSG00000020580	Rock2	2077.02	2067.4	1668.23	1640.09	2072.21	1654.16	1.25272	0.325063	0.00433082	0.0869287	protein_coding	-
ENSMUSG00000033938	Ndufb7	521.415	659.87	792.29	853.38	590.642	822.835	-1.39221	-0.477372	0.00434853	0.0870114	protein_coding	NDUF_B7
ENSMUSG00000037808	Fam76b	1752.08	1614.66	1408.62	1163.87	1683.37	1286.25	1.30863	0.388054	0.00436614	0.0870916	protein_coding	-
ENSMUSG00000048047	Zbtb33	1576.12	1484.46	1261.51	1096.25	1530.29	1178.88	1.29799	0.376276	0.004388	0.0871512	protein_coding	BTB
ENSMUSG00000102600	Gm37266	549.483	547.426	347.108	416.213	548.454	381.66	1.43691	0.522973	0.00439635	0.0871512	TEC	-
ENSMUSG00000027379	Bub1	1614.98	1515.04	1246.13	1201.97	1565.01	1224.05	1.2784	0.354339	0.00443239	0.0875945	protein_coding	Pkinase
ENSMUSG00000054737	Zfp182	615.334	572.085	442.298	400.974	593.709	421.636	1.40788	0.493521	0.00452172	0.0890849	protein_coding	KRAB
ENSMUSG00000029817	Tra2a	4363.48	3844.8	3465.31	3097.31	4104.14	3281.31	1.25063	0.322659	0.00457693	0.0898959	protein_coding	RRM_1
ENSMUSG00000035293	G2e3	2104.01	2008.21	1756.69	1400.08	2056.11	1578.38	1.30264	0.381437	0.00459491	0.089973	protein_coding	HECT
ENSMUSG00000002325	Irf9	677.947	699.324	854.789	1004.82	688.636	929.803	-1.35013	-0.433103	0.00460959	0.0899854	protein_coding	IRF
ENSMUSG00000048249	Crebrf	1871.91	1647.21	1408.62	1337.22	1759.56	1372.92	1.28135	0.357665	0.00469434	0.0913613	protein_coding	-
ENSMUSG00000055296	Tmem245	3913.31	3896.09	3256.66	3148.74	3904.7	3202.7	1.21919	0.285922	0.00473626	0.0918977	protein_coding	-
ENSMUSG00000022604	Cep97	4405.58	4273.87	3699.92	3383.99	4339.72	3541.96	1.22521	0.293027	0.00478958	0.0926516	protein_coding	-
ENSMUSG00000052917	Senp7	2371.74	2116.71	1835.54	1717.24	2244.22	1776.39	1.26316	0.33704	0.00483088	0.0929123	protein_coding	Peptidase_C48
ENSMUSG00000030660	Pik3c2a	1122.72	955.776	744.214	807.663	1039.25	775.939	1.33886	0.421	0.00483208	0.0929123	protein_coding	PI3_PI4_kinase
ENSMUSG00000038024	Dennd4c	2299.41	2405.71	1903.8	1880.1	2352.56	1891.95	1.24355	0.314467	0.00485065	0.0929902	protein_coding	DENN
ENSMUSG00000026469	Xpr1	1985.26	2028.93	1560.54	1641.99	2007.1	1601.27	1.25348	0.325935	0.00497326	0.0950561	protein_coding	-
ENSMUSG00000039285	Azi2	1904.3	1705.4	1442.28	1396.27	1804.85	1419.27	1.27143	0.346457	0.00500126	0.0950645	protein_coding	-
ENSMUSG00000029571	Tmem106b	2404.12	2046.68	1835.54	1630.57	2225.4	1733.05	1.28385	0.360472	0.00500686	0.0950645	protein_coding	-
ENSMUSG00000050921	P2ry10	3328.2	2809.13	2650.9	1982.01	3068.67	2316.46	1.32459	0.405547	0.00503309	0.0950645	protein_coding	7tm_1
ENSMUSG00000024614	Tmx3	2952.53	2220.28	2110.53	1776.29	2586.4	1943.41	1.33056	0.412029	0.00503198	0.0950645	protein_coding	-
ENSMUSG00000101609	Kcnq1ot1	894.934	877.854	717.292	585.746	886.394	651.519	1.36052	0.444162	0.00508777	0.0958147	lncRNA	-
ENSMUSG00000047281	Sfn	629.368	530.658	712.484	922.907	580.013	817.696	-1.41048	-0.49619	0.00511049	0.0959602	protein_coding	-
ENSMUSG00000009927	Rps25	4435.81	4948.53	5746.99	5695.55	4692.17	5721.27	-1.21919	-0.285924	0.00516774	0.0961891	protein_coding	-
ENSMUSG00000037646	Vps13b	1975.55	1974.68	1428.81	1669.61	1975.11	1549.21	1.27487	0.350353	0.00514555	0.0961891	protein_coding	-
ENSMUSG00000021969	Zdhhc20	2944.97	2368.23	2123.99	2015.35	2656.6	2069.67	1.28329	0.359844	0.00515473	0.0961891	protein_coding	-
ENSMUSG00000028676	Srsf10	4904.32	4039.11	3650.88	3472.57	4471.72	3561.73	1.25531	0.32804	0.00522088	0.0968965	protein_coding	-
ENSMUSG00000019845	Tube1	1775.83	1775.43	1447.08	1371.5	1775.63	1409.29	1.25996	0.33338	0.00523817	0.0969364	protein_coding	-
ENSMUSG00000070319	Eif3g	717.89	743.71	930.749	1000.05	730.8	965.402	-1.3209	-0.401518	0.00530063	0.0975285	protein_coding	RRM_1
ENSMUSG00000002985	Apoe	5037.11	6586.86	7064.27	7794.71	5811.98	7429.49	-1.27813	-0.354039	0.00528721	0.0975285	protein_coding	-
ENSMUSG00000034220	Gpc1	667.152	588.853	781.714	936.242	628.002	858.978	-1.36833	-0.452421	0.00537118	0.0977037	protein_coding	-
ENSMUSG00000024383	Map3k2	2366.34	2294.26	1944.19	1793.43	2330.3	1868.81	1.2469	0.318345	0.00534663	0.0977037	protein_coding	-
ENSMUSG00000090100	Ttbk2	891.695	929.144	694.215	681.942	910.42	688.079	1.32328	0.404118	0.00536742	0.0977037	protein_coding	Pkinase
ENSMUSG00000026761	Orc4	1619.3	1295.08	1229.78	837.189	1457.19	1033.48	1.40972	0.495412	0.005371	0.0977037	protein_coding	-
ENSMUSG00000034163	Zfc3h1	3265.59	3121.81	2637.44	2575.38	3193.7	2606.41	1.22525	0.29308	0.00543092	0.0984998	protein_coding	-
ENSMUSG00000102973	E430014B02Rik	569.994	570.112	384.607	428.595	570.053	406.601	1.40194	0.487425	0.00544571	0.0984998	TEC	-
ENSMUSG00000037795	N4bp2	3913.31	3934.56	3278.77	3184.94	3923.94	3231.85	1.21416	0.279955	0.00556065	0.0994549	protein_coding	-
ENSMUSG00000020362	Cnot6	8776.61	7976.63	7281.57	6370.82	8376.62	6826.2	1.22708	0.295228	0.00552029	0.0994549	protein_coding	-
ENSMUSG00000063108	Zfp26	2151.51	1851.38	1660.54	1449.6	2001.45	1555.07	1.2868	0.363791	0.00553822	0.0994549	protein_coding	-
ENSMUSG00000031600	Vps37a	1686.23	1461.77	1292.28	1127.68	1574	1209.98	1.30058	0.379155	0.00554996	0.0994549	protein_coding	-
ENSMUSG00000026502	Desi2	1284.65	1123.46	958.633	877.191	1204.05	917.912	1.3114	0.391108	0.00561801	0.0999225	protein_coding	-
ENSMUSG00000107962	Gm43980	668.232	583.921	456.721	443.834	626.076	450.277	1.38994	0.475018	0.00560277	0.0999225	TEC	-
ENSMUSG00000009470	Tnpo1	5753.92	4919.93	4363.37	4295.47	5336.92	4329.42	1.23257	0.301664	0.00571279	0.101327	protein_coding	-
ENSMUSG00000056201	Cfl1	7891.39	9514.36	10466.1	10995.8	8702.88	10731	-1.23293	-0.302095	0.00576109	0.101901	protein_coding	Cofilin_ADF
ENSMUSG00000047959	Kcna3	1634.41	1568.3	1120.17	1351.5	1601.36	1235.83	1.29563	0.373654	0.00578009	0.101956	protein_coding	Ion_trans
ENSMUSG00000055436	Srsf11	5589.83	4971.22	4422.02	4214.52	5280.52	4318.27	1.22272	0.290094	0.00581095	0.102152	protein_coding	RRM_1
ENSMUSG00000035597	Prpf39	2016.57	1891.82	1653.81	1408.65	1954.2	1531.23	1.27614	0.351788	0.00582311	0.102152	protein_coding	-
ENSMUSG00000023883	Phf10	1208	1200.39	991.324	852.427	1204.19	921.876	1.30628	0.385462	0.00588084	0.102396	protein_coding	PHD
ENSMUSG00000102976	Zc3h11a	681.186	570.112	463.451	429.547	625.649	446.499	1.40064	0.486084	0.00588501	0.102396	protein_coding	-
ENSMUSG00000053347	Zfp943	621.812	538.549	440.375	378.116	580.18	409.245	1.41724	0.503081	0.00587128	0.102396	protein_coding	-
ENSMUSG00000031838	Ifi30	484.711	651.979	813.444	777.185	568.345	795.314	-1.39823	-0.483597	0.0059077	0.102397	protein_coding	-
ENSMUSG00000022462	Slc38a2	9639.16	9310.18	8442.12	6787.04	9474.67	7614.58	1.24428	0.315307	0.00591705	0.102397	protein_coding	Aa_trans
ENSMUSG00000087305	A430035B10Rik	629.368	502.053	412.491	377.163	565.711	394.827	1.43206	0.518087	0.00593447	0.102422	lncRNA	-
ENSMUSG00000036698	Ago2	5627.61	5591.63	4444.13	4831.69	5609.62	4637.91	1.2095	0.274408	0.00595837	0.102558	protein_coding	-
ENSMUSG00000017485	Top2b	12054.1	10688.1	9617.1	9195.74	11371.1	9406.42	1.20881	0.273583	0.00599144	0.102575	protein_coding	-
ENSMUSG00000020124	Usp15	2821.9	2909.74	2373.02	2301.08	2865.82	2337.05	1.22632	0.294332	0.00599016	0.102575	protein_coding	UCH
ENSMUSG00000038056	Kmt2c	5826.25	6852.19	5118.16	5199.33	6339.22	5158.74	1.22896	0.297436	0.00603738	0.103086	protein_coding	FYRC
ENSMUSG00000022425	Enpp2	593.744	521.781	783.637	730.516	557.762	757.076	-1.3579	-0.441375	0.00605863	0.103174	protein_coding	Somatomedin_B
ENSMUSG00000030189	Ybx3	842.037	1109.65	1277.86	1336.26	975.842	1307.06	-1.33866	-0.420795	0.00611487	0.103855	protein_coding	CSD
ENSMUSG00000041408	Wapl	5643.8	5231.61	4519.13	4483.1	5437.71	4501.12	1.208	0.272619	0.00613205	0.103872	protein_coding	-
ENSMUSG00000021824	Ap3m1	1290.04	1176.72	976.902	932.432	1233.38	954.667	1.29171	0.369278	0.00617987	0.104406	protein_coding	Adap_comp_sub
ENSMUSG00000031453	Rasa3	1035.27	974.516	1299.01	1275.31	1004.89	1287.16	-1.2811	-0.357382	0.00624764	0.105273	protein_coding	C2
ENSMUSG00000035024	Ncapd3	2697.76	2779.54	2200.91	2263.93	2738.65	2232.42	1.22681	0.294912	0.00627945	0.105531	protein_coding	-
ENSMUSG00000037857	Nufip2	2420.32	2284.39	2001.88	1742.95	2352.35	1872.42	1.25625	0.32912	0.00630189	0.105631	protein_coding	-
ENSMUSG00000025647	Shisa5	3100.42	2179.84	3466.27	3478.28	2640.13	3472.28	-1.31559	-0.395709	0.00645757	0.107876	protein_coding	-
ENSMUSG00000053977	Cd8a	27247.4	27434.4	23757.2	22540.3	27340.9	23148.7	1.1811	0.240134	0.0064864	0.107876	protein_coding	V-set
ENSMUSG00000034640	Tiparp	795.617	814.727	646.14	545.744	805.172	595.942	1.35124	0.434282	0.00648509	0.107876	protein_coding	-
ENSMUSG00000001348	Acp5	1075.22	1123.46	1379.78	1414.36	1099.34	1397.07	-1.27069	-0.34561	0.00653874	0.108465	protein_coding	Metallophos
ENSMUSG00000039568	Ubald1	541.926	669.733	820.174	826.712	605.83	823.443	-1.35835	-0.441859	0.00661225	0.109401	protein_coding	-
ENSMUSG00000032411	Tfdp2	1350.5	1307.9	1064.4	1021.96	1329.2	1043.18	1.2741	0.349484	0.00670023	0.110571	protein_coding	-
ENSMUSG00000009575	Cbx5	6701.75	6390.58	5545.07	5387.91	6546.16	5466.49	1.19746	0.259983	0.0067341	0.110607	protein_coding	-
ENSMUSG00000019877	Serinc1	3083.15	2716.42	2440.33	2205.83	2899.78	2323.08	1.24808	0.319705	0.00673697	0.110607	protein_coding	TMS_TDE
ENSMUSG00000026202	Tuba4a	1080.61	903.499	1290.36	1290.55	992.056	1290.45	-1.30135	-0.380012	0.00677475	0.110943	protein_coding	Tubulin
ENSMUSG00000030557	Mef2a	4565.35	4495.8	3928.76	3505.91	4530.57	3717.33	1.21877	0.285423	0.00679412	0.110976	protein_coding	SRF-TF
ENSMUSG00000032745	Gpbp1	2781.96	2338.64	2188.41	1774.38	2560.3	1981.4	1.29198	0.369578	0.00684155	0.111467	protein_coding	-
ENSMUSG00000038374	Rbm8a	564.596	575.044	777.867	744.803	569.82	761.335	-1.336	-0.417917	0.00688015	0.111528	protein_coding	RRM_1
ENSMUSG00000047789	Slc38a9	1485.44	1403.58	1162.47	1115.3	1444.51	1138.89	1.26821	0.342799	0.00687175	0.111528	protein_coding	-
ENSMUSG00000021893	Capn7	1862.2	1596.9	1403.82	1304.83	1729.55	1354.32	1.27675	0.352479	0.00694315	0.111982	protein_coding	Peptidase_C2
ENSMUSG00000020954	Strn3	1596.63	1375.96	1161.51	1157.21	1486.3	1159.36	1.28164	0.357994	0.00693754	0.111982	protein_coding	WD40
ENSMUSG00000002658	Gtf2f1	452.325	670.72	730.753	892.43	561.522	811.591	-1.44416	-0.530227	0.00705151	0.113208	protein_coding	-
ENSMUSG00000029394	Cdk2ap1	755.674	1002.13	1138.44	1226.73	878.904	1182.58	-1.34472	-0.427311	0.0070545	0.113208	protein_coding	-
ENSMUSG00000061244	Exoc5	2178.5	2006.24	1731.69	1622.95	2092.37	1677.32	1.24729	0.318802	0.00709643	0.113596	protein_coding	-
ENSMUSG00000039109	F13a1	2119.13	2094.03	1710.54	1700.09	2106.58	1705.32	1.23527	0.304832	0.00712698	0.113801	protein_coding	Transglut_core
ENSMUSG00000033972	Zfp944	630.448	494.163	435.567	333.352	562.305	384.459	1.46195	0.547895	0.00715262	0.113926	protein_coding	-
ENSMUSG00000018567	Gabarap	1418.51	1575.21	1921.11	1837.24	1496.86	1879.18	-1.25512	-0.32783	0.00719544	0.114324	protein_coding	-
ENSMUSG00000078490	Cfap74	762.151	954.789	638.447	629.558	858.47	634.003	1.35471	0.43798	0.00724052	0.114755	protein_coding	-
ENSMUSG00000029833	Trim24	1888.11	1893.8	1584.58	1440.08	1890.95	1512.33	1.25039	0.322377	0.0073124	0.115608	protein_coding	Bromodomain
ENSMUSG00000034786	Gpsm3	808.571	1023.83	1178.82	1246.73	916.203	1212.78	-1.323	-0.403812	0.00733113	0.115619	protein_coding	-
ENSMUSG00000041328	Pcf11	2721.51	2670.06	2325.91	2009.63	2695.78	2167.77	1.24357	0.314487	0.00735886	0.115771	protein_coding	-
ENSMUSG00000025982	Sf3b1	14961.3	13237.8	12352.6	10788.2	14099.6	11570.4	1.21855	0.285163	0.00744089	0.116745	protein_coding	-
ENSMUSG00000042410	Agps	2136.4	1865.19	1633.62	1545.8	2000.8	1589.71	1.25834	0.331516	0.00745723	0.116745	protein_coding	FAD_binding_4
ENSMUSG00000066232	Ipo7	3506.33	3411.79	2923.01	2780.15	3459.06	2851.58	1.213	0.278578	0.00755432	0.117976	protein_coding	-
ENSMUSG00000020948	Klhl28	1336.46	1084	980.748	840.046	1210.23	910.397	1.32892	0.41025	0.00762264	0.118754	protein_coding	-
ENSMUSG00000075470	Alg10b	2363.1	2257.76	1949.96	1781.05	2310.43	1865.5	1.23843	0.308518	0.00764679	0.118841	protein_coding	-
ENSMUSG00000029254	Stap1	1478.96	1471.64	1230.74	1093.39	1475.3	1162.07	1.26957	0.344341	0.00785549	0.121789	protein_coding	PH
ENSMUSG00000053907	Mat2a	5503.46	5300.66	4722.97	4183.09	5402.06	4453.03	1.2131	0.278696	0.00787624	0.121815	protein_coding	-
ENSMUSG00000026223	Itm2c	1371.01	1379.91	1628.81	1833.43	1375.46	1731.12	-1.25859	-0.331805	0.00789835	0.121863	protein_coding	-
ENSMUSG00000029267	Mtf2	3087.47	2753.9	2560.52	2002.97	2920.68	2281.74	1.27992	0.356056	0.00793646	0.12206	protein_coding	PHD
ENSMUSG00000059878	Zfp422	2399.8	1884.92	1753.81	1560.09	2142.36	1656.95	1.29262	0.370295	0.00797031	0.12206	protein_coding	zf-C2H2
ENSMUSG00000037075	Rnf139	932.717	846.291	718.253	618.129	889.504	668.191	1.33097	0.412483	0.00798735	0.12206	protein_coding	-
ENSMUSG00000071267	Zfp942	989.933	796.973	708.638	606.7	893.453	657.669	1.35799	0.441469	0.00798536	0.12206	protein_coding	KRAB
ENSMUSG00000032249	Anp32a	2775.48	3487.74	4070.1	3805.92	3131.61	3938.01	-1.25721	-0.330229	0.00801446	0.122182	protein_coding	-
ENSMUSG00000033031	Cip2a	2344.75	2019.06	1787.46	1690.57	2181.91	1739.01	1.25442	0.327017	0.00804369	0.122337	protein_coding	-
ENSMUSG00000072501	Phf20l1	3830.19	3401.93	2927.82	2989.69	3616.06	2958.75	1.22199	0.289232	0.00809853	0.122879	protein_coding	-
ENSMUSG00000026875	Traf1	795.617	602.661	946.133	942.909	699.139	944.521	-1.35191	-0.435003	0.00828737	0.124857	protein_coding	-
ENSMUSG00000037111	Setd7	5495.91	5370.69	4652.78	4433.58	5433.3	4543.18	1.19591	0.258103	0.00826816	0.124857	protein_coding	-
ENSMUSG00000001833	Septin7	4864.38	4337.98	4026.83	3385.9	4601.18	3706.37	1.24134	0.311896	0.00825965	0.124857	protein_coding	GTP_CDC
ENSMUSG00000028053	Ash1l	3019.46	3328.94	2630.71	2569.66	3174.2	2600.19	1.22091	0.287962	0.00837704	0.125616	protein_coding	-
ENSMUSG00000039219	Arid4b	2002.54	1805.03	1496.12	1553.42	1903.78	1524.77	1.24833	0.320004	0.00836054	0.125616	protein_coding	ARID
ENSMUSG00000013663	Pten	6353.06	6053.25	5450.84	4793.59	6203.15	5122.22	1.211	0.276199	0.00843198	0.126145	protein_coding	DSPc
ENSMUSG00000024772	Ehd1	528.972	598.716	741.33	766.708	563.844	754.019	-1.33675	-0.418726	0.00852143	0.12685	protein_coding	-
ENSMUSG00000030275	Etnk1	9816.2	8949.18	8161.36	7455.64	9382.69	7808.5	1.20155	0.264896	0.00854301	0.12685	protein_coding	Choline_kinase
ENSMUSG00000063406	Tmed5	1916.17	1453.88	1381.7	1161.02	1685.03	1271.36	1.32497	0.40596	0.00855058	0.12685	protein_coding	-
ENSMUSG00000024293	Esco1	1774.75	1410.48	1370.16	954.338	1592.62	1162.25	1.37003	0.454212	0.00855836	0.12685	protein_coding	-
ENSMUSG00000054889	Dsp	2308.04	2506.32	2792.25	3150.65	2407.18	2971.45	-1.23427	-0.303663	0.00858288	0.12692	protein_coding	-
ENSMUSG00000030824	Nucb1	941.354	1226.04	1419.2	1421.98	1083.7	1420.59	-1.31019	-0.389775	0.00866987	0.127324	protein_coding	-
ENSMUSG00000046138	9930021J03Rik	1274.93	1368.07	1020.17	1063.87	1321.5	1042.02	1.26839	0.343	0.00863409	0.127324	protein_coding	-
ENSMUSG00000042063	Zfp386	954.308	827.55	702.869	641.94	890.929	672.404	1.32459	0.405546	0.0086675	0.127324	protein_coding	KRAB
ENSMUSG00000033880	Lgals3bp	1460.61	1554.49	1741.31	2081.07	1507.55	1911.19	-1.26763	-0.342132	0.00873669	0.128012	protein_coding	SRCR
ENSMUSG00000019866	Crybg1	568.914	423.145	673.062	706.705	496.03	689.884	-1.392	-0.477161	0.00890352	0.130158	protein_coding	Crystall
ENSMUSG00000038437	Mllt6	1692.71	1451.91	1829.77	2192.5	1572.31	2011.13	-1.27945	-0.355521	0.00895149	0.130561	protein_coding	-
ENSMUSG00000059005	Hnrnpa3	3613.2	3210.58	2917.24	2626.81	3411.89	2772.03	1.23069	0.299465	0.00904365	0.131606	protein_coding	RRM_1
ENSMUSG00000034438	Gbp8	3246.16	3283.57	2834.55	2507.76	3264.86	2671.15	1.22231	0.289604	0.00909865	0.131741	protein_coding	-
ENSMUSG00000020330	Hmmr	1736.97	1537.72	1360.55	1223.88	1637.35	1292.21	1.26685	0.341244	0.00912219	0.131741	protein_coding	-
ENSMUSG00000074925	Ptar1	1844.92	1445.99	1286.51	1258.16	1645.46	1272.34	1.2928	0.370501	0.00915396	0.131741	protein_coding	-
ENSMUSG00000026696	Vamp4	928.399	783.164	679.793	599.08	855.782	639.436	1.33788	0.419952	0.00915579	0.131741	protein_coding	-
ENSMUSG00000110185	Igip	748.117	627.32	543.257	456.215	687.719	499.736	1.37568	0.460145	0.00915438	0.131741	protein_coding	-
ENSMUSG00000042508	Dmtf1	2202.25	2170.96	1815.34	1751.52	2186.61	1783.43	1.22604	0.29401	0.00919708	0.131743	protein_coding	Myb_DNA-binding
ENSMUSG00000026384	Ptpn4	1487.6	1303.96	1165.36	999.102	1395.78	1082.23	1.28947	0.366775	0.00917751	0.131743	protein_coding	-
ENSMUSG00000002983	Relb	517.097	449.777	631.717	680.037	483.437	655.877	-1.35737	-0.44081	0.00929464	0.132175	protein_coding	RHD
ENSMUSG00000009687	Fxyd5	759.992	966.626	1215.36	1075.3	863.309	1145.33	-1.32593	-0.407002	0.00930984	0.132175	protein_coding	-
ENSMUSG00000050229	Pigm	2097.53	1799.11	1610.54	1482.94	1948.32	1546.74	1.25935	0.332685	0.00927303	0.132175	protein_coding	-
ENSMUSG00000021936	Mapk8	1047.15	936.049	799.021	719.087	991.598	759.054	1.30607	0.385232	0.00925067	0.132175	protein_coding	Pkinase
ENSMUSG00000001289	Pfdn5	601.301	834.454	967.286	986.72	717.877	977.003	-1.35996	-0.443563	0.00934588	0.132393	protein_coding	-
ENSMUSG00000028312	Smc2	3460.99	3094.19	2793.21	2550.62	3277.59	2671.91	1.22654	0.294594	0.00948297	0.133769	protein_coding	SMC_N
ENSMUSG00000027035	Cers6	1956.12	2060.49	1684.58	1563.89	2008.3	1624.24	1.23659	0.306368	0.00949901	0.133769	protein_coding	-
ENSMUSG00000056536	Pign	861.468	707.215	591.333	576.222	784.342	583.778	1.34296	0.425414	0.00950572	0.133769	protein_coding	-
ENSMUSG00000022105	Rb1	2912.58	2808.15	2475.91	2184.88	2860.36	2330.39	1.22738	0.295584	0.00961538	0.135016	protein_coding	-
ENSMUSG00000008373	Prpf31	530.051	496.135	668.254	702.895	513.093	685.575	-1.33649	-0.418449	0.00969799	0.135581	protein_coding	-
ENSMUSG00000006519	Cyba	1230.67	1164.88	1504.77	1490.56	1197.78	1497.67	-1.25055	-0.322559	0.00968235	0.135581	protein_coding	-
ENSMUSG00000037405	Icam1	757.833	798.946	924.98	1119.11	778.389	1022.04	-1.31289	-0.392748	0.00972587	0.135675	protein_coding	-
ENSMUSG00000021025	Nfkbia	2172.02	2209.43	2700.9	2618.24	2190.73	2659.57	-1.21397	-0.279731	0.00975974	0.135851	protein_coding	-
ENSMUSG00000031095	Cul4b	1333.22	1202.36	1047.09	931.479	1267.79	989.286	1.2813	0.357603	0.00979494	0.136046	protein_coding	Cullin
ENSMUSG00000062901	Klhl24	4056.89	3416.73	3118.2	2946.83	3736.81	3032.51	1.23205	0.301065	0.00983643	0.136326	protein_coding	BACK
ENSMUSG00000031948	Kars	1159.42	1637.35	1786.5	1909.63	1398.38	1848.06	-1.32094	-0.401567	0.00987442	0.136557	protein_coding	tRNA-synt_2
ENSMUSG00000041846	Ppp4r3a	3321.73	3001.47	2758.59	2333.46	3161.6	2546.03	1.24167	0.312284	0.00992718	0.136991	protein_coding	-
ENSMUSG00000021549	Rasa1	2739.86	2377.11	2181.68	1915.34	2558.48	2048.51	1.24875	0.320488	0.0099791	0.137411	protein_coding	SH2
ENSMUSG00000020863	Luc7l3	4890.29	4569.77	4155.68	3620.2	4730.03	3887.94	1.21654	0.282781	0.0100172	0.13764	protein_coding	-
ENSMUSG00000028832	Stmn1	4831.99	5854.99	6553.7	6504.16	5343.49	6528.93	-1.22168	-0.288866	0.0100954	0.138049	protein_coding	-
ENSMUSG00000038128	Camk4	2408.44	2398.81	1893.23	2040.11	2403.63	1966.67	1.22216	0.289428	0.0101117	0.138049	protein_coding	Pkinase
ENSMUSG00000036902	Neto2	680.107	546.439	456.721	431.452	613.273	444.086	1.38026	0.464942	0.0100812	0.138049	protein_coding	CUB
ENSMUSG00000007891	Ctsd	2628.67	3844.8	4260.48	4167.85	3236.73	4214.16	-1.30165	-0.380337	0.0101737	0.138204	protein_coding	Asp
ENSMUSG00000028649	Macf1	12644.6	13580.1	11091.1	11157.8	13112.3	11124.4	1.17873	0.237239	0.0101877	0.138204	protein_coding	CH
ENSMUSG00000046994	Mars2	944.592	934.076	727.869	729.564	939.334	728.716	1.28899	0.366239	0.0101512	0.138204	protein_coding	-
ENSMUSG00000046985	Tapt1	5834.88	6031.55	5055.66	4948.84	5933.21	5002.25	1.18615	0.246282	0.0102739	0.138784	protein_coding	-
ENSMUSG00000027620	Rbm39	11666.5	10042.1	9488.25	8368.08	10854.3	8928.16	1.21568	0.281758	0.0102545	0.138784	protein_coding	-
ENSMUSG00000028064	Sema4a	602.38	477.395	732.676	728.611	539.887	730.644	-1.35427	-0.437516	0.0103886	0.140038	protein_coding	Sema
ENSMUSG00000040423	Rc3h1	3342.24	3521.28	2982.63	2658.24	3431.76	2820.43	1.21684	0.283141	0.0104696	0.140557	protein_coding	-
ENSMUSG00000056579	Tug1	4062.29	3573.56	3347.04	2801.11	3817.92	3074.07	1.24186	0.312504	0.0104709	0.140557	protein_coding	-
ENSMUSG00000071644	Eef1g	4609.61	4847.92	5521.99	5729.84	4728.77	5625.91	-1.18966	-0.250551	0.010518	0.140599	protein_coding	GST_N
ENSMUSG00000076749	Trgc1	667.152	686.501	503.835	514.314	676.827	509.074	1.32962	0.411016	0.0105102	0.140599	TR_C_gene	C1-set
ENSMUSG00000041560	Nop53	1678.68	1813.9	2010.53	2351.56	1746.29	2181.04	-1.24882	-0.320563	0.0105509	0.140745	protein_coding	-
ENSMUSG00000004849	Ap1s1	484.711	505.999	647.101	675.275	495.355	661.188	-1.33459	-0.416392	0.0106061	0.140893	protein_coding	-
ENSMUSG00000068220	Lgals1	942.433	1346.37	1589.39	1464.84	1144.4	1527.11	-1.33366	-0.415393	0.0105994	0.140893	protein_coding	-
ENSMUSG00000020738	Sumo2	829.082	562.221	1046.13	886.715	695.652	966.423	-1.39026	-0.475353	0.0107089	0.141948	protein_coding	-
ENSMUSG00000026547	Tagln2	1143.23	1031.72	1430.74	1320.07	1087.48	1375.4	-1.26507	-0.339218	0.0107298	0.141948	protein_coding	CH
ENSMUSG00000062078	Qk	2884.52	2925.52	2410.52	2408.7	2905.02	2409.61	1.20562	0.269776	0.01077	0.142186	protein_coding	-
ENSMUSG00000006360	Crip1	736.242	717.078	977.863	900.049	726.66	938.956	-1.29223	-0.369866	0.0108629	0.143118	protein_coding	-
ENSMUSG00000037286	Stag1	3197.58	3019.23	2712.44	2364.89	3108.4	2538.67	1.22436	0.292033	0.0110276	0.144989	protein_coding	-
ENSMUSG00000021816	Ppp3cb	3665.02	2897.9	2708.59	2525.85	3281.46	2617.22	1.25354	0.326009	0.0110602	0.14512	protein_coding	Metallophos
ENSMUSG00000046311	Zfp62	1964.75	1699.49	1554.77	1341.03	1832.12	1447.9	1.26512	0.339279	0.0111443	0.145627	protein_coding	zf-C2H2
ENSMUSG00000097290	1300002E11Rik	1380.72	1295.08	1122.09	987.673	1337.9	1054.88	1.26817	0.342751	0.011139	0.145627	lncRNA	-
ENSMUSG00000022119	Rbm26	2507.76	2210.42	1982.65	1837.24	2359.09	1909.95	1.23495	0.304455	0.0112084	0.146165	protein_coding	-
ENSMUSG00000032228	Tcf12	7639.86	7831.64	6666.2	6462.26	7735.75	6564.23	1.17849	0.236945	0.0112446	0.14634	protein_coding	HLH
ENSMUSG00000053774	Ubxn7	3405.93	3015.28	2737.44	2514.42	3210.61	2625.93	1.2225	0.28983	0.0113024	0.146793	protein_coding	UBX
ENSMUSG00000027858	Tspan2	846.355	775.273	673.062	536.22	810.814	604.641	1.34081	0.423108	0.0113258	0.146799	protein_coding	-
ENSMUSG00000030678	Maz	6217.04	8488.55	9079.61	9407.18	7352.79	9243.39	-1.25698	-0.329959	0.0114163	0.147625	protein_coding	zf-C2H2
ENSMUSG00000027189	Trim44	3111.22	3028.1	2491.29	2606.81	3069.66	2549.05	1.20418	0.268053	0.0115044	0.147625	protein_coding	zf-B_box
ENSMUSG00000037999	Arap2	2188.22	2022.02	1711.5	1723.9	2105.12	1717.7	1.22538	0.293224	0.0115048	0.147625	protein_coding	RhoGAP
ENSMUSG00000022016	Akap11	2540.14	2215.35	1973.03	1882.96	2377.75	1928	1.23304	0.302221	0.0114753	0.147625	protein_coding	-
ENSMUSG00000024077	Strn	1919.41	1770.5	1546.12	1432.46	1844.96	1489.29	1.23866	0.30878	0.0114417	0.147625	protein_coding	WD40
ENSMUSG00000035133	Arhgap5	794.537	596.743	525.95	483.836	695.64	504.893	1.377	0.461529	0.011536	0.14773	protein_coding	RhoGAP
ENSMUSG00000045817	Zfp36l2	2317.76	2822.94	3547.04	2939.21	2570.35	3243.12	-1.26146	-0.335095	0.0116627	0.148167	protein_coding	-
ENSMUSG00000064127	Med14	3832.35	4024.32	3239.35	3332.56	3928.33	3285.96	1.19556	0.257681	0.0116463	0.148167	protein_coding	-
ENSMUSG00000037400	Atp11b	3274.23	3035.01	2613.4	2617.29	3154.62	2615.34	1.20607	0.270316	0.0116198	0.148167	protein_coding	E1-E2_ATPase
ENSMUSG00000026718	Stam	1079.53	938.021	809.598	747.66	1008.78	778.629	1.29521	0.373183	0.0116583	0.148167	protein_coding	SH3_1
ENSMUSG00000036256	Igfbp7	421.018	523.753	710.561	592.413	472.386	651.487	-1.3782	-0.462783	0.0118195	0.148685	protein_coding	I-set
ENSMUSG00000030695	Aldoa	2195.77	2794.34	3423	2907.78	2495.05	3165.39	-1.26833	-0.342933	0.0118066	0.148685	protein_coding	-
ENSMUSG00000049932	H2ax	2882.36	3300.34	3839.34	3668.77	3091.35	3754.05	-1.21416	-0.279962	0.0118133	0.148685	protein_coding	-
ENSMUSG00000032712	Resf1	1975.55	1807	1613.43	1421.98	1891.27	1517.7	1.24599	0.317293	0.0117925	0.148685	protein_coding	-
ENSMUSG00000028521	Slc35d1	1377.49	1312.84	1071.13	1080.06	1345.16	1075.59	1.25048	0.322487	0.0117919	0.148685	protein_coding	-
ENSMUSG00000021111	Papola	6608.91	6326.47	5578.72	5356.48	6467.69	5467.6	1.18287	0.242296	0.0118537	0.148822	protein_coding	NTP_transf_2
ENSMUSG00000008763	Man1a2	2667.53	2490.54	2129.76	2123.93	2579.03	2126.84	1.21248	0.277965	0.0119271	0.149451	protein_coding	-
ENSMUSG00000085396	Firre	1268.45	1369.06	967.286	1110.54	1318.76	1038.91	1.26951	0.344273	0.0120214	0.150338	lncRNA	-
ENSMUSG00000041453	Rpl21	756.753	629.293	1094.21	797.186	693.023	945.696	-1.36507	-0.448972	0.0121871	0.152114	protein_coding	-
ENSMUSG00000038147	Cd84	2414.92	2159.13	1936.5	1777.24	2287.02	1856.87	1.23147	0.300382	0.0122554	0.152669	protein_coding	-
ENSMUSG00000085795	Zfp703	354.087	461.613	530.758	610.509	407.85	570.634	-1.39802	-0.483389	0.0123227	0.153208	protein_coding	-
ENSMUSG00000018899	Irf1	782.662	815.714	1027.86	1007.67	799.188	1017.77	-1.27334	-0.348612	0.0123642	0.153426	protein_coding	IRF
ENSMUSG00000103378	Gm37176	766.469	816.7	508.643	665.751	791.585	587.197	1.34816	0.430987	0.0124056	0.153642	TEC	-
ENSMUSG00000035186	Ubd	1106.52	986.353	1390.35	1259.12	1046.44	1324.74	-1.26628	-0.340597	0.0124891	0.154378	protein_coding	ubiquitin
ENSMUSG00000070436	Serpinh1	396.189	433.995	604.794	527.648	415.092	566.221	-1.3636	-0.447416	0.0125527	0.154836	protein_coding	-
ENSMUSG00000035696	Rnf38	3402.69	3301.32	2866.28	2725.86	3352.01	2796.07	1.19879	0.261577	0.0125746	0.154836	protein_coding	-
ENSMUSG00000003534	Ddr1	415.621	414.268	491.335	670.513	414.944	580.924	-1.40011	-0.485543	0.0127539	0.156744	protein_coding	-
ENSMUSG00000034681	Rnps1	1313.79	1546.6	1720.15	1863.91	1430.2	1792.03	-1.25261	-0.32494	0.0128687	0.157852	protein_coding	-
ENSMUSG00000027598	Itch	2651.34	2359.36	2069.19	2038.21	2505.35	2053.7	1.21972	0.286545	0.0130256	0.15947	protein_coding	HECT
ENSMUSG00000004562	Arhgef40	421.018	440.9	552.872	608.605	430.959	580.739	-1.34736	-0.430134	0.0130703	0.159712	protein_coding	-
ENSMUSG00000031601	Cnot7	1956.12	1657.07	1500.93	1383.88	1806.59	1442.41	1.25218	0.324441	0.013266	0.161487	protein_coding	CAF1
ENSMUSG00000070493	Chchd2	2899.63	3059.67	3766.26	3411.61	2979.65	3588.94	-1.20438	-0.268293	0.0133287	0.161943	protein_coding	-
ENSMUSG00000001794	Capns1	1468.17	1949.03	2154.76	2199.17	1708.6	2176.96	-1.27362	-0.348933	0.0133597	0.162012	protein_coding	-
ENSMUSG00000028478	Clta	1975.55	2226.2	2523.98	2594.43	2100.87	2559.2	-1.21792	-0.284417	0.0136659	0.164016	protein_coding	-
ENSMUSG00000024811	Tnks2	7067.71	6238.68	5726.8	5406.96	6653.2	5566.88	1.19504	0.257064	0.0136683	0.164016	protein_coding	SAM_2
ENSMUSG00000016534	Lamp2	4687.34	4021.36	3806.65	3297.32	4354.35	3551.98	1.22576	0.293677	0.0136151	0.164016	protein_coding	-
ENSMUSG00000029787	Avl9	2046.8	1879.99	1662.46	1529.61	1963.39	1596.04	1.23001	0.298673	0.0136786	0.164016	protein_coding	-
ENSMUSG00000032409	Atr	949.99	904.485	766.329	669.56	927.238	717.945	1.29142	0.368956	0.013674	0.164016	protein_coding	PI3_PI4_kinase
ENSMUSG00000025742	Prps2	4999.32	4673.34	4207.6	3904.97	4836.33	4056.29	1.19224	0.253673	0.0138034	0.165203	protein_coding	-
ENSMUSG00000024007	Ppil1	482.552	595.757	666.331	790.519	539.154	728.425	-1.35029	-0.433274	0.0138365	0.16529	protein_coding	-
ENSMUSG00000044786	Zfp36	925.161	1152.06	1287.47	1375.31	1038.61	1331.39	-1.2813	-0.357611	0.0138885	0.165294	protein_coding	zf-CCCH
ENSMUSG00000036768	Kif15	2134.24	1952.98	1726.89	1604.85	2043.61	1665.87	1.22659	0.294653	0.0138669	0.165294	protein_coding	Kinesin
ENSMUSG00000056763	Cspp1	1259.82	1199.4	1002.86	961.005	1229.61	981.934	1.25211	0.324359	0.0140513	0.166921	protein_coding	-
ENSMUSG00000024387	Csnk2b	890.616	1161.92	1396.12	1268.64	1026.27	1332.38	-1.29758	-0.375818	0.0140863	0.167027	protein_coding	-
ENSMUSG00000091705	H2-Q2	2337.19	2092.05	1792.27	1833.43	2214.62	1812.85	1.2214	0.288541	0.0141769	0.167791	protein_coding	MHC_I
ENSMUSG00000038615	Nfe2l1	1528.62	1804.04	1941.3	2227.74	1666.33	2084.52	-1.25065	-0.322673	0.0142793	0.168179	protein_coding	-
ENSMUSG00000021377	Dek	5228.18	4419.85	4212.41	3667.82	4824.01	3940.11	1.2242	0.291842	0.0142856	0.168179	protein_coding	-
ENSMUSG00000026103	Gls	4269.56	3506.48	3298.97	3030.64	3888.02	3164.8	1.22832	0.296691	0.0142885	0.168179	protein_coding	-
ENSMUSG00000030283	St8sia1	2874.8	2514.21	2192.26	2234.41	2694.51	2213.33	1.21717	0.283536	0.0144104	0.169165	protein_coding	-
ENSMUSG00000024782	Ak3	1572.88	1525.89	1332.66	1148.63	1549.38	1240.65	1.24882	0.320568	0.0144515	0.169165	protein_coding	ADK
ENSMUSG00000038039	Gcc2	1172.37	1129.37	886.519	943.861	1150.87	915.19	1.25739	0.330436	0.0144374	0.169165	protein_coding	-
ENSMUSG00000020859	Spag9	2520.71	2586.22	2073.03	2167.74	2553.46	2120.38	1.20429	0.268177	0.01448	0.169189	protein_coding	-
ENSMUSG00000048490	Nrip1	3307.69	3440.4	2724.94	2915.4	3374.05	2820.17	1.19645	0.258756	0.0146911	0.171342	protein_coding	-
ENSMUSG00000011257	Pabpc4	952.149	1233.93	1352.85	1463.89	1093.04	1408.37	-1.28786	-0.364975	0.0147205	0.171373	protein_coding	-
ENSMUSG00000004667	Polr2e	418.859	491.204	593.256	628.606	455.031	610.931	-1.3419	-0.424279	0.0148759	0.172243	protein_coding	-
ENSMUSG00000018819	Lsp1	2903.95	3698.82	3940.3	4234.52	3301.38	4087.41	-1.23782	-0.307805	0.0148496	0.172243	protein_coding	-
ENSMUSG00000050812	Ecpas	2910.42	2860.42	2353.79	2462.99	2885.42	2408.39	1.19803	0.260664	0.0148276	0.172243	protein_coding	-
ENSMUSG00000025027	Xpnpep1	471.756	492.19	622.102	651.464	481.973	636.783	-1.32101	-0.401647	0.014908	0.172303	protein_coding	Peptidase_M24
ENSMUSG00000031112	Stk26	3049.68	2465.88	2335.53	2093.45	2757.78	2214.49	1.24508	0.316237	0.0149637	0.172635	protein_coding	Pkinase
ENSMUSG00000025609	Mkln1	2040.32	1939.17	1658.62	1613.42	1989.74	1636.02	1.21611	0.282268	0.0150036	0.172784	protein_coding	-
ENSMUSG00000031548	Sfrp1	657.436	677.624	857.673	853.38	667.53	855.527	-1.2815	-0.357834	0.015045	0.172911	protein_coding	Fz
ENSMUSG00000114797	Gm49336	1319.19	1205.32	1041.32	971.482	1262.26	1006.4	1.25401	0.326545	0.0150687	0.172911	protein_coding	-
ENSMUSG00000042541	Sem1	539.767	657.897	763.445	815.283	598.832	789.364	-1.31742	-0.397719	0.0151886	0.173976	protein_coding	-
ENSMUSG00000041685	Fcho2	1298.68	1209.27	1031.71	974.339	1253.97	1003.02	1.25002	0.321947	0.0153732	0.175776	protein_coding	-
ENSMUSG00000117613	Gm2629	586.187	593.784	424.029	461.93	589.986	442.98	1.33187	0.413448	0.0154066	0.175844	lncRNA	-
ENSMUSG00000063065	Mapk3	593.744	740.751	844.212	907.669	667.247	875.94	-1.312	-0.391767	0.0154599	0.176017	protein_coding	Pkinase
ENSMUSG00000024853	Sf3b2	2790.6	3820.14	4028.76	4301.19	3305.37	4164.97	-1.25977	-0.333155	0.0155043	0.176017	protein_coding	-
ENSMUSG00000035851	Ythdc1	3684.45	3343.74	3085.51	2712.53	3514.09	2899.02	1.21206	0.277463	0.0154909	0.176017	protein_coding	YTH
ENSMUSG00000041264	Uspl1	3079.91	3008.38	2645.13	2428.7	3044.14	2536.92	1.19992	0.262932	0.0155603	0.176341	protein_coding	-
ENSMUSG00000048379	Socs4	2486.17	2206.47	2023.03	1798.19	2346.32	1910.61	1.22787	0.296154	0.0156828	0.177103	protein_coding	-
ENSMUSG00000037355	Uvssa	643.402	607.593	491.335	453.358	625.498	472.347	1.32406	0.404968	0.0156592	0.177103	protein_coding	-
ENSMUSG00000026600	Soat1	3337.92	3599.2	2927.82	2886.82	3468.56	2907.32	1.19316	0.254786	0.0157177	0.177183	protein_coding	-
ENSMUSG00000027109	Sp3	4808.25	4257.1	4048.95	3360.18	4532.67	3704.57	1.22345	0.290951	0.0157643	0.177397	protein_coding	-
ENSMUSG00000032727	Mier3	954.308	980.434	796.136	724.801	967.371	760.469	1.27219	0.347316	0.0158447	0.177988	protein_coding	ELM2
ENSMUSG00000025234	Arih1	3703.88	3450.26	3046.09	2956.35	3577.07	3001.22	1.19177	0.25311	0.0159299	0.178009	protein_coding	IBR
ENSMUSG00000024943	Smc5	2129.92	1860.26	1691.31	1541.99	1995.09	1616.65	1.23385	0.303171	0.0159209	0.178009	protein_coding	SMC_N
ENSMUSG00000041975	Mettl8	818.287	852.209	701.908	576.222	835.248	639.065	1.30718	0.386457	0.0158922	0.178009	protein_coding	-
ENSMUSG00000013858	Tmem259	1158.34	1633.4	1737.46	1888.67	1395.87	1813.07	-1.29827	-0.37659	0.0159699	0.178146	protein_coding	-
ENSMUSG00000042323	Pbrm1	5030.63	4785.78	4281.64	4010.69	4908.21	4146.17	1.18375	0.243359	0.0160117	0.178301	protein_coding	BAH
ENSMUSG00000019951	Uhrf1bp1l	1695.95	1631.43	1424.97	1273.4	1663.69	1349.19	1.23305	0.302227	0.0160882	0.178532	protein_coding	-
ENSMUSG00000038344	Txlng	1202.6	1115.56	1004.79	790.519	1159.08	897.652	1.29113	0.368637	0.0160824	0.178532	protein_coding	-
ENSMUSG00000028334	Nans	759.992	771.328	936.518	1005.77	765.66	971.143	-1.26834	-0.342941	0.0161205	0.178581	protein_coding	-
ENSMUSG00000040724	Kcna2	823.685	928.158	695.177	667.655	875.921	681.416	1.28583	0.362705	0.0161962	0.178816	protein_coding	-
ENSMUSG00000021510	Zfp729a	697.379	696.365	570.18	488.598	696.872	529.389	1.31643	0.396632	0.0161976	0.178816	protein_coding	-
ENSMUSG00000033943	Mga	3573.26	3580.46	3097.05	2923.02	3576.86	3010.03	1.18833	0.24893	0.0162913	0.17954	protein_coding	T-box
ENSMUSG00000079523	Tmsb10	591.585	1474.6	2646.1	3314.47	1033.09	2980.28	-2.88454	-1.52834	0.016322	0.17957	protein_coding	-
ENSMUSG00000011884	Gltp	1202.6	1324.67	1530.74	1587.71	1263.64	1559.22	-1.23364	-0.302923	0.0163522	0.179594	protein_coding	-
ENSMUSG00000024431	Nr3c1	4579.38	4643.75	4035.49	3764.01	4611.57	3899.75	1.18256	0.241907	0.0164573	0.18013	protein_coding	GCR
ENSMUSG00000028150	Rorc	5550.96	6478.36	4778.74	5225.05	6014.66	5001.89	1.20259	0.266146	0.0164457	0.18013	protein_coding	zf-C4
ENSMUSG00000044876	Zfp444	400.507	437.941	549.026	571.46	419.224	560.243	-1.33596	-0.417873	0.0167673	0.18039	protein_coding	-
ENSMUSG00000032239	Rp9	615.334	774.287	939.402	876.238	694.811	907.82	-1.30576	-0.384894	0.0168292	0.18039	protein_coding	-
ENSMUSG00000063882	Uqcrh	1056.86	1279.3	1584.58	1380.08	1168.08	1482.33	-1.26852	-0.343143	0.0165497	0.18039	protein_coding	-
ENSMUSG00000038467	Chmp4b	1365.61	1502.22	1691.31	1834.39	1433.91	1762.85	-1.22916	-0.297675	0.0168705	0.18039	protein_coding	-
ENSMUSG00000026728	Vim	3706.04	2971.88	4192.22	3981.17	3338.96	4086.69	-1.2242	-0.291836	0.01691	0.18039	protein_coding	Filament
ENSMUSG00000025132	Arhgdia	4933.47	6093.69	6474.86	6912.76	5513.58	6693.81	-1.2139	-0.279648	0.0165277	0.18039	protein_coding	-
ENSMUSG00000024661	Fth1	7938.89	9475.89	11169.9	9844.35	8707.39	10507.1	-1.2066	-0.270942	0.0168999	0.18039	protein_coding	Ferritin
ENSMUSG00000023852	Chd1	4902.16	5535.41	4472.98	4292.61	5218.79	4382.8	1.19087	0.252015	0.0167484	0.18039	protein_coding	-
ENSMUSG00000027652	Ralgapb	2704.23	2754.88	2259.57	2309.65	2729.56	2284.61	1.19479	0.256757	0.0166942	0.18039	protein_coding	-
ENSMUSG00000067851	Arfgef1	2959	2840.7	2323.99	2512.52	2899.85	2418.25	1.19907	0.261912	0.0168006	0.18039	protein_coding	Sec7
ENSMUSG00000041763	Tpp2	2488.33	2276.5	2087.45	1800.1	2382.41	1943.78	1.22554	0.293423	0.0169599	0.18039	protein_coding	Peptidase_S8
ENSMUSG00000075376	Rc3h2	2638.38	2222.25	2091.3	1837.24	2430.32	1964.27	1.23703	0.306877	0.0169367	0.18039	protein_coding	zf-CCCH
ENSMUSG00000020273	Papolg	1170.21	1087.95	920.172	881	1129.08	900.586	1.25352	0.325986	0.0169289	0.18039	protein_coding	NTP_transf_2
ENSMUSG00000051285	Pcmtd1	1639.81	1507.15	1374.97	1123.87	1573.48	1249.42	1.25925	0.332561	0.0167314	0.18039	protein_coding	-
ENSMUSG00000041935	AW549877	1969.07	1767.54	1649.96	1313.4	1868.31	1481.68	1.2608	0.334338	0.0165923	0.18039	protein_coding	-
ENSMUSG00000039740	Alg2	1023.4	869.963	762.483	708.61	946.681	735.547	1.2866	0.363568	0.0169335	0.18039	protein_coding	-
ENSMUSG00000043866	Taf10	752.435	816.7	1002.86	981.958	784.568	992.41	-1.2646	-0.338676	0.0170782	0.181346	protein_coding	-
ENSMUSG00000070462	Tlnrd1	411.303	463.586	591.333	574.317	437.444	582.825	-1.33176	-0.413333	0.0171943	0.181976	protein_coding	-
ENSMUSG00000051506	Wdfy4	761.072	766.396	884.596	1084.82	763.734	984.708	-1.28937	-0.366661	0.0171734	0.181976	protein_coding	Beach
ENSMUSG00000019471	Cdc37	2236.79	2419.52	2643.21	3003.02	2328.16	2823.12	-1.21247	-0.27795	0.0172796	0.182576	protein_coding	-
ENSMUSG00000019362	D8Ertd738e	400.507	408.35	532.681	546.696	404.429	539.689	-1.33436	-0.416147	0.017396	0.182955	protein_coding	-
ENSMUSG00000046711	Hmga1	1507.03	2236.06	2287.45	2595.38	1871.55	2441.41	-1.304	-0.382943	0.0173824	0.182955	protein_coding	-
ENSMUSG00000032328	Tmem30a	2966.56	2486.59	2363.41	2051.54	2726.58	2207.47	1.23494	0.304444	0.0174583	0.182955	protein_coding	-
ENSMUSG00000027287	Snap23	1066.58	998.189	800.944	838.141	1032.38	819.542	1.25949	0.332839	0.0174253	0.182955	protein_coding	-
ENSMUSG00000103427	Gm37534	491.188	548.412	382.684	389.545	519.8	386.114	1.34665	0.42938	0.0174519	0.182955	TEC	-
ENSMUSG00000049658	Bdp1	2119.13	2171.95	1823.04	1734.38	2145.54	1778.71	1.2063	0.270585	0.0175253	0.183058	protein_coding	-
ENSMUSG00000036792	Mbd5	832.321	712.147	590.372	596.223	772.234	593.297	1.30109	0.379719	0.0174998	0.183058	protein_coding	-
ENSMUSG00000035840	Lysmd3	982.376	746.669	699.023	598.128	864.522	648.575	1.33233	0.413949	0.0175928	0.183464	protein_coding	-
ENSMUSG00000050335	Lgals3	272.043	483.313	574.987	539.077	377.678	557.032	-1.473	-0.55876	0.0176322	0.183576	protein_coding	-
ENSMUSG00000095677	Dynlt1f	423.177	425.118	547.103	579.079	424.148	563.091	-1.32758	-0.408801	0.0178898	0.184957	protein_coding	-
ENSMUSG00000060791	Gmfg	1453.05	2156.17	2325.91	2355.37	1804.61	2340.64	-1.2965	-0.374618	0.0178849	0.184957	protein_coding	Cofilin_ADF
ENSMUSG00000034252	Senp6	2938.49	3016.27	2459.56	2543.95	2977.38	2501.75	1.19015	0.251149	0.0178714	0.184957	protein_coding	Peptidase_C48
ENSMUSG00000022139	Mbnl2	2499.12	2101.92	1900.92	1851.53	2300.52	1876.22	1.22586	0.293791	0.0178618	0.184957	protein_coding	-
ENSMUSG00000069135	Cep43	1260.9	1159.95	1041.32	866.714	1210.42	954.019	1.26861	0.343253	0.0179093	0.184957	protein_coding	-
ENSMUSG00000024217	Snrpc	552.721	721.024	844.212	833.379	636.873	838.795	-1.31613	-0.396298	0.018143	0.185979	protein_coding	-
ENSMUSG00000020496	Rnf187	2507.76	2880.15	3175.89	3315.42	2693.95	3245.66	-1.20457	-0.268516	0.0180646	0.185979	protein_coding	-
ENSMUSG00000042699	Dhx9	7252.31	7577.16	6289.28	6419.4	7414.74	6354.34	1.16691	0.222697	0.0181535	0.185979	protein_coding	HA2
ENSMUSG00000030002	Dusp11	5306.99	4847.92	4487.4	4032.6	5077.46	4260	1.19181	0.253158	0.0181009	0.185979	protein_coding	DSPc
ENSMUSG00000094441	Zfp955a	798.855	598.716	538.45	498.122	698.786	518.286	1.34747	0.430256	0.0181057	0.185979	protein_coding	-
ENSMUSG00000073702	Rpl31	4177.8	4200.88	5394.11	4625.01	4189.34	5009.56	-1.19577	-0.257938	0.0181988	0.186145	protein_coding	Ribosomal_L31e
ENSMUSG00000001998	Ap4e1	872.264	862.072	696.138	668.608	867.168	682.373	1.27079	0.345724	0.0182789	0.186666	protein_coding	-
ENSMUSG00000026249	Serpine2	536.528	476.408	622.102	715.277	506.468	668.689	-1.32085	-0.401468	0.0183474	0.186828	protein_coding	Serpin
ENSMUSG00000062014	Gmfb	3403.77	3089.26	2869.17	2492.52	3246.51	2680.84	1.2109	0.276078	0.0183531	0.186828	protein_coding	Cofilin_ADF
ENSMUSG00000030707	Coro1a	14775.6	15153.3	17769.8	16886.6	14964.5	17328.2	-1.15794	-0.211566	0.0185835	0.188574	protein_coding	-
ENSMUSG00000006262	Mob1b	1858.96	1621.56	1497.08	1303.88	1740.26	1400.48	1.24238	0.313106	0.018556	0.188574	protein_coding	-
ENSMUSG00000037280	Galnt6	1172.37	843.331	1327.86	1290.55	1007.85	1309.2	-1.29978	-0.378263	0.0186398	0.188583	protein_coding	-
ENSMUSG00000063894	Zkscan8	939.195	780.205	655.755	673.37	859.7	664.562	1.29307	0.370805	0.0186433	0.188583	protein_coding	SCAN
ENSMUSG00000020101	Vsir	949.99	963.666	1147.09	1232.45	956.828	1189.77	-1.24342	-0.314316	0.0187625	0.189489	protein_coding	-
ENSMUSG00000118642	AY036118	471.756	1094.85	1789.38	2514.42	783.304	2151.9	-2.74687	-1.45779	0.0190393	0.190922	pseudogene	-
ENSMUSG00000000957	Mmp14	495.506	681.57	717.292	878.143	588.538	797.717	-1.35447	-0.437734	0.0190353	0.190922	protein_coding	-
ENSMUSG00000028792	Ak2	717.89	835.441	971.132	1003.86	776.665	987.498	-1.27093	-0.345881	0.0191245	0.190922	protein_coding	ADK
ENSMUSG00000038766	Gabpb2	4999.32	4969.24	4247.02	4269.76	4984.28	4258.39	1.17045	0.227068	0.0192025	0.190922	protein_coding	-
ENSMUSG00000029178	Klf3	3426.44	3869.46	3178.78	2894.44	3647.95	3036.61	1.20149	0.264824	0.019099	0.190922	protein_coding	zf-C2H2
ENSMUSG00000049421	Zfp260	1755.32	1692.58	1476.89	1348.64	1723.95	1412.77	1.22021	0.287125	0.0191954	0.190922	protein_coding	zf-C2H2
ENSMUSG00000034560	Washc4	1948.56	1729.08	1476.89	1531.51	1838.82	1504.2	1.22219	0.28947	0.0189621	0.190922	protein_coding	-
ENSMUSG00000020128	Vps54	1856.8	1625.51	1471.12	1355.31	1741.15	1413.22	1.23179	0.300759	0.0190386	0.190922	protein_coding	-
ENSMUSG00000026748	Plxdc2	1166.98	1154.03	912.48	956.243	1160.5	934.361	1.24198	0.312643	0.0191181	0.190922	protein_coding	-
ENSMUSG00000002428	Hltf	1530.78	1288.18	1175.94	1071.49	1409.48	1123.71	1.25395	0.326476	0.0191678	0.190922	protein_coding	SNF2_N
ENSMUSG00000030036	Mogs	797.776	900.54	1012.48	1138.16	849.158	1075.32	-1.26596	-0.340231	0.0195077	0.192623	protein_coding	-
ENSMUSG00000003363	Pld3	1622.54	1840.53	1973.99	2289.65	1731.54	2131.82	-1.23094	-0.299757	0.0194272	0.192623	protein_coding	-
ENSMUSG00000032316	Clk3	5115.91	5083.66	4393.17	4326.9	5099.79	4360.04	1.16966	0.22609	0.019524	0.192623	protein_coding	Pkinase
ENSMUSG00000095123	Gm21781	1353.74	1309.88	1093.25	1072.44	1331.81	1082.84	1.22983	0.298461	0.019486	0.192623	lncRNA	-
ENSMUSG00000020608	Smc6	2950.37	2358.37	2103.8	2202.98	2654.37	2153.39	1.23234	0.301396	0.0194352	0.192623	protein_coding	SMC_N
ENSMUSG00000020794	Ube2g1	1473.56	1243.79	1147.09	1009.58	1358.68	1078.33	1.25964	0.333006	0.0195542	0.192624	protein_coding	UQ_con
ENSMUSG00000031010	Usp9x	4105.47	3808.31	3390.31	3303.04	3956.89	3346.67	1.18224	0.241519	0.0197765	0.194515	protein_coding	UCH
ENSMUSG00000020130	Tbc1d15	1423.91	1323.69	1115.36	1118.16	1373.8	1116.76	1.22997	0.298622	0.019862	0.195042	protein_coding	TBC
ENSMUSG00000090035	Galnt4	649.88	609.566	491.335	472.407	629.723	481.871	1.30661	0.385827	0.0198911	0.195042	protein_coding	-
ENSMUSG00000042797	Aqp11	4525.41	4842	4134.52	3778.3	4683.71	3956.41	1.18391	0.243564	0.0199518	0.195266	protein_coding	-
ENSMUSG00000049878	Rlf	1640.89	1516.02	1369.2	1181.02	1578.46	1275.11	1.23777	0.307739	0.0199749	0.195266	protein_coding	-
ENSMUSG00000084796	Mir142hg	516.017	668.747	862.481	717.182	592.382	789.831	-1.3324	-0.414024	0.0201548	0.196668	lncRNA	-
ENSMUSG00000001418	Glmp	717.89	750.614	903.826	948.623	734.252	926.225	-1.26129	-0.334903	0.0201797	0.196668	protein_coding	-
ENSMUSG00000022102	Dok2	751.356	854.181	1015.36	1009.58	802.769	1012.47	-1.26076	-0.334294	0.0203082	0.197215	protein_coding	-
ENSMUSG00000027712	Anxa5	1920.49	1871.11	2291.3	2244.88	1895.8	2268.09	-1.19643	-0.258742	0.0203879	0.197215	protein_coding	-
ENSMUSG00000025612	Bach1	3889.56	3766.88	3308.58	3189.7	3828.22	3249.14	1.17819	0.236567	0.0203452	0.197215	protein_coding	-
ENSMUSG00000032525	Nktr	3153.32	3057.69	2433.6	2752.53	3105.51	2593.07	1.19755	0.260089	0.0203898	0.197215	protein_coding	Pro_isomerase
ENSMUSG00000073664	Nbeal1	1230.67	1085.97	1004.79	803.853	1158.32	904.319	1.28065	0.35688	0.0202872	0.197215	protein_coding	Beach
ENSMUSG00000051768	Xrcc1	552.721	650.006	749.022	809.568	601.364	779.295	-1.29527	-0.373248	0.0205839	0.198791	protein_coding	BRCT
ENSMUSG00000026743	Mllt10	2064.07	1831.66	1554.77	1644.85	1947.86	1599.81	1.2173	0.283687	0.0206433	0.199065	protein_coding	-
ENSMUSG00000049577	Zfpm1	744.879	923.226	985.555	1167.68	834.052	1076.62	-1.29024	-0.367642	0.0207699	0.199874	protein_coding	-
ENSMUSG00000025366	Esyt1	2127.76	2159.13	2464.37	2658.24	2143.44	2561.3	-1.19493	-0.256926	0.0208578	0.199874	protein_coding	C2
ENSMUSG00000020096	Tbata	4019.11	4296.55	4757.59	5025.04	4157.83	4891.31	-1.17633	-0.23429	0.0208833	0.199874	protein_coding	-
ENSMUSG00000027115	Kif18a	858.23	672.692	606.717	555.268	765.461	580.993	1.31684	0.397085	0.0208636	0.199874	protein_coding	Kinesin
ENSMUSG00000076614	Ighg1	15.1135	2184.77	40.3837	24.7633	1099.94	32.5735	33.768	5.07758	0.0207938	0.199874	IG_C_gene	-
ENSMUSG00000005802	Slc30a4	1497.31	1357.22	1204.78	1109.58	1427.27	1157.18	1.23318	0.302385	0.0211317	0.201853	protein_coding	-
ENSMUSG00000027206	Cops2	1813.62	1382.87	1367.28	1119.11	1598.24	1243.19	1.2852	0.361998	0.0211531	0.201853	protein_coding	-
ENSMUSG00000004044	Cavin1	370.28	477.395	673.062	501.932	423.837	587.497	-1.38512	-0.470007	0.0212522	0.201916	protein_coding	-
ENSMUSG00000022961	Son	14888.9	15001.4	12942	13020.7	14945.2	12981.4	1.15128	0.203243	0.0213805	0.201916	protein_coding	G-patch
ENSMUSG00000026436	Elk4	4324.61	4185.09	3663.38	3591.62	4254.85	3627.5	1.1729	0.230082	0.0212671	0.201916	protein_coding	Ets
ENSMUSG00000031004	Mki67	15752.6	19539.6	13945.8	15430.4	17646.1	14688.1	1.20144	0.264762	0.0212549	0.201916	protein_coding	FHA
ENSMUSG00000024294	Mib1	1783.39	1876.04	1494.2	1536.27	1829.72	1515.24	1.20765	0.272208	0.0213007	0.201916	protein_coding	ZZ
ENSMUSG00000076473	Trbv16	715.731	648.034	522.104	530.505	681.882	526.304	1.29525	0.373225	0.021371	0.201916	TR_V_gene	V-set
ENSMUSG00000102070	Gm28661	734.083	646.061	568.257	482.883	690.072	525.57	1.31265	0.392485	0.0213678	0.201916	unprocessed_pseudogene	-
ENSMUSG00000030304	Ergic2	907.888	796.973	715.369	603.842	852.431	659.606	1.29202	0.369628	0.0214181	0.201973	protein_coding	-
ENSMUSG00000041375	Ccdc9	360.564	455.695	520.181	584.794	408.13	552.487	-1.35273	-0.435871	0.0215829	0.202022	protein_coding	-
ENSMUSG00000025492	Ifitm3	808.571	691.433	894.211	1023.87	750.002	959.038	-1.27928	-0.355334	0.0216068	0.202022	protein_coding	-
ENSMUSG00000015605	Srf	859.309	1119.51	1309.59	1217.21	989.41	1263.4	-1.27621	-0.351871	0.0216777	0.202022	protein_coding	-
ENSMUSG00000016256	Ctsz	1066.58	1245.76	1323.05	1586.75	1156.17	1454.9	-1.25803	-0.331161	0.0217071	0.202022	protein_coding	Peptidase_C1
ENSMUSG00000032376	Usp3	3016.22	3108.98	2582.64	2600.14	3062.6	2591.39	1.18189	0.241093	0.0216696	0.202022	protein_coding	UCH
ENSMUSG00000021972	Hmbox1	1542.65	1618.6	1282.66	1318.17	1580.63	1300.42	1.21559	0.281659	0.0214921	0.202022	protein_coding	HNF-1_N
ENSMUSG00000026043	Col3a1	1500.55	1471.64	1296.13	1110.54	1486.1	1203.33	1.23498	0.30449	0.0216634	0.202022	protein_coding	VWC
ENSMUSG00000028212	Ccne2	884.138	837.413	716.33	635.273	860.776	675.802	1.27359	0.348897	0.0215138	0.202022	protein_coding	Cyclin_C
ENSMUSG00000028252	Ccnc	735.163	521.781	508.643	396.212	628.472	452.427	1.38833	0.473347	0.0215712	0.202022	protein_coding	-
ENSMUSG00000040651	Tasor	2827.3	2345.55	2264.37	1927.72	2586.42	2096.05	1.23373	0.303026	0.0217998	0.20259	protein_coding	-
ENSMUSG00000026771	Spopl	999.649	791.055	680.754	703.848	895.352	692.301	1.29266	0.370338	0.0219098	0.203317	protein_coding	-
ENSMUSG00000066324	Bpnt2	2019.81	1818.83	1700.92	1401.98	1919.32	1551.45	1.23697	0.30681	0.0220583	0.204041	protein_coding	-
ENSMUSG00000035173	Ccdc186	1124.87	1056.38	881.711	874.333	1090.63	878.022	1.24196	0.312617	0.0220835	0.204041	protein_coding	-
ENSMUSG00000036291	Ap5m1	1319.19	1123.46	994.209	960.052	1221.32	977.131	1.24951	0.321364	0.0220443	0.204041	protein_coding	Adap_comp_sub
ENSMUSG00000028670	Lypla2	616.414	708.201	799.982	900.049	662.308	850.016	-1.28293	-0.359446	0.0222699	0.204784	protein_coding	-
ENSMUSG00000031897	Psmb10	1101.12	981.421	1246.13	1332.45	1041.27	1289.29	-1.23856	-0.308666	0.0222527	0.204784	protein_coding	Proteasome
ENSMUSG00000040928	S100pbp	2017.65	1925.36	1714.39	1543.89	1971.5	1629.14	1.21008	0.275102	0.0223143	0.204784	protein_coding	-
ENSMUSG00000026034	Clk1	5230.34	5494.97	4986.43	3737.35	5362.66	4361.89	1.22949	0.298059	0.0223071	0.204784	protein_coding	-
ENSMUSG00000049744	Arhgap15	1429.3	1207.3	1139.4	941.004	1318.3	1040.2	1.26705	0.341469	0.0223238	0.204784	protein_coding	RhoGAP
ENSMUSG00000020689	Itgb3	470.677	286.042	520.181	558.126	378.36	539.153	-1.42673	-0.512707	0.0226486	0.206066	protein_coding	-
ENSMUSG00000025278	Flnb	1937.76	2051.61	2138.41	2837.3	1994.69	2487.86	-1.24719	-0.318678	0.022651	0.206066	protein_coding	-
ENSMUSG00000029068	Ccnl2	4464.95	4612.18	3907.61	3856.4	4538.57	3882	1.16917	0.22549	0.0225376	0.206066	protein_coding	Cyclin_C
ENSMUSG00000004591	Pkn2	2110.49	1811.93	1670.16	1536.27	1961.21	1603.21	1.22303	0.290461	0.0225365	0.206066	protein_coding	Pkinase
ENSMUSG00000033186	Mzt1	1447.66	1297.05	1190.36	1007.67	1372.35	1099.02	1.24851	0.320207	0.0226567	0.206066	protein_coding	-
ENSMUSG00000045205	Dpy19l4	996.41	818.673	740.368	671.465	907.541	705.917	1.28511	0.361897	0.0225906	0.206066	protein_coding	-
ENSMUSG00000079084	Ccdc82	1539.42	1651.15	1371.12	1240.07	1595.28	1305.6	1.22207	0.28933	0.0227417	0.206546	protein_coding	-
ENSMUSG00000017418	Arl5b	1577.2	1532.79	1369.2	1148.63	1555	1258.92	1.23517	0.304707	0.0227899	0.206691	protein_coding	Arf
ENSMUSG00000021027	Ralgapa1	2122.36	1927.33	1677.85	1682.95	2024.85	1680.4	1.20478	0.26877	0.0228877	0.207284	protein_coding	-
ENSMUSG00000001962	Fam50a	334.656	439.913	478.836	587.651	387.284	533.243	-1.37582	-0.460295	0.0229369	0.207364	protein_coding	-
ENSMUSG00000000056	Narf	2248.67	2141.37	1896.11	1763.91	2195.02	1830.01	1.19938	0.262286	0.0229612	0.207364	protein_coding	Fe_hyd_lg_C
ENSMUSG00000029920	Smarcad1	1359.13	1173.76	1033.63	1005.77	1266.45	1019.7	1.24162	0.312219	0.0230444	0.207627	protein_coding	SNF2_N
ENSMUSG00000021431	Snrnp48	1554.53	1341.44	1097.09	1234.35	1447.98	1165.72	1.24178	0.312407	0.0230552	0.207627	protein_coding	-
ENSMUSG00000000787	Ddx3x	12094	11041.2	10255.5	9591.95	11567.6	9923.75	1.16561	0.221083	0.0232044	0.208384	protein_coding	DEAD
ENSMUSG00000047036	Zfp445	2947.13	2627.64	2288.41	2374.42	2787.39	2331.41	1.19538	0.257475	0.0231963	0.208384	protein_coding	SCAN
ENSMUSG00000034636	Zyg11b	3326.04	2930.45	2657.63	2584.9	3128.25	2621.27	1.19323	0.254871	0.0233406	0.209279	protein_coding	-
ENSMUSG00000068250	Amn1	717.89	601.675	481.72	524.791	659.783	503.255	1.31041	0.390022	0.0233694	0.209279	protein_coding	-
ENSMUSG00000028959	Fastk	723.288	749.628	926.903	917.193	736.458	922.048	-1.25186	-0.324072	0.0236376	0.21019	protein_coding	-
ENSMUSG00000038418	Egr1	1285.73	1616.63	1731.69	1877.25	1451.18	1804.47	-1.24298	-0.3138	0.0236416	0.21019	protein_coding	-
ENSMUSG00000031865	Dctn1	1576.12	1836.59	2036.49	2107.73	1706.35	2072.11	-1.21402	-0.279789	0.0236589	0.21019	protein_coding	-
ENSMUSG00000030337	Vamp1	5156.93	5276.99	4419.13	4541.2	5216.96	4480.17	1.16448	0.219685	0.0236836	0.21019	protein_coding	-
ENSMUSG00000040785	Ttc3	3451.27	3379.24	2822.05	2977.31	3415.26	2899.68	1.17776	0.23605	0.0236152	0.21019	protein_coding	-
ENSMUSG00000028165	Cisd2	1690.55	1567.31	1365.35	1320.07	1628.93	1342.71	1.21299	0.278571	0.0236749	0.21019	protein_coding	-
ENSMUSG00000069089	Cdk7	608.857	565.18	471.143	423.833	587.019	447.488	1.31158	0.39131	0.023701	0.21019	protein_coding	Pkinase
ENSMUSG00000024477	Pggt1b	1203.68	1150.09	938.441	972.434	1176.88	955.437	1.23163	0.30057	0.0239538	0.212139	protein_coding	-
ENSMUSG00000062822	4833420G17Rik	1762.88	1804.04	1557.66	1381.98	1783.46	1469.82	1.21347	0.279135	0.0240297	0.212224	protein_coding	-
ENSMUSG00000052748	Swt1	647.72	601.675	496.143	465.74	624.698	480.941	1.29867	0.37703	0.0240203	0.212224	protein_coding	-
ENSMUSG00000059013	Sh2d3c	512.779	560.248	678.831	700.991	536.513	689.911	-1.28554	-0.362372	0.024335	0.213156	protein_coding	SH2
ENSMUSG00000015143	Actn1	3445.87	3192.82	3794.15	4030.7	3319.35	3912.42	-1.1788	-0.237315	0.0243155	0.213156	protein_coding	CH
ENSMUSG00000021998	Lcp1	6120.96	6128.21	7130.61	7038.48	6124.58	7084.55	-1.15674	-0.210061	0.0242976	0.213156	protein_coding	CH
ENSMUSG00000035284	Vps13c	3106.9	3344.72	2810.51	2637.29	3225.81	2723.9	1.18438	0.244137	0.0243101	0.213156	protein_coding	-
ENSMUSG00000027829	Ccnl1	4156.21	3851.71	3576.84	3160.17	4003.96	3368.51	1.18857	0.249228	0.0242011	0.213156	protein_coding	-
ENSMUSG00000027306	Nusap1	3282.86	2934.4	2783.59	2353.46	3108.63	2568.53	1.21016	0.275198	0.0242386	0.213156	protein_coding	-
ENSMUSG00000031502	Col4a1	771.867	911.39	1065.36	1048.63	841.628	1056.99	-1.25533	-0.32807	0.0243973	0.21341	protein_coding	Collagen
ENSMUSG00000022100	Xpo7	2432.19	2449.11	2010.53	2100.11	2440.65	2055.32	1.18748	0.247906	0.0244413	0.213503	protein_coding	-
ENSMUSG00000037012	Hk1	981.297	1189.54	1264.4	1463.89	1085.42	1364.14	-1.25632	-0.329207	0.0244921	0.213655	protein_coding	-
ENSMUSG00000032580	Rbm5	5210.91	5198.08	4662.4	4216.42	5204.49	4439.41	1.17235	0.229402	0.0246229	0.214504	protein_coding	G-patch
ENSMUSG00000034032	Rpap1	615.334	658.884	781.714	833.379	637.109	807.546	-1.26726	-0.341711	0.0248398	0.215806	protein_coding	-
ENSMUSG00000044906	4930503L19Rik	946.751	832.482	727.869	677.18	889.617	702.524	1.26595	0.340222	0.0248123	0.215806	protein_coding	-
ENSMUSG00000043241	Upf2	1424.99	1471.64	1173.05	1212.45	1448.31	1192.75	1.21434	0.28017	0.0249107	0.216129	protein_coding	-
ENSMUSG00000040929	Rfx3	1175.61	1057.37	979.786	775.28	1116.49	877.533	1.27213	0.347243	0.0251278	0.217718	protein_coding	RFX1_trans_act
ENSMUSG00000060090	Rp2	919.763	773.3	666.331	660.988	846.532	663.66	1.27503	0.350534	0.025184	0.21791	protein_coding	-
ENSMUSG00000028403	Zdhhc21	1419.59	1345.38	1136.51	1134.35	1382.49	1135.43	1.21744	0.283856	0.0252517	0.2182	protein_coding	-
ENSMUSG00000038733	Wdr26	5601.7	5161.58	4647.01	4569.77	5381.64	4608.39	1.16771	0.223679	0.0253715	0.218646	protein_coding	-
ENSMUSG00000032423	Syncrip	4923.76	4309.37	3986.45	3821.16	4616.56	3903.81	1.18244	0.241772	0.0253588	0.218646	protein_coding	-
ENSMUSG00000022136	Dnajc3	4828.76	4840.03	4263.37	4029.74	4834.39	4146.56	1.16589	0.221434	0.025519	0.219326	protein_coding	DnaJ
ENSMUSG00000031617	Tmem184c	892.775	814.727	693.254	660.036	853.751	676.645	1.26147	0.335102	0.0255025	0.219326	protein_coding	-
ENSMUSG00000035203	Epn1	1349.42	1959.88	1996.11	2239.17	1654.65	2117.64	-1.27928	-0.355336	0.0256831	0.220145	protein_coding	-
ENSMUSG00000033319	Fem1c	1798.5	1589.01	1497.08	1239.12	1693.76	1368.1	1.23785	0.307835	0.0256494	0.220145	protein_coding	-
ENSMUSG00000020272	Stk10	1171.29	1116.55	1336.51	1457.22	1143.92	1396.87	-1.22129	-0.288402	0.025731	0.220261	protein_coding	-
ENSMUSG00000018446	C1qbp	757.833	933.09	1027.86	1109.58	845.461	1068.72	-1.26345	-0.337366	0.0261771	0.222136	protein_coding	-
ENSMUSG00000021144	Mta1	1311.63	1670.88	1724	2003.92	1491.26	1863.96	-1.24948	-0.321332	0.0261861	0.222136	protein_coding	BAH
ENSMUSG00000069682	Gm10275	997.49	1137.26	1326.89	1299.12	1067.38	1313.01	-1.22972	-0.298328	0.0261928	0.222136	transcribed_processed_pseudogene	-
ENSMUSG00000018474	Chd3	3292.58	2762.77	3399.93	3924.98	3027.68	3662.45	-1.20989	-0.274879	0.0261531	0.222136	protein_coding	SNF2_N
ENSMUSG00000059149	Mfsd4a	2586.56	2391.91	2082.65	2106.78	2489.23	2094.71	1.18819	0.248769	0.0261132	0.222136	protein_coding	MFS_1
ENSMUSG00000031631	Cfap97	780.503	761.464	630.755	585.746	770.984	608.251	1.26749	0.341973	0.0260868	0.222136	protein_coding	-
ENSMUSG00000064367	mt-Nd5	25501.8	27034.9	20050.5	13308.3	26268.4	16679.4	1.5749	0.65526	0.0260471	0.222136	protein_coding	-
ENSMUSG00000027130	Slc12a6	1993.9	1957.91	1646.12	1665.81	1975.9	1655.96	1.19316	0.254791	0.0262818	0.222596	protein_coding	-
ENSMUSG00000040407	Akap9	2137.48	2476.73	1860.54	1967.73	2307.1	1914.13	1.20554	0.269683	0.0264655	0.223856	protein_coding	-
ENSMUSG00000036412	Arsi	871.184	843.331	1100.94	1021.01	857.258	1060.97	-1.23773	-0.307697	0.0265351	0.224148	protein_coding	Sulfatase
ENSMUSG00000110631	Gm42047	2263.78	2696.69	618.256	1418.17	2480.24	1018.21	2.43586	1.28443	0.026594	0.224349	lncRNA	-
ENSMUSG00000016481	Cr1l	1638.73	1453.88	1325.93	1201.02	1546.31	1263.48	1.22361	0.291146	0.0266713	0.224706	protein_coding	Sushi
ENSMUSG00000020246	Hcfc2	1016.92	930.131	823.059	728.611	973.526	775.835	1.2546	0.327222	0.026724	0.224854	protein_coding	-
ENSMUSG00000029581	Fscn1	1091.41	653.952	1431.7	1668.66	872.68	1550.18	-1.7767	-0.8292	0.0272578	0.226222	protein_coding	-
ENSMUSG00000029570	Lfng	513.858	280.124	532.681	615.272	396.991	573.976	-1.44761	-0.533669	0.0270092	0.226222	protein_coding	Fringe
ENSMUSG00000046865	Fbl	797.776	1090.91	1174.97	1242.92	944.341	1208.95	-1.27944	-0.355512	0.0272752	0.226222	protein_coding	-
ENSMUSG00000006941	Eif1b	744.879	772.314	973.055	916.24	758.596	944.648	-1.2451	-0.316263	0.0272234	0.226222	protein_coding	SUI1
ENSMUSG00000038366	Lasp1	2824.06	3009.36	3171.08	3846.88	2916.71	3508.98	-1.203	-0.266631	0.0272148	0.226222	protein_coding	LIM
ENSMUSG00000020009	Ifngr1	5321.02	5479.19	4603.74	4708.83	5400.11	4656.29	1.15978	0.213845	0.0271	0.226222	protein_coding	-
ENSMUSG00000022201	Zfr	2820.82	2621.73	2399.95	2168.69	2721.27	2284.32	1.19118	0.252397	0.0271889	0.226222	protein_coding	-
ENSMUSG00000046111	Cep295	1300.84	1493.34	1123.05	1156.25	1397.09	1139.65	1.22621	0.294211	0.0270245	0.226222	protein_coding	-
ENSMUSG00000018427	Ypel2	1117.32	1093.87	953.825	824.807	1105.59	889.316	1.24318	0.314038	0.0269237	0.226222	protein_coding	-
ENSMUSG00000025915	Sgk3	1335.38	939.008	900.942	850.523	1137.2	875.732	1.29791	0.376189	0.0270776	0.226222	protein_coding	Pkinase
ENSMUSG00000027285	Haus2	634.766	538.549	444.221	451.453	586.657	447.837	1.30939	0.388896	0.0270555	0.226222	protein_coding	-
ENSMUSG00000015314	Slamf6	2312.36	2401.77	1998.03	1982.97	2357.07	1990.5	1.18424	0.243956	0.0275736	0.228267	protein_coding	-
ENSMUSG00000033014	Trim33	2249.75	2358.37	1908.61	1974.39	2304.06	1941.5	1.18683	0.247109	0.0275931	0.228267	protein_coding	Bromodomain
ENSMUSG00000059291	Rpl11	4626.88	4271.89	5119.12	5253.62	4449.39	5186.37	-1.16574	-0.221245	0.0276354	0.228322	protein_coding	-
ENSMUSG00000108207	1810059H22Rik	1525.38	1658.06	1199.97	1400.08	1591.72	1300.02	1.22452	0.292211	0.0277669	0.228818	lncRNA	-
ENSMUSG00000054942	Miga1	851.752	816.7	699.985	621.939	834.226	660.962	1.26205	0.335771	0.0277436	0.228818	protein_coding	-
ENSMUSG00000031708	Tecr	848.514	1148.11	1274.01	1263.88	998.314	1268.94	-1.27034	-0.34522	0.027985	0.229728	protein_coding	-
ENSMUSG00000019843	Fyn	2046.8	1691.59	2197.07	2341.08	1869.2	2269.07	-1.21431	-0.280132	0.0279331	0.229728	protein_coding	Pkinase_Tyr
ENSMUSG00000058192	Zfp846	1036.35	1003.12	845.174	804.806	1019.74	824.99	1.23598	0.305653	0.0279645	0.229728	protein_coding	KRAB
ENSMUSG00000059895	Ptp4a3	1867.59	2133.48	2324.95	2473.47	2000.54	2399.21	-1.19902	-0.261859	0.0280744	0.229821	protein_coding	Y_phosphatase
ENSMUSG00000002107	Celf2	7322.48	6570.09	6219.09	5612.69	6946.29	5915.89	1.1741	0.231559	0.0281065	0.229821	protein_coding	-
ENSMUSG00000005871	Apc	2488.33	2570.43	2070.15	2203.93	2529.38	2137.04	1.18364	0.243228	0.0281757	0.229821	protein_coding	Arm
ENSMUSG00000029775	Klhdc10	1402.31	1284.23	1115.36	1088.63	1343.27	1102	1.21872	0.28537	0.0281439	0.229821	protein_coding	-
ENSMUSG00000029238	Clock	837.718	692.42	639.409	540.029	765.069	589.719	1.29686	0.375026	0.028083	0.229821	protein_coding	HLH
ENSMUSG00000038256	Bcl9	450.166	642.116	686.523	771.471	546.141	728.997	-1.3337	-0.415438	0.0282501	0.229877	protein_coding	-
ENSMUSG00000021957	Tkt	2304.81	3123.78	3657.61	3104.93	2714.29	3381.27	-1.24539	-0.316603	0.0282903	0.229877	protein_coding	-
ENSMUSG00000032294	Pkm	5260.57	5915.16	6318.13	6776.56	5587.86	6547.34	-1.1716	-0.228485	0.0282682	0.229877	protein_coding	PK
ENSMUSG00000105987	AI506816	1166.98	1629.45	1715.35	1821.05	1398.22	1768.2	-1.26402	-0.338015	0.0283714	0.230243	lncRNA	-
ENSMUSG00000017831	Rab5a	1163.74	976.489	891.327	815.283	1070.11	853.305	1.25366	0.326143	0.0284924	0.230933	protein_coding	Ras
ENSMUSG00000002996	Hbp1	1261.98	1213.21	963.44	1057.2	1237.59	1010.32	1.22482	0.292565	0.0285324	0.230965	protein_coding	-
ENSMUSG00000058056	Palld	424.257	386.65	499.027	568.602	405.454	533.815	-1.31707	-0.397329	0.0286762	0.231835	protein_coding	-
ENSMUSG00000020464	Pnpt1	932.717	825.577	736.522	655.274	879.147	695.898	1.26301	0.336864	0.028763	0.232244	protein_coding	RNase_PH
ENSMUSG00000029465	Arpc3	1627.94	2069.37	2284.57	2241.07	1848.65	2262.82	-1.22361	-0.29114	0.0289135	0.232579	protein_coding	-
ENSMUSG00000056076	Eif3b	2301.57	2620.74	2832.63	3030.64	2461.15	2931.64	-1.19095	-0.252109	0.0288755	0.232579	protein_coding	RRM_1
ENSMUSG00000029299	Abcg3	1702.43	1668.91	1496.12	1275.31	1685.67	1385.71	1.21646	0.282687	0.0288933	0.232579	protein_coding	ABC2_membrane
ENSMUSG00000024781	Lipa	4182.12	3902.01	3547.04	3359.23	4042.06	3453.13	1.17047	0.227084	0.0290018	0.232705	protein_coding	Abhydrolase_1
ENSMUSG00000030061	Uba3	1147.54	1085.97	929.787	888.62	1116.76	909.204	1.22814	0.296473	0.0289986	0.232705	protein_coding	-
ENSMUSG00000002413	Braf	1409.87	1281.27	1117.28	1091.49	1345.57	1104.39	1.21815	0.28469	0.02908	0.233041	protein_coding	-
ENSMUSG00000005417	Mprip	5971.98	6293.92	5005.66	5515.54	6132.95	5260.6	1.16586	0.2214	0.0291285	0.233137	protein_coding	-
ENSMUSG00000021188	Trip11	1836.29	1923.39	1493.24	1640.09	1879.84	1566.66	1.19997	0.263004	0.0292087	0.233488	protein_coding	-
ENSMUSG00000024238	Zeb1	2382.53	2601.01	2174.95	2013.44	2491.77	2094.2	1.19001	0.250979	0.0292845	0.23358	protein_coding	-
ENSMUSG00000022718	Dgcr8	1239.31	1217.16	995.17	1021.96	1228.23	1008.57	1.21774	0.284207	0.0292933	0.23358	protein_coding	-
ENSMUSG00000039477	Tnrc18	1354.82	1509.12	1635.54	1842.96	1431.97	1739.25	-1.21435	-0.28018	0.0294429	0.23419	protein_coding	-
ENSMUSG00000074746	Pdzd8	1902.14	1770.5	1523.04	1545.8	1836.32	1534.42	1.19659	0.258925	0.0294106	0.23419	protein_coding	C1_1
ENSMUSG00000032231	Anxa2	4147.57	5052.1	5451.8	5482.2	4599.83	5467	-1.18834	-0.248942	0.0296665	0.234458	protein_coding	-
ENSMUSG00000004535	Tax1bp1	4782.34	4374.47	4050.87	3762.11	4578.41	3906.49	1.17191	0.22886	0.0296592	0.234458	protein_coding	CoCoA
ENSMUSG00000042744	Hectd4	5189.32	6648.02	4923.93	4925.03	5918.67	4924.48	1.20205	0.265497	0.0296592	0.234458	protein_coding	HECT
ENSMUSG00000025860	Xiap	3134.97	2602	2582.64	2090.59	2868.48	2336.61	1.22744	0.295656	0.0296963	0.234458	protein_coding	BIR
ENSMUSG00000039585	Myo9a	993.171	1066.25	832.674	837.189	1029.71	834.931	1.2335	0.302756	0.0296484	0.234458	protein_coding	-
ENSMUSG00000054555	Adam12	575.392	858.127	543.257	524.791	716.759	534.024	1.34314	0.42561	0.0295845	0.234458	protein_coding	-
ENSMUSG00000045210	Vcpip1	1803.9	1535.75	1432.66	1299.12	1669.83	1365.89	1.22222	0.289503	0.0297443	0.234548	protein_coding	-
ENSMUSG00000043991	Pura	1889.18	1591.97	1484.58	1366.74	1740.58	1425.66	1.22058	0.287564	0.0298106	0.234781	protein_coding	-
ENSMUSG00000037486	Asxl2	2195.77	2273.54	1881.69	1895.34	2234.66	1888.52	1.18336	0.242887	0.0298917	0.235131	protein_coding	-
ENSMUSG00000109901	Chmp1b	1844.92	1505.17	1434.58	1281.97	1675.05	1358.28	1.23286	0.302013	0.0301121	0.236574	protein_coding	ESCRT-III
ENSMUSG00000059412	Fxyd2	473.915	543.48	636.524	672.418	508.698	654.471	-1.28599	-0.362884	0.0301518	0.236596	protein_coding	-
ENSMUSG00000024146	Cript	951.07	786.123	732.676	624.796	868.596	678.736	1.27927	0.35532	0.030257	0.23713	protein_coding	-
ENSMUSG00000027864	Ptgfrn	455.563	310.701	523.065	522.886	383.132	522.976	-1.36648	-0.450466	0.0303686	0.237714	protein_coding	V-set
ENSMUSG00000005846	Rsl1d1	1815.78	1664.96	1420.16	1478.18	1740.37	1449.17	1.20074	0.263921	0.0305229	0.237814	protein_coding	-
ENSMUSG00000042444	Mindy2	2658.89	2117.7	2020.15	1898.2	2388.3	1959.17	1.21872	0.285366	0.0304644	0.237814	protein_coding	-
ENSMUSG00000020024	Cep83	1114.08	949.858	853.827	800.044	1031.97	826.935	1.24753	0.319076	0.0304782	0.237814	protein_coding	-
ENSMUSG00000025979	Mob4	1312.71	1087.95	1064.4	815.283	1200.33	939.841	1.27686	0.352601	0.03053	0.237814	protein_coding	-
ENSMUSG00000040940	Arhgef1	10319.3	10786.8	11914.2	12285.4	10553	12099.8	-1.14655	-0.197295	0.030608	0.238095	protein_coding	-
ENSMUSG00000094870	Zfp131	1517.82	1346.37	1249.97	1080.06	1432.1	1165.02	1.22903	0.297515	0.0306404	0.238095	protein_coding	BTB
ENSMUSG00000033184	Tmed7	3089.63	2606.93	2472.06	2274.41	2848.28	2373.24	1.19995	0.262969	0.0307252	0.238465	protein_coding	-
ENSMUSG00000063286	Gvin-ps7	2543.38	1750.78	1681.69	1713.43	2147.08	1697.56	1.26437	0.338418	0.0308064	0.238805	transcribed_unprocessed_pseudogene	-
ENSMUSG00000018008	Cyth4	600.221	571.098	743.253	733.373	585.66	738.313	-1.26086	-0.334408	0.0308667	0.238984	protein_coding	Sec7
ENSMUSG00000031367	Ap1s2	733.004	604.634	538.45	495.265	668.819	516.857	1.29343	0.371203	0.0312931	0.241993	protein_coding	-
ENSMUSG00000036905	C1qb	1037.43	1284.23	1390.35	1479.13	1160.83	1434.74	-1.23543	-0.305016	0.0313728	0.242316	protein_coding	Collagen
ENSMUSG00000029655	N4bp2l2	2343.67	2121.64	1979.76	1737.24	2232.66	1858.5	1.20118	0.264447	0.03147	0.242774	protein_coding	-
ENSMUSG00000039953	Clstn1	697.379	838.4	902.865	1038.15	767.889	970.508	-1.26331	-0.337213	0.0315741	0.243284	protein_coding	Cadherin
ENSMUSG00000019961	Tmpo	10272.8	10355.7	9275.76	8681.43	10314.3	8978.59	1.14877	0.200094	0.0316793	0.243801	protein_coding	-
ENSMUSG00000032264	Zw10	1461.69	1374.98	1140.36	1205.78	1418.33	1173.07	1.2089	0.2737	0.0317236	0.243849	protein_coding	-
ENSMUSG00000029385	Ccng2	4369.95	4039.11	3621.07	3596.39	4204.53	3608.73	1.165	0.220331	0.0318282	0.24436	protein_coding	-
ENSMUSG00000036109	Mbnl3	1132.43	1112.61	917.287	922.907	1122.52	920.097	1.21994	0.286816	0.0319351	0.244887	protein_coding	-
ENSMUSG00000025758	Plk4	1271.69	1189.54	1024.98	998.15	1230.62	1011.56	1.21637	0.282585	0.0321598	0.246315	protein_coding	Pkinase
ENSMUSG00000020538	Srebf1	2265.94	2553.67	2689.36	3070.64	2409.8	2880	-1.19494	-0.256938	0.0322496	0.246708	protein_coding	HLH
ENSMUSG00000047213	Ythdf3	2815.43	2387.96	2321.1	1971.54	2601.69	2146.32	1.21197	0.277352	0.032313	0.246898	protein_coding	YTH
ENSMUSG00000022708	Zbtb20	1781.23	1953.96	1523.04	1600.09	1867.6	1561.57	1.19616	0.258415	0.0324302	0.247203	protein_coding	-
ENSMUSG00000046351	Zfp322a	1023.4	893.635	802.867	732.421	958.517	767.644	1.24829	0.319957	0.0324236	0.247203	protein_coding	zf-C2H2
ENSMUSG00000007817	Zmiz1	1997.14	2526.05	2608.6	2897.3	2261.59	2752.95	-1.21693	-0.283243	0.0324695	0.247209	protein_coding	-
ENSMUSG00000034659	Tmem109	372.439	436.954	553.834	508.599	404.697	531.217	-1.31187	-0.391624	0.0325836	0.247783	protein_coding	-
ENSMUSG00000056116	H2-T22	1121.64	1003.12	1236.51	1360.07	1062.38	1298.29	-1.22242	-0.289738	0.0330783	0.250141	protein_coding	-
ENSMUSG00000068823	Csde1	5991.41	5301.65	4952.78	4719.3	5646.53	4836.04	1.16749	0.223407	0.0331282	0.250141	protein_coding	CSD
ENSMUSG00000025958	Creb1	4748.87	4354.75	4076.83	3693.53	4551.81	3885.18	1.1715	0.228356	0.0330687	0.250141	protein_coding	pKID
ENSMUSG00000004798	Ulk2	1233.91	1234.91	1080.75	934.337	1234.41	1007.54	1.22522	0.293038	0.0330805	0.250141	protein_coding	Pkinase
ENSMUSG00000022033	Pbk	1307.32	1163.9	1085.55	907.669	1235.61	996.611	1.23959	0.309861	0.0331231	0.250141	protein_coding	Pkinase
ENSMUSG00000078126	Rpl23a-ps3	791.299	460.627	504.797	375.259	625.963	440.028	1.42159	0.507509	0.0330093	0.250141	processed_pseudogene	-
ENSMUSG00000030059	Tmf1	1238.23	1207.3	1041.32	970.529	1222.76	1005.93	1.21551	0.281561	0.033251	0.250379	protein_coding	-
ENSMUSG00000035614	Togaram1	1169.14	1079.07	953.825	879.096	1124.1	916.46	1.22637	0.294398	0.0332769	0.250379	protein_coding	-
ENSMUSG00000051278	Zgrf1	640.164	629.293	486.528	510.504	634.728	498.516	1.27315	0.348404	0.0332327	0.250379	protein_coding	zf-GRF
ENSMUSG00000040462	Os9	1249.02	1601.84	1698.04	1814.38	1425.43	1756.21	-1.23156	-0.300482	0.0335018	0.251775	protein_coding	-
ENSMUSG00000046574	Prr12	1325.67	1563.37	1643.23	1882.96	1444.52	1763.1	-1.2202	-0.28712	0.0335814	0.252077	protein_coding	-
ENSMUSG00000030047	Arhgap25	702.777	796.973	926.903	936.242	749.875	931.572	-1.24185	-0.312489	0.033723	0.252272	protein_coding	-
ENSMUSG00000014956	Ppp1cb	5963.35	4621.06	4722.01	3977.36	5292.2	4349.69	1.21654	0.282783	0.033765	0.252272	protein_coding	Metallophos
ENSMUSG00000050954	Zfp169	815.048	823.604	627.871	684.799	819.326	656.335	1.24834	0.320006	0.0337529	0.252272	protein_coding	KRAB
ENSMUSG00000020491	2810021J22Rik	614.255	589.839	429.798	502.885	602.047	466.341	1.29079	0.368255	0.0337032	0.252272	protein_coding	KRAB
ENSMUSG00000034610	Tut4	2073.79	1992.43	1721.12	1715.33	2033.11	1718.22	1.18318	0.242665	0.0338446	0.252278	protein_coding	-
ENSMUSG00000118665	Lin54	658.516	652.965	531.719	501.932	655.741	516.826	1.26878	0.343442	0.0338239	0.252278	protein_coding	-
ENSMUSG00000017548	Suz12	4530.8	4054.9	3825.88	3480.19	4292.85	3653.03	1.17504	0.232705	0.0339349	0.252657	protein_coding	-
ENSMUSG00000021190	Lgmn	568.914	803.877	877.865	901.954	686.396	889.91	-1.29551	-0.373519	0.0340732	0.252818	protein_coding	-
ENSMUSG00000053565	Eif3k	1409.87	1670.88	1930.73	1797.24	1540.38	1863.98	-1.20969	-0.274637	0.034075	0.252818	protein_coding	-
ENSMUSG00000038095	Sbno1	3919.79	3795.48	3466.27	3132.55	3857.64	3299.41	1.16916	0.225476	0.0340692	0.252818	protein_coding	-
ENSMUSG00000034021	Pds5b	4934.55	4652.63	4014.33	4248.8	4793.59	4131.57	1.16016	0.214323	0.0341297	0.252931	protein_coding	-
ENSMUSG00000060657	Marf1	4115.18	4285.7	3699.92	3542.1	4200.44	3621.01	1.16008	0.214224	0.0342054	0.252974	protein_coding	-
ENSMUSG00000051223	Bzw1	7078.51	6107.5	5825.83	5427.91	6593	5626.87	1.1716	0.228474	0.0342145	0.252974	protein_coding	-
ENSMUSG00000020516	Rps6kb1	2210.89	2067.4	1871.11	1731.52	2139.14	1801.32	1.18743	0.247839	0.0343213	0.253471	protein_coding	Pkinase
ENSMUSG00000030538	Cib1	480.393	360.019	579.795	534.315	420.206	557.055	-1.3268	-0.407953	0.0345135	0.253633	protein_coding	-
ENSMUSG00000021266	Wars	711.413	797.959	901.903	973.386	754.686	937.645	-1.24204	-0.312713	0.0345413	0.253633	protein_coding	-
ENSMUSG00000006362	Cbfa2t3	1373.17	1519.97	1158.63	1234.35	1446.57	1196.49	1.20924	0.274097	0.0345188	0.253633	protein_coding	zf-MYND
ENSMUSG00000027162	Lin7c	2562.81	2131.51	2059.57	1819.15	2347.16	1939.36	1.21003	0.275038	0.034422	0.253633	protein_coding	PDZ
ENSMUSG00000030254	Rad18	622.891	558.276	473.066	444.786	590.583	458.926	1.28651	0.363465	0.0345147	0.253633	protein_coding	SAP
ENSMUSG00000040850	Psme4	2313.44	2146.3	1887.46	1887.72	2229.87	1887.59	1.18118	0.240234	0.034979	0.255707	protein_coding	-
ENSMUSG00000015966	Il17rb	813.969	877.854	659.601	700.038	845.911	679.82	1.24454	0.315609	0.0349632	0.255707	protein_coding	-
ENSMUSG00000019929	Dcn	1589.07	1191.51	1200.94	993.387	1390.29	1097.16	1.26673	0.341106	0.0349834	0.255707	protein_coding	-
ENSMUSG00000021712	Trim23	713.572	640.143	531.719	535.267	676.857	533.493	1.26835	0.34295	0.0348655	0.255707	protein_coding	-
ENSMUSG00000044456	Rin3	675.788	673.679	796.136	885.763	674.734	840.949	-1.24639	-0.317754	0.0351506	0.256635	protein_coding	VPS9
ENSMUSG00000031167	Rbm3	3684.45	3982.89	2864.36	3544	3833.67	3204.18	1.19651	0.258835	0.0352225	0.256868	protein_coding	RRM_1
ENSMUSG00000031029	Eif3f	2997.87	3480.84	3714.34	3924.98	3239.35	3819.66	-1.17894	-0.237495	0.0354025	0.257421	protein_coding	Mov34
ENSMUSG00000027347	Rasgrp1	10079.6	10094.3	9045.95	8592.85	10087	8819.4	1.14373	0.193746	0.0354592	0.257421	protein_coding	C1_1
ENSMUSG00000022822	Abcc5	5235.74	5240.49	4820.09	4115.46	5238.12	4467.77	1.17244	0.229513	0.0354194	0.257421	protein_coding	ABC_membrane
ENSMUSG00000020530	Ggnbp2	2399.8	2245.92	2025.92	1907.72	2322.86	1966.82	1.18091	0.239902	0.0354444	0.257421	protein_coding	-
ENSMUSG00000021171	Esyt2	4314.9	3838.88	3578.77	3384.95	4076.89	3481.86	1.17076	0.227451	0.0357175	0.259002	protein_coding	-
ENSMUSG00000033940	Brk1	1115.16	1211.24	1387.47	1415.32	1163.2	1401.39	-1.20453	-0.268468	0.0358284	0.259325	protein_coding	-
ENSMUSG00000021733	Slc4a7	939.195	817.686	745.176	654.321	878.441	699.749	1.25501	0.327703	0.035843	0.259325	protein_coding	-
ENSMUSG00000035000	Dpp4	1622.54	1628.47	1406.7	1316.26	1625.5	1361.48	1.19395	0.255743	0.0359594	0.259874	protein_coding	-
ENSMUSG00000047126	Cltc	7422.88	7345.37	6428.7	6476.54	7384.12	6452.62	1.14435	0.194528	0.0361345	0.260845	protein_coding	-
ENSMUSG00000019370	Calm3	3938.14	4638.82	4920.08	5161.23	4288.48	5040.66	-1.17523	-0.232937	0.0362603	0.261458	protein_coding	-
ENSMUSG00000023055	Calcoco1	1033.11	1300.01	1363.43	1521.99	1166.56	1442.71	-1.23619	-0.305906	0.0364038	0.261959	protein_coding	CoCoA
ENSMUSG00000026349	Ccnt2	2955.76	3134.63	2704.75	2490.61	3045.2	2597.68	1.17238	0.229442	0.0364116	0.261959	protein_coding	-
ENSMUSG00000036896	C1qc	870.105	1042.57	1110.55	1260.07	956.34	1185.31	-1.23894	-0.309108	0.0364644	0.262044	protein_coding	Collagen
ENSMUSG00000020590	Snx13	1133.51	1165.87	995.17	889.572	1149.69	942.371	1.22011	0.287011	0.0367011	0.262888	protein_coding	PX
ENSMUSG00000027981	Rnpc3	966.183	842.345	747.099	706.705	904.264	726.902	1.24361	0.314534	0.0366868	0.262888	protein_coding	RRM_1
ENSMUSG00000021519	Mterf3	906.809	699.324	679.793	560.983	803.066	620.388	1.29387	0.371697	0.0367049	0.262888	protein_coding	-
ENSMUSG00000044037	Als2cl	1931.29	1868.15	2245.14	2221.07	1899.72	2233.11	-1.17557	-0.233361	0.0368434	0.263584	protein_coding	-
ENSMUSG00000032280	Tle3	3241.84	3750.11	4063.37	4138.32	3495.98	4100.85	-1.17283	-0.229991	0.0370582	0.264825	protein_coding	-
ENSMUSG00000017493	Igfbp4	929.479	643.102	964.402	1063.87	786.29	1014.13	-1.29071	-0.368161	0.0373431	0.266564	protein_coding	-
ENSMUSG00000038582	Pptc7	1802.82	1942.13	1625.93	1523.89	1872.48	1574.91	1.18912	0.249891	0.0375014	0.267396	protein_coding	SpoIIE
ENSMUSG00000060032	H2aj	591.585	537.562	709.6	709.562	564.573	709.581	-1.25725	-0.330267	0.0376064	0.267814	protein_coding	Histone
ENSMUSG00000002524	Puf60	1813.62	2082.19	2369.18	2261.08	1947.9	2315.13	-1.18823	-0.248817	0.0377145	0.267814	protein_coding	RRM_1
ENSMUSG00000031246	Sh3bgrl	2409.52	1904.65	1937.46	1546.75	2157.08	1742.1	1.23794	0.307944	0.0377067	0.267814	protein_coding	-
ENSMUSG00000055660	Mettl4	1002.89	898.567	839.405	670.513	950.727	754.959	1.2591	0.332394	0.0377273	0.267814	protein_coding	-
ENSMUSG00000032217	Rnf111	1880.55	1837.57	1648.04	1473.41	1859.06	1560.73	1.19113	0.25233	0.0380834	0.269744	protein_coding	-
ENSMUSG00000026601	Axdnd1	533.29	616.47	483.643	399.069	574.88	441.356	1.30308	0.381929	0.0380544	0.269744	protein_coding	-
ENSMUSG00000048874	Phf3	3199.74	3290.47	2715.32	2864.92	3245.11	2790.12	1.1631	0.21798	0.0383366	0.271237	protein_coding	PHD
ENSMUSG00000012640	Zfp715	640.164	507.972	454.798	425.737	574.068	440.268	1.30318	0.382036	0.0384447	0.271702	protein_coding	KRAB
ENSMUSG00000015656	Hspa8	30695.5	36771.2	28682.1	29418.7	33733.3	29050.4	1.16123	0.215651	0.0385546	0.272178	protein_coding	-
ENSMUSG00000053470	Kdm3a	3088.55	2943.28	2706.67	2435.37	3015.91	2571.02	1.17299	0.230185	0.038652	0.27228	protein_coding	JmjC
ENSMUSG00000046404	Yod1	763.231	621.402	552.872	531.458	692.316	542.165	1.27632	0.351994	0.0386541	0.27228	protein_coding	-
ENSMUSG00000037287	Tbcel	2062.99	1956.92	1646.12	1753.43	2009.96	1699.77	1.18236	0.241669	0.0387949	0.272671	protein_coding	-
ENSMUSG00000025899	Alkbh8	1019.08	894.622	798.059	750.517	956.851	774.288	1.23543	0.305008	0.0387546	0.272671	protein_coding	-
ENSMUSG00000048271	Rbm33	3516.04	3670.22	3182.62	3007.78	3593.13	3095.2	1.16094	0.215296	0.0389261	0.272995	protein_coding	-
ENSMUSG00000026708	Cenpl	797.776	737.792	625.948	605.747	767.784	615.848	1.24646	0.317839	0.03892	0.272995	protein_coding	-
ENSMUSG00000026667	Uhmk1	3464.23	3133.64	2831.67	2819.2	3298.93	2825.43	1.16744	0.223346	0.0390336	0.273449	protein_coding	Pkinase
ENSMUSG00000030335	Mrpl51	362.723	426.104	526.911	500.027	394.414	513.469	-1.3011	-0.379726	0.0392166	0.273573	protein_coding	-
ENSMUSG00000031696	Vps35	2906.11	2490.54	2373.02	2163.93	2698.32	2268.48	1.18928	0.250086	0.0391491	0.273573	protein_coding	-
ENSMUSG00000000838	Fmr1	2732.3	2373.16	2252.83	2039.16	2552.73	2146	1.18933	0.250153	0.0391259	0.273573	protein_coding	KH_1
ENSMUSG00000034998	Foxn2	1542.65	1278.31	1228.82	1065.77	1410.48	1147.3	1.22905	0.297544	0.039265	0.273573	protein_coding	Fork_head
ENSMUSG00000031197	Vbp1	1200.44	878.84	908.634	694.324	1039.64	801.479	1.29664	0.374783	0.0392371	0.273573	protein_coding	-
ENSMUSG00000057789	Bak1	465.279	553.344	609.602	697.181	509.312	653.391	-1.28225	-0.35868	0.0395442	0.274714	protein_coding	-
ENSMUSG00000022814	Umps	639.084	694.392	815.367	837.189	666.738	826.278	-1.23897	-0.309137	0.0395574	0.274714	protein_coding	Pribosyltran
ENSMUSG00000027751	Supt20	2169.86	2245.92	1919.19	1840.1	2207.89	1879.64	1.17471	0.232309	0.0395423	0.274714	protein_coding	-
ENSMUSG00000031805	Jak3	669.311	621.402	756.714	854.332	645.357	805.523	-1.2485	-0.320199	0.0396012	0.27472	protein_coding	Pkinase_Tyr
ENSMUSG00000070047	Fat1	472.836	635.211	663.447	778.138	554.024	720.792	-1.30009	-0.378609	0.0397649	0.274962	protein_coding	Cadherin
ENSMUSG00000041431	Ccnb1	2298.33	2146.3	1963.42	1798.19	2222.32	1880.81	1.18147	0.240578	0.039741	0.274962	protein_coding	Cyclin_C
ENSMUSG00000046873	Mbtps2	547.324	519.808	413.452	418.118	533.566	415.785	1.28307	0.359598	0.039736	0.274962	protein_coding	Peptidase_M50
ENSMUSG00000029725	Ppp1r35	381.076	426.104	542.296	501.932	403.59	522.114	-1.29313	-0.370864	0.0399944	0.27599	protein_coding	-
ENSMUSG00000019868	Vta1	560.278	520.794	435.567	405.736	540.536	420.652	1.28475	0.361492	0.0399998	0.27599	protein_coding	DUF605
ENSMUSG00000005610	Eif4g2	22388.5	20408.6	19565.9	17631.4	21398.5	18598.7	1.15052	0.202285	0.0401284	0.276579	protein_coding	-
ENSMUSG00000063856	Gpx1	1781.23	2017.09	2460.52	2095.35	1899.16	2277.94	-1.19919	-0.262059	0.0403284	0.277394	protein_coding	GSHPx
ENSMUSG00000037236	Matr3	3130.65	2722.33	2689.36	2163.93	2926.49	2426.65	1.20585	0.270051	0.0403766	0.277394	protein_coding	-
ENSMUSG00000018068	Ints2	1096.81	1132.33	929.787	912.431	1114.57	921.109	1.21013	0.275163	0.0403468	0.277394	protein_coding	-
ENSMUSG00000041936	Agrn	472.836	493.176	557.68	682.894	483.006	620.287	-1.28412	-0.360776	0.0407523	0.279675	protein_coding	Laminin_EGF
ENSMUSG00000003346	Abhd17a	1098.97	1034.68	1309.59	1256.26	1066.82	1282.92	-1.20274	-0.266328	0.040913	0.280177	protein_coding	-
ENSMUSG00000067942	Zfp160	797.776	736.805	625.948	607.652	767.291	616.8	1.24373	0.314675	0.0408892	0.280177	protein_coding	-
ENSMUSG00000008855	Hdac5	531.131	632.252	735.561	730.516	581.691	733.038	-1.25951	-0.33286	0.0411272	0.281343	protein_coding	Hist_deacetyl
ENSMUSG00000074151	Nlrc5	1027.72	777.246	1077.86	1181.97	902.481	1129.92	-1.25275	-0.325103	0.041569	0.281638	protein_coding	NACHT
ENSMUSG00000031231	Cox7b	652.039	756.532	928.826	826.712	704.286	877.769	-1.24578	-0.317046	0.0419618	0.281638	protein_coding	-
ENSMUSG00000021178	Psmc1	1201.52	1659.05	1693.23	1861.05	1430.28	1777.14	-1.24196	-0.312616	0.0417115	0.281638	protein_coding	AAA
ENSMUSG00000024851	Pitpnm1	905.729	888.704	1010.55	1187.68	897.216	1099.12	-1.22513	-0.29294	0.0417121	0.281638	protein_coding	IP_trans
ENSMUSG00000068856	Sf3b4	1006.13	1110.63	1237.47	1318.17	1058.38	1277.82	-1.20705	-0.271486	0.0420512	0.281638	protein_coding	RRM_1
ENSMUSG00000071415	Rpl23	2943.89	2595.09	3394.16	3112.55	2769.49	3253.35	-1.1749	-0.232534	0.042138	0.281638	protein_coding	-
ENSMUSG00000066306	Numa1	4295.47	4896.25	5129.69	5589.83	4595.86	5359.76	-1.16609	-0.221675	0.0413504	0.281638	protein_coding	-
ENSMUSG00000030180	Kdm5a	4122.74	4288.66	3636.46	3669.72	4205.7	3653.09	1.15132	0.203292	0.0421326	0.281638	protein_coding	JmjC
ENSMUSG00000022360	Atad2	4273.88	4152.54	3794.15	3489.71	4213.21	3641.93	1.15684	0.210186	0.042031	0.281638	protein_coding	AAA
ENSMUSG00000026581	Sell	3398.37	3236.22	2833.59	2890.63	3317.3	2862.11	1.15896	0.212829	0.041469	0.281638	protein_coding	-
ENSMUSG00000031393	Mecp2	2236.79	2146.3	1831.69	1904.87	2191.55	1868.28	1.17294	0.230127	0.0419686	0.281638	protein_coding	MBD
ENSMUSG00000032254	Kif23	1897.82	1826.73	1595.16	1562.94	1862.27	1579.05	1.17928	0.237909	0.0416052	0.281638	protein_coding	Kinesin
ENSMUSG00000064373	Selenop	5560.68	6818.66	5455.65	5039.32	6189.67	5247.49	1.17969	0.238411	0.0414448	0.281638	protein_coding	-
ENSMUSG00000039145	Camk1d	1960.43	1847.44	1536.5	1677.23	1903.94	1606.87	1.18473	0.244555	0.0419628	0.281638	protein_coding	Pkinase
ENSMUSG00000040044	Orc3	1360.21	1393.72	1174.97	1128.63	1376.96	1151.8	1.19556	0.257689	0.0415072	0.281638	protein_coding	-
ENSMUSG00000025997	Ikzf2	2525.03	2903.82	2465.33	2072.49	2714.43	2268.91	1.19657	0.258901	0.0420884	0.281638	protein_coding	-
ENSMUSG00000040209	Zfp704	1598.79	1511.09	1368.24	1229.59	1554.94	1298.91	1.19701	0.25943	0.0416158	0.281638	protein_coding	-
ENSMUSG00000024259	Slc25a46	1107.6	1044.55	958.633	781.947	1076.07	870.29	1.23637	0.30611	0.0413481	0.281638	protein_coding	-
ENSMUSG00000039704	Lmbrd2	1127.03	913.363	844.212	798.139	1020.2	821.175	1.24185	0.312489	0.041267	0.281638	protein_coding	-
ENSMUSG00000087370	Tmem170b	697.379	683.542	573.064	529.553	690.461	551.308	1.25237	0.324657	0.041794	0.281638	protein_coding	-
ENSMUSG00000030452	Nipa2	595.903	502.053	446.144	401.927	548.978	424.035	1.2941	0.371953	0.0418288	0.281638	protein_coding	DUF803
ENSMUSG00000064368	mt-Nd6	7486.57	5903.32	4822.97	2966.83	6694.94	3894.9	1.71889	0.781474	0.0414178	0.281638	protein_coding	-
ENSMUSG00000027374	Mrps5	553.801	464.572	647.101	645.749	509.187	646.425	-1.27024	-0.345106	0.0423443	0.282134	protein_coding	-
ENSMUSG00000079685	Ulbp1	1131.35	1109.65	1025.94	761.946	1120.5	893.943	1.25347	0.325927	0.042267	0.282134	protein_coding	-
ENSMUSG00000100801	Gm15459	716.811	599.702	493.258	540.029	658.257	516.644	1.27349	0.348792	0.0423285	0.282134	processed_pseudogene	HSP70
ENSMUSG00000039396	Neil3	1022.32	999.175	874.981	779.09	1010.75	827.035	1.22211	0.289369	0.0426553	0.28391	protein_coding	zf-GRF
ENSMUSG00000061360	Phf5a	1048.23	1028.77	783.637	911.478	1038.5	847.557	1.22518	0.292995	0.0428017	0.284589	protein_coding	-
ENSMUSG00000063659	Zbtb18	3220.25	3121.81	2826.86	2632.52	3171.03	2729.69	1.16164	0.216168	0.0430234	0.285312	protein_coding	BTB
ENSMUSG00000043019	Edem3	1150.78	1150.09	954.787	956.243	1150.44	955.515	1.20399	0.267827	0.0429671	0.285312	protein_coding	-
ENSMUSG00000047909	Ankrd16	942.433	915.335	732.676	785.757	928.884	759.217	1.22336	0.29085	0.0430441	0.285312	protein_coding	-
ENSMUSG00000023025	Larp4	2274.58	2186.74	1908.61	1904.87	2230.66	1906.74	1.1698	0.226266	0.0431802	0.285623	protein_coding	-
ENSMUSG00000052299	Ltn1	2386.85	2154.19	1967.26	1889.63	2270.52	1928.45	1.1772	0.235362	0.0431504	0.285623	protein_coding	-
ENSMUSG00000024966	Stip1	2403.04	3199.73	3325.89	3439.24	2801.39	3382.56	-1.20714	-0.271588	0.0432504	0.285792	protein_coding	TPR_1
ENSMUSG00000025351	Cd63	415.621	553.344	644.217	611.462	484.482	627.839	-1.29482	-0.372753	0.0434504	0.286522	protein_coding	Tetraspannin
ENSMUSG00000021540	Smad5	2453.78	2276.5	2047.07	1991.54	2365.14	2019.3	1.17113	0.227901	0.0434247	0.286522	protein_coding	-
ENSMUSG00000015619	Gata3	715.731	797.959	897.096	963.862	756.845	930.479	-1.22905	-0.297545	0.0435819	0.287093	protein_coding	GATA
ENSMUSG00000074656	Eif2s2	1823.33	1691.59	1524	1441.98	1757.46	1482.99	1.18493	0.244796	0.0436865	0.287191	protein_coding	-
ENSMUSG00000043467	Zbtb37	1682.99	1441.06	1339.39	1256.26	1562.03	1297.83	1.20326	0.266944	0.0436741	0.287191	protein_coding	-
ENSMUSG00000036461	Elf1	5987.1	5948.69	5326.81	5113.61	5967.89	5220.21	1.14323	0.193112	0.0438431	0.287925	protein_coding	-
ENSMUSG00000027763	Mbnl1	11364.3	9978.93	9711.32	8700.47	10671.6	9205.9	1.15916	0.213076	0.0439562	0.28824	protein_coding	-
ENSMUSG00000042167	Tent2	1220.95	1210.25	1034.59	990.53	1215.6	1012.56	1.20051	0.263651	0.043981	0.28824	protein_coding	-
ENSMUSG00000027665	Pik3ca	2779.8	2513.23	2400.91	2064.87	2646.51	2232.89	1.18512	0.24503	0.0441119	0.288802	protein_coding	PI3Ka
ENSMUSG00000020190	Mknk2	4400.18	4638.82	5184.5	5179.33	4519.5	5181.92	-1.1465	-0.197238	0.0441676	0.288871	protein_coding	Pkinase
ENSMUSG00000009079	Ewsr1	4699.21	5230.63	5872.95	5590.78	4964.92	5731.86	-1.15435	-0.207087	0.0442611	0.288873	protein_coding	zf-RanBP
ENSMUSG00000029910	Mad2l1	1678.68	1531.81	1391.32	1302.93	1605.24	1347.12	1.19142	0.252676	0.0443102	0.288873	protein_coding	HORMA
ENSMUSG00000024081	Cebpz	1367.77	1274.37	1094.21	1112.44	1321.07	1103.32	1.19716	0.259617	0.0443483	0.288873	protein_coding	CBF
ENSMUSG00000039841	Zfp800	802.094	682.556	645.178	520.028	742.325	582.603	1.27378	0.349111	0.0442759	0.288873	protein_coding	-
ENSMUSG00000021282	Eif5	5454.89	5050.13	4773.93	4295.47	5252.51	4534.7	1.15823	0.21192	0.0444221	0.28906	protein_coding	-
ENSMUSG00000015291	Gdi1	2773.32	2956.1	2598.98	2278.22	2864.71	2438.6	1.17485	0.23248	0.0444745	0.289107	protein_coding	-
ENSMUSG00000024483	Ankhd1	2106.17	2295.24	1835.54	1911.53	2200.71	1873.53	1.17479	0.232398	0.0445865	0.289541	protein_coding	KH_1
ENSMUSG00000033623	Pcgf3	1569.64	1630.44	1373.05	1329.6	1600.04	1351.32	1.18416	0.243863	0.0447282	0.290167	protein_coding	-
ENSMUSG00000029614	Rpl6	6703.91	7649.16	8203.67	8334.74	7176.54	8269.2	-1.15216	-0.204339	0.0447827	0.290226	protein_coding	-
ENSMUSG00000030432	Rpl28	2142.88	3572.57	4513.36	5014.56	2857.72	4763.96	-1.66695	-0.737207	0.0451412	0.290842	protein_coding	-
ENSMUSG00000001281	Itgb7	863.627	553.344	912.48	932.432	708.486	922.456	-1.30308	-0.381925	0.0449456	0.290842	protein_coding	-
ENSMUSG00000030867	Plk1	813.969	1053.42	1116.32	1199.11	933.697	1157.72	-1.23926	-0.309483	0.0454419	0.290842	protein_coding	Pkinase
ENSMUSG00000042726	Trafd1	697.379	778.232	879.788	933.384	737.806	906.586	-1.22838	-0.296758	0.0451056	0.290842	protein_coding	-
ENSMUSG00000031799	Tpm4	1733.73	1794.18	2126.88	2011.54	1763.95	2069.21	-1.17296	-0.23015	0.0455137	0.290842	protein_coding	-
ENSMUSG00000060802	B2m	12772	11631.1	14856.4	13232.1	12201.5	14044.3	-1.15106	-0.202968	0.0452291	0.290842	protein_coding	C1-set
ENSMUSG00000031902	Nfatc3	10320.3	11511.7	9365.18	9696.72	10916	9530.95	1.14538	0.195827	0.0453736	0.290842	protein_coding	RHD
ENSMUSG00000052812	Atad2b	2560.65	2540.84	2321.1	2014.4	2550.75	2167.75	1.17669	0.23474	0.0453368	0.290842	protein_coding	-
ENSMUSG00000016018	Mtrex	1883.79	1806.01	1515.35	1613.42	1844.9	1564.39	1.1792	0.237812	0.0451158	0.290842	protein_coding	DEAD
ENSMUSG00000020385	Clk4	2071.63	1919.44	1849	1443.89	1995.53	1646.44	1.21195	0.277336	0.0455048	0.290842	protein_coding	Pkinase
ENSMUSG00000040123	Zmym5	1190.73	1014.96	931.71	872.429	1102.84	902.069	1.22218	0.289452	0.0452651	0.290842	protein_coding	-
ENSMUSG00000026770	Il2ra	1204.76	1104.71	828.828	1041.96	1154.74	935.395	1.23423	0.303617	0.0454151	0.290842	protein_coding	-
ENSMUSG00000042742	Bmt2	902.491	703.269	671.139	594.318	802.88	632.729	1.2683	0.342898	0.0451998	0.290842	protein_coding	-
ENSMUSG00000066798	Zbtb6	976.978	765.41	750.945	620.034	871.194	685.489	1.27038	0.345261	0.0450406	0.290842	protein_coding	BTB
ENSMUSG00000031256	Cstf2	2112.65	2092.05	1825.92	1768.67	2102.35	1797.29	1.16972	0.226161	0.0455966	0.291082	protein_coding	RRM_1
ENSMUSG00000026915	Strbp	2292.93	2252.83	2014.38	1870.58	2272.88	1942.48	1.17007	0.226601	0.0457504	0.291773	protein_coding	-
ENSMUSG00000022906	Parp9	754.594	720.037	853.827	955.29	737.316	904.559	-1.22703	-0.29517	0.0463151	0.293336	protein_coding	A1pp
ENSMUSG00000023170	Gps2	688.743	771.328	899.019	892.43	730.035	895.724	-1.22654	-0.294598	0.0461444	0.293336	protein_coding	-
ENSMUSG00000020680	Taf15	1225.27	1390.76	1537.47	1585.8	1308.01	1561.63	-1.19357	-0.255278	0.0461517	0.293336	protein_coding	RRM_1
ENSMUSG00000040648	Ppip5k2	1595.55	1453.88	1323.05	1233.4	1524.72	1278.22	1.19264	0.254161	0.0462663	0.293336	protein_coding	-
ENSMUSG00000024174	Pot1b	675.788	651.979	536.527	527.648	663.884	532.087	1.24758	0.319127	0.0463162	0.293336	protein_coding	-
ENSMUSG00000056260	Lrif1	1024.48	718.065	720.176	632.415	871.271	676.296	1.28757	0.364656	0.0462319	0.293336	protein_coding	-
ENSMUSG00000064357	mt-Atp6	1285.73	322.537	254.802	193.344	804.131	224.073	3.58841	1.84334	0.0462713	0.293336	protein_coding	-
ENSMUSG00000023022	Lima1	713.572	688.474	796.136	939.099	701.023	867.618	-1.23782	-0.3078	0.0463724	0.293402	protein_coding	-
ENSMUSG00000020918	Kat2a	628.289	706.228	743.253	937.194	667.259	840.223	-1.2589	-0.332162	0.0465486	0.294226	protein_coding	Bromodomain
ENSMUSG00000040459	Arglu1	3398.37	2749.95	2734.56	2409.66	3074.16	2572.11	1.19497	0.256975	0.0466002	0.294261	protein_coding	-
ENSMUSG00000045624	Esf1	676.868	542.494	462.49	489.55	609.681	476.02	1.28006	0.356211	0.046919	0.295983	protein_coding	-
ENSMUSG00000003380	Rabac1	918.684	903.499	1102.86	1089.58	911.091	1096.22	-1.20325	-0.266938	0.0471599	0.296254	protein_coding	-
ENSMUSG00000039989	Cbx4	1402.31	1425.28	1716.31	1621.99	1413.8	1669.15	-1.18056	-0.239469	0.047183	0.296254	protein_coding	Chromo
ENSMUSG00000025220	Oga	7062.31	6385.65	5993.14	5713.64	6723.98	5853.39	1.14865	0.199945	0.0472073	0.296254	protein_coding	Hyaluronidase_2
ENSMUSG00000043535	Setx	4639.84	4074.62	3738.38	3777.35	4357.23	3757.86	1.15935	0.213316	0.0472396	0.296254	protein_coding	-
ENSMUSG00000022772	Senp5	1335.38	1179.68	1025.94	1061.96	1257.53	1043.95	1.20426	0.268148	0.0471965	0.296254	protein_coding	-
ENSMUSG00000028345	Tex10	940.274	899.554	748.06	762.899	919.914	755.48	1.21751	0.283931	0.0470461	0.296254	protein_coding	-
ENSMUSG00000040345	Arhgap9	1704.58	1353.28	1897.07	1793.43	1528.93	1845.25	-1.20735	-0.27184	0.0473206	0.296472	protein_coding	RhoGAP
ENSMUSG00000061755	Bod1l	2299.41	2480.68	1968.23	2115.35	2390.04	2041.79	1.17068	0.227353	0.047403	0.296698	protein_coding	-
ENSMUSG00000005893	Nr2c2	2134.24	2206.47	1831.69	1886.77	2170.35	1859.23	1.1674	0.223302	0.0476264	0.297766	protein_coding	Hormone_recep
ENSMUSG00000027680	Fxr1	1811.46	1865.19	1598.04	1531.51	1838.33	1564.78	1.17489	0.23253	0.0476667	0.297766	protein_coding	KH_1
ENSMUSG00000038608	Dock10	3715.76	3598.21	3127.82	3227.8	3656.99	3177.81	1.15074	0.202559	0.0477441	0.297958	protein_coding	Ded_cyto
ENSMUSG00000032657	Fam189b	741.64	818.673	952.864	948.623	780.156	950.743	-1.2183	-0.284871	0.0478404	0.298269	protein_coding	-
ENSMUSG00000070372	Capza1	4678.7	4673.34	4253.75	3872.59	4676.02	4063.17	1.15084	0.202688	0.0480682	0.298858	protein_coding	-
ENSMUSG00000015733	Capza2	3291.5	2830.83	2711.48	2496.33	3061.17	2603.9	1.17542	0.233173	0.048075	0.298858	protein_coding	-
ENSMUSG00000063902	Gm7964	1882.71	1582.11	1498.04	1392.46	1732.41	1445.25	1.19837	0.261076	0.0479831	0.298858	processed_pseudogene	-
ENSMUSG00000062683	Atp5g2	1021.24	1172.77	1282.66	1358.17	1097.01	1320.42	-1.20327	-0.266963	0.0485471	0.301208	protein_coding	-
ENSMUSG00000024404	Riok3	2556.34	2581.28	2280.72	2140.12	2568.81	2210.42	1.16217	0.21682	0.048545	0.301208	protein_coding	-
ENSMUSG00000022864	D16Ertd472e	2096.46	2027.94	1852.84	1649.61	2062.2	1751.23	1.17753	0.235768	0.048649	0.301548	protein_coding	-
ENSMUSG00000020180	Snrpd3	580.789	724.969	822.097	809.568	652.879	815.833	-1.24883	-0.320572	0.048703	0.301587	protein_coding	-
ENSMUSG00000004264	Phb2	1273.85	1419.36	1521.12	1694.38	1346.61	1607.75	-1.19368	-0.255412	0.0488354	0.301587	protein_coding	-
ENSMUSG00000029169	Dhx15	5975.22	5847.1	5382.57	4938.36	5911.16	5160.47	1.14546	0.195924	0.0488653	0.301587	protein_coding	DUF1605
ENSMUSG00000048109	Rbm15	1435.78	1388.78	1234.59	1138.16	1412.28	1186.37	1.19036	0.251398	0.0488908	0.301587	protein_coding	RRM_1
ENSMUSG00000090935	Synj2bp	1540.5	1289.16	1270.16	1038.15	1414.83	1154.16	1.22556	0.293442	0.0488349	0.301587	protein_coding	PDZ
ENSMUSG00000030681	Mvp	451.245	433.995	524.988	600.033	442.62	562.511	-1.27108	-0.34606	0.0489405	0.301603	protein_coding	-
ENSMUSG00000034317	Trim59	2905.03	2673.02	2637.44	1974.39	2789.02	2305.92	1.20945	0.274354	0.0490638	0.301815	protein_coding	zf-B_box
ENSMUSG00000025019	Lcor	898.172	962.68	740.368	787.662	930.426	764.015	1.218	0.284515	0.0490692	0.301815	protein_coding	-
ENSMUSG00000025034	Trim8	897.093	903.499	1049.98	1118.16	900.296	1084.07	-1.20412	-0.267974	0.0493059	0.302981	protein_coding	-
ENSMUSG00000008958	Vps72	367.042	536.576	584.602	602.89	451.809	593.746	-1.31286	-0.392717	0.0494694	0.303113	protein_coding	YL1
ENSMUSG00000006731	B4galnt1	1391.52	1173.76	1426.89	1682.95	1282.64	1554.92	-1.2127	-0.278219	0.0494237	0.303113	protein_coding	Glycos_transf_2
ENSMUSG00000059588	Calcrl	1037.43	795	731.715	733.373	916.216	732.544	1.25007	0.322014	0.0494037	0.303113	protein_coding	-
ENSMUSG00000014353	Tmem87b	1366.69	1324.67	1177.86	1078.15	1345.68	1128.01	1.19292	0.254496	0.0497497	0.303667	protein_coding	-
ENSMUSG00000020390	Ube2b	2584.4	2156.17	2145.15	1804.86	2370.29	1975	1.19992	0.262941	0.0497371	0.303667	protein_coding	UQ_con
ENSMUSG00000007812	Zfp655	956.467	933.09	835.559	703.848	944.778	769.703	1.22745	0.295659	0.0496919	0.303667	protein_coding	zf-C2H2
ENSMUSG00000031357	Syap1	825.844	824.591	714.407	625.748	825.217	670.078	1.23157	0.300497	0.0496349	0.303667	protein_coding	-
ENSMUSG00000031779	Ccl22	639.084	319.578	879.788	965.767	479.331	922.778	-1.9257	-0.94538	0.0498906	0.303696	protein_coding	-
ENSMUSG00000030811	Fbxl19	367.042	481.34	495.181	619.081	424.191	557.131	-1.31247	-0.392285	0.0498966	0.303696	protein_coding	zf-CXXC
ENSMUSG00000025040	Fundc1	785.901	641.129	603.833	523.838	713.515	563.835	1.26493	0.339054	0.0498233	0.303696	protein_coding	-
ENSMUSG00000024856	Cdk2ap2	834.48	771.328	1034.59	922.907	802.904	978.75	-1.21925	-0.285993	0.0500368	0.30426	protein_coding	-
ENSMUSG00000026867	Gapvd1	3345.48	3071.5	2635.52	2883.01	3208.49	2759.27	1.16267	0.21744	0.0502926	0.305525	protein_coding	-
ENSMUSG00000060301	2610008E11Rik	626.13	535.589	464.413	451.453	580.86	457.933	1.26791	0.342447	0.0504317	0.30608	protein_coding	KRAB
ENSMUSG00000100007	Gm5527	1021.24	818.673	747.099	738.135	919.956	742.617	1.23822	0.308272	0.0505388	0.306439	processed_pseudogene	HMG_box
ENSMUSG00000028648	Ndufs5	354.087	529.671	596.141	570.507	441.879	583.324	-1.31874	-0.399155	0.0508175	0.307547	protein_coding	-
ENSMUSG00000020493	Prr11	834.48	801.905	699.985	632.415	818.192	666.2	1.22806	0.29638	0.0507895	0.307547	protein_coding	-
ENSMUSG00000004530	Coro1c	958.626	1259.57	1283.63	1450.56	1109.1	1367.09	-1.23203	-0.301035	0.0509759	0.308046	protein_coding	-
ENSMUSG00000003345	Csnk1g2	2777.64	2808.15	3153.78	3278.27	2792.89	3216.03	-1.15149	-0.203501	0.0509963	0.308046	protein_coding	Pkinase
ENSMUSG00000071711	Mpst	400.507	499.094	564.411	585.746	449.801	575.078	-1.27763	-0.353472	0.0513656	0.308208	protein_coding	Rhodanese
ENSMUSG00000026426	Arl8a	428.575	539.535	608.64	623.844	484.055	616.242	-1.27219	-0.347313	0.0513186	0.308208	protein_coding	-
ENSMUSG00000075602	Ly6a	793.458	592.798	830.751	914.336	693.128	872.543	-1.25973	-0.333118	0.0513789	0.308208	protein_coding	-
ENSMUSG00000031059	Ndufb11	688.743	835.441	994.209	889.572	762.092	941.891	-1.23529	-0.304851	0.0514082	0.308208	protein_coding	-
ENSMUSG00000028484	Psip1	3549.51	3530.16	3172.05	2981.11	3539.83	3076.58	1.15058	0.202356	0.0512875	0.308208	protein_coding	-
ENSMUSG00000068039	Tcp1	4431.49	3928.64	3802.8	3369.71	4180.07	3586.25	1.16547	0.220909	0.0513437	0.308208	protein_coding	-
ENSMUSG00000039968	Rsbn1l	2113.73	1824.75	1812.46	1442.94	1969.24	1627.7	1.20965	0.27459	0.0514038	0.308208	protein_coding	-
ENSMUSG00000021775	Nr1d2	864.707	768.369	704.792	613.367	816.538	659.079	1.23861	0.308717	0.051217	0.308208	protein_coding	zf-C4
ENSMUSG00000004100	Ppan	427.496	440.9	530.758	566.698	434.198	548.728	-1.26366	-0.337604	0.0514757	0.308325	protein_coding	-
ENSMUSG00000044461	Shisa2	406.984	455.695	478.836	644.797	431.34	561.816	-1.30215	-0.380901	0.0515609	0.308546	protein_coding	-
ENSMUSG00000095597	Rps7-ps3	1209.08	1634.39	1653.81	1833.43	1421.73	1743.62	-1.22588	-0.293815	0.0516746	0.30865	transcribed_processed_pseudogene	-
ENSMUSG00000026960	Arl6ip6	764.31	728.915	673.062	504.789	746.612	588.926	1.26772	0.342235	0.0516476	0.30865	protein_coding	-
ENSMUSG00000024778	Fas	1029.88	964.653	786.521	859.094	997.264	822.808	1.2118	0.277157	0.0518754	0.30956	protein_coding	Death
ENSMUSG00000038642	Ctss	998.569	1283.24	1342.28	1443.89	1140.91	1393.08	-1.22046	-0.287425	0.0519239	0.309561	protein_coding	Peptidase_C1
ENSMUSG00000030805	Stx4a	370.28	610.552	644.217	664.798	490.416	654.507	-1.33321	-0.414903	0.0520532	0.3096	protein_coding	SNARE
ENSMUSG00000030846	Tial1	2142.88	2036.82	1846.11	1729.62	2089.85	1787.87	1.16882	0.22505	0.0521161	0.3096	protein_coding	RRM_1
ENSMUSG00000022020	Naa16	1001.81	878.84	770.175	772.423	940.324	771.299	1.21876	0.285412	0.0520873	0.3096	protein_coding	-
ENSMUSG00000024317	Rnf138	867.945	676.638	649.024	574.317	772.292	611.671	1.26197	0.335678	0.0521238	0.3096	protein_coding	zf-C3HC4
ENSMUSG00000044770	Scml4	585.107	501.067	726.907	637.178	543.087	682.042	-1.25641	-0.32931	0.0524645	0.310469	protein_coding	SAM_1
ENSMUSG00000036526	Card11	927.32	1120.5	1089.4	1468.65	1023.91	1279.03	-1.24881	-0.320551	0.0527544	0.310469	protein_coding	CARD
ENSMUSG00000074604	Mgst2	785.901	714.119	894.211	930.527	750.01	912.369	-1.21683	-0.283134	0.0526194	0.310469	protein_coding	-
ENSMUSG00000025410	Dctn2	983.456	1225.05	1297.09	1385.79	1104.25	1341.44	-1.21425	-0.28007	0.0525464	0.310469	protein_coding	-
ENSMUSG00000059923	Grb2	1712.14	1788.26	2007.65	2076.3	1750.2	2041.98	-1.16661	-0.222325	0.0526886	0.310469	protein_coding	-
ENSMUSG00000026878	Rab14	3424.28	3432.51	3122.05	2807.77	3428.39	2964.91	1.15634	0.20957	0.0524474	0.310469	protein_coding	Ras
ENSMUSG00000024472	Dcp2	2140.72	2076.27	1873.04	1737.24	2108.49	1805.14	1.16801	0.22405	0.0524871	0.310469	protein_coding	-
ENSMUSG00000030105	Arl8b	2390.09	2148.28	2047.07	1801.05	2269.18	1924.06	1.17922	0.23783	0.0526313	0.310469	protein_coding	-
ENSMUSG00000040396	Abhd13	1403.39	1318.75	1130.74	1161.97	1361.07	1146.36	1.18713	0.247483	0.0525714	0.310469	protein_coding	-
ENSMUSG00000036819	Jmjd4	608.857	581.948	459.605	490.503	595.403	475.054	1.25314	0.325551	0.052755	0.310469	protein_coding	-
ENSMUSG00000032314	Etfa	751.356	850.236	1052.86	909.573	800.796	981.217	-1.22487	-0.292629	0.0530489	0.310681	protein_coding	-
ENSMUSG00000027368	Dusp2	894.934	950.844	1178.82	1048.63	922.889	1113.72	-1.20656	-0.270895	0.0529471	0.310681	protein_coding	DSPc
ENSMUSG00000031207	Msn	8301.62	8399.78	9249.8	9646.24	8350.7	9448.02	-1.1314	-0.178107	0.0530082	0.310681	protein_coding	Band_41
ENSMUSG00000002028	Kmt2a	7598.84	9401.91	7292.15	7305.16	8500.38	7298.65	1.16476	0.220031	0.0530608	0.310681	protein_coding	FYRC
ENSMUSG00000056268	Dennd1b	1345.1	1231.95	1087.48	1074.34	1288.53	1080.91	1.19185	0.253201	0.0530822	0.310681	protein_coding	-
ENSMUSG00000079555	Haus3	1490.84	1327.63	1264.4	1073.39	1409.23	1168.89	1.20541	0.269518	0.0529876	0.310681	protein_coding	-
ENSMUSG00000026127	Imp4	726.526	806.836	961.517	904.811	766.681	933.164	-1.21676	-0.283044	0.0531414	0.31072	protein_coding	-
ENSMUSG00000049295	Zfp219	1609.59	1810.94	1979.76	2039.16	1710.26	2009.46	-1.17468	-0.232266	0.0533314	0.31072	protein_coding	-
ENSMUSG00000005371	Fbxo11	2169.86	2029.91	1856.69	1734.38	2099.89	1795.54	1.16939	0.225754	0.0531872	0.31072	protein_coding	zf-UBR1
ENSMUSG00000016181	Utp25	1310.55	1266.48	1018.25	1138.16	1288.52	1078.2	1.19494	0.256937	0.0533313	0.31072	protein_coding	-
ENSMUSG00000021706	Zfyve16	534.369	570.112	465.374	405.736	552.241	435.555	1.26819	0.342771	0.0533098	0.31072	protein_coding	FYVE
ENSMUSG00000046096	Mosmo	1001.81	924.212	824.02	763.851	963.01	793.936	1.21274	0.278276	0.0535408	0.311656	protein_coding	-
ENSMUSG00000008200	Fnbp4	2643.78	2864.37	2383.6	2374.42	2754.07	2379.01	1.15779	0.211377	0.0537862	0.31241	protein_coding	WW
ENSMUSG00000063317	Usp31	1105.44	1107.67	920.172	930.527	1106.56	925.349	1.19583	0.258012	0.0538166	0.31241	protein_coding	-
ENSMUSG00000024487	Yipf5	860.389	682.556	676.908	535.267	771.472	606.088	1.27237	0.347519	0.0537793	0.31241	protein_coding	-
ENSMUSG00000001911	Nfix	397.269	409.336	438.452	620.034	403.302	529.243	-1.31226	-0.392054	0.054015	0.312711	protein_coding	MH1
ENSMUSG00000040511	Pvr	1563.17	1414.43	1177.86	1319.12	1488.8	1248.49	1.19223	0.253657	0.0540004	0.312711	protein_coding	V-set
ENSMUSG00000030604	Zfp626	656.357	596.743	487.489	515.266	626.55	501.378	1.2493	0.321118	0.0539268	0.312711	protein_coding	KRAB
ENSMUSG00000069237	Fam8a1	1195.04	1187.57	1049.02	940.051	1191.31	994.533	1.19787	0.260473	0.0541731	0.313343	protein_coding	-
ENSMUSG00000024590	Lmnb1	5046.82	5494.97	5921.98	6116.52	5270.9	6019.25	-1.14189	-0.191427	0.0543304	0.313969	protein_coding	Filament
ENSMUSG00000040659	Efhd2	1016.92	1155.02	1321.12	1276.26	1085.97	1298.69	-1.1955	-0.257615	0.0546251	0.314864	protein_coding	-
ENSMUSG00000021109	Hif1a	2988.15	2876.2	2690.33	2341.08	2932.18	2515.7	1.16552	0.22097	0.054555	0.314864	protein_coding	PAS
ENSMUSG00000020311	Erlec1	574.312	504.026	429.798	420.975	539.169	425.387	1.26701	0.341431	0.0546328	0.314864	protein_coding	-
ENSMUSG00000016344	Ppdpf	457.722	546.439	639.409	622.891	502.081	631.15	-1.25634	-0.329232	0.0547363	0.315087	protein_coding	-
ENSMUSG00000022504	Ciita	741.64	721.024	793.252	1023.87	731.332	908.559	-1.24248	-0.313226	0.0547699	0.315087	protein_coding	NACHT
ENSMUSG00000063810	Alms1	838.798	895.608	686.523	738.135	867.203	712.329	1.2176	0.284037	0.0550914	0.3166	protein_coding	-
ENSMUSG00000042138	Msantd2	622.891	646.061	528.834	491.455	634.476	510.145	1.24388	0.314845	0.0551319	0.3166	protein_coding	-
ENSMUSG00000028180	Zranb2	2491.56	2295.24	2210.53	1835.34	2393.4	2022.93	1.18304	0.242504	0.0554317	0.318037	protein_coding	zf-RanBP
ENSMUSG00000046330	Rpl37a	3130.65	2770.66	4029.72	3046.83	2950.66	3538.28	-1.19925	-0.262135	0.0557094	0.319344	protein_coding	-
ENSMUSG00000023991	Foxp4	908.968	1303.96	1291.32	1473.41	1106.46	1382.37	-1.24869	-0.320412	0.0558669	0.31996	protein_coding	-
ENSMUSG00000038976	Ppp1r9b	3407.01	4071.66	3957.61	4934.55	3739.34	4446.08	-1.18886	-0.249577	0.0561511	0.320926	protein_coding	-
ENSMUSG00000029407	Uso1	2099.69	1965.8	1792.27	1689.62	2032.75	1740.94	1.16749	0.223413	0.0561692	0.320926	protein_coding	-
ENSMUSG00000035151	Elmod2	652.039	661.843	547.103	514.314	656.941	530.709	1.23793	0.307935	0.0561858	0.320926	protein_coding	-
ENSMUSG00000019851	Perp	757.833	676.638	862.481	883.858	717.235	873.169	-1.21783	-0.284314	0.0562536	0.321027	protein_coding	-
ENSMUSG00000040760	Appl1	2345.83	1975.66	1929.77	1709.62	2160.75	1819.69	1.18717	0.247532	0.0563988	0.321568	protein_coding	-
ENSMUSG00000028078	Dclk2	1570.72	1692.58	1308.62	1452.46	1631.65	1380.54	1.18203	0.241266	0.0564532	0.321593	protein_coding	-
ENSMUSG00000039168	Dap	647.72	643.102	808.636	766.708	645.411	787.672	-1.22043	-0.28739	0.056739	0.322933	protein_coding	-
ENSMUSG00000034653	Ythdc2	677.947	590.825	534.604	477.169	634.386	505.886	1.2536	0.326079	0.0568683	0.323382	protein_coding	YTH
ENSMUSG00000002379	Ndufa11	416.7	675.652	749.022	688.609	546.176	718.815	-1.31481	-0.394849	0.0571948	0.324433	protein_coding	-
ENSMUSG00000024393	Prrc2a	6649.93	8939.31	8496.93	10155.8	7794.62	9326.36	-1.1964	-0.2587	0.0572053	0.324433	protein_coding	-
ENSMUSG00000036371	Serbp1	6373.57	6413.26	7265.22	7188.96	6393.42	7227.09	-1.13039	-0.176819	0.0571869	0.324433	protein_coding	-
ENSMUSG00000028270	Gbp2	590.505	587.866	742.291	703.848	589.186	723.07	-1.22724	-0.295413	0.0574091	0.324824	protein_coding	-
ENSMUSG00000022031	Elp3	614.255	701.297	826.905	786.71	657.776	806.807	-1.22606	-0.294033	0.0575333	0.324824	protein_coding	Radical_SAM
ENSMUSG00000024660	Incenp	1761.8	2171.95	2223.03	2453.47	1966.87	2338.25	-1.18848	-0.249112	0.0574693	0.324824	protein_coding	-
ENSMUSG00000036503	Rnf13	942.433	899.554	829.789	667.655	920.993	748.722	1.23003	0.298695	0.0575785	0.324824	protein_coding	-
ENSMUSG00000089726	Mir17hg	657.436	609.566	532.681	484.788	633.501	508.734	1.24503	0.316175	0.0575396	0.324824	lncRNA	-
ENSMUSG00000031878	Nae1	789.139	632.252	590.372	542.887	710.696	566.629	1.25363	0.326116	0.0573414	0.324824	protein_coding	-
ENSMUSG00000040952	Rps19	4439.04	3999.66	4969.12	4712.64	4219.35	4840.88	-1.14742	-0.198398	0.0577974	0.325772	protein_coding	-
ENSMUSG00000022185	Acin1	3477.18	4341.92	4286.44	4955.51	3909.55	4620.98	-1.18178	-0.240964	0.0579178	0.326163	protein_coding	SAP
ENSMUSG00000040078	Ptges3-ps	534.369	560.248	430.76	441.929	547.309	436.344	1.25447	0.32708	0.0579691	0.326166	processed_pseudogene	-
ENSMUSG00000059070	Rpl18	6678	6171.61	7560.41	7073.72	6424.8	7317.06	-1.13894	-0.187694	0.0581756	0.326467	protein_coding	-
ENSMUSG00000026110	Mgat4a	1657.08	1628.47	1459.58	1336.26	1642.78	1397.92	1.17514	0.23283	0.058157	0.326467	protein_coding	-
ENSMUSG00000037720	Tmem33	1114.08	1045.53	928.826	873.381	1079.81	901.103	1.19815	0.260814	0.0580965	0.326467	protein_coding	-
ENSMUSG00000005625	Psmd4	1348.34	1465.72	1687.46	1620.09	1407.03	1653.78	-1.17514	-0.232829	0.0582396	0.326539	protein_coding	-
ENSMUSG00000029580	Actb	44100	40101.2	50047.9	45507.2	42100.6	47777.6	-1.13486	-0.182509	0.0583207	0.326708	protein_coding	Actin
ENSMUSG00000003929	Zfp81	770.787	688.474	656.716	499.075	729.631	577.896	1.26235	0.336113	0.0584979	0.327414	protein_coding	KRAB
ENSMUSG00000036594	H2-Aa	5767.95	4923.87	5831.6	6575.6	5345.91	6203.6	-1.16057	-0.21484	0.0585989	0.327693	protein_coding	C1-set
ENSMUSG00000020386	Sar1b	807.492	727.928	656.716	592.413	767.71	624.565	1.2289	0.297372	0.0594484	0.332076	protein_coding	Arf
ENSMUSG00000071180	Smim15	1443.34	1092.88	1120.17	930.527	1268.11	1025.35	1.2363	0.30603	0.0594864	0.332076	protein_coding	-
ENSMUSG00000022800	Fyttd1	1499.47	1189.54	1160.55	1056.25	1344.51	1108.4	1.21257	0.278072	0.0596452	0.332673	protein_coding	-
ENSMUSG00000030842	Lamtor1	633.687	721.024	826.905	826.712	677.355	826.808	-1.22017	-0.287077	0.0597762	0.333113	protein_coding	-
ENSMUSG00000022255	Mtdh	2614.63	2604.96	2274.95	2262.03	2609.79	2268.49	1.15045	0.202197	0.0598538	0.333255	protein_coding	-
ENSMUSG00000044627	Swi5	884.138	1112.61	1184.59	1239.12	998.372	1211.85	-1.21323	-0.278856	0.0600128	0.33385	protein_coding	-
ENSMUSG00000029672	Fam3c	539.767	498.108	624.986	660.036	518.938	642.511	-1.23849	-0.308576	0.0601505	0.334053	protein_coding	-
ENSMUSG00000019943	Atp2b1	1735.89	1721.19	1486.51	1478.18	1728.54	1482.34	1.16607	0.221652	0.0601536	0.334053	protein_coding	-
ENSMUSG00000037772	Mrpl23	417.78	415.254	511.527	535.267	416.517	523.397	-1.25665	-0.329583	0.0603051	0.33432	protein_coding	-
ENSMUSG00000007827	Ankrd26	728.686	718.065	630.755	541.934	723.375	586.345	1.23371	0.303007	0.0603061	0.33432	protein_coding	-
ENSMUSG00000032119	Hinfp	953.229	939.994	754.791	817.187	946.611	785.989	1.20429	0.268178	0.0604209	0.334667	protein_coding	-
ENSMUSG00000020134	Peli1	2332.87	1953.96	1831.69	1808.67	2143.42	1820.18	1.17729	0.235468	0.0605181	0.334916	protein_coding	-
ENSMUSG00000018425	Dhx40	1196.12	969.585	909.595	871.476	1082.85	890.536	1.21546	0.281504	0.060693	0.33537	protein_coding	DUF1605
ENSMUSG00000038291	Snx25	819.366	877.854	646.14	743.85	848.61	694.995	1.22119	0.288284	0.060705	0.33537	protein_coding	RGS
ENSMUSG00000036916	Zfp280c	1055.78	934.076	888.442	740.993	994.93	814.717	1.22094	0.287993	0.060941	0.336384	protein_coding	-
ENSMUSG00000031834	Pik3r2	544.085	594.771	645.178	770.518	569.428	707.848	-1.24281	-0.313605	0.0610057	0.336451	protein_coding	SH2
ENSMUSG00000057948	Unc13d	903.57	974.516	1119.21	1120.06	939.043	1119.63	-1.19206	-0.253461	0.0611028	0.336534	protein_coding	C2
ENSMUSG00000024942	Capn1	1424.99	1537.72	1707.65	1758.19	1481.35	1732.92	-1.16963	-0.226055	0.0611259	0.336534	protein_coding	Peptidase_C2
ENSMUSG00000031774	Psme3ip1	595.903	694.392	799.982	781.947	645.148	790.965	-1.22545	-0.293315	0.0614367	0.337086	protein_coding	-
ENSMUSG00000034341	Wbp2	1278.17	1516.02	1660.54	1650.57	1397.1	1655.55	-1.18459	-0.244386	0.0613362	0.337086	protein_coding	GRAM
ENSMUSG00000020290	Xpo1	4990.69	4452.4	4331.64	3843.07	4721.54	4087.35	1.15506	0.207971	0.0614069	0.337086	protein_coding	-
ENSMUSG00000022124	Fbxl3	2288.61	2025.97	1931.69	1747.71	2157.29	1839.7	1.17244	0.22951	0.0613221	0.337086	protein_coding	-
ENSMUSG00000027455	Nsfl1c	572.153	836.427	842.289	945.766	704.29	894.027	-1.26847	-0.343085	0.0616816	0.337274	protein_coding	UBX
ENSMUSG00000007613	Tgfbr1	2600.6	2206.47	2142.26	1946.77	2403.53	2044.52	1.17537	0.23311	0.0615984	0.337274	protein_coding	Pkinase
ENSMUSG00000034973	Dop1a	1431.46	1456.84	1188.44	1266.74	1444.15	1227.59	1.17644	0.234431	0.0616023	0.337274	protein_coding	-
ENSMUSG00000051166	Eml5	759.992	788.096	655.755	615.272	774.044	635.513	1.21813	0.284665	0.0616743	0.337274	protein_coding	-
ENSMUSG00000030120	Mlf2	1537.26	1823.77	2010.53	1949.63	1680.51	1980.08	-1.1779	-0.236213	0.0617452	0.337333	protein_coding	-
ENSMUSG00000040455	Usp45	1007.21	867.004	797.098	745.755	937.105	771.426	1.21437	0.280208	0.0618155	0.337429	protein_coding	UCH
ENSMUSG00000037805	Rpl10a	6242.95	5936.86	6871.96	6898.47	6089.9	6885.22	-1.13065	-0.177148	0.0619401	0.337822	protein_coding	-
ENSMUSG00000020460	Rps27a	4903.24	4557.94	6025.83	4965.03	4730.59	5495.43	-1.16173	-0.216275	0.0623098	0.338397	protein_coding	ubiquitin
ENSMUSG00000024576	Csnk1a1	8412.81	7509.1	7138.3	6841.33	7960.96	6989.81	1.13886	0.187593	0.0622576	0.338397	protein_coding	-
ENSMUSG00000045767	B230219D22Rik	4321.38	3870.45	3746.07	3342.09	4095.91	3544.08	1.1556	0.208641	0.0622554	0.338397	protein_coding	-
ENSMUSG00000022035	Ccdc25	632.607	655.924	539.411	504.789	644.266	522.1	1.23414	0.303511	0.0622506	0.338397	protein_coding	-
ENSMUSG00000076752	Trgc2	687.663	904.485	600.948	671.465	796.074	636.207	1.25194	0.324166	0.0621374	0.338397	TR_C_gene	C1-set
ENSMUSG00000033075	Senp1	2576.85	2594.11	2229.76	2270.6	2585.48	2250.18	1.14902	0.200402	0.0630145	0.341934	protein_coding	Peptidase_C48
ENSMUSG00000037343	Taf2	1516.75	1417.39	1289.39	1201.97	1467.07	1245.68	1.17758	0.235821	0.0632605	0.342606	protein_coding	-
ENSMUSG00000036093	Arl5a	1392.6	1221.1	1150.94	1038.15	1306.85	1094.54	1.19369	0.255426	0.0632989	0.342606	protein_coding	Arf
ENSMUSG00000039990	Edrf1	1067.66	961.694	887.48	795.281	1014.68	841.381	1.20571	0.269887	0.0632498	0.342606	protein_coding	-
ENSMUSG00000062373	Tmem65	743.799	741.737	600.948	619.081	742.768	610.015	1.2176	0.284042	0.0635525	0.343688	protein_coding	-
ENSMUSG00000022463	Srebf2	3670.42	3597.23	3883.57	4487.86	3633.82	4185.72	-1.15192	-0.204038	0.0636648	0.344005	protein_coding	HLH
ENSMUSG00000070034	Sp110	1254.42	1421.33	1515.35	1645.8	1337.88	1580.58	-1.18111	-0.240144	0.0638735	0.344045	protein_coding	-
ENSMUSG00000028333	Anp32b	4187.51	5400.28	5719.1	5523.16	4793.9	5621.13	-1.17236	-0.229419	0.0637369	0.344045	protein_coding	-
ENSMUSG00000067212	H2-T23	2712.87	2411.63	2884.55	3038.26	2562.25	2961.41	-1.15599	-0.209131	0.0638838	0.344045	protein_coding	MHC_I
ENSMUSG00000044768	Macir	926.24	907.444	754.791	772.423	916.842	763.607	1.2006	0.263755	0.0638871	0.344045	protein_coding	-
ENSMUSG00000069539	Scyl2	1304.08	1187.57	1059.59	1041.96	1245.82	1050.78	1.18538	0.245348	0.0639754	0.34423	protein_coding	Pkinase
ENSMUSG00000050029	Rap2c	1930.21	1699.49	1661.5	1391.5	1814.85	1526.5	1.1887	0.249389	0.0641532	0.344319	protein_coding	Ras
ENSMUSG00000033624	Pdpr	1053.63	944.926	765.368	884.81	999.276	825.089	1.21078	0.275934	0.0641141	0.344319	protein_coding	GCV_T
ENSMUSG00000022322	Shcbp1	791.299	684.529	559.603	635.273	737.914	597.438	1.23465	0.304097	0.0641173	0.344319	protein_coding	-
ENSMUSG00000000088	Cox5a	751.356	849.25	986.517	942.909	800.303	964.713	-1.20501	-0.26904	0.0643268	0.344505	protein_coding	-
ENSMUSG00000026107	Nabp1	5757.16	5352.94	5189.31	4460.24	5555.05	4824.78	1.15131	0.203278	0.0643492	0.344505	protein_coding	-
ENSMUSG00000019897	Ccdc59	663.913	558.276	476.913	500.98	611.095	488.946	1.24923	0.321034	0.0642957	0.344505	protein_coding	-
ENSMUSG00000020184	Mdm2	2384.69	2403.74	2093.22	2068.68	2394.22	2080.95	1.15056	0.202331	0.064407	0.344526	protein_coding	-
ENSMUSG00000036309	Skp1	4793.13	4481.99	4204.71	3924.98	4637.56	4064.85	1.14083	0.19008	0.0645133	0.344633	protein_coding	Skp1
ENSMUSG00000031134	Rbmx	3098.26	3147.45	2731.67	2735.39	3122.86	2733.53	1.14245	0.192134	0.0645987	0.344633	protein_coding	RRM_1
ENSMUSG00000043131	Mob1a	5927.72	4822.28	4897.01	4293.57	5375	4595.29	1.16954	0.225943	0.0646718	0.344633	protein_coding	-
ENSMUSG00000028675	Pnrc2	3087.47	2728.25	2693.21	2263.93	2907.86	2478.57	1.17307	0.230288	0.0646477	0.344633	protein_coding	-
ENSMUSG00000047412	Zbtb44	2044.64	1945.09	1869.19	1488.65	1994.86	1678.92	1.18814	0.248709	0.0646961	0.344633	protein_coding	-
ENSMUSG00000018774	Cd68	372.439	594.771	630.755	635.273	483.605	633.014	-1.3076	-0.386921	0.0649056	0.34483	protein_coding	-
ENSMUSG00000034412	Tbc1d10a	560.278	467.531	605.756	677.18	513.905	641.468	-1.24895	-0.320716	0.0649485	0.34483	protein_coding	TBC
ENSMUSG00000001576	Ergic1	614.255	641.129	780.752	745.755	627.692	763.253	-1.21578	-0.281886	0.0648391	0.34483	protein_coding	-
ENSMUSG00000031133	Arhgef6	3096.1	2941.3	2733.59	2515.38	3018.7	2624.48	1.15014	0.201813	0.0648841	0.34483	protein_coding	RhoGEF
ENSMUSG00000058729	Lin9	810.73	700.31	637.486	593.366	755.52	615.426	1.22721	0.295384	0.0650239	0.344945	protein_coding	DIRP
ENSMUSG00000037649	H2-DMa	402.666	499.094	530.758	613.367	450.88	572.062	-1.26798	-0.342535	0.065201	0.345026	protein_coding	C1-set
ENSMUSG00000028173	Wls	1285.73	1345.38	1128.82	1105.77	1315.56	1117.3	1.17757	0.235813	0.0651751	0.345026	protein_coding	-
ENSMUSG00000038250	Usp38	1414.19	1228.01	1199.97	991.483	1321.1	1095.73	1.20543	0.269553	0.0651497	0.345026	protein_coding	UCH
ENSMUSG00000042029	Ncapg2	2352.3	2300.17	2037.46	2002.97	2326.24	2020.21	1.15144	0.203443	0.0652674	0.345093	protein_coding	-
ENSMUSG00000024927	Rela	1079.53	1286.2	1355.74	1466.75	1182.87	1411.24	-1.19264	-0.254159	0.0653423	0.345204	protein_coding	RHD
ENSMUSG00000025499	Hras	395.109	414.268	493.258	522.886	404.689	508.072	-1.25527	-0.327994	0.0658787	0.346704	protein_coding	-
ENSMUSG00000037197	Rbm17	1080.61	1380.89	1455.74	1502.94	1230.75	1479.34	-1.20143	-0.264755	0.0658577	0.346704	protein_coding	G-patch
ENSMUSG00000011960	Ccnt1	2341.51	2341.6	2138.41	1899.15	2341.56	2018.78	1.15991	0.214011	0.0658418	0.346704	protein_coding	-
ENSMUSG00000057649	Brd9	1352.66	1399.63	1224.01	1109.58	1376.15	1166.8	1.17953	0.238216	0.065897	0.346704	protein_coding	Bromodomain
ENSMUSG00000025145	Lrrc45	656.357	628.307	524.988	520.028	642.332	522.508	1.22917	0.297686	0.0658073	0.346704	protein_coding	-
ENSMUSG00000022812	Gsk3b	3405.93	3406.86	2958.59	3020.16	3406.4	2989.38	1.1395	0.188398	0.0661034	0.347504	protein_coding	-
ENSMUSG00000031508	Ankrd10	3903.6	3758	3489.35	3215.41	3830.8	3352.38	1.14267	0.192412	0.0662924	0.347641	protein_coding	-
ENSMUSG00000033952	Aspm	2152.59	2259.73	1899	1924.87	2206.16	1911.93	1.15399	0.206626	0.0662161	0.347641	protein_coding	CH
ENSMUSG00000025323	Sp4	1524.3	1241.82	1201.9	1103.87	1383.06	1152.88	1.19925	0.262132	0.0662534	0.347641	protein_coding	-
ENSMUSG00000036810	Cnep1r1	873.343	759.492	697.1	640.987	816.417	669.044	1.21989	0.286747	0.0663516	0.347667	protein_coding	-
ENSMUSG00000030629	Zfand6	2118.05	1924.37	1879.77	1531.51	2021.21	1705.64	1.1849	0.244765	0.0664462	0.347878	protein_coding	zf-A20
ENSMUSG00000054428	Atpif1	317.383	513.89	542.296	557.173	415.636	549.734	-1.32115	-0.401792	0.0666828	0.348385	protein_coding	-
ENSMUSG00000024908	Ppp6r3	4900.01	5016.59	4346.06	4417.38	4958.3	4381.72	1.13161	0.17838	0.0667225	0.348385	protein_coding	-
ENSMUSG00000027778	Ift80	3384.34	3075.45	3045.13	2454.42	3229.89	2749.77	1.17453	0.232078	0.066608	0.348385	protein_coding	-
ENSMUSG00000021597	Slf1	607.778	481.34	460.567	392.402	544.559	426.485	1.27619	0.351845	0.0667607	0.348385	protein_coding	-
ENSMUSG00000037679	Inf2	443.689	361.991	478.836	546.696	402.84	512.766	-1.27376	-0.349094	0.0670531	0.348901	protein_coding	FH2
ENSMUSG00000026104	Stat1	999.649	857.14	1107.67	1114.35	928.395	1111.01	-1.19717	-0.259629	0.0669398	0.348901	protein_coding	-
ENSMUSG00000094483	Purb	5234.66	4847.92	4678.74	4105.94	5041.29	4392.34	1.14769	0.19873	0.0671319	0.348901	protein_coding	-
ENSMUSG00000027423	Snx5	3524.68	3266.8	3088.39	2822.06	3395.74	2955.23	1.14897	0.200344	0.0671218	0.348901	protein_coding	PX
ENSMUSG00000032449	Slc25a36	1569.64	1226.04	1204.78	1111.49	1397.84	1158.14	1.20652	0.270851	0.0670228	0.348901	protein_coding	Mito_carr
ENSMUSG00000038658	Ric1	1431.46	1314.81	1096.13	1223.88	1373.14	1160	1.1835	0.243062	0.0672402	0.34918	protein_coding	-
ENSMUSG00000022372	Sla	7239.36	7317.75	6388.32	6546.07	7278.55	6467.2	1.12546	0.17052	0.0674212	0.349836	protein_coding	SH2
ENSMUSG00000024480	Ap3s1	3448.03	2969.91	2912.44	2605.86	3208.97	2759.15	1.16286	0.217678	0.0676504	0.350741	protein_coding	-
ENSMUSG00000020923	Ubtf	3312.01	3767.87	3930.68	4210.71	3539.94	4070.69	-1.14978	-0.201352	0.0677886	0.351174	protein_coding	-
ENSMUSG00000037563	Rps16	5757.16	4930.78	6489.28	5824.13	5343.97	6156.7	-1.15221	-0.204398	0.0683376	0.353731	protein_coding	-
ENSMUSG00000073008	Gpr174	769.708	616.47	569.218	546.696	693.089	557.957	1.24154	0.312135	0.0684325	0.353937	protein_coding	7tm_1
ENSMUSG00000041645	Ddx24	1364.53	1440.07	1586.5	1686.76	1402.3	1636.63	-1.16697	-0.222771	0.0687335	0.355206	protein_coding	DEAD
ENSMUSG00000000001	Gnai3	3826.95	3843.82	3480.69	3257.32	3835.38	3369.01	1.13845	0.187067	0.0687972	0.355249	protein_coding	G-alpha
ENSMUSG00000009207	Lnpk	689.822	553.344	519.219	472.407	621.583	495.813	1.25302	0.325411	0.0688751	0.355365	protein_coding	-
ENSMUSG00000022051	Bnip3l	3114.46	2692.74	2525.91	2495.37	2903.6	2510.64	1.15631	0.209526	0.0692793	0.357162	protein_coding	-
ENSMUSG00000033039	Micall1	404.825	520.794	511.527	680.037	462.81	595.782	-1.28656	-0.36352	0.0695856	0.358164	protein_coding	-
ENSMUSG00000000282	Mnt	490.108	662.829	729.792	714.325	576.469	722.058	-1.25157	-0.323742	0.0695305	0.358164	protein_coding	-
ENSMUSG00000044791	Setd2	3666.1	3947.38	3255.7	3419.23	3806.74	3337.47	1.1407	0.189918	0.0697756	0.358854	protein_coding	SET
ENSMUSG00000033382	Trappc8	2197.93	2111.78	1824.96	1911.53	2154.86	1868.25	1.15332	0.205793	0.070047	0.359961	protein_coding	-
ENSMUSG00000017707	Serinc3	7309.53	7530.8	6766.2	6405.11	7420.16	6585.65	1.12675	0.172162	0.07014	0.36015	protein_coding	TMS_TDE
ENSMUSG00000019818	Cd164	8138.61	8038.77	7582.53	6657.51	8088.69	7120.02	1.13605	0.184027	0.07031	0.360733	protein_coding	-
ENSMUSG00000079197	Psme2	389.712	483.313	598.064	508.599	436.512	553.331	-1.26674	-0.34112	0.0709447	0.361145	protein_coding	-
ENSMUSG00000025510	Cd151	425.336	415.254	537.488	509.552	420.295	523.52	-1.24569	-0.316944	0.0709284	0.361145	protein_coding	Tetraspannin
ENSMUSG00000061518	Cox5b	432.893	478.381	549.026	582.889	455.637	565.958	-1.24171	-0.312332	0.0709543	0.361145	protein_coding	-
ENSMUSG00000029860	Zyx	1109.76	1649.18	1659.58	1733.43	1379.47	1696.5	-1.22921	-0.29773	0.0706359	0.361145	protein_coding	LIM
ENSMUSG00000036606	Plxnb2	609.937	659.87	704.792	853.38	634.903	779.086	-1.22688	-0.294989	0.0708522	0.361145	protein_coding	-
ENSMUSG00000026012	Cd28	6288.29	5867.81	5579.68	5126.95	6078.05	5353.32	1.13533	0.183108	0.0707841	0.361145	protein_coding	-
ENSMUSG00000004364	Cul3	3391.9	3004.43	2935.51	2583	3198.16	2759.26	1.15893	0.212796	0.070723	0.361145	protein_coding	Cullin
ENSMUSG00000042688	Mapk6	1821.17	1712.31	1525.93	1518.18	1766.74	1522.05	1.16062	0.2149	0.0706759	0.361145	protein_coding	Pkinase
ENSMUSG00000029729	Zkscan1	1282.49	1187.57	1073.05	1019.1	1235.03	1046.08	1.18044	0.239322	0.0708944	0.361145	protein_coding	SCAN
ENSMUSG00000025903	Lypla1	1268.45	1003.12	1038.44	800.996	1135.79	919.717	1.23455	0.303985	0.0705641	0.361145	protein_coding	Abhydrolase_2
ENSMUSG00000036104	Rab3gap1	1640.89	1528.85	1373.05	1344.84	1584.87	1358.94	1.16609	0.22168	0.0710732	0.361463	protein_coding	-
ENSMUSG00000068240	Gm11808	189.998	483.313	675.947	825.759	336.655	750.853	-2.22966	-1.15683	0.0712515	0.361508	protein_coding	ubiquitin
ENSMUSG00000049076	Acap2	2183.9	2003.28	1836.5	1782.95	2093.59	1809.73	1.15669	0.210002	0.0712018	0.361508	protein_coding	-
ENSMUSG00000023764	Sfi1	531.131	628.307	473.066	458.12	579.719	465.593	1.2457	0.316959	0.071203	0.361508	protein_coding	-
ENSMUSG00000049401	Ogfr	1030.96	1038.63	1129.78	1334.36	1034.79	1232.07	-1.19066	-0.251766	0.0714115	0.362033	protein_coding	-
ENSMUSG00000031176	Dynlt3	908.968	725.956	743.253	558.126	817.462	650.689	1.25587	0.328692	0.07167	0.362893	protein_coding	-
ENSMUSG00000032932	Hspa13	617.494	476.408	440.375	422.88	546.951	431.628	1.26638	0.34071	0.0716945	0.362893	protein_coding	HSP70
ENSMUSG00000021548	Ccnh	864.707	656.911	598.064	626.701	760.809	612.382	1.24164	0.312243	0.071789	0.363085	protein_coding	-
ENSMUSG00000027185	Nat10	445.848	526.712	573.064	638.13	486.28	605.597	-1.24474	-0.315849	0.0718921	0.363319	protein_coding	-
ENSMUSG00000015341	Golga7	1545.89	1430.21	1377.85	1121.01	1488.05	1249.43	1.19087	0.25202	0.0720907	0.364035	protein_coding	-
ENSMUSG00000056612	Ppp1r14b	813.969	1371.03	1701.89	1746.76	1092.5	1724.32	-1.57807	-0.658157	0.0722784	0.364342	protein_coding	-
ENSMUSG00000003352	Cacnb3	496.586	500.081	564.411	670.513	498.333	617.462	-1.23908	-0.309272	0.0725432	0.364342	protein_coding	-
ENSMUSG00000039483	Asb6	440.45	464.572	546.142	574.317	452.511	560.229	-1.23783	-0.307811	0.0724993	0.364342	protein_coding	SOCS_box
ENSMUSG00000023277	Twf2	985.615	939.008	1161.51	1112.44	962.311	1136.98	-1.18165	-0.240807	0.0724715	0.364342	protein_coding	Cofilin_ADF
ENSMUSG00000025154	Arhgap19	1970.15	1941.14	1648.04	1738.19	1955.65	1693.12	1.15501	0.207909	0.0723882	0.364342	protein_coding	RhoGAP
ENSMUSG00000030265	Kras	2705.31	2354.42	2312.45	2022.97	2529.87	2167.71	1.16689	0.222669	0.0726052	0.364342	protein_coding	Ras
ENSMUSG00000026361	Cdc73	1441.18	1321.71	1226.9	1119.11	1381.45	1173	1.17752	0.235748	0.0726066	0.364342	protein_coding	-
ENSMUSG00000015189	Casd1	1001.81	896.595	771.137	812.425	949.201	791.781	1.19848	0.261203	0.0725644	0.364342	protein_coding	-
ENSMUSG00000010095	Slc3a2	830.162	1103.73	1130.74	1223.88	966.945	1177.31	-1.21689	-0.283196	0.0729651	0.365568	protein_coding	-
ENSMUSG00000033009	Ogfod1	700.618	639.156	557.68	538.125	669.887	547.902	1.22234	0.289646	0.0729208	0.365568	protein_coding	-
ENSMUSG00000035093	Secisbp2l	2486.17	2362.31	2047.07	2171.55	2424.24	2109.31	1.1492	0.20063	0.0731453	0.366184	protein_coding	-
ENSMUSG00000000326	Comt	491.188	612.525	675.947	689.561	551.856	682.754	-1.2364	-0.306143	0.0733725	0.367035	protein_coding	-
ENSMUSG00000026377	Nifk	521.415	600.689	664.408	711.467	561.052	687.938	-1.22563	-0.293528	0.0738956	0.369363	protein_coding	-
ENSMUSG00000078578	Ube2d3	7927.02	7367.07	7229.65	6130.81	7647.04	6680.23	1.14469	0.194962	0.0742095	0.370354	protein_coding	UQ_con
ENSMUSG00000061273	Mmgt1	1165.9	1113.59	1050.94	844.808	1139.74	947.873	1.20238	0.265887	0.0741786	0.370354	protein_coding	-
ENSMUSG00000013698	Pea15a	595.903	629.293	724.984	758.137	612.598	741.56	-1.21032	-0.275385	0.0744445	0.37066	protein_coding	-
ENSMUSG00000037458	Azin1	2298.33	1974.68	1923.03	1731.52	2136.5	1827.28	1.16899	0.225267	0.0744269	0.37066	protein_coding	-
ENSMUSG00000013736	Trnt1	952.149	841.359	770.175	720.039	896.754	745.107	1.20318	0.266858	0.0743868	0.37066	protein_coding	-
ENSMUSG00000038831	Ralgps1	733.004	671.706	599.025	553.364	702.355	576.194	1.2187	0.285339	0.0745534	0.370913	protein_coding	-
ENSMUSG00000031807	Pgls	1120.56	1243.79	1374.01	1400.08	1182.17	1387.04	-1.17301	-0.230211	0.075067	0.371448	protein_coding	-
ENSMUSG00000004266	Ptpn6	2380.37	2803.21	2817.25	3223.03	2591.79	3020.14	-1.16506	-0.220399	0.0749867	0.371448	protein_coding	Y_phosphatase
ENSMUSG00000015002	Efr3a	2092.14	1859.27	1746.12	1654.38	1975.71	1700.25	1.1618	0.216356	0.0747862	0.371448	protein_coding	-
ENSMUSG00000027770	Dhx36	1909.7	1760.64	1660.54	1488.65	1835.17	1574.6	1.16535	0.220758	0.0748803	0.371448	protein_coding	-
ENSMUSG00000021147	Wdr37	1470.33	1373	1282.66	1133.4	1421.66	1208.03	1.17672	0.23477	0.0749387	0.371448	protein_coding	WD40
ENSMUSG00000033991	Ttc37	849.593	846.291	724.984	690.514	847.942	707.749	1.19809	0.260734	0.0750312	0.371448	protein_coding	TPR_1
ENSMUSG00000029661	Col1a2	617.494	598.716	481.72	509.552	608.105	495.636	1.22678	0.294881	0.0749475	0.371448	protein_coding	Collagen
ENSMUSG00000040385	Ppp1ca	3424.28	4362.64	4335.48	4764.07	3893.46	4549.78	-1.16836	-0.224481	0.0752967	0.371956	protein_coding	Metallophos
ENSMUSG00000001280	Sp1	4464.95	4327.13	3952.8	3824.02	4396.04	3888.41	1.13052	0.176981	0.0754601	0.371956	protein_coding	-
ENSMUSG00000060510	Zfp266	2403.04	2156.17	2090.34	1824.86	2279.6	1957.6	1.16434	0.21951	0.0754253	0.371956	protein_coding	KRAB
ENSMUSG00000058587	Tmod3	2439.75	2059.5	1988.42	1869.63	2249.63	1929.02	1.16594	0.22149	0.0754545	0.371956	protein_coding	-
ENSMUSG00000054414	Slc30a7	1029.88	926.185	799.021	839.093	978.03	819.057	1.19377	0.255526	0.0752907	0.371956	protein_coding	-
ENSMUSG00000029823	Luc7l2	5134.26	4895.27	4700.86	4074.51	5014.77	4387.68	1.14289	0.192685	0.0757034	0.372868	protein_coding	-
ENSMUSG00000005233	Spc25	968.342	947.885	851.904	750.517	958.113	801.211	1.19581	0.257991	0.0760056	0.374069	protein_coding	-
ENSMUSG00000030365	Clec2i	1306.24	1172.77	1081.71	1018.15	1239.5	1049.93	1.1803	0.239158	0.0760657	0.374077	protein_coding	-
ENSMUSG00000020733	Slc9a3r1	2576.85	3041.91	3324.93	3163.98	2809.38	3244.45	-1.15462	-0.207417	0.0761774	0.374339	protein_coding	PDZ
ENSMUSG00000029478	Ncor2	1739.13	2153.21	2043.22	2620.14	1946.17	2331.68	-1.19782	-0.260417	0.0762794	0.374553	protein_coding	-
ENSMUSG00000029713	Gnb2	2644.86	3419.68	3361.46	3776.4	3032.27	3568.93	-1.17672	-0.234772	0.0766979	0.375456	protein_coding	-
ENSMUSG00000014496	Ankrd28	2405.2	2495.47	2220.14	2048.68	2450.34	2134.41	1.1481	0.199244	0.0765897	0.375456	protein_coding	-
ENSMUSG00000048833	Slc39a9	1350.5	1368.07	1168.24	1161.97	1359.28	1165.11	1.1667	0.22243	0.0766711	0.375456	protein_coding	-
ENSMUSG00000073725	Lmbrd1	908.968	823.604	753.83	685.752	866.286	719.791	1.20326	0.266953	0.0765533	0.375456	protein_coding	-
ENSMUSG00000000708	Kat2b	1644.13	1645.24	1487.47	1338.17	1644.68	1412.82	1.16414	0.219269	0.0769512	0.376408	protein_coding	Bromodomain
ENSMUSG00000030816	Rnf40	1467.09	1579.15	1691.31	1850.58	1523.12	1770.94	-1.16255	-0.217291	0.0771007	0.376852	protein_coding	-
ENSMUSG00000058672	Tubb2a	1222.03	1082.03	1312.47	1398.17	1152.03	1355.32	-1.17681	-0.234887	0.0771815	0.376959	protein_coding	Tubulin
ENSMUSG00000062981	Mrpl42	347.61	497.122	608.64	485.741	422.366	547.191	-1.29432	-0.372189	0.0773719	0.377347	protein_coding	-
ENSMUSG00000026319	Relch	1505.95	1306.92	1229.78	1158.16	1406.43	1193.97	1.17764	0.235898	0.0773787	0.377347	protein_coding	-
ENSMUSG00000022614	Lmf2	964.024	1108.66	1199.97	1252.45	1036.34	1226.21	-1.18282	-0.242226	0.0775172	0.377734	protein_coding	-
ENSMUSG00000023973	Cnpy3	412.382	477.395	522.104	586.699	444.888	554.401	-1.2456	-0.316835	0.0779412	0.377944	protein_coding	-
ENSMUSG00000044147	Arf6	1924.81	1938.18	2211.49	2213.45	1931.5	2212.47	-1.14545	-0.19592	0.0779522	0.377944	protein_coding	-
ENSMUSG00000018965	Ywhah	3281.78	3672.19	4170.1	3791.64	3476.99	3980.87	-1.14476	-0.195048	0.0780325	0.377944	protein_coding	-
ENSMUSG00000007041	Clic1	3478.26	3496.62	3869.15	4020.22	3487.44	3944.68	-1.13111	-0.177737	0.0777785	0.377944	protein_coding	-
ENSMUSG00000041415	Dicer1	2668.61	2705.57	2389.37	2324.89	2687.09	2357.13	1.14001	0.18905	0.0778111	0.377944	polymorphic_pseudogene	-
ENSMUSG00000042599	Kdm7a	1483.28	1284.23	1153.82	1196.26	1383.76	1175.04	1.17728	0.23546	0.0778058	0.377944	protein_coding	-
ENSMUSG00000038047	Haus6	1030.96	978.462	841.328	854.332	1004.71	847.83	1.18487	0.244733	0.0776638	0.377944	protein_coding	-
ENSMUSG00000074909	Ranbp6	1251.18	1048.49	1009.59	913.383	1149.84	961.488	1.1955	0.257616	0.0780236	0.377944	protein_coding	-
ENSMUSG00000002307	Daxx	836.639	872.922	993.247	1031.48	854.781	1012.37	-1.18422	-0.24394	0.0782061	0.378499	protein_coding	-
ENSMUSG00000039242	B3galnt2	815.048	766.396	662.485	653.369	790.722	657.927	1.20164	0.265007	0.0783114	0.378722	protein_coding	Galactosyl_T
ENSMUSG00000037119	Fam91a1	2617.87	2472.79	2277.83	2169.64	2545.33	2223.74	1.14452	0.194749	0.0784586	0.378888	protein_coding	-
ENSMUSG00000062604	Srpk2	1482.2	1447.97	1300.93	1214.35	1465.08	1257.64	1.16491	0.220213	0.0785233	0.378888	protein_coding	-
ENSMUSG00000049871	Nlrc3	1424.99	1404.57	1076.9	1312.45	1414.78	1194.68	1.18416	0.243858	0.0784918	0.378888	protein_coding	-
ENSMUSG00000004285	Atp6v1f	540.847	527.699	644.217	655.274	534.273	649.745	-1.21624	-0.282428	0.0786557	0.378956	protein_coding	-
ENSMUSG00000020220	Vps13d	3620.76	4093.36	3271.08	3477.33	3857.06	3374.21	1.14324	0.193127	0.0786227	0.378956	protein_coding	-
ENSMUSG00000026739	Bmi1	1055.78	990.298	899.019	823.854	1023.04	861.437	1.18745	0.247861	0.0787303	0.37903	protein_coding	-
ENSMUSG00000020922	Lsm12	487.949	628.307	701.908	679.085	558.128	690.496	-1.23628	-0.306006	0.0790361	0.380216	protein_coding	-
ENSMUSG00000020211	Sf3a2	572.153	792.041	752.868	961.005	682.097	856.936	-1.25556	-0.328335	0.0793112	0.380682	protein_coding	-
ENSMUSG00000030435	U2af2	2713.95	3306.25	3394.16	3577.34	3010.1	3485.75	-1.15777	-0.211349	0.0792786	0.380682	protein_coding	RRM_1
ENSMUSG00000030220	Arhgdib	4805.01	6057.19	6258.52	6290.82	5431.1	6274.67	-1.15515	-0.208085	0.0795529	0.380985	protein_coding	-
ENSMUSG00000020570	Sypl	1471.41	1349.33	1218.24	1197.21	1410.37	1207.73	1.16758	0.22352	0.0794995	0.380985	protein_coding	-
ENSMUSG00000047694	Yipf6	743.799	639.156	572.103	560.983	691.478	566.543	1.22004	0.28693	0.0795261	0.380985	protein_coding	-
ENSMUSG00000063382	Bcl9l	481.472	625.348	637.486	741.945	553.41	689.716	-1.24549	-0.31671	0.079792	0.381275	protein_coding	-
ENSMUSG00000071713	Csf2rb	460.961	457.668	550.949	578.127	459.314	564.538	-1.22914	-0.297647	0.0797887	0.381275	protein_coding	-
ENSMUSG00000008668	Rps18	6224.59	5526.53	6966.19	6387.01	5875.56	6676.6	-1.13643	-0.184506	0.0797724	0.381275	protein_coding	-
ENSMUSG00000046718	Bst2	817.207	675.652	866.327	936.242	746.429	901.284	-1.20809	-0.272724	0.0800284	0.382119	protein_coding	-
ENSMUSG00000024006	Stk38	3835.58	3936.53	3586.46	3251.61	3886.06	3419.03	1.13664	0.184779	0.0801918	0.382614	protein_coding	Pkinase
ENSMUSG00000029408	Abcb9	626.13	528.685	733.638	677.18	577.407	705.409	-1.22228	-0.289575	0.0803123	0.382904	protein_coding	ABC_membrane
ENSMUSG00000061787	Rps17	4444.44	3994.73	5061.43	4564.06	4219.59	4812.74	-1.14068	-0.189895	0.0803818	0.38295	protein_coding	-
ENSMUSG00000022710	Usp7	6790.27	7437.1	6277.75	6357.49	7113.68	6317.62	1.12608	0.171308	0.0806148	0.383205	protein_coding	UCH
ENSMUSG00000090112	Shprh	1650.61	1542.66	1440.35	1299.12	1596.63	1369.74	1.16552	0.22098	0.0805243	0.383205	protein_coding	SNF2_N
ENSMUSG00000085334	Gm12940	871.184	880.813	753.83	716.23	875.998	735.03	1.19184	0.253191	0.0805766	0.383205	lncRNA	hATC
ENSMUSG00000032312	Csk	3520.36	3574.54	3900.88	4121.18	3547.45	4011.03	-1.13066	-0.177169	0.0809173	0.383788	protein_coding	Pkinase_Tyr
ENSMUSG00000027170	Eif3m	2713.95	2310.04	2335.53	1948.68	2511.99	2142.1	1.17249	0.229579	0.0808814	0.383788	protein_coding	-
ENSMUSG00000086922	Gm13835	792.378	676.638	641.332	560.031	734.508	600.681	1.22237	0.289684	0.0808157	0.383788	processed_pseudogene	Proteasome
ENSMUSG00000001383	Zmat2	576.471	680.583	808.636	722.897	628.527	765.766	-1.21774	-0.284207	0.0809846	0.383823	protein_coding	-
ENSMUSG00000034893	Cog3	1281.41	1253.65	1117.28	1049.58	1267.53	1083.43	1.16988	0.226363	0.0812191	0.384649	protein_coding	-
ENSMUSG00000021177	Tdp1	446.927	524.74	597.102	600.033	485.833	598.567	-1.23139	-0.300293	0.08141	0.3847	protein_coding	Tyr-DNA_phospho
ENSMUSG00000055044	Pdlim1	1086.01	1327.63	1462.47	1394.36	1206.82	1428.41	-1.18312	-0.242599	0.0813803	0.3847	protein_coding	PDZ
ENSMUSG00000026421	Csrp1	3238.6	2988.65	3428.77	3658.29	3113.63	3543.53	-1.1382	-0.18676	0.0813692	0.3847	protein_coding	LIM
ENSMUSG00000074129	Rpl13a	381.076	478.381	583.641	499.075	429.728	541.358	-1.25885	-0.33211	0.0817594	0.385907	protein_coding	-
ENSMUSG00000026678	Rgs5	835.559	563.207	938.441	814.33	699.383	876.385	-1.25401	-0.326544	0.0820665	0.385907	protein_coding	-
ENSMUSG00000027951	Adar	1322.43	1321.71	1429.78	1664.85	1322.07	1547.31	-1.17041	-0.227008	0.0821141	0.385907	protein_coding	-
ENSMUSG00000032503	Arpp21	6161.98	7000.14	5811.41	5817.46	6581.06	5814.44	1.13195	0.178809	0.0820859	0.385907	protein_coding	R3H
ENSMUSG00000010608	Rbm25	4034.22	3871.43	3655.69	3298.28	3952.83	3476.98	1.13682	0.185002	0.0819785	0.385907	protein_coding	RRM_1
ENSMUSG00000029840	Mtpn	3959.73	3794.5	3583.57	3235.41	3877.11	3409.49	1.13711	0.185376	0.0821026	0.385907	protein_coding	-
ENSMUSG00000032393	Dpp8	2712.87	2567.48	2320.14	2311.55	2640.17	2315.85	1.13995	0.188969	0.0819664	0.385907	protein_coding	-
ENSMUSG00000031666	Rbl2	2181.74	1926.35	1813.42	1738.19	2054.04	1775.81	1.15646	0.209712	0.0821483	0.385907	protein_coding	-
ENSMUSG00000031922	Cep57	1259.82	1201.38	1114.4	972.434	1230.6	1043.42	1.17931	0.237946	0.0822079	0.385907	protein_coding	-
ENSMUSG00000027692	Tnik	1434.7	1415.42	1570.16	1737.24	1425.06	1653.7	-1.1605	-0.214745	0.0823262	0.386107	protein_coding	-
ENSMUSG00000026753	Ppp6c	1812.54	1777.41	1664.39	1414.36	1794.97	1539.37	1.16604	0.221614	0.0824315	0.386107	protein_coding	Metallophos
ENSMUSG00000038827	Abitram	613.175	593.784	505.758	482.883	603.48	494.321	1.22073	0.287744	0.0823836	0.386107	protein_coding	-
ENSMUSG00000040565	Btaf1	2210.89	2046.68	1885.54	1821.05	2128.78	1853.29	1.1485	0.199757	0.0834505	0.390025	protein_coding	-
ENSMUSG00000026565	Pou2f1	1450.89	1613.67	1320.16	1314.36	1532.28	1317.26	1.16348	0.21845	0.0833793	0.390025	protein_coding	-
ENSMUSG00000027346	Gpcpd1	1376.41	1193.49	1099.98	1083.87	1284.95	1091.92	1.17643	0.234418	0.0833972	0.390025	protein_coding	-
ENSMUSG00000015176	Nolc1	1073.06	1373	1384.58	1534.37	1223.03	1459.48	-1.19282	-0.254373	0.0840109	0.391729	protein_coding	-
ENSMUSG00000056394	Lig1	1534.02	2003.28	1988.42	2203.93	1768.65	2096.17	-1.18477	-0.244607	0.084158	0.391729	protein_coding	DNA_ligase_A_M
ENSMUSG00000079003	Samd1	959.706	1077.1	1224.97	1172.44	1018.4	1198.71	-1.17669	-0.234738	0.084036	0.391729	protein_coding	-
ENSMUSG00000040021	Lats1	1635.49	1659.05	1512.47	1317.21	1647.27	1414.84	1.16434	0.219516	0.0840602	0.391729	protein_coding	Pkinase
ENSMUSG00000020664	Dld	1746.69	1576.19	1547.08	1272.45	1661.44	1409.77	1.17837	0.236797	0.0841822	0.391729	protein_coding	Pyr_redox_2
ENSMUSG00000006423	Steep1	1038.51	931.117	871.135	780.995	984.814	826.065	1.19191	0.253276	0.0840121	0.391729	protein_coding	-
ENSMUSG00000054364	Rhob	587.267	632.252	783.637	692.419	609.759	738.028	-1.21005	-0.275062	0.0843772	0.392351	protein_coding	-
ENSMUSG00000042406	Atf4	1015.84	1544.63	1540.35	1599.13	1280.23	1569.74	-1.22548	-0.293352	0.084684	0.392359	protein_coding	bZIP_1
ENSMUSG00000031776	Arl2bp	822.605	865.031	1031.71	964.815	843.818	998.261	-1.18284	-0.242254	0.0845106	0.392359	protein_coding	-
ENSMUSG00000039148	Sart1	1032.03	1183.62	1242.28	1369.6	1107.83	1305.94	-1.17848	-0.236928	0.0847467	0.392359	protein_coding	SART-1
ENSMUSG00000017843	Ppp2r5c	5588.75	5526.53	5111.43	4771.69	5557.64	4941.56	1.12467	0.169502	0.0846876	0.392359	protein_coding	-
ENSMUSG00000092558	Med20	777.265	728.915	650.947	600.033	753.09	625.49	1.20382	0.267622	0.0844823	0.392359	protein_coding	-
ENSMUSG00000029290	Zfp326	696.3	578.003	539.411	496.218	637.151	517.814	1.22991	0.298551	0.0845638	0.392359	protein_coding	-
ENSMUSG00000020280	Pus10	762.151	646.061	625.948	519.076	704.106	572.512	1.22945	0.298009	0.0848182	0.392407	protein_coding	-
ENSMUSG00000051329	Nup160	1583.68	1542.66	1388.43	1312.45	1563.17	1350.44	1.15747	0.21098	0.0848923	0.392466	protein_coding	-
ENSMUSG00000025409	Mbd6	1011.52	1484.46	1426.89	1625.8	1247.99	1526.35	-1.22243	-0.289752	0.0851888	0.392694	protein_coding	-
ENSMUSG00000051735	Rinl	1236.07	1360.18	1474.97	1544.85	1298.12	1509.91	-1.1629	-0.217727	0.0853569	0.392694	protein_coding	VPS9
ENSMUSG00000061353	Cxcl12	3050.76	3311.19	3340.31	3989.74	3180.97	3665.03	-1.15209	-0.204251	0.0852232	0.392694	protein_coding	-
ENSMUSG00000052397	Ezr	6503.11	7849.39	8063.28	8308.07	7176.25	8185.68	-1.14054	-0.189723	0.0852822	0.392694	protein_coding	Band_41
ENSMUSG00000026879	Gsn	3906.83	3452.23	4285.48	4084.98	3679.53	4185.23	-1.13759	-0.185978	0.0853998	0.392694	protein_coding	-
ENSMUSG00000013662	Atad1	2284.29	1925.36	1950.92	1628.66	2104.83	1789.79	1.1758	0.233641	0.0854692	0.392694	protein_coding	AAA
ENSMUSG00000024052	Lpin2	995.33	999.175	883.634	801.948	997.253	842.791	1.18332	0.242836	0.0854136	0.392694	protein_coding	-
ENSMUSG00000021392	Nol8	907.888	942.953	789.406	773.375	925.421	781.391	1.18445	0.244217	0.0853176	0.392694	protein_coding	RRM_1
ENSMUSG00000044807	Zfp354c	505.222	532.63	420.183	421.928	518.926	421.055	1.23264	0.30175	0.0854935	0.392694	protein_coding	KRAB
ENSMUSG00000021218	Gdi2	6410.27	5778.05	5680.64	5039.32	6094.16	5359.98	1.1369	0.18511	0.0856005	0.392903	protein_coding	-
ENSMUSG00000029028	Lrrc47	632.607	908.431	910.557	993.387	770.519	951.972	-1.23463	-0.304084	0.0857413	0.393267	protein_coding	-
ENSMUSG00000028514	Usp24	4068.76	4144.65	3501.85	3768.78	4106.71	3635.31	1.12969	0.175921	0.0860371	0.393519	protein_coding	-
ENSMUSG00000038664	Herc1	3629.39	3942.45	3217.24	3451.62	3785.92	3334.43	1.1355	0.183328	0.0858584	0.393519	protein_coding	HECT
ENSMUSG00000040596	Pogk	585.107	608.58	474.99	503.837	596.844	489.413	1.21962	0.286437	0.0859512	0.393519	protein_coding	DDE
ENSMUSG00000020736	Nt5c	512.779	535.589	627.871	643.845	524.184	635.858	-1.21287	-0.278424	0.086176	0.393583	protein_coding	-
ENSMUSG00000005501	Usp40	660.675	625.348	546.142	513.361	643.011	529.752	1.21363	0.27933	0.0861788	0.393583	protein_coding	UCH
ENSMUSG00000041515	Irf8	1063.34	1157.98	1202.86	1420.08	1110.66	1311.47	-1.18061	-0.239538	0.086382	0.394229	protein_coding	IRF
ENSMUSG00000027422	Rrbp1	834.48	1191.51	1130.74	1359.12	1013	1244.93	-1.2283	-0.296668	0.0866595	0.395185	protein_coding	-
ENSMUSG00000030603	Psmc4	1379.64	1575.21	1742.27	1688.66	1477.42	1715.47	-1.1608	-0.215115	0.0867282	0.395185	protein_coding	AAA
ENSMUSG00000057982	Zfp809	598.062	647.047	501.912	521.933	622.555	511.923	1.21637	0.282583	0.0867765	0.395185	protein_coding	KRAB
ENSMUSG00000028617	Lrrc42	1293.28	1301.99	1527.85	1474.37	1297.63	1501.11	-1.15678	-0.210111	0.08685	0.395238	protein_coding	-
ENSMUSG00000015748	Prpf3	549.483	685.515	730.753	775.28	617.499	753.017	-1.21873	-0.285381	0.0869687	0.395498	protein_coding	-
ENSMUSG00000032171	Pin1	536.528	612.525	698.062	693.371	574.527	695.716	-1.21043	-0.275514	0.0876424	0.397714	protein_coding	WW
ENSMUSG00000052253	Zfp622	587.267	665.788	736.522	773.375	626.527	754.949	-1.20452	-0.268462	0.0875604	0.397714	protein_coding	-
ENSMUSG00000032555	Topbp1	3920.87	3850.72	3423.96	3476.38	3885.79	3450.17	1.12623	0.171506	0.0876112	0.397714	protein_coding	BRCT
ENSMUSG00000031402	Mpp1	1720.78	1745.84	1461.51	1549.61	1733.31	1505.56	1.15129	0.203255	0.0882166	0.400036	protein_coding	PDZ
ENSMUSG00000028496	Mllt3	1115.16	993.257	932.672	846.713	1054.21	889.692	1.18463	0.244442	0.0882809	0.400044	protein_coding	-
ENSMUSG00000007950	Abhd8	1822.25	1616.63	1929.77	2038.21	1719.44	1983.99	-1.15413	-0.206801	0.08839	0.400087	protein_coding	-
ENSMUSG00000026781	Acbd5	1087.09	987.339	915.364	838.141	1037.21	876.753	1.18278	0.242184	0.0884153	0.400087	protein_coding	-
ENSMUSG00000024670	Cd6	2644.86	3016.27	3102.82	3381.14	2830.56	3241.98	-1.14516	-0.195554	0.0885186	0.400272	protein_coding	SRCR
ENSMUSG00000019920	Lims1	3129.57	2818.01	2777.82	2382.99	2973.79	2580.41	1.15234	0.204562	0.0886322	0.400371	protein_coding	LIM
ENSMUSG00000038623	Tm6sf1	988.853	1011.01	751.906	921.003	999.932	836.455	1.19544	0.25754	0.0886655	0.400371	protein_coding	-
ENSMUSG00000041831	Sytl3	757.833	803.877	646.14	660.988	780.855	653.564	1.19495	0.256949	0.0888676	0.401	protein_coding	C2
ENSMUSG00000029422	Rsrc2	2543.38	2556.63	2313.41	2166.78	2550	2240.1	1.13837	0.186966	0.0890463	0.401524	protein_coding	-
ENSMUSG00000042396	Rbm7	1342.94	1280.29	1150.94	1103.87	1311.61	1127.4	1.16328	0.218199	0.089209	0.401974	protein_coding	RRM_1
ENSMUSG00000037742	Eef1a1	66906.3	81678.9	84770.2	83601.7	74292.6	84186	-1.13315	-0.180345	0.0893811	0.402466	protein_coding	GTP_EFTU
ENSMUSG00000039910	Cited2	508.461	545.453	644.217	632.415	526.957	638.316	-1.21103	-0.276233	0.0896439	0.402879	protein_coding	-
ENSMUSG00000020716	Nf1	932.717	1034.68	896.134	748.612	983.701	822.373	1.19649	0.258808	0.0896046	0.402879	protein_coding	-
ENSMUSG00000038121	Fam210a	730.845	764.423	664.408	576.222	747.634	620.315	1.20544	0.26956	0.0896614	0.402879	protein_coding	-
ENSMUSG00000015755	Tab2	3378.94	3389.11	3031.66	2967.78	3384.02	2999.72	1.12812	0.173922	0.0899478	0.403599	protein_coding	-
ENSMUSG00000012422	Tmem167	1386.12	1098.8	1116.32	956.243	1242.46	1036.28	1.19854	0.261273	0.0899168	0.403599	protein_coding	-
ENSMUSG00000028833	Ncdn	476.075	607.593	652.87	679.085	541.834	665.977	-1.22827	-0.29663	0.0900504	0.403695	protein_coding	-
ENSMUSG00000038375	Trp53inp2	630.448	780.205	885.557	819.092	705.326	852.325	-1.20772	-0.272284	0.0901971	0.403695	protein_coding	-
ENSMUSG00000004895	Prcc	744.879	857.14	913.441	995.292	801.009	954.367	-1.19103	-0.252208	0.0901226	0.403695	protein_coding	-
ENSMUSG00000027699	Ect2	2081.34	1968.76	1864.38	1647.71	2025.05	1756.05	1.15311	0.20553	0.0902215	0.403695	protein_coding	RhoGEF
ENSMUSG00000060216	Arrb2	820.446	813.741	929.787	999.102	817.093	964.445	-1.18039	-0.239258	0.0903701	0.403796	protein_coding	-
ENSMUSG00000014039	Prdm15	808.571	798.946	655.755	693.371	803.758	674.563	1.19146	0.252736	0.0903632	0.403796	protein_coding	zf-C2H2
ENSMUSG00000029726	Mepce	1284.65	1506.16	1692.27	1565.8	1395.4	1629.04	-1.16705	-0.222863	0.0906238	0.404647	protein_coding	-
ENSMUSG00000040520	Manea	629.368	488.245	444.221	453.358	558.806	448.79	1.24434	0.315383	0.0907372	0.404871	protein_coding	-
ENSMUSG00000024457	Trim26	507.381	478.381	613.448	584.794	492.881	599.121	-1.21578	-0.281883	0.0909975	0.405468	protein_coding	SPRY
ENSMUSG00000008036	Ap2s1	944.592	1123.46	1268.24	1175.3	1034.02	1221.77	-1.18108	-0.240111	0.0909453	0.405468	protein_coding	-
ENSMUSG00000065990	Aurkaip1	659.595	607.593	784.598	733.373	633.594	758.986	-1.19819	-0.26086	0.0920152	0.405793	protein_coding	-
ENSMUSG00000024870	Rab1b	1572.88	1793.19	1899.96	1984.87	1683.04	1942.41	-1.15383	-0.206437	0.0920993	0.405793	protein_coding	Ras
ENSMUSG00000022216	Psme1	1597.71	1444.02	1743.23	1762.95	1520.87	1753.09	-1.15294	-0.205323	0.0915809	0.405793	protein_coding	-
ENSMUSG00000023175	Bsg	2287.53	2296.23	2745.13	2481.09	2291.88	2613.11	-1.14014	-0.189206	0.0921478	0.405793	protein_coding	I-set
ENSMUSG00000048163	Selplg	3458.83	3206.63	4027.8	3561.15	3332.73	3794.47	-1.13863	-0.187305	0.0914785	0.405793	protein_coding	-
ENSMUSG00000005506	Celf1	6210.56	6065.08	5436.42	5547.92	6137.82	5492.17	1.11753	0.160317	0.0913496	0.405793	protein_coding	-
ENSMUSG00000045775	Slc16a5	3012.98	3008.38	2672.06	2657.29	3010.68	2664.67	1.12985	0.176128	0.0916789	0.405793	protein_coding	-
ENSMUSG00000038126	Mphosph9	1609.59	1559.42	1345.16	1403.89	1584.5	1374.52	1.15268	0.20499	0.0916991	0.405793	protein_coding	-
ENSMUSG00000028284	Map3k7	2231.4	1964.81	1924.96	1697.24	2098.11	1811.1	1.15828	0.211985	0.0919473	0.405793	protein_coding	Pkinase_Tyr
ENSMUSG00000021929	Kpna3	1925.89	1665.95	1610.54	1481.99	1795.92	1546.26	1.1612	0.215613	0.0921471	0.405793	protein_coding	Arm
ENSMUSG00000021843	Ktn1	1477.88	1458.82	1160.55	1355.31	1468.35	1257.93	1.1672	0.223058	0.0915596	0.405793	protein_coding	-
ENSMUSG00000021738	Atxn7	1198.28	1140.22	1039.4	958.147	1169.25	998.774	1.17058	0.227223	0.0912418	0.405793	protein_coding	-
ENSMUSG00000025626	Phf6	2054.35	1721.19	1731.69	1489.61	1887.77	1610.65	1.17179	0.228719	0.091991	0.405793	protein_coding	-
ENSMUSG00000042202	Slc35e2	1005.05	977.475	868.25	815.283	991.261	841.766	1.17753	0.23577	0.0916022	0.405793	protein_coding	-
ENSMUSG00000024423	Impact	1059.02	1069.21	980.748	811.473	1064.11	896.11	1.18756	0.248001	0.0918339	0.405793	protein_coding	RWD
ENSMUSG00000034761	Map4k5	817.207	851.222	672.101	729.564	834.215	700.832	1.19042	0.251469	0.0915381	0.405793	protein_coding	-
ENSMUSG00000020137	Thap2	926.24	857.14	824.982	651.464	891.69	738.223	1.20776	0.272335	0.0919186	0.405793	protein_coding	THAP
ENSMUSG00000033964	Zbtb41	861.468	784.15	698.062	682.894	822.809	690.478	1.19136	0.252615	0.0923078	0.406218	protein_coding	BTB
ENSMUSG00000024038	Ndufv3	468.518	596.743	625.948	684.799	532.631	655.373	-1.22963	-0.298223	0.092485	0.406378	protein_coding	-
ENSMUSG00000018559	Ctdnep1	784.821	984.38	1038.44	1075.3	884.601	1056.87	-1.19412	-0.255945	0.092457	0.406378	protein_coding	NIF
ENSMUSG00000006299	Aamp	1019.08	994.243	1128.82	1223.88	1006.66	1176.35	-1.16866	-0.224858	0.092598	0.406378	protein_coding	-
ENSMUSG00000040250	Ints13	1965.83	1883.93	1794.19	1529.61	1924.88	1661.9	1.1582	0.211881	0.0925612	0.406378	protein_coding	-
ENSMUSG00000099083	Atf7	1455.21	1574.22	1310.55	1310.55	1514.72	1310.55	1.15598	0.209112	0.0927014	0.406553	protein_coding	bZIP_1
ENSMUSG00000036707	Cab39	4564.27	4103.23	3892.22	3776.4	4333.75	3834.31	1.13014	0.176498	0.0931969	0.408446	protein_coding	-
ENSMUSG00000017754	Pltp	846.355	976.489	899.019	1355.31	911.422	1127.17	-1.2365	-0.306257	0.093539	0.408745	protein_coding	-
ENSMUSG00000002227	Mov10	458.802	435.968	501.912	600.985	447.385	551.449	-1.23287	-0.302021	0.0935299	0.408745	protein_coding	-
ENSMUSG00000059273	Zc3h4	1910.78	2110.79	2209.57	2402.99	2010.78	2306.28	-1.14677	-0.197578	0.093509	0.408745	protein_coding	-
ENSMUSG00000054342	Kcnn4	1842.76	1711.32	2043.22	2022.02	1777.04	2032.62	-1.14399	-0.194074	0.0935844	0.408745	protein_coding	Ion_trans_2
ENSMUSG00000036752	Tubb4b	3185.71	3330.91	3799.92	3558.29	3258.31	3679.1	-1.12907	-0.175132	0.0933943	0.408745	protein_coding	Tubulin
ENSMUSG00000022263	Trio	676.868	567.153	697.1	813.378	622.01	755.239	-1.21482	-0.280742	0.0936803	0.408885	protein_coding	-
ENSMUSG00000024122	Pdpk1	3747.06	3782.66	3314.35	3383.04	3764.86	3348.7	1.12429	0.169011	0.0937551	0.408933	protein_coding	Pkinase
ENSMUSG00000040725	Hnrnpul1	3489.05	4365.6	4372.02	4679.3	3927.33	4525.66	-1.15214	-0.204322	0.0939387	0.409158	protein_coding	SPRY
ENSMUSG00000020745	Pafah1b1	5123.47	4584.57	4461.44	4110.7	4854.02	4286.07	1.13241	0.179396	0.0938936	0.409158	protein_coding	WD40
ENSMUSG00000051469	Zfp24	1265.21	1282.26	1189.4	969.577	1273.74	1079.49	1.18003	0.23882	0.0939985	0.409158	protein_coding	SCAN
ENSMUSG00000024941	Scyl1	513.858	578.003	592.295	748.612	545.93	670.453	-1.22776	-0.296025	0.0948825	0.411036	protein_coding	Pkinase
ENSMUSG00000031511	Arhgef7	958.626	1058.36	1180.74	1176.25	1008.49	1178.5	-1.16827	-0.224376	0.0951359	0.411036	protein_coding	RhoGEF
ENSMUSG00000060601	Nr1h2	1170.21	1368.07	1454.78	1504.84	1269.14	1479.81	-1.16561	-0.221081	0.0948216	0.411036	protein_coding	Hormone_recep
ENSMUSG00000076490	Trbc1	12363.9	11999	11171.9	10760.6	12181.4	10966.2	1.1108	0.151599	0.0947894	0.411036	TR_C_gene	C1-set
ENSMUSG00000021236	Entpd5	2160.15	2083.18	1935.53	1773.43	2121.66	1854.48	1.14402	0.194114	0.0948381	0.411036	protein_coding	-
ENSMUSG00000038002	Cramp1	1933.45	2049.64	1699.96	1782	1991.54	1740.98	1.14403	0.194123	0.0950598	0.411036	protein_coding	-
ENSMUSG00000003992	Ssbp2	1787.71	1986.51	1580.73	1696.28	1887.11	1638.51	1.15192	0.204039	0.0948305	0.411036	protein_coding	-
ENSMUSG00000000605	Clcn4	1870.83	1674.83	1627.85	1425.79	1772.83	1526.82	1.16094	0.215296	0.09508	0.411036	protein_coding	Voltage_CLC
ENSMUSG00000019927	Ube2d1	1015.84	1055.4	896.134	871.476	1035.62	883.805	1.1719	0.228843	0.0946727	0.411036	protein_coding	UQ_con
ENSMUSG00000025241	Fyco1	964.024	1029.75	856.712	840.046	996.888	848.379	1.17525	0.23297	0.0949036	0.411036	protein_coding	FYVE
ENSMUSG00000024059	Clip4	633.687	515.862	408.645	512.409	574.774	460.527	1.2474	0.31893	0.0949434	0.411036	protein_coding	-
ENSMUSG00000028799	Zfp362	666.073	996.216	966.325	1085.77	831.144	1026.05	-1.23367	-0.302953	0.0957904	0.411366	protein_coding	-
ENSMUSG00000037548	H2-DMb2	440.45	414.268	510.566	536.22	427.359	523.393	-1.225	-0.292785	0.0955629	0.411366	protein_coding	C1-set
ENSMUSG00000039395	Mreg	862.548	1012.98	1049.02	1172.44	937.766	1110.73	-1.18402	-0.243688	0.0956021	0.411366	protein_coding	-
ENSMUSG00000035621	Midn	1977.71	2418.54	2615.33	2471.56	2198.12	2543.45	-1.15677	-0.210104	0.0954574	0.411366	protein_coding	-
ENSMUSG00000022283	Pabpc1	13093.7	14617.7	15714.1	15252.3	13855.7	15483.2	-1.11741	-0.160159	0.095735	0.411366	protein_coding	RRM_1
ENSMUSG00000028060	Khdc4	2071.63	2156.17	1816.31	1891.53	2113.9	1853.92	1.1403	0.189418	0.095721	0.411366	protein_coding	-
ENSMUSG00000072964	Bhlhb9	985.615	953.803	819.213	831.474	969.709	825.343	1.17481	0.232429	0.0956254	0.411366	protein_coding	-
ENSMUSG00000014763	Fam120b	893.854	757.519	679.793	699.086	825.687	689.439	1.19713	0.259579	0.0955847	0.411366	protein_coding	-
ENSMUSG00000089774	Slc5a3	634.766	660.856	596.141	457.168	647.811	526.654	1.23026	0.298959	0.0952821	0.411366	protein_coding	-
ENSMUSG00000021713	Ppwd1	557.04	463.586	421.145	402.879	510.313	412.012	1.23797	0.307976	0.0959913	0.411952	protein_coding	Pro_isomerase
ENSMUSG00000031954	Cfdp1	531.131	578.003	667.293	667.655	554.567	667.474	-1.20326	-0.266945	0.0963576	0.412316	protein_coding	-
ENSMUSG00000013846	St3gal1	1203.68	1017.92	1320.16	1281.97	1110.8	1301.07	-1.17173	-0.228643	0.0964877	0.412316	protein_coding	-
ENSMUSG00000028961	Pgd	978.058	1110.63	1245.16	1198.16	1044.35	1221.66	-1.16941	-0.22578	0.0966299	0.412316	protein_coding	NAD_binding_2
ENSMUSG00000025967	Eef1b2	4232.85	4096.32	4960.47	4437.38	4164.59	4698.93	-1.12833	-0.174193	0.096525	0.412316	protein_coding	-
ENSMUSG00000029366	Dck	6682.32	6648.02	6285.44	5568.88	6665.17	5927.16	1.12452	0.169309	0.0965719	0.412316	protein_coding	-
ENSMUSG00000004319	Clcn3	1626.86	1577.18	1433.62	1350.55	1602.02	1392.09	1.15075	0.20257	0.0965561	0.412316	protein_coding	Voltage_CLC
ENSMUSG00000020063	Sirt1	1557.77	1317.77	1277.86	1178.16	1437.77	1228.01	1.17048	0.227097	0.0962515	0.412316	protein_coding	SIR2
ENSMUSG00000020064	Herc4	1459.53	1237.87	1109.59	1191.49	1348.7	1150.54	1.17185	0.228783	0.0966556	0.412316	protein_coding	HECT
ENSMUSG00000034723	Tmx4	769.708	650.006	624.025	544.792	709.857	584.408	1.21421	0.280018	0.0964116	0.412316	protein_coding	-
ENSMUSG00000032405	Pias1	1449.81	1466.71	1314.39	1208.64	1458.26	1261.52	1.15601	0.209154	0.096759	0.412482	protein_coding	zf-MIZ
ENSMUSG00000020844	Nxn	446.927	516.849	563.449	614.319	481.888	588.884	-1.22149	-0.288636	0.0969784	0.413142	protein_coding	-
ENSMUSG00000025203	Scd2	7313.84	8813.06	9010.38	9278.6	8063.45	9144.49	-1.13396	-0.181372	0.097086	0.413143	protein_coding	-
ENSMUSG00000020326	Ccng1	2411.68	2164.06	2166.3	1767.72	2287.87	1967.01	1.163	0.21785	0.0971075	0.413143	protein_coding	-
ENSMUSG00000106734	Gm20559	567.835	453.722	568.257	694.324	510.779	631.29	-1.23675	-0.306549	0.0977037	0.413509	lncRNA	-
ENSMUSG00000036398	Ppp1r11	540.847	499.094	693.254	575.269	519.971	634.262	-1.22005	-0.286935	0.0976306	0.413509	protein_coding	-
ENSMUSG00000002799	Jag2	590.505	516.849	623.063	720.992	553.677	672.027	-1.21428	-0.280106	0.0978837	0.413509	protein_coding	-
ENSMUSG00000003437	Paf1	689.822	922.24	928.826	1022.91	806.031	975.869	-1.20998	-0.274979	0.0973433	0.413509	protein_coding	-
ENSMUSG00000059409	Ppp2r5d	1133.51	1340.45	1450.93	1435.32	1236.98	1443.12	-1.16622	-0.221846	0.0978224	0.413509	protein_coding	-
ENSMUSG00000019173	Rab5c	1781.23	1983.56	2000.92	2357.27	1882.39	2179.09	-1.15745	-0.210948	0.0977557	0.413509	protein_coding	Ras
ENSMUSG00000030798	Cd37	1129.19	1160.94	1335.55	1313.4	1145.06	1324.48	-1.15659	-0.209883	0.0978831	0.413509	protein_coding	Tetraspannin
ENSMUSG00000042978	Sbk1	1272.77	1389.77	1515.35	1558.18	1331.27	1536.77	-1.15413	-0.206808	0.0975154	0.413509	protein_coding	Pkinase
ENSMUSG00000027479	Mapre1	4013.71	3619.91	3412.42	3343.04	3816.81	3377.73	1.12986	0.176149	0.0973358	0.413509	protein_coding	-
ENSMUSG00000052031	Tagap1	1080.61	1150.09	993.247	913.383	1115.35	953.315	1.17017	0.226713	0.097904	0.413509	protein_coding	-
ENSMUSG00000038005	Hpf1	1182.09	901.526	893.25	840.046	1041.81	866.648	1.20154	0.264879	0.0975184	0.413509	protein_coding	-
ENSMUSG00000055762	Eef1d	1149.7	1258.59	1315.36	1492.46	1204.14	1403.91	-1.16569	-0.221184	0.0980035	0.413656	protein_coding	-
ENSMUSG00000045348	Nyap1	671.47	988.325	907.672	1152.44	829.898	1030.06	-1.24045	-0.310864	0.0982599	0.414049	protein_coding	-
ENSMUSG00000029994	Anxa4	427.496	392.568	485.566	521.933	410.032	503.75	-1.22896	-0.297442	0.0982905	0.414049	protein_coding	-
ENSMUSG00000026491	Ahctf1	2327.48	2403.74	2063.42	2106.78	2365.61	2085.1	1.13459	0.182169	0.0982041	0.414049	protein_coding	-
ENSMUSG00000035011	Zbtb7a	1106.52	1276.34	1350.93	1426.74	1191.43	1388.84	-1.16533	-0.220734	0.0983756	0.414135	protein_coding	BTB
ENSMUSG00000078853	Igtp	1250.1	1378.92	1463.43	1581.04	1314.51	1522.23	-1.15779	-0.21137	0.0984595	0.414197	protein_coding	IIGP
ENSMUSG00000021127	Zfp36l1	2286.45	2240.01	2554.75	2566.81	2263.23	2560.78	-1.13151	-0.178255	0.0985198	0.414197	protein_coding	zf-CCCH
ENSMUSG00000026509	Capn2	627.209	540.521	706.715	698.133	583.865	702.424	-1.20361	-0.267371	0.0987025	0.414693	protein_coding	Peptidase_C2
ENSMUSG00000074071	Fam169b	1999.3	1795.16	1626.89	1678.19	1897.23	1652.54	1.14785	0.198929	0.0988951	0.41523	protein_coding	-
ENSMUSG00000063694	Cycs	721.129	708.201	899.019	798.139	714.665	848.579	-1.18741	-0.247816	0.0991393	0.415568	protein_coding	-
ENSMUSG00000075232	Amd1	1143.23	1043.56	886.519	976.244	1093.39	931.381	1.17368	0.231035	0.0991704	0.415568	protein_coding	-
ENSMUSG00000055884	Fancm	698.459	704.256	559.603	611.462	701.357	585.532	1.1978	0.260392	0.0990734	0.415568	protein_coding	Helicase_C
ENSMUSG00000042810	Krba1	1700.27	1608.74	1313.43	1538.18	1654.5	1425.81	1.16025	0.214438	0.0992739	0.41573	protein_coding	-
ENSMUSG00000023940	Sgo1	886.298	846.291	790.367	660.988	866.294	725.678	1.1937	0.255441	0.0994347	0.416131	protein_coding	-
ENSMUSG00000041341	Atg2b	1593.39	1541.67	1273.05	1438.17	1567.53	1355.61	1.15622	0.209421	0.0995032	0.416146	protein_coding	-
ENSMUSG00000020644	Id2	758.912	520.794	794.213	784.805	639.853	789.509	-1.2349	-0.304389	0.0995966	0.416264	protein_coding	HLH
ENSMUSG00000051457	Spn	2568.21	2419.52	2689.36	2981.11	2493.87	2835.24	-1.137	-0.185237	0.0997443	0.416338	protein_coding	-
ENSMUSG00000000290	Itgb2	3813.99	3675.15	4062.41	4354.52	3744.57	4208.47	-1.12394	-0.168571	0.0996982	0.416338	protein_coding	-
ENSMUSG00000047003	Zfp41	511.699	576.03	419.222	468.597	543.865	443.909	1.22553	0.293412	0.099825	0.416403	protein_coding	-
ENSMUSG00000020573	Pik3cg	2017.65	2093.04	1754.77	1851.53	2055.34	1803.15	1.13993	0.188941	0.0998961	0.416429	protein_coding	-
ENSMUSG00000007659	Bcl2l1	1762.88	2367.25	2290.33	2578.24	2065.06	2434.28	-1.17842	-0.236854	0.100105	0.416581	protein_coding	-
ENSMUSG00000041417	Pik3r1	3809.68	3745.18	3343.2	3391.61	3777.43	3367.4	1.12174	0.165733	0.100048	0.416581	protein_coding	-
ENSMUSG00000027828	Ssr3	3080.99	2802.23	2696.09	2477.28	2941.61	2586.69	1.13709	0.18534	0.100128	0.416581	protein_coding	-
ENSMUSG00000047888	Tnrc6b	6002.21	6367.89	5688.34	5372.67	6185.05	5530.5	1.11841	0.161451	0.100508	0.417539	protein_coding	-
ENSMUSG00000006705	Pknox1	1808.22	1916.48	1704.77	1539.13	1862.35	1621.95	1.14836	0.199572	0.100481	0.417539	protein_coding	Coprinus_mating
ENSMUSG00000107271	BC028471	689.822	767.382	659.601	545.744	728.602	602.672	1.20933	0.274202	0.100554	0.417539	lncRNA	-
ENSMUSG00000029119	Man2b2	427.496	501.067	516.335	629.558	464.281	572.946	-1.23352	-0.302783	0.101066	0.418569	protein_coding	-
ENSMUSG00000034889	Cactin	795.617	996.216	1012.48	1123.87	895.916	1068.17	-1.19169	-0.253014	0.100996	0.418569	protein_coding	-
ENSMUSG00000010376	Nedd8	809.651	944.926	1054.78	1014.34	877.288	1034.56	-1.17879	-0.237307	0.101129	0.418569	protein_coding	-
ENSMUSG00000020166	Cnot2	3399.45	3517.33	3152.82	2992.54	3458.39	3072.68	1.12559	0.170679	0.100875	0.418569	protein_coding	-
ENSMUSG00000036282	Naa30	1509.19	1281.27	1289.39	1076.25	1395.23	1182.82	1.1793	0.237929	0.101252	0.418811	protein_coding	Acetyltransf_1
ENSMUSG00000029776	Hibadh	2323.16	2141.37	2085.53	1795.34	2232.26	1940.43	1.15029	0.201995	0.101383	0.41907	protein_coding	NAD_binding_2
ENSMUSG00000041966	Dcaf17	1241.46	1098.8	1052.86	941.004	1170.13	996.933	1.17346	0.230771	0.101446	0.41907	protein_coding	-
ENSMUSG00000042292	Mrtfa	1272.77	1454.87	1540.35	1616.28	1363.82	1578.31	-1.15696	-0.210333	0.101629	0.419285	protein_coding	-
ENSMUSG00000028233	Tgs1	1146.47	1105.7	986.517	948.623	1126.08	967.57	1.16374	0.218764	0.101568	0.419285	protein_coding	-
ENSMUSG00000034881	Tbxa2r	1034.19	1146.14	1270.16	1262.93	1090.17	1266.55	-1.16149	-0.215973	0.101856	0.419334	protein_coding	7tm_1
ENSMUSG00000037034	Pax1	1753.16	1904.65	1909.57	2334.41	1828.91	2121.99	-1.16014	-0.214294	0.102017	0.419334	protein_coding	-
ENSMUSG00000028788	Ptp4a2	6733.05	5452.56	5532.57	5128.85	6092.81	5330.71	1.14283	0.192612	0.101972	0.419334	protein_coding	-
ENSMUSG00000071660	Ttc9c	1660.32	1503.2	1473.04	1240.07	1581.76	1356.56	1.16586	0.221391	0.101829	0.419334	protein_coding	-
ENSMUSG00000032122	Slc37a2	967.263	1148.11	857.673	932.432	1057.69	895.053	1.18211	0.241363	0.101843	0.419334	protein_coding	MFS_1
ENSMUSG00000059820	Nkapd1	634.766	622.388	514.412	531.458	628.577	522.935	1.20194	0.26536	0.102034	0.419334	protein_coding	-
ENSMUSG00000001525	Tubb5	16991.9	19490.3	20809.2	20011.6	18241.1	20410.4	-1.11888	-0.162055	0.102151	0.419545	protein_coding	-
ENSMUSG00000024335	Brd2	4624.72	5899.37	5789.3	6315.58	5262.05	6052.44	-1.15004	-0.201688	0.102254	0.4197	protein_coding	-
ENSMUSG00000028049	Scamp3	611.016	747.655	795.175	834.331	679.336	814.753	-1.19869	-0.261459	0.102736	0.421136	protein_coding	-
ENSMUSG00000030062	Rpn1	1673.28	1755.71	1940.34	1966.77	1714.49	1953.56	-1.13933	-0.18818	0.102784	0.421136	protein_coding	-
ENSMUSG00000037172	Dennd11	1182.09	1070.19	907.672	1013.39	1126.14	960.53	1.17213	0.229131	0.102801	0.421136	protein_coding	-
ENSMUSG00000040848	Sft2d2	2848.89	2665.12	2449.95	2427.75	2757.01	2438.85	1.13034	0.176761	0.103048	0.421879	protein_coding	-
ENSMUSG00000005410	Mcm5	2512.08	2621.73	2764.36	3055.4	2566.9	2909.88	-1.13356	-0.180859	0.103219	0.422146	protein_coding	MCM
ENSMUSG00000019873	Reep3	1233.91	1166.86	1061.52	1005.77	1200.38	1033.64	1.16118	0.21559	0.103245	0.422146	protein_coding	TB2_DP1_HVA22
ENSMUSG00000027823	Gmps	1505.95	1345.38	1253.82	1209.59	1425.67	1231.7	1.15722	0.210662	0.103401	0.422511	protein_coding	GATase
ENSMUSG00000043881	Kbtbd7	572.153	557.289	516.335	400.022	564.721	458.178	1.23255	0.301643	0.103534	0.422787	protein_coding	BTB
ENSMUSG00000031691	Tnpo2	2119.13	2006.24	1698.04	1904.87	2062.68	1801.45	1.14488	0.195202	0.103623	0.422881	protein_coding	-
ENSMUSG00000050732	Vamp8	398.348	416.241	475.951	521.933	407.294	498.942	-1.22486	-0.292612	0.104112	0.423762	protein_coding	-
ENSMUSG00000050721	Plekho2	480.393	594.771	599.987	717.182	537.582	658.584	-1.22442	-0.292099	0.104149	0.423762	protein_coding	-
ENSMUSG00000073838	Tufm	748.117	1000.16	1070.17	1027.68	874.139	1048.92	-1.19921	-0.262084	0.103954	0.423762	protein_coding	GTP_EFTU
ENSMUSG00000018654	Ikzf1	11445.2	11964.5	10119	10929.2	11704.8	10524.1	1.11221	0.153434	0.104236	0.423762	protein_coding	zf-C2H2
ENSMUSG00000021693	Kif2a	1103.28	1189.54	1015.36	953.385	1146.41	984.374	1.16483	0.220123	0.104023	0.423762	protein_coding	Kinesin
ENSMUSG00000028955	Vamp3	1062.26	835.441	807.675	779.09	948.851	793.382	1.19538	0.257472	0.104196	0.423762	protein_coding	-
ENSMUSG00000024949	Sf1	4933.47	6300.82	6346.98	6526.07	5617.15	6436.52	-1.14571	-0.196239	0.104481	0.424489	protein_coding	KH_1
ENSMUSG00000019494	Cops6	738.401	770.341	857.673	919.098	754.371	888.386	-1.17752	-0.235753	0.104823	0.425422	protein_coding	Mov34
ENSMUSG00000054280	Prr14l	2004.69	2047.67	1784.58	1782.95	2026.18	1783.77	1.13595	0.183895	0.104859	0.425422	protein_coding	-
ENSMUSG00000027272	Ubr1	1810.38	1882.95	1605.73	1634.37	1846.66	1620.05	1.13996	0.188983	0.10491	0.425422	protein_coding	zf-UBR1
ENSMUSG00000018339	Gpx3	547.324	683.542	1568.23	722.897	615.433	1145.57	-1.86127	-0.896291	0.105316	0.425986	protein_coding	-
ENSMUSG00000028796	Phc2	1511.35	1724.14	1772.08	1959.15	1617.75	1865.62	-1.15296	-0.205338	0.105248	0.425986	protein_coding	-
ENSMUSG00000031352	Hccs	825.844	729.901	674.024	631.463	777.872	652.743	1.19134	0.252586	0.105179	0.425986	protein_coding	-
ENSMUSG00000048280	Zfp738	946.751	801.905	774.021	692.419	874.328	733.22	1.19203	0.253426	0.105253	0.425986	protein_coding	-
ENSMUSG00000022965	Ifngr2	824.764	685.515	938.441	859.094	755.14	898.768	-1.19075	-0.251874	0.105529	0.426578	protein_coding	-
ENSMUSG00000001467	Cyp51	462.041	421.173	517.296	558.126	441.607	537.711	-1.21804	-0.284567	0.105597	0.426586	protein_coding	p450
ENSMUSG00000044857	Lemd2	750.276	822.618	877.865	979.101	786.447	928.483	-1.18033	-0.239194	0.10573	0.426851	protein_coding	-
ENSMUSG00000058835	Abi1	2727.98	2643.42	2502.83	2225.84	2685.7	2364.33	1.1359	0.18383	0.105931	0.427393	protein_coding	SH3_1
ENSMUSG00000026851	BC005624	385.394	527.699	562.488	570.507	456.546	566.497	-1.23974	-0.310042	0.106591	0.429786	protein_coding	-
ENSMUSG00000033004	Mycbp2	4716.48	4948.53	4316.25	4342.14	4832.51	4329.2	1.11631	0.158744	0.106786	0.430302	protein_coding	-
ENSMUSG00000028613	Lrp8	778.344	900.54	637.486	763.851	839.442	700.669	1.19839	0.261096	0.107143	0.431472	protein_coding	-
ENSMUSG00000054115	Skp2	898.172	940.98	823.059	740.04	919.576	781.55	1.17678	0.234842	0.107487	0.432312	protein_coding	-
ENSMUSG00000021432	Slc35b3	701.697	592.798	570.18	496.218	647.248	533.199	1.21343	0.279093	0.107432	0.432312	protein_coding	-
ENSMUSG00000004947	Dtx2	549.483	666.774	685.562	782.9	608.129	734.231	-1.20675	-0.271132	0.107779	0.432777	protein_coding	WWE
ENSMUSG00000041702	Btbd7	2258.39	2340.61	1978.8	2081.07	2299.5	2029.93	1.13285	0.179961	0.107829	0.432777	protein_coding	BTB
ENSMUSG00000027104	Atf2	1819.02	1668.91	1643.23	1361.03	1743.96	1502.13	1.16088	0.215213	0.107873	0.432777	protein_coding	bZIP_1
ENSMUSG00000014226	Cacybp	1958.27	1631.43	1665.35	1407.7	1794.85	1536.52	1.16786	0.223867	0.107753	0.432777	protein_coding	-
ENSMUSG00000036565	Ttyh3	1908.62	2278.47	2292.26	2526.8	2093.55	2409.53	-1.15065	-0.202452	0.108204	0.433289	protein_coding	-
ENSMUSG00000029147	Ppm1g	1564.24	1779.38	1845.15	1995.35	1671.81	1920.25	-1.14834	-0.199553	0.108197	0.433289	protein_coding	PP2C
ENSMUSG00000032384	Csnk1g1	1439.02	1463.75	1291.32	1237.21	1451.38	1264.26	1.14806	0.199199	0.108082	0.433289	protein_coding	Pkinase
ENSMUSG00000050708	Ftl1	4700.29	4668.41	5244.12	5183.14	4684.35	5213.63	-1.113	-0.154448	0.108483	0.433721	protein_coding	Ferritin
ENSMUSG00000028580	Pum1	2479.69	2542.82	2239.37	2212.5	2511.25	2225.94	1.12823	0.174057	0.108454	0.433721	protein_coding	-
ENSMUSG00000024188	Luc7l	1887.03	1852.37	1713.42	1561.04	1869.7	1637.23	1.14197	0.191526	0.108515	0.433721	protein_coding	-
ENSMUSG00000038280	Ostm1	1960.43	1853.36	1720.15	1625.8	1906.9	1672.98	1.13972	0.188674	0.108835	0.434189	protein_coding	-
ENSMUSG00000054150	Syne3	951.07	989.312	801.905	857.19	970.191	829.547	1.16964	0.22606	0.108834	0.434189	protein_coding	-
ENSMUSG00000026005	Rpe	983.456	872.922	843.251	721.944	928.189	782.597	1.18577	0.245821	0.108735	0.434189	protein_coding	-
ENSMUSG00000040842	Szrd1	1146.47	1392.73	1417.28	1546.75	1269.6	1482.01	-1.16688	-0.22266	0.109037	0.434723	protein_coding	-
ENSMUSG00000031672	Got2	1239.31	1341.44	1449.97	1518.18	1290.37	1484.07	-1.14991	-0.20152	0.109192	0.43484	protein_coding	-
ENSMUSG00000030754	Copb1	3089.63	2622.71	2561.48	2444.9	2856.17	2503.19	1.14079	0.190038	0.109268	0.43484	protein_coding	-
ENSMUSG00000061665	Cd2ap	1719.7	1532.79	1458.62	1366.74	1626.24	1412.68	1.15094	0.202819	0.10927	0.43484	protein_coding	SH3_1
ENSMUSG00000027164	Traf6	2188.22	2002.3	1895.15	1782	2095.26	1838.58	1.13945	0.188339	0.109411	0.435129	protein_coding	zf-C3HC4
ENSMUSG00000007415	Gatad1	654.198	722.01	805.751	820.997	688.104	813.374	-1.1817	-0.240865	0.10979	0.435754	protein_coding	-
ENSMUSG00000020440	Arf5	1620.38	1725.13	2018.22	1810.57	1672.76	1914.4	-1.1443	-0.194464	0.10984	0.435754	protein_coding	Arf
ENSMUSG00000040746	Rnf167	1781.23	1827.71	2123.03	1979.16	1804.47	2051.09	-1.1366	-0.184725	0.109797	0.435754	protein_coding	-
ENSMUSG00000050890	Pdik1l	899.252	890.676	809.598	708.61	894.964	759.104	1.17899	0.237552	0.10968	0.435754	protein_coding	Pkinase
ENSMUSG00000031201	Brcc3	861.468	758.505	738.445	614.319	809.987	676.382	1.19724	0.259711	0.110078	0.436426	protein_coding	Mov34
ENSMUSG00000057236	Rbbp4	6673.68	6026.61	5883.52	5445.06	6350.15	5664.29	1.12101	0.164798	0.11017	0.436444	protein_coding	-
ENSMUSG00000026980	Ly75	3116.62	3392.07	2733.59	3020.16	3254.34	2876.88	1.13131	0.177988	0.110219	0.436444	protein_coding	Lectin_C
ENSMUSG00000091264	Smim13	927.32	904.485	825.943	731.468	915.903	778.706	1.17615	0.234076	0.110491	0.437254	protein_coding	-
ENSMUSG00000070327	Rnf213	3917.63	3302.31	3728.76	4595.49	3609.97	4162.13	-1.15313	-0.205553	0.11083	0.438046	protein_coding	-
ENSMUSG00000027404	Snrpb	2111.57	2175.89	2420.14	2418.23	2143.73	2419.18	-1.12843	-0.174314	0.110844	0.438046	protein_coding	LSM
ENSMUSG00000034354	Mtmr3	2739.86	2629.62	2311.49	2447.75	2684.74	2379.62	1.12814	0.173946	0.110965	0.438046	protein_coding	FYVE
ENSMUSG00000096188	Cmtm4	639.084	670.72	577.872	515.266	654.902	546.569	1.19841	0.261122	0.110899	0.438046	protein_coding	-
ENSMUSG00000000149	Gna12	613.175	655.924	708.638	801.948	634.55	755.293	-1.19008	-0.251054	0.111038	0.438064	protein_coding	G-alpha
ENSMUSG00000052456	Get3	576.471	726.942	789.406	775.28	651.707	782.343	-1.1997	-0.262676	0.111298	0.438175	protein_coding	-
ENSMUSG00000021866	Anxa11	874.423	1043.56	1092.28	1158.16	958.992	1125.22	-1.17286	-0.230026	0.111168	0.438175	protein_coding	-
ENSMUSG00000009090	Ap1b1	1797.42	1832.64	1962.46	2170.59	1815.03	2066.53	-1.13854	-0.187182	0.11134	0.438175	protein_coding	-
ENSMUSG00000000420	Galnt1	3007.58	2964.98	2627.83	2691.58	2986.28	2659.7	1.12276	0.167049	0.111335	0.438175	protein_coding	Glycos_transf_2
ENSMUSG00000038587	Akap12	750.276	1039.62	995.17	1167.68	894.946	1081.43	-1.20768	-0.272244	0.111615	0.438989	protein_coding	-
ENSMUSG00000069769	Msi2	2465.66	2157.15	2016.3	2041.06	2311.4	2028.68	1.13913	0.187934	0.111707	0.439078	protein_coding	RRM_1
ENSMUSG00000030822	Prr14	866.866	1143.18	1176.9	1207.68	1005.02	1192.29	-1.18568	-0.24572	0.111841	0.439336	protein_coding	-
ENSMUSG00000039100	Marchf6	2896.39	2678.93	2497.06	2445.85	2787.66	2471.45	1.12782	0.173536	0.111917	0.439364	protein_coding	-
ENSMUSG00000114003	Gm9616	617.494	576.03	756.714	667.655	596.762	712.185	-1.19363	-0.25536	0.112276	0.440505	processed_pseudogene	Ribosomal_S4e
ENSMUSG00000031333	Abcb7	1689.47	1348.34	1420.16	1145.78	1518.91	1282.97	1.18358	0.243154	0.112404	0.440648	protein_coding	ABC_membrane
ENSMUSG00000036686	Cc2d1a	454.484	538.549	528.834	695.276	496.516	612.055	-1.23222	-0.301255	0.112538	0.440724	protein_coding	C2
ENSMUSG00000049659	Aftph	2344.75	2206.47	2087.45	1922.01	2275.61	2004.73	1.13502	0.182724	0.11275	0.441202	protein_coding	-
ENSMUSG00000029246	Ppat	1111.92	1051.45	974.979	881.953	1081.69	928.466	1.1649	0.220211	0.112798	0.441202	protein_coding	Pribosyltran
ENSMUSG00000041629	Fam104a	466.359	467.531	568.257	556.221	466.945	562.239	-1.20406	-0.267908	0.112893	0.441304	protein_coding	-
ENSMUSG00000031451	Gas6	2106.17	2504.35	2467.25	2836.35	2305.26	2651.8	-1.15009	-0.201743	0.113185	0.442048	protein_coding	Laminin_G_2
ENSMUSG00000072872	Rybp	521.415	666.774	482.682	491.455	594.095	487.069	1.22047	0.287441	0.113222	0.442048	protein_coding	zf-RanBP
ENSMUSG00000018040	Rrp7a	591.585	659.87	668.254	840.046	625.727	754.15	-1.20495	-0.268974	0.113602	0.443263	protein_coding	-
ENSMUSG00000020476	Dbnl	1564.24	1366.1	1633.62	1734.38	1465.17	1684	-1.14968	-0.201232	0.113798	0.443755	protein_coding	Cofilin_ADF
ENSMUSG00000049969	Plekhf2	1515.67	1413.44	1312.47	1238.16	1464.55	1275.32	1.14823	0.199416	0.113951	0.444081	protein_coding	FYVE
ENSMUSG00000071662	Polr2g	498.745	601.675	672.101	652.417	550.21	662.259	-1.20295	-0.266579	0.114037	0.444148	protein_coding	S1
ENSMUSG00000033257	Ttll4	1766.12	1879	1486.51	1693.43	1822.56	1589.97	1.14638	0.197088	0.114233	0.44464	protein_coding	-
ENSMUSG00000025261	Huwe1	9307.74	10767	8814.23	9122.4	10037.4	8968.32	1.11928	0.162567	0.114313	0.44468	protein_coding	HECT
ENSMUSG00000009585	Apobec3	2153.67	2562.54	2668.21	2710.62	2358.11	2689.42	-1.14022	-0.189312	0.114744	0.445278	protein_coding	-
ENSMUSG00000029106	Add1	2998.95	3193.81	3330.7	3638.29	3096.38	3484.49	-1.12526	-0.170261	0.11459	0.445278	protein_coding	-
ENSMUSG00000028278	Rragd	840.957	731.874	724.022	584.794	786.415	654.408	1.20142	0.264738	0.114606	0.445278	protein_coding	-
ENSMUSG00000012076	Brms1l	561.358	445.831	420.183	397.165	503.595	408.674	1.23153	0.300452	0.114744	0.445278	protein_coding	-
ENSMUSG00000020430	Pes1	762.151	795.987	900.942	920.05	779.069	910.496	-1.16855	-0.224721	0.115029	0.445358	protein_coding	-
ENSMUSG00000052331	Ankrd44	3585.13	3297.38	3060.51	3070.64	3441.25	3065.58	1.12243	0.166623	0.114984	0.445358	protein_coding	-
ENSMUSG00000059263	Usp47	2373.9	2483.64	2134.57	2173.45	2428.77	2154.01	1.12764	0.173301	0.114998	0.445358	protein_coding	UCH
ENSMUSG00000022657	Cd96	1668.96	1559.42	1543.24	1225.78	1614.19	1384.51	1.16582	0.221346	0.115043	0.445358	protein_coding	-
ENSMUSG00000030539	Sema4b	462.041	556.303	582.679	651.464	509.172	617.072	-1.21127	-0.276515	0.115256	0.445911	protein_coding	Sema
ENSMUSG00000031818	Cox4i1	2924.46	2895.93	3525.88	3057.31	2910.19	3291.6	-1.13105	-0.177667	0.115328	0.445922	protein_coding	COX4
ENSMUSG00000035958	Tdp2	976.978	834.454	771.137	765.756	905.716	768.446	1.17819	0.236576	0.115448	0.446116	protein_coding	Exo_endo_phos
ENSMUSG00000087679	Tmem250-ps	442.609	423.145	541.334	506.694	432.877	524.014	-1.21071	-0.275852	0.115616	0.446305	protein_coding	-
ENSMUSG00000021832	Psmc6	2210.89	2003.28	1948.03	1741.05	2107.08	1844.54	1.14218	0.191793	0.115637	0.446305	protein_coding	AAA
ENSMUSG00000006127	Inpp5k	1747.77	1699.49	1482.66	1545.8	1723.63	1514.23	1.13821	0.186769	0.115757	0.446503	protein_coding	Exo_endo_phos
ENSMUSG00000021374	Nup153	3228.89	3127.72	2844.17	2831.58	3178.31	2837.88	1.11991	0.163382	0.115832	0.446519	protein_coding	-
ENSMUSG00000037138	Aff3	1993.9	2256.77	1866.31	1868.67	2125.34	1867.49	1.1383	0.18688	0.115901	0.446519	protein_coding	AF-4
ENSMUSG00000028551	Cdkn2c	1205.84	1495.31	1549	1590.56	1350.58	1569.78	-1.16185	-0.216418	0.116008	0.446662	protein_coding	-
ENSMUSG00000050608	Micos10	1456.29	1205.32	1243.24	1012.44	1330.81	1127.84	1.17965	0.238362	0.116166	0.447004	protein_coding	-
ENSMUSG00000022636	Alcam	579.71	559.262	674.024	678.132	569.486	676.078	-1.18732	-0.247706	0.116459	0.44786	protein_coding	-
ENSMUSG00000032905	Atg12	1693.79	1414.43	1378.82	1305.79	1554.11	1342.3	1.15745	0.210946	0.116645	0.448307	protein_coding	-
ENSMUSG00000042272	Sestd1	652.039	679.597	551.911	568.602	665.818	560.257	1.18855	0.249198	0.117053	0.449606	protein_coding	-
ENSMUSG00000036352	Ubac1	500.904	550.385	618.256	639.082	525.644	628.669	-1.19563	-0.257773	0.117307	0.450309	protein_coding	UBA
ENSMUSG00000031157	Pqbp1	524.654	552.357	639.409	643.845	538.506	641.627	-1.19129	-0.252524	0.117385	0.450338	protein_coding	WW
ENSMUSG00000020078	Vps26a	1168.06	988.325	992.286	833.379	1078.19	912.832	1.18081	0.239783	0.117455	0.45034	protein_coding	-
ENSMUSG00000030697	Ppp4c	1773.67	1847.44	2107.65	1994.39	1810.56	2051.02	-1.13271	-0.179777	0.118212	0.451751	protein_coding	Metallophos
ENSMUSG00000059456	Ptk2b	2482.93	2507.31	2643.21	2999.21	2495.12	2821.21	-1.13069	-0.177209	0.118312	0.451751	protein_coding	Pkinase_Tyr
ENSMUSG00000052889	Prkcb	4649.55	5033.36	4102.79	4532.63	4841.46	4317.71	1.12137	0.165263	0.117982	0.451751	protein_coding	Pkinase
ENSMUSG00000024241	Sos1	1356.97	1273.38	1224.97	1041.01	1315.18	1132.99	1.1607	0.214994	0.118459	0.451751	protein_coding	RhoGEF
ENSMUSG00000057143	Trim12c	1630.1	1351.3	1341.32	1224.83	1490.7	1283.07	1.16147	0.215951	0.118325	0.451751	protein_coding	-
ENSMUSG00000034218	Atm	1622.54	1325.66	1295.16	1241.97	1474.1	1268.57	1.16162	0.216143	0.118177	0.451751	protein_coding	PI3_PI4_kinase
ENSMUSG00000027284	Cdan1	1019.08	1068.22	934.595	861.952	1043.65	898.273	1.162	0.216608	0.118435	0.451751	protein_coding	-
ENSMUSG00000040738	Ints8	1110.84	994.243	943.248	860.047	1052.54	901.648	1.16709	0.222912	0.117915	0.451751	protein_coding	-
ENSMUSG00000030264	Thumpd3	786.98	742.724	677.87	616.224	764.852	647.047	1.18192	0.241129	0.118301	0.451751	protein_coding	-
ENSMUSG00000004788	Eif2b2	581.869	621.402	727.869	697.181	601.636	712.525	-1.18405	-0.243726	0.118902	0.452017	protein_coding	-
ENSMUSG00000020886	Dlg4	951.07	1218.15	1305.74	1242.92	1084.61	1274.33	-1.17434	-0.231846	0.119011	0.452017	protein_coding	-
ENSMUSG00000040681	Hmgn1	2067.31	2006.24	2416.29	2195.36	2036.77	2305.83	-1.13214	-0.179053	0.118799	0.452017	protein_coding	-
ENSMUSG00000041459	Tardbp	8044.69	7840.52	7243.11	7129.91	7942.6	7186.51	1.10519	0.144296	0.119061	0.452017	protein_coding	-
ENSMUSG00000055612	Cdca7	6039.99	6659.85	5775.83	5625.07	6349.92	5700.45	1.11402	0.155774	0.119164	0.452017	protein_coding	-
ENSMUSG00000033826	Dnah8	3064.8	3307.24	3146.08	2346.79	3186.02	2746.44	1.16016	0.214319	0.119157	0.452017	protein_coding	Dynein_heavy
ENSMUSG00000053477	Tcf4	926.24	1035.67	854.789	826.712	980.955	840.75	1.16709	0.222913	0.119161	0.452017	protein_coding	-
ENSMUSG00000066735	Vkorc1l1	921.922	803.877	779.791	677.18	862.9	728.485	1.18418	0.243891	0.119049	0.452017	protein_coding	-
ENSMUSG00000020283	Pex13	721.129	584.907	599.025	468.597	653.018	533.811	1.22284	0.290233	0.118844	0.452017	protein_coding	-
ENSMUSG00000061689	Dlgap4	602.38	756.532	822.097	799.091	679.456	810.594	-1.19228	-0.253722	0.11929	0.452218	protein_coding	-
ENSMUSG00000030357	Fkbp4	2419.24	2746.01	2867.24	2970.64	2582.62	2918.94	-1.13002	-0.17635	0.119405	0.452218	protein_coding	-
ENSMUSG00000015165	Hnrnpl	6748.17	7803.04	8194.05	8080.44	7275.6	8137.25	-1.11833	-0.161343	0.119428	0.452218	protein_coding	-
ENSMUSG00000057133	Chd6	3054	3325.98	2756.67	2918.25	3189.99	2837.46	1.12436	0.169098	0.119698	0.452971	protein_coding	SNF2_N
ENSMUSG00000054404	Slfn5	891.695	831.495	946.133	1065.77	861.595	1005.95	-1.1678	-0.22379	0.119923	0.453521	protein_coding	AAA_4
ENSMUSG00000035572	Dcaf10	852.832	765.41	712.484	659.084	809.121	685.784	1.17955	0.238234	0.119985	0.453521	protein_coding	-
ENSMUSG00000022437	Samm50	774.026	893.635	917.287	1044.82	833.831	981.053	-1.17617	-0.234094	0.120315	0.4545	protein_coding	-
ENSMUSG00000009535	Rnmt	1016.92	915.335	824.982	831.474	966.128	828.228	1.16619	0.221809	0.120555	0.454975	protein_coding	-
ENSMUSG00000022898	Vps26c	763.231	706.228	617.294	626.701	734.73	621.997	1.18098	0.239987	0.120583	0.454975	protein_coding	-
ENSMUSG00000025142	Aspscr1	548.403	601.675	646.14	724.801	575.039	685.471	-1.19173	-0.253061	0.12075	0.455338	protein_coding	-
ENSMUSG00000019179	Mdh2	2378.21	2509.28	2782.63	2706.81	2443.75	2744.72	-1.12306	-0.167429	0.121137	0.455992	protein_coding	-
ENSMUSG00000030654	Arl6ip1	7910.83	7159.93	7171	6253.67	7535.38	6712.34	1.12256	0.166797	0.121017	0.455992	protein_coding	-
ENSMUSG00000037432	Fer1l5	534.369	480.354	448.067	383.83	507.362	415.949	1.21946	0.286248	0.121101	0.455992	protein_coding	C2
ENSMUSG00000024014	Pim1	799.935	1084.99	1088.44	1154.35	942.461	1121.39	-1.18916	-0.249948	0.121392	0.45668	protein_coding	Pkinase
ENSMUSG00000023927	Satb1	40485.8	40534.2	37430.9	36464.8	40510	36947.9	1.09641	0.132786	0.121827	0.458004	protein_coding	-
ENSMUSG00000029110	Rnf4	2786.28	2596.08	2298.99	2475.37	2691.18	2387.18	1.12722	0.172766	0.121886	0.458004	protein_coding	-
ENSMUSG00000029004	Kmt2e	3207.3	3841.84	3048.97	3167.79	3524.57	3108.38	1.13409	0.181537	0.121964	0.458016	protein_coding	PHD
ENSMUSG00000025959	Klf7	1676.52	1665.95	1490.35	1452.46	1671.23	1471.41	1.1358	0.183707	0.122033	0.458016	protein_coding	-
ENSMUSG00000026112	Coa5	2015.49	1849.41	1825.92	1539.13	1932.45	1682.53	1.14843	0.199657	0.122139	0.458147	protein_coding	-
ENSMUSG00000049550	Clip1	1019.08	1036.66	1112.48	1267.69	1027.87	1190.08	-1.1578	-0.211384	0.122301	0.458167	protein_coding	-
ENSMUSG00000029177	Cenpa	1928.05	1702.44	1573.04	1608.66	1815.25	1590.85	1.1408	0.190043	0.122308	0.458167	protein_coding	Histone
ENSMUSG00000026150	Mff	1580.44	1347.36	1341.32	1183.87	1463.9	1262.6	1.15914	0.213056	0.122359	0.458167	protein_coding	-
ENSMUSG00000006932	Ctnnb1	6829.13	6555.3	5879.68	6194.62	6692.22	6037.15	1.10847	0.148564	0.122432	0.458173	protein_coding	Arm
ENSMUSG00000055839	Elob	1333.22	1246.75	1518.24	1432.46	1289.99	1475.35	-1.14386	-0.193909	0.12301	0.459646	protein_coding	ubiquitin
ENSMUSG00000021987	Mtmr6	1538.34	1459.8	1301.89	1325.79	1499.07	1313.84	1.14085	0.190109	0.122911	0.459646	protein_coding	-
ENSMUSG00000053453	Thoc7	745.958	657.897	588.449	594.318	701.928	591.383	1.18652	0.246733	0.123041	0.459646	protein_coding	-
ENSMUSG00000025935	Tram1	3892.8	3610.05	3533.58	3131.6	3751.43	3332.59	1.12561	0.170701	0.123172	0.459864	protein_coding	LAG1
ENSMUSG00000031503	Col4a2	519.256	540.521	656.716	605.747	529.889	631.232	-1.19107	-0.252254	0.123662	0.461428	protein_coding	Collagen
ENSMUSG00000034422	Parp14	1393.68	1197.43	1433.62	1552.47	1295.56	1493.04	-1.15282	-0.205163	0.123829	0.461728	protein_coding	-
ENSMUSG00000028745	Capzb	2969.8	3078.41	3337.43	3415.42	3024.1	3376.43	-1.11645	-0.158917	0.123887	0.461728	protein_coding	-
ENSMUSG00000068267	Cenpb	1220.95	1174.75	1367.28	1371.5	1197.85	1369.39	-1.14332	-0.193229	0.123992	0.461851	protein_coding	-
ENSMUSG00000096210	H1f0	859.309	703.269	894.211	947.671	781.289	920.941	-1.17936	-0.238008	0.124089	0.461942	protein_coding	-
ENSMUSG00000055053	Nfic	384.314	546.439	533.642	620.034	465.377	576.838	-1.23845	-0.308532	0.124256	0.461992	protein_coding	MH1
ENSMUSG00000032515	Csrnp1	1320.27	1635.37	1705.73	1708.66	1477.82	1707.2	-1.15477	-0.207611	0.124319	0.461992	protein_coding	-
ENSMUSG00000038736	Nudcd1	528.972	513.89	424.029	441.929	521.431	432.979	1.20416	0.268028	0.124204	0.461992	protein_coding	-
ENSMUSG00000002763	Pex6	860.389	936.049	1033.63	1047.68	898.219	1040.65	-1.15831	-0.212017	0.125229	0.464375	protein_coding	AAA
ENSMUSG00000006498	Ptbp1	5778.75	6716.07	6863.31	7122.29	6247.41	6992.8	-1.1192	-0.162466	0.125134	0.464375	protein_coding	-
ENSMUSG00000020982	Nemf	1312.71	1384.84	1169.2	1188.64	1348.78	1178.92	1.14421	0.194351	0.12531	0.464375	protein_coding	-
ENSMUSG00000013646	Sh3bp5l	632.607	587.866	505.758	518.123	610.237	511.941	1.19174	0.253069	0.125369	0.464375	protein_coding	-
ENSMUSG00000037134	Prmt9	642.323	545.453	520.181	464.787	593.888	492.484	1.20542	0.269538	0.125395	0.464375	protein_coding	-
ENSMUSG00000097048	1600020E01Rik	514.938	484.299	427.875	398.117	499.618	412.996	1.20955	0.274465	0.125198	0.464375	lncRNA	-
ENSMUSG00000008730	Hipk1	6878.79	7483.46	6637.35	6296.53	7181.12	6466.94	1.1105	0.151216	0.125557	0.464708	protein_coding	-
ENSMUSG00000020893	Per1	467.438	521.781	587.487	596.223	494.609	591.855	-1.19617	-0.258424	0.125705	0.464936	protein_coding	-
ENSMUSG00000042178	Armc5	518.176	595.757	632.678	697.181	556.967	664.93	-1.19336	-0.255027	0.125764	0.464936	protein_coding	-
ENSMUSG00000038034	Igsf8	431.814	471.477	506.72	584.794	451.645	545.757	-1.20807	-0.272706	0.126196	0.466263	protein_coding	-
ENSMUSG00000063450	Syne2	642.323	652.965	525.95	565.745	647.644	545.848	1.18652	0.246737	0.126298	0.466369	protein_coding	CH
ENSMUSG00000024613	Tcof1	3107.98	3815.21	3635.5	4297.38	3461.6	3966.44	-1.14566	-0.196175	0.126706	0.466802	protein_coding	-
ENSMUSG00000069094	Pde7a	1304.08	1232.94	1115.36	1097.2	1268.51	1106.28	1.1465	0.197235	0.126548	0.466802	protein_coding	-
ENSMUSG00000038822	Hace1	672.55	572.085	526.911	512.409	622.317	519.66	1.19703	0.259461	0.126691	0.466802	protein_coding	HECT
ENSMUSG00000063253	Scoc	506.302	505.013	438.452	399.069	505.657	418.761	1.20754	0.27207	0.126568	0.466802	protein_coding	-
ENSMUSG00000055717	Slain1	667.152	696.365	816.328	780.995	681.759	798.662	-1.1713	-0.228112	0.126817	0.466939	protein_coding	-
ENSMUSG00000039068	Zzz3	1794.19	1718.23	1642.27	1433.41	1756.21	1537.84	1.14194	0.191484	0.127103	0.467726	protein_coding	-
ENSMUSG00000004460	Dnajb11	793.458	925.199	955.748	1055.3	859.328	1005.52	-1.1697	-0.226134	0.127273	0.468081	protein_coding	DnaJ
ENSMUSG00000021559	Dapk1	1163.74	1392.73	1085.55	1121.01	1278.23	1103.28	1.15897	0.212843	0.127373	0.468181	protein_coding	Pkinase
ENSMUSG00000020520	Galnt10	1725.1	1479.53	1728.81	1948.68	1602.31	1838.74	-1.14789	-0.198979	0.128135	0.469622	protein_coding	-
ENSMUSG00000004897	Hdgf	3304.45	3499.58	3691.26	3900.21	3402.02	3795.74	-1.11566	-0.157891	0.128352	0.469622	protein_coding	PWWP
ENSMUSG00000032216	Nedd4	6667.2	6410.31	5978.71	5851.75	6538.75	5915.23	1.10538	0.144537	0.127912	0.469622	protein_coding	HECT
ENSMUSG00000020349	Ppp2ca	5749.6	5338.14	5135.46	4834.55	5543.87	4985.01	1.11204	0.153214	0.128005	0.469622	protein_coding	Metallophos
ENSMUSG00000022361	Zhx1	1530.78	1537.72	1435.55	1241.02	1534.25	1338.28	1.14648	0.197208	0.128066	0.469622	protein_coding	Homeobox
ENSMUSG00000040818	Dennd6a	1497.31	1305.93	1205.74	1233.4	1401.62	1219.57	1.14895	0.200322	0.12828	0.469622	protein_coding	-
ENSMUSG00000035455	Fignl1	1204.76	1136.28	1020.17	1016.25	1170.52	1018.21	1.14943	0.200917	0.128333	0.469622	protein_coding	-
ENSMUSG00000025437	Usp33	900.331	975.503	754.791	851.475	937.917	803.133	1.16801	0.224051	0.128207	0.469622	protein_coding	UCH
ENSMUSG00000022390	Zc3h7b	1115.16	1343.41	1311.51	1555.32	1229.29	1433.42	-1.16569	-0.221182	0.128518	0.469962	protein_coding	-
ENSMUSG00000031154	Otud5	2019.81	2502.38	2552.83	2614.43	2261.09	2583.63	-1.14232	-0.191973	0.129359	0.472741	protein_coding	-
ENSMUSG00000026339	Ccdc93	1779.07	1846.45	1624.96	1581.04	1812.76	1603	1.13094	0.177527	0.129426	0.472741	protein_coding	-
ENSMUSG00000003308	Keap1	772.946	812.755	872.096	977.196	792.85	924.646	-1.1661	-0.221688	0.129662	0.473332	protein_coding	BACK
ENSMUSG00000036257	Pnpla8	1131.35	1151.07	1027.86	955.29	1141.21	991.576	1.15098	0.202859	0.129817	0.47363	protein_coding	-
ENSMUSG00000064354	mt-Co2	590.505	693.406	589.41	474.312	641.956	531.861	1.20753	0.272054	0.129933	0.473783	protein_coding	-
ENSMUSG00000021215	Net1	1066.58	1028.77	1264.4	1146.73	1047.67	1205.56	-1.15079	-0.20262	0.130117	0.473939	protein_coding	RhoGEF
ENSMUSG00000027957	Slc35a3	1068.74	859.113	885.557	738.135	963.926	811.846	1.18688	0.247178	0.130124	0.473939	protein_coding	-
ENSMUSG00000027366	Sppl2a	3654.22	2746.01	2814.36	2740.15	3200.11	2777.26	1.15199	0.204126	0.130221	0.474023	protein_coding	-
ENSMUSG00000006442	Srm	550.562	593.784	631.717	728.611	572.173	680.164	-1.18851	-0.249149	0.13034	0.474095	protein_coding	-
ENSMUSG00000029622	Arpc1b	2751.73	2972.87	3145.12	3259.23	2862.3	3202.17	-1.11862	-0.16172	0.130533	0.474095	protein_coding	-
ENSMUSG00000031715	Smarca5	3686.61	3780.69	3422.04	3289.7	3733.65	3355.87	1.11261	0.153952	0.130611	0.474095	protein_coding	SNF2_N
ENSMUSG00000021051	Ppp2r5e	1648.45	1778.39	1539.39	1480.08	1713.42	1509.73	1.13509	0.182809	0.130583	0.474095	protein_coding	-
ENSMUSG00000037474	Dtl	1510.27	1560.41	1382.66	1318.17	1535.34	1350.41	1.13703	0.18527	0.130541	0.474095	protein_coding	-
ENSMUSG00000098112	Bin2	1491.92	1370.04	1553.81	1711.52	1430.98	1632.67	-1.14117	-0.190512	0.130859	0.474486	protein_coding	-
ENSMUSG00000000568	Hnrnpd	2680.48	2678.93	2979.74	2999.21	2679.71	2989.48	-1.1156	-0.15782	0.130867	0.474486	protein_coding	RRM_1
ENSMUSG00000032299	Commd4	601.301	571.098	741.33	647.654	586.199	694.492	-1.18488	-0.244746	0.131048	0.474871	protein_coding	-
ENSMUSG00000056493	Foxk1	1084.93	1081.04	1160.55	1336.26	1082.99	1248.41	-1.15279	-0.205127	0.131311	0.475555	protein_coding	-
ENSMUSG00000026889	Rbm18	783.742	753.573	694.215	612.414	768.658	653.315	1.17647	0.234468	0.131438	0.475747	protein_coding	RRM_1
ENSMUSG00000038379	Ttk	524.654	528.685	441.336	438.119	526.669	439.728	1.19775	0.260325	0.132087	0.477827	protein_coding	Pkinase
ENSMUSG00000025151	Maged1	565.676	634.225	699.023	717.182	599.95	708.103	-1.17985	-0.238604	0.132652	0.478191	protein_coding	MAGE
ENSMUSG00000004937	Sgta	969.422	1158.96	1215.36	1249.59	1064.19	1232.47	-1.15767	-0.211219	0.132377	0.478191	protein_coding	TPR_1
ENSMUSG00000042535	Gtpbp1	1420.67	1601.84	1592.27	1883.91	1511.25	1738.09	-1.14989	-0.201491	0.132368	0.478191	protein_coding	GTP_EFTU
ENSMUSG00000024085	Man2a1	2398.72	2321.87	2041.3	2161.07	2360.3	2101.19	1.12325	0.167674	0.132542	0.478191	protein_coding	-
ENSMUSG00000036777	Anln	1263.05	1193.49	1076.9	1067.68	1228.27	1072.29	1.14532	0.195748	0.13271	0.478191	protein_coding	PH
ENSMUSG00000021748	Pdhb	2279.98	2001.31	2054.76	1662.95	2140.64	1858.86	1.15144	0.203439	0.132572	0.478191	protein_coding	-
ENSMUSG00000095432	Zfp748	602.38	542.494	499.027	457.168	572.437	478.098	1.197	0.25942	0.132617	0.478191	protein_coding	KRAB
ENSMUSG00000002372	Ranbp3	1434.7	1680.74	1666.31	1915.34	1557.72	1790.83	-1.14935	-0.200823	0.132929	0.478711	protein_coding	-
ENSMUSG00000026643	Nmt2	869.025	861.086	748.06	740.993	865.055	744.527	1.16186	0.216437	0.133031	0.478808	protein_coding	-
ENSMUSG00000020640	Itsn2	3638.03	3477.88	2975.9	3368.76	3557.95	3172.33	1.12149	0.165412	0.133185	0.478824	protein_coding	RhoGEF
ENSMUSG00000097636	Mirt1	629.368	614.498	536.527	513.361	621.933	524.944	1.18469	0.244515	0.13317	0.478824	lncRNA	-
ENSMUSG00000032235	Ice2	730.845	688.474	593.256	613.367	709.659	603.311	1.17606	0.233964	0.133286	0.478916	protein_coding	-
ENSMUSG00000021963	Sap18	703.856	830.509	891.327	904.811	767.183	898.069	-1.17008	-0.226611	0.13365	0.479418	protein_coding	-
ENSMUSG00000031960	Aars	966.183	940.98	1021.13	1188.64	953.582	1104.88	-1.15878	-0.212609	0.133585	0.479418	protein_coding	-
ENSMUSG00000024695	Zfp91	2622.19	2380.07	2352.83	2062.02	2501.13	2207.42	1.13293	0.180055	0.133618	0.479418	protein_coding	-
ENSMUSG00000020785	Camkk1	886.298	981.421	751.906	848.618	933.859	800.262	1.16718	0.223032	0.133731	0.479441	protein_coding	-
ENSMUSG00000040712	Camta2	573.233	761.464	779.791	815.283	667.348	797.537	-1.19427	-0.256126	0.134133	0.480074	protein_coding	CG-1
ENSMUSG00000022477	Aco2	2045.72	2921.58	3111.47	2708.72	2483.65	2910.09	-1.17134	-0.228166	0.134082	0.480074	protein_coding	Aconitase
ENSMUSG00000020248	Nfyb	1456.29	1387.8	1248.05	1250.54	1422.04	1249.3	1.13815	0.186697	0.134027	0.480074	protein_coding	-
ENSMUSG00000041997	Tlk1	3080.99	2918.62	2712.44	2661.1	2999.8	2686.77	1.11643	0.158888	0.134289	0.480365	protein_coding	Pkinase
ENSMUSG00000019139	Isyna1	878.741	942.953	1060.55	1040.06	910.847	1050.31	-1.15288	-0.205237	0.134544	0.480744	protein_coding	-
ENSMUSG00000037815	Ctnna1	1437.94	1332.56	1531.7	1618.18	1385.25	1574.94	-1.13714	-0.185413	0.134846	0.480744	protein_coding	-
ENSMUSG00000023944	Hsp90ab1	21246.3	23544.2	24126.4	25277.6	22395.3	24702	-1.10297	-0.141398	0.134821	0.480744	protein_coding	HATPase_c
ENSMUSG00000058793	Cds2	4265.24	4187.07	3645.11	3953.55	4226.15	3799.33	1.11231	0.153557	0.134597	0.480744	protein_coding	-
ENSMUSG00000062248	Cks2	1041.75	913.363	881.711	795.281	977.556	838.496	1.16553	0.220981	0.134743	0.480744	protein_coding	-
ENSMUSG00000021112	Pals1	729.765	683.542	616.333	584.794	706.654	600.563	1.17646	0.234446	0.134838	0.480744	protein_coding	SH3_2
ENSMUSG00000003623	Crot	1226.35	1049.48	1017.29	945.766	1137.91	981.526	1.15897	0.212847	0.134946	0.480833	protein_coding	-
ENSMUSG00000064341	mt-Nd1	22994.1	25847.4	25020.6	17142.8	24420.7	21081.7	1.1584	0.212136	0.135063	0.480983	protein_coding	-
ENSMUSG00000064210	Ano6	4088.2	4974.18	3922.99	4107.84	4531.19	4015.42	1.12862	0.174554	0.135262	0.481156	protein_coding	-
ENSMUSG00000019795	Pcmt1	1315.95	1206.31	1149.01	1045.77	1261.13	1097.39	1.14902	0.200402	0.135204	0.481156	protein_coding	-
ENSMUSG00000020747	Tmem94	727.606	856.154	888.442	964.815	791.88	926.628	-1.16968	-0.226119	0.135581	0.481757	protein_coding	-
ENSMUSG00000027835	Pdcd10	1312.71	1033.7	1100.94	881	1173.21	990.969	1.1835	0.243065	0.135571	0.481757	protein_coding	-
ENSMUSG00000045382	Cxcr4	4922.68	5335.18	4863.35	4320.24	5128.93	4591.79	1.11706	0.15971	0.135904	0.481926	protein_coding	7tm_1
ENSMUSG00000022336	Eif3e	3917.63	3353.6	3392.23	3045.88	3635.61	3219.06	1.12925	0.175361	0.135936	0.481926	protein_coding	-
ENSMUSG00000018481	Appbp2	1894.58	1784.31	1726.89	1505.8	1839.45	1616.34	1.13795	0.186432	0.136005	0.481926	protein_coding	-
ENSMUSG00000031583	Wrn	1303	1252.67	1180.74	1044.82	1277.83	1112.78	1.14826	0.19945	0.135713	0.481926	protein_coding	3_5_exonuc
ENSMUSG00000063052	Lrrc40	675.788	574.057	564.411	476.216	624.923	520.314	1.20062	0.263781	0.135816	0.481926	protein_coding	-
ENSMUSG00000049517	Rps23	4767.22	3787.59	5243.15	4518.34	4277.41	4880.75	-1.14122	-0.190581	0.136108	0.482023	protein_coding	Ribosomal_S12
ENSMUSG00000048897	Zfp710	586.187	578.989	684.6	684.799	582.588	684.7	-1.17532	-0.233055	0.13637	0.482153	protein_coding	-
ENSMUSG00000047735	Samd9l	2208.73	1556.46	1549	1656.28	1882.6	1602.64	1.17424	0.231725	0.136355	0.482153	protein_coding	-
ENSMUSG00000024287	Thoc1	757.833	695.379	660.562	568.602	726.606	614.582	1.18207	0.241312	0.136252	0.482153	protein_coding	Death
ENSMUSG00000022749	Tbc1d23	655.277	644.088	537.488	563.84	649.683	550.664	1.17974	0.238467	0.136575	0.482612	protein_coding	TBC
ENSMUSG00000018921	Pelp1	555.96	625.348	640.37	764.804	590.654	702.587	-1.18916	-0.249941	0.137242	0.484156	protein_coding	-
ENSMUSG00000060743	H3f3a	9035.7	8448.11	9936.32	9356.7	8741.91	9646.51	-1.10352	-0.142113	0.137315	0.484156	protein_coding	Histone
ENSMUSG00000029205	Chrna9	1219.87	1293.11	1139.4	1055.3	1256.49	1097.35	1.1452	0.195596	0.137243	0.484156	protein_coding	Neur_chan_LBD
ENSMUSG00000020457	Drg1	1666.8	1436.13	1453.81	1235.31	1551.47	1344.56	1.15364	0.20619	0.137124	0.484156	protein_coding	-
ENSMUSG00000030035	Wbp1	435.052	471.477	549.026	534.315	453.264	541.671	-1.1947	-0.256644	0.137725	0.485066	protein_coding	-
ENSMUSG00000021716	Srek1ip1	521.415	508.958	390.376	463.835	515.186	427.105	1.20608	0.27032	0.137649	0.485066	protein_coding	-
ENSMUSG00000040247	Tbc1d10c	1144.31	1101.76	917.287	1031.48	1123.03	974.386	1.15242	0.204665	0.137818	0.485127	protein_coding	-
ENSMUSG00000058388	Phtf1	1181.01	1168.83	1055.75	996.245	1174.92	1026	1.14514	0.195524	0.138256	0.486402	protein_coding	-
ENSMUSG00000002546	Golga2	834.48	979.448	1022.09	1083.87	906.964	1052.98	-1.16054	-0.214801	0.138409	0.486672	protein_coding	-
ENSMUSG00000024976	Shoc2	1142.15	1078.08	978.825	955.29	1110.12	967.057	1.14778	0.198843	0.138789	0.487741	protein_coding	-
ENSMUSG00000011877	Git1	974.819	1110.63	1169.2	1231.5	1042.73	1200.35	-1.15081	-0.202651	0.139012	0.488258	protein_coding	-
ENSMUSG00000024050	Wiz	869.025	1166.86	1147.09	1249.59	1017.94	1198.34	-1.17659	-0.234614	0.139132	0.488411	protein_coding	-
ENSMUSG00000035725	Prkx	946.751	958.735	827.866	823.854	952.743	825.86	1.15368	0.206239	0.139236	0.488508	protein_coding	Pkinase
ENSMUSG00000079363	Gbp4	3567.86	3388.12	3295.12	2915.4	3477.99	3105.26	1.11998	0.163478	0.13936	0.488675	protein_coding	-
ENSMUSG00000021639	Gtf2h2	590.505	579.975	497.104	490.503	585.24	493.804	1.18511	0.245019	0.139774	0.48986	protein_coding	-
ENSMUSG00000033813	Tcea1	1557.77	1206.31	1189.4	1187.68	1382.04	1188.54	1.16232	0.21701	0.140049	0.490554	protein_coding	-
ENSMUSG00000030386	Zfp606	591.585	476.408	441.336	442.881	533.997	442.109	1.20713	0.271587	0.14017	0.49071	protein_coding	KRAB
ENSMUSG00000017499	Cdc6	789.139	923.226	987.478	1001.01	856.183	994.243	-1.16078	-0.21509	0.140277	0.490817	protein_coding	-
ENSMUSG00000082286	Pisd-ps1	495.506	546.439	409.606	458.12	520.973	433.863	1.20107	0.264324	0.140464	0.491202	transcribed_unprocessed_pseudogene	-
ENSMUSG00000028692	Akr1a1	3200.82	3429.55	3680.69	3688.77	3315.18	3684.73	-1.11137	-0.152335	0.140702	0.491766	protein_coding	Aldo_ket_red
ENSMUSG00000058355	Abce1	2974.12	2778.56	2725.9	2385.84	2876.34	2555.87	1.12531	0.170319	0.14093	0.492293	protein_coding	ABC_tran
ENSMUSG00000026670	Uap1	579.71	554.33	698.062	638.13	567.02	668.096	-1.1784	-0.23683	0.141027	0.492363	protein_coding	-
ENSMUSG00000030704	Rab6a	1446.58	1117.54	1182.67	1001.01	1282.06	1091.84	1.17379	0.231175	0.141115	0.492405	protein_coding	Ras
ENSMUSG00000061479	Snrpa	992.092	950.844	1107.67	1118.16	971.468	1112.91	-1.14574	-0.196274	0.141371	0.493028	protein_coding	RRM_1
ENSMUSG00000033392	Clasp2	1352.66	1302.97	1156.71	1177.21	1327.81	1166.96	1.13774	0.186173	0.141624	0.493642	protein_coding	-
ENSMUSG00000025422	Agap2	1101.12	1273.38	1268.24	1472.46	1187.25	1370.35	-1.15391	-0.206528	0.141851	0.494165	protein_coding	-
ENSMUSG00000020743	Mif4gd	789.139	916.322	1026.9	954.338	852.731	990.619	-1.16123	-0.215658	0.142268	0.494541	protein_coding	-
ENSMUSG00000008140	Emc10	1252.26	1463.75	1581.7	1521.99	1358	1551.84	-1.14236	-0.19202	0.142108	0.494541	protein_coding	-
ENSMUSG00000020149	Rab1a	2539.06	2241.98	2234.57	1988.68	2390.52	2111.62	1.13191	0.178753	0.142203	0.494541	protein_coding	Ras
ENSMUSG00000071359	Tbpl1	767.549	751.601	674.985	625.748	759.575	650.367	1.16788	0.223889	0.142169	0.494541	protein_coding	-
ENSMUSG00000027502	Rtf2	1449.81	1474.6	1564.39	1754.38	1462.21	1659.38	-1.13483	-0.182481	0.142444	0.494884	protein_coding	DUF602
ENSMUSG00000022200	Golph3	2184.98	1875.06	1883.61	1681.04	2030.02	1782.33	1.13874	0.187433	0.142877	0.496116	protein_coding	-
ENSMUSG00000055720	Ubl7	698.459	878.84	930.749	920.05	788.649	925.399	-1.17273	-0.229876	0.143057	0.496293	protein_coding	ubiquitin
ENSMUSG00000025240	Sacm1l	832.321	737.792	657.678	684.799	785.056	671.239	1.16918	0.225499	0.14316	0.496293	protein_coding	-
ENSMUSG00000058298	Mcm9	695.22	606.607	538.45	561.935	650.913	550.193	1.18261	0.241971	0.143158	0.496293	protein_coding	MCM
ENSMUSG00000032030	Cul5	1232.83	1063.29	1045.17	940.051	1148.06	992.61	1.15628	0.209491	0.143323	0.496591	protein_coding	-
ENSMUSG00000035248	Tut7	2896.39	2824.91	2514.37	2621.1	2860.65	2567.73	1.11403	0.155786	0.143469	0.496826	protein_coding	NTP_transf_2
ENSMUSG00000053560	Ier2	670.391	524.74	702.869	717.182	597.565	710.026	-1.189	-0.249747	0.143823	0.497266	protein_coding	-
ENSMUSG00000059851	Kmt5c	627.209	746.669	754.791	864.809	686.939	809.8	-1.17834	-0.236762	0.143869	0.497266	protein_coding	-
ENSMUSG00000040128	Pnrc1	2563.89	2413.6	2914.36	2659.19	2488.75	2786.78	-1.11984	-0.163293	0.143906	0.497266	protein_coding	-
ENSMUSG00000044864	Ankrd50	2905.03	3162.25	2637.44	2793.49	3033.64	2715.46	1.11729	0.160001	0.143805	0.497266	protein_coding	-
ENSMUSG00000079553	Kifc1	711.413	798.946	827.866	934.337	755.179	881.102	-1.16641	-0.222073	0.14461	0.499015	protein_coding	Kinesin
ENSMUSG00000037692	Ahdc1	1066.58	1307.9	1251.9	1513.42	1187.24	1382.66	-1.1642	-0.219345	0.144646	0.499015	protein_coding	-
ENSMUSG00000032560	Dnajc13	2789.52	2798.28	2496.1	2524.9	2793.9	2510.5	1.11289	0.15431	0.144621	0.499015	protein_coding	DnaJ
ENSMUSG00000036948	Trappc14	601.301	723.983	799.021	760.041	662.642	779.531	-1.17577	-0.23361	0.144898	0.499194	protein_coding	-
ENSMUSG00000020741	Cluh	774.026	945.912	1006.71	996.245	859.969	1001.48	-1.16397	-0.219057	0.144819	0.499194	protein_coding	-
ENSMUSG00000036478	Btg1	6045.39	5603.47	6317.17	6543.21	5824.43	6430.19	-1.10408	-0.142843	0.14501	0.499194	protein_coding	-
ENSMUSG00000020212	Mdm1	902.491	1037.64	844.212	831.474	970.067	837.843	1.1582	0.211887	0.144945	0.499194	protein_coding	-
ENSMUSG00000002984	Tomm40	541.926	635.211	636.524	763.851	588.569	700.188	-1.18918	-0.249962	0.145141	0.499375	protein_coding	-
ENSMUSG00000028559	Osbpl9	1410.95	1486.43	1291.32	1264.83	1448.69	1278.07	1.13363	0.18095	0.145328	0.49975	protein_coding	PH
ENSMUSG00000017861	Mybl2	507.381	636.197	624.025	745.755	571.789	684.89	-1.19714	-0.259592	0.145892	0.500616	protein_coding	Myb_DNA-binding
ENSMUSG00000032548	Slco2a1	553.801	594.771	633.64	720.992	574.286	677.316	-1.17918	-0.237789	0.14587	0.500616	protein_coding	-
ENSMUSG00000002835	Chaf1a	615.334	722.996	767.291	801.948	669.165	784.62	-1.172	-0.228977	0.145698	0.500616	protein_coding	-
ENSMUSG00000027201	Myef2	1150.78	1126.41	975.94	1016.25	1138.6	996.093	1.14299	0.192817	0.145801	0.500616	protein_coding	RRM_1
ENSMUSG00000028899	Taf12	490.108	629.293	681.716	654.321	559.701	668.019	-1.19269	-0.254218	0.146129	0.500736	protein_coding	-
ENSMUSG00000054604	Cggbp1	3510.64	3098.13	3173.97	2665.86	3304.39	2919.91	1.13156	0.178309	0.146162	0.500736	protein_coding	-
ENSMUSG00000034724	Cnot6l	3687.69	3150.41	3336.46	2643.95	3419.05	2990.21	1.14329	0.193196	0.146131	0.500736	protein_coding	Exo_endo_phos
ENSMUSG00000028854	Slc9a1	846.355	991.284	1013.44	1116.25	918.82	1064.85	-1.1585	-0.212264	0.1465	0.500902	protein_coding	-
ENSMUSG00000073982	Rhog	1401.24	1462.76	1683.62	1557.23	1432	1620.42	-1.13146	-0.17818	0.146758	0.500902	protein_coding	-
ENSMUSG00000056211	R3hdm1	2080.26	2558.6	1999.96	2079.16	2319.43	2039.56	1.13752	0.185886	0.146377	0.500902	protein_coding	R3H
ENSMUSG00000040843	Tiprl	1171.29	991.284	931.71	939.099	1081.29	935.405	1.15554	0.208564	0.14664	0.500902	protein_coding	-
ENSMUSG00000027582	Zgpat	874.423	868.977	674.024	817.187	871.7	745.606	1.16904	0.225325	0.146581	0.500902	protein_coding	-
ENSMUSG00000073131	Vma21	818.287	725.956	709.6	601.938	772.121	655.769	1.17714	0.23529	0.146628	0.500902	protein_coding	-
ENSMUSG00000015243	Abca1	1466.01	2120.66	1647.08	1392.46	1793.33	1519.77	1.18046	0.239344	0.146722	0.500902	protein_coding	ABC_tran
ENSMUSG00000034708	Grn	1242.54	1369.06	1392.28	1592.47	1305.8	1492.37	-1.14268	-0.192416	0.147069	0.501527	protein_coding	-
ENSMUSG00000038393	Txnip	5660	5494.97	5687.37	3999.27	5577.48	4843.32	1.15159	0.203624	0.147098	0.501527	protein_coding	-
ENSMUSG00000037321	Tap1	2082.42	2016.1	2100.92	2550.62	2049.26	2325.77	-1.13501	-0.182705	0.147218	0.501671	protein_coding	ABC_membrane
ENSMUSG00000015846	Rxra	414.541	542.494	578.833	574.317	478.518	576.575	-1.20398	-0.267809	0.147336	0.501783	protein_coding	-
ENSMUSG00000024421	Lama3	455.563	562.221	634.601	581.936	508.892	608.269	-1.19451	-0.256414	0.147601	0.501783	protein_coding	-
ENSMUSG00000018848	Rars	789.139	837.413	937.479	937.194	813.276	937.337	-1.15234	-0.204569	0.147876	0.501783	protein_coding	-
ENSMUSG00000024974	Smc3	3282.86	3419.68	3001.86	3041.12	3351.27	3021.49	1.10921	0.149528	0.147957	0.501783	protein_coding	SMC_N
ENSMUSG00000053510	Nrd1	3093.94	3168.16	2795.13	2846.82	3131.05	2820.98	1.10995	0.150499	0.147928	0.501783	protein_coding	-
ENSMUSG00000066877	Nck2	2033.84	1981.58	1806.69	1775.33	2007.71	1791.01	1.12094	0.164712	0.147526	0.501783	protein_coding	-
ENSMUSG00000033953	Ppp3r1	2264.86	2113.75	2019.19	1879.15	2189.31	1949.17	1.12309	0.16747	0.147823	0.501783	protein_coding	-
ENSMUSG00000058503	Fam133b	743.799	738.778	643.255	629.558	741.289	636.407	1.16479	0.220068	0.14761	0.501783	protein_coding	-
ENSMUSG00000020329	Polrmt	736.242	749.628	577.872	686.704	742.935	632.288	1.17499	0.232649	0.147785	0.501783	protein_coding	-
ENSMUSG00000017776	Crk	2097.53	1920.43	1886.5	1663.9	2008.98	1775.2	1.13156	0.178313	0.148268	0.502042	protein_coding	-
ENSMUSG00000040351	Ankib1	1327.83	1252.67	1156.71	1110.54	1290.25	1133.62	1.13803	0.186534	0.148166	0.502042	protein_coding	IBR
ENSMUSG00000026571	Dcaf6	798.855	872.922	700.946	739.088	835.889	720.017	1.16118	0.215592	0.148237	0.502042	protein_coding	-
ENSMUSG00000006782	Cnp	2549.86	2628.63	2841.28	2917.3	2589.24	2879.29	-1.11197	-0.153116	0.14854	0.502695	protein_coding	-
ENSMUSG00000063524	Eno1	6057.27	6352.11	6960.42	6695.6	6204.69	6828.01	-1.10041	-0.138044	0.14874	0.50294	protein_coding	-
ENSMUSG00000032407	U2surp	2566.05	2520.13	2209.57	2347.75	2543.09	2278.66	1.116	0.158343	0.148769	0.50294	protein_coding	RRM_1
ENSMUSG00000027490	E2f1	446.927	543.48	537.488	654.321	495.204	595.905	-1.20274	-0.26633	0.14897	0.503089	protein_coding	-
ENSMUSG00000027708	Dcun1d1	1442.26	1270.42	1245.16	1123.87	1356.34	1184.52	1.1448	0.195093	0.149203	0.503609	protein_coding	-
ENSMUSG00000017721	Pigt	1198.28	1360.18	1424.97	1488.65	1279.23	1456.81	-1.13851	-0.187142	0.149427	0.5041	protein_coding	-
ENSMUSG00000020458	Rtn4	1851.4	1831.66	2117.26	2009.63	1841.53	2063.45	-1.12052	-0.16417	0.149617	0.504476	protein_coding	-
ENSMUSG00000028416	Bag1	974.819	1131.35	1250.93	1169.59	1053.08	1210.26	-1.14884	-0.200174	0.149839	0.504959	protein_coding	ubiquitin
ENSMUSG00000031015	Swap70	589.426	616.47	718.253	690.514	602.948	704.384	-1.16805	-0.224101	0.150295	0.505432	protein_coding	PH
ENSMUSG00000031703	Itfg1	948.91	942.953	880.75	751.47	945.932	816.11	1.15911	0.213012	0.150262	0.505432	protein_coding	-
ENSMUSG00000020715	Ern1	587.267	568.139	495.181	482.883	577.703	489.032	1.18121	0.240265	0.150187	0.505432	protein_coding	Pkinase
ENSMUSG00000064363	mt-Nd4	17361.1	18877.8	16371.8	11325.4	18119.4	13848.6	1.3084	0.387808	0.150085	0.505432	protein_coding	-
ENSMUSG00000028763	Hspg2	496.586	785.137	739.407	825.759	640.861	782.583	-1.22013	-0.287041	0.151047	0.507692	protein_coding	-
ENSMUSG00000024360	Etf1	3316.33	2876.2	2830.71	2693.48	3096.27	2762.09	1.1208	0.164532	0.151148	0.507766	protein_coding	-
ENSMUSG00000038390	Gpr162	776.185	1031.72	963.44	1176.25	903.955	1069.85	-1.18293	-0.242368	0.151273	0.507919	protein_coding	7tm_1
ENSMUSG00000033059	Pygb	1255.5	1361.17	1368.24	1626.76	1308.33	1497.5	-1.14443	-0.194635	0.151718	0.508093	protein_coding	-
ENSMUSG00000020392	Cdkn2aipnl	2296.17	2201.54	2057.65	1964.87	2248.85	2011.26	1.11806	0.161	0.151737	0.508093	protein_coding	-
ENSMUSG00000032855	Pkd1	2186.06	2280.45	1894.19	2086.78	2233.25	1990.48	1.12202	0.1661	0.151422	0.508093	protein_coding	-
ENSMUSG00000056537	Rlim	2502.36	2190.69	2123.99	2048.68	2346.52	2086.34	1.12449	0.169277	0.151801	0.508093	protein_coding	-
ENSMUSG00000022300	Dcaf13	1007.21	949.858	859.596	843.856	978.531	851.726	1.14871	0.20002	0.151599	0.508093	protein_coding	-
ENSMUSG00000027882	Stxbp3	1039.59	889.69	842.289	823.854	964.641	833.072	1.15752	0.211037	0.151664	0.508093	protein_coding	Sec1
ENSMUSG00000003269	Cyth2	656.357	735.819	758.637	868.619	696.088	813.628	-1.16852	-0.224686	0.151955	0.508342	protein_coding	-
ENSMUSG00000051391	Ywhag	1623.62	1779.38	1953.8	1876.29	1701.5	1915.05	-1.12529	-0.1703	0.152293	0.508942	protein_coding	-
ENSMUSG00000004980	Hnrnpa2b1	22336.6	20937.3	20486.1	18955.3	21637	19720.7	1.09715	0.133767	0.152286	0.508942	protein_coding	RRM_1
ENSMUSG00000030214	Plbd1	595.903	816.7	791.329	891.477	706.301	841.403	-1.19049	-0.251555	0.152541	0.508975	protein_coding	-
ENSMUSG00000010663	Fads1	616.414	689.46	744.214	779.09	652.937	761.652	-1.16612	-0.221713	0.152399	0.508975	protein_coding	-
ENSMUSG00000015837	Sqstm1	2644.86	2364.29	2870.13	2731.58	2504.57	2800.85	-1.11848	-0.161536	0.152486	0.508975	protein_coding	-
ENSMUSG00000015804	Med28	641.243	694.392	780.752	771.471	667.818	776.111	-1.16187	-0.216446	0.152941	0.509245	protein_coding	-
ENSMUSG00000002257	Def6	1973.39	2242.97	2300.91	2440.13	2108.18	2370.52	-1.12422	-0.168919	0.152908	0.509245	protein_coding	PH
ENSMUSG00000028248	Pnisr	4279.27	4462.26	4039.33	3876.4	4370.77	3957.87	1.10438	0.143236	0.153079	0.509245	protein_coding	-
ENSMUSG00000024789	Jak2	2572.53	2169.98	2113.41	2088.69	2371.25	2101.05	1.12834	0.174204	0.153175	0.509245	protein_coding	Pkinase_Tyr
ENSMUSG00000000804	Usp32	1190.73	1062.3	977.863	988.625	1126.51	983.244	1.14541	0.195861	0.152931	0.509245	protein_coding	UCH
ENSMUSG00000033760	Rbm4b	897.093	892.649	796.136	757.184	894.871	776.66	1.15221	0.204398	0.153179	0.509245	protein_coding	-
ENSMUSG00000022003	Slc25a30	657.436	580.962	536.527	512.409	619.199	524.468	1.18023	0.239068	0.152733	0.509245	protein_coding	-
ENSMUSG00000044030	Irf2bp1	812.889	925.199	994.209	1008.63	869.044	1001.42	-1.15192	-0.204045	0.153442	0.509688	protein_coding	-
ENSMUSG00000038861	Pi4kb	957.547	907.444	819.213	801.948	932.496	810.581	1.15025	0.201948	0.153471	0.509688	protein_coding	PI3_PI4_kinase
ENSMUSG00000030768	Disp1	378.916	521.781	577.872	517.171	450.349	547.521	-1.21469	-0.280586	0.154102	0.509863	protein_coding	-
ENSMUSG00000034765	Dusp5	653.118	579.975	747.099	695.276	616.547	721.187	-1.17012	-0.226661	0.15435	0.509863	protein_coding	DSPc
ENSMUSG00000074088	Snrnp40	724.367	773.3	885.557	844.808	748.834	865.183	-1.15513	-0.208059	0.15437	0.509863	protein_coding	WD40
ENSMUSG00000036138	Acaa1a	881.979	1021.86	1113.44	1076.25	951.92	1094.84	-1.14971	-0.201266	0.154377	0.509863	protein_coding	Thiolase_N
ENSMUSG00000046157	Tmem229b	1204.76	1366.1	1437.47	1483.89	1285.43	1460.68	-1.13602	-0.183994	0.154639	0.509863	protein_coding	-
ENSMUSG00000059248	Septin9	4296.55	4444.5	4581.63	5106.95	4370.53	4844.29	-1.10837	-0.148442	0.153807	0.509863	protein_coding	GTP_CDC
ENSMUSG00000027634	Ndrg3	3551.67	3611.04	3048.01	3394.47	3581.35	3221.24	1.1118	0.152896	0.154604	0.509863	protein_coding	Ndr
ENSMUSG00000021012	Zc3h14	2017.65	1958.9	1807.65	1743.9	1988.27	1775.78	1.11961	0.162995	0.154602	0.509863	protein_coding	-
ENSMUSG00000024603	Dctn4	1459.53	1425.28	1274.01	1280.07	1442.4	1277.04	1.12943	0.175595	0.15431	0.509863	protein_coding	-
ENSMUSG00000029221	Slc30a9	1434.7	1359.19	1255.74	1211.49	1396.95	1233.62	1.13227	0.179223	0.154472	0.509863	protein_coding	-
ENSMUSG00000026356	Dars	2059.75	1881.96	1867.27	1612.47	1970.86	1739.87	1.13263	0.179679	0.154161	0.509863	protein_coding	tRNA-synt_2
ENSMUSG00000031976	Urb2	995.33	1083.02	912.48	901.002	1039.17	906.741	1.14629	0.196977	0.15396	0.509863	protein_coding	-
ENSMUSG00000005813	Metap1	1069.82	999.175	949.979	848.618	1034.5	899.298	1.15019	0.201869	0.1546	0.509863	protein_coding	Peptidase_M24
ENSMUSG00000021917	Spcs1	1160.5	916.322	927.864	852.427	1038.41	890.146	1.16605	0.221633	0.154476	0.509863	protein_coding	-
ENSMUSG00000075254	Heg1	1812.54	1655.1	1433.62	1624.85	1733.82	1529.24	1.13358	0.18088	0.154754	0.509979	protein_coding	-
ENSMUSG00000041215	Yeats2	1534.02	1696.53	1364.39	1487.7	1615.27	1426.05	1.13289	0.180002	0.155282	0.511194	protein_coding	-
ENSMUSG00000036769	Wdr44	635.846	541.508	552.872	423.833	588.677	488.353	1.20507	0.26912	0.15521	0.511194	protein_coding	-
ENSMUSG00000038014	Fam120a	6463.17	6267.28	5612.38	5961.28	6365.23	5786.83	1.09992	0.137396	0.155406	0.511274	protein_coding	-
ENSMUSG00000063334	Krr1	891.695	861.086	781.714	738.135	876.391	759.925	1.15317	0.205609	0.155466	0.511274	protein_coding	-
ENSMUSG00000034210	Efcab14	1362.37	1378.92	1224.97	1199.11	1370.65	1212.04	1.13089	0.177463	0.155714	0.511564	protein_coding	-
ENSMUSG00000068798	Rap1a	2386.85	2007.23	2072.07	1787.72	2197.04	1929.89	1.1382	0.186751	0.155677	0.511564	protein_coding	-
ENSMUSG00000029657	Hsph1	2176.34	2662.17	1953.8	2287.74	2419.25	2120.77	1.14097	0.190266	0.155911	0.511946	protein_coding	HSP70
ENSMUSG00000046836	Brox	2178.5	2138.41	2051.88	1783.91	2158.46	1917.89	1.12543	0.170471	0.156226	0.512721	protein_coding	-
ENSMUSG00000043323	Fbrsl1	866.866	1013.97	1013.44	1162.92	940.418	1088.18	-1.15673	-0.210058	0.156326	0.512785	protein_coding	-
ENSMUSG00000027630	Tbl1xr1	3422.12	3252	3187.43	2788.72	3337.06	2988.08	1.11675	0.159302	0.156494	0.513071	protein_coding	-
ENSMUSG00000053931	Cnn3	2416	2434.32	2703.79	2681.1	2425.16	2692.44	-1.1102	-0.150816	0.156769	0.51371	protein_coding	CH
ENSMUSG00000025794	Rpl14	3731.95	3233.26	3870.11	3889.74	3482.61	3879.92	-1.11427	-0.156096	0.157004	0.514219	protein_coding	-
ENSMUSG00000041164	Zmiz2	2331.79	2493.5	2545.14	2855.39	2412.65	2700.26	-1.11912	-0.16236	0.157446	0.51514	protein_coding	-
ENSMUSG00000059119	Nap1l4	3116.62	2916.64	2659.56	2770.63	3016.63	2715.09	1.11095	0.151794	0.157398	0.51514	protein_coding	-
ENSMUSG00000049470	Aff4	3181.39	2928.48	2709.56	2786.82	3054.93	2748.19	1.11149	0.152492	0.157672	0.515614	protein_coding	AF-4
ENSMUSG00000000826	Dnajc5	3749.22	3630.76	3305.7	3375.42	3689.99	3340.56	1.10455	0.143465	0.157804	0.515677	protein_coding	DnaJ
ENSMUSG00000025016	Tm9sf3	4808.25	4142.68	4192.22	3820.21	4475.46	4006.21	1.117	0.159629	0.157984	0.515677	protein_coding	-
ENSMUSG00000025764	Jade1	1310.55	1267.46	1139.4	1136.25	1289.01	1137.83	1.13278	0.179872	0.158013	0.515677	protein_coding	-
ENSMUSG00000021428	Riok1	973.74	839.386	777.867	788.614	906.563	783.241	1.15703	0.210428	0.157959	0.515677	protein_coding	-
ENSMUSG00000049313	Sorl1	879.82	706.228	931.71	914.336	793.024	923.023	-1.16456	-0.219782	0.158438	0.516563	protein_coding	Ldl_recept_a
ENSMUSG00000022973	Synj1	1179.93	1206.31	1010.55	1086.73	1193.12	1048.64	1.13782	0.186267	0.158446	0.516563	protein_coding	Exo_endo_phos
ENSMUSG00000029632	Ndufa4	981.297	1141.21	1372.09	1093.39	1061.25	1232.74	-1.16121	-0.215624	0.158758	0.517054	protein_coding	-
ENSMUSG00000063358	Mapk1	5641.65	5822.44	5158.54	5280.29	5732.04	5219.41	1.09824	0.1352	0.158715	0.517054	protein_coding	-
ENSMUSG00000027933	Ints3	1067.66	1314.81	1371.12	1361.98	1191.23	1366.55	-1.14668	-0.197469	0.159338	0.517937	protein_coding	-
ENSMUSG00000015757	Ppil4	1282.49	1264.5	1170.17	1072.44	1273.5	1121.3	1.13572	0.183603	0.159266	0.517937	protein_coding	Pro_isomerase
ENSMUSG00000027427	Polr3f	840.957	740.751	722.099	632.415	790.854	677.257	1.16741	0.223312	0.159353	0.517937	protein_coding	RNA_pol_Rpc34
ENSMUSG00000030400	Ercc2	519.256	477.395	420.183	417.166	498.325	418.674	1.18994	0.250889	0.159209	0.517937	protein_coding	-
ENSMUSG00000068284	Usf3	2003.62	2110.79	1701.89	1951.53	2057.2	1826.71	1.12625	0.171523	0.159474	0.518067	protein_coding	HLH
ENSMUSG00000025949	Pikfyve	1217.71	1311.85	1150.94	1074.34	1264.78	1112.64	1.13695	0.185164	0.159556	0.518072	protein_coding	PIP5K
ENSMUSG00000041697	Cox6a1	2026.29	2229.16	2561.48	2229.65	2127.72	2395.56	-1.1257	-0.170818	0.159704	0.518123	protein_coding	-
ENSMUSG00000031529	Tnks	1967.99	2055.56	1837.46	1760.1	2011.77	1798.78	1.11851	0.161579	0.159734	0.518123	protein_coding	SAM_2
ENSMUSG00000033174	Mgll	382.155	486.272	643.255	431.452	434.213	537.354	-1.23676	-0.30656	0.159938	0.518261	protein_coding	-
ENSMUSG00000034111	Tmed8	1151.86	1128.39	986.517	1018.15	1140.13	1002.33	1.1374	0.185744	0.159909	0.518261	protein_coding	-
ENSMUSG00000056069	Otulinl	1166.98	918.294	913.441	880.048	1042.64	896.745	1.16215	0.216802	0.160034	0.518311	protein_coding	-
ENSMUSG00000025316	Banp	932.717	1054.41	769.214	940.051	993.564	854.633	1.1628	0.217603	0.16027	0.518812	protein_coding	-
ENSMUSG00000021877	Arf4	1762.88	1897.74	2107.65	1993.44	1830.31	2050.54	-1.12016	-0.163699	0.160382	0.51891	protein_coding	Arf
ENSMUSG00000002052	Supt6	1965.83	2579.31	2495.14	2699.19	2272.57	2597.17	-1.14249	-0.192183	0.160626	0.519177	protein_coding	-
ENSMUSG00000064138	Fam172a	1296.52	1255.63	1134.59	1119.11	1276.07	1126.85	1.13235	0.179314	0.160583	0.519177	protein_coding	-
ENSMUSG00000029681	Bcl7b	470.677	720.037	694.215	748.612	595.357	721.414	-1.21069	-0.275835	0.161007	0.520146	protein_coding	-
ENSMUSG00000045098	Kmt5b	3171.67	3204.66	3040.32	2684.91	3188.17	2862.61	1.11376	0.155436	0.161165	0.520393	protein_coding	-
ENSMUSG00000024097	Srsf7	4952.9	4651.64	4580.67	4083.08	4802.27	4331.87	1.10854	0.14866	0.161534	0.52106	protein_coding	RRM_1
ENSMUSG00000050079	Rspry1	1049.31	896.595	895.173	782.9	972.951	839.036	1.15925	0.213192	0.161533	0.52106	protein_coding	-
ENSMUSG00000039449	Prpf18	1497.31	1381.88	1322.09	1220.07	1439.6	1271.08	1.13242	0.179403	0.161931	0.522075	protein_coding	-
ENSMUSG00000033306	Lpp	1127.03	1158.96	921.134	1074.34	1143	997.739	1.14562	0.196124	0.162035	0.52215	protein_coding	-
ENSMUSG00000042446	Zmym4	1216.63	1271.41	1070.17	1123.87	1244.02	1097.02	1.1341	0.181551	0.162398	0.522376	protein_coding	-
ENSMUSG00000025993	Slc40a1	1043.91	1021.86	851.904	951.48	1032.89	901.692	1.1454	0.195857	0.162432	0.522376	protein_coding	-
ENSMUSG00000019988	Nedd1	785.901	701.297	681.716	589.556	743.599	635.636	1.16956	0.225972	0.162427	0.522376	protein_coding	-
ENSMUSG00000029798	Herc6	567.835	450.763	431.721	416.213	509.299	423.967	1.20054	0.263683	0.162201	0.522376	protein_coding	HECT
ENSMUSG00000020776	Fbf1	445.848	539.535	542.296	632.415	492.691	587.356	-1.19151	-0.252795	0.162771	0.522686	protein_coding	-
ENSMUSG00000026701	Prdx6	1365.61	1360.18	1495.16	1572.47	1362.9	1533.81	-1.12543	-0.170477	0.162773	0.522686	protein_coding	-
ENSMUSG00000054766	Set	4575.07	4761.12	5275.85	4998.37	4668.09	5137.11	-1.10042	-0.138054	0.162653	0.522686	protein_coding	-
ENSMUSG00000003970	Rpl8	8771.21	7352.27	8756.54	9145.26	8061.74	8950.9	-1.1104	-0.151074	0.163084	0.523421	protein_coding	Ribosomal_L2_C
ENSMUSG00000029552	Tes	1131.35	855.168	1186.51	1122.92	993.26	1154.72	-1.16318	-0.218075	0.163288	0.523816	protein_coding	LIM
ENSMUSG00000026393	Nek7	1613.9	1353.28	1423.05	1147.68	1483.59	1285.36	1.15396	0.206589	0.163402	0.523917	protein_coding	Pkinase
ENSMUSG00000019960	Dusp6	673.629	517.835	747.099	664.798	595.732	705.949	-1.18578	-0.245836	0.163856	0.524848	protein_coding	DSPc
ENSMUSG00000054693	Adam10	2936.33	2692.74	2592.25	2466.8	2814.54	2529.53	1.11255	0.153866	0.163786	0.524848	protein_coding	-
ENSMUSG00000034216	Vps18	406.984	452.736	479.797	544.792	429.86	512.294	-1.19139	-0.252642	0.164232	0.525527	protein_coding	-
ENSMUSG00000047824	Pygo2	712.493	738.778	832.674	838.141	725.635	835.407	-1.15115	-0.203076	0.164184	0.525527	protein_coding	-
ENSMUSG00000032435	Dync1li1	1280.33	1253.65	1124.98	1115.3	1266.99	1120.14	1.13105	0.177663	0.164337	0.525601	protein_coding	-
ENSMUSG00000024642	Tle4	664.993	615.484	515.373	576.222	640.239	545.798	1.17274	0.229882	0.164434	0.525648	protein_coding	-
ENSMUSG00000038991	Txndc5	625.05	893.635	826.905	984.816	759.343	905.86	-1.19219	-0.253609	0.164692	0.52621	protein_coding	-
ENSMUSG00000070808	Bicra	757.833	1064.27	1003.82	1145.78	911.054	1074.8	-1.17904	-0.237616	0.164884	0.526559	protein_coding	-
ENSMUSG00000015214	Mtmr1	1196.12	1115.56	1037.48	995.292	1155.84	1016.38	1.13704	0.185279	0.16541	0.527714	protein_coding	GRAM
ENSMUSG00000027263	Tubgcp4	819.366	942.953	713.446	806.711	881.16	760.078	1.15964	0.21368	0.165345	0.527714	protein_coding	-
ENSMUSG00000024410	Rmc1	1119.48	1049.48	968.248	935.289	1084.48	951.768	1.13927	0.188105	0.165494	0.527717	protein_coding	-
ENSMUSG00000029642	Polr1d	695.22	858.127	876.904	928.622	776.673	902.763	-1.16175	-0.216294	0.166722	0.528828	protein_coding	-
[truncated: 26,051 more rows]

## Sheet: ADX vs Sham
gene_id	gene_name	ADX1	ADX2	Sham1	Sham2	ADX	Sham	FC	log2FoldChange	pvalue	padj	gene_biotype	tf_family
ENSMUSG00000046844	Vat1l	23.7616	42.6616	0	0	33.2116	0	174.197	7.44458	9.89625e-06	0.000656397	protein_coding	ADH_N
ENSMUSG00000076538	Igkv13-84	53.7219	221.307	1.04378	3.09787	137.515	2.07083	66.4001	6.05311	5.81232e-11	2.41196e-08	IG_V_gene	V-set
ENSMUSG00000095682	Igkv3-1	58.8875	67.5476	2.08755	0	63.2175	1.04378	60.8695	5.92765	6.32845e-07	7.08765e-05	IG_V_gene	V-set
ENSMUSG00000038754	Elovl3	514.491	53.327	12.5253	3.09787	283.909	7.81159	36.3497	5.18387	0.0010796	0.0240334	protein_coding	ELO
ENSMUSG00000076614	Ighg1	931.868	1596.26	43.8386	26.8482	1264.06	35.3434	35.7789	5.16104	6.81575e-23	5.51531e-19	IG_C_gene	-
ENSMUSG00000030483	Cyp2b10	129.139	10.6654	3.13133	2.06525	69.9023	2.59829	26.8505	4.74688	6.95523e-06	0.000495874	protein_coding	p450
ENSMUSG00000024481	Lvrn	11.3642	71.1027	2.08755	1.03262	41.2335	1.56009	26.5464	4.73045	0.00010302	0.00414401	protein_coding	-
ENSMUSG00000026390	Marco	61.9868	47.9943	2.08755	2.06525	54.9906	2.0764	26.4623	4.72587	9.10288e-07	9.38351e-05	protein_coding	SRCR
ENSMUSG00000065987	Cd209b	306.835	41.7728	11.4815	3.09787	174.304	7.2897	23.9124	4.57969	0.00186204	0.0353818	protein_coding	-
ENSMUSG00000096108	Ighv11-2	26.861	41.7728	2.08755	1.03262	34.3169	1.56009	22.0552	4.46305	0.000116371	0.00458237	IG_V_gene	V-set
ENSMUSG00000095285	Ighv5-9	34.0927	53.327	3.13133	1.03262	43.7099	2.08198	21.0616	4.39654	1.72102e-05	0.000993262	IG_V_gene	V-set
ENSMUSG00000058966	Tlcd3b	88.8478	33.7738	4.1751	2.06525	61.3108	3.12018	19.6249	4.29462	1.43339e-06	0.000131807	protein_coding	LAG1
ENSMUSG00000076535	Igkv1-88	33.0596	26.6635	0	3.09787	29.8616	1.54894	19.1991	4.26296	0.000460466	0.0131899	IG_V_gene	V-set
ENSMUSG00000054013	Tmem179	69.2186	138.65	9.39398	2.06525	103.934	5.72961	18.2045	4.18622	1.62975e-09	4.47049e-07	protein_coding	-
ENSMUSG00000016458	Wt1	22.7285	103.099	7.30643	1.03262	62.9137	4.16953	15.1564	3.92185	1.96088e-05	0.00110961	protein_coding	WT1
ENSMUSG00000035226	Rims4	48.5563	55.9934	7.30643	0	52.2749	3.65321	14.3564	3.84362	2.1517e-05	0.00119839	protein_coding	-
ENSMUSG00000109564	Muc16	64.053	303.075	15.6566	10.3262	183.564	12.9914	14.1384	3.82155	0.000432745	0.0127106	protein_coding	-
ENSMUSG00000027070	Lrp2	34.0927	111.098	5.21888	5.16312	72.5954	5.191	14.021	3.80952	1.30217e-06	0.000123242	protein_coding	Ldl_recept_a
ENSMUSG00000094124	Ighv1-74	53.7219	61.3261	4.1751	4.1305	57.524	4.1528	13.8583	3.79268	1.6767e-06	0.000149097	IG_V_gene	V-set
ENSMUSG00000079543	Igkv13-85	53.7219	81.7681	2.08755	8.261	67.745	5.17428	13.0856	3.70991	9.95249e-07	0.000101094	IG_V_gene	V-set
ENSMUSG00000094102	Ighv9-2	33.0596	96.8774	9.39398	1.03262	64.9685	5.2133	12.5134	3.6454	1.71047e-05	0.000992194	IG_V_gene	V-set
ENSMUSG00000076652	Ighv7-3	32.0265	54.2158	6.26265	1.03262	43.1212	3.64764	11.8635	3.56845	0.000121755	0.00475961	IG_V_gene	V-set
ENSMUSG00000060459	Kng2	102.278	17.7757	7.30643	3.09787	60.027	5.20215	11.516	3.52556	8.29146e-05	0.00348543	protein_coding	-
ENSMUSG00000036913	Trim67	36.159	23.1084	3.13133	2.06525	29.6337	2.59829	11.3947	3.51029	0.000905317	0.0213438	protein_coding	-
ENSMUSG00000030787	Lyve1	125.007	186.645	18.788	9.29362	155.826	14.0408	11.1198	3.47505	2.91396e-12	1.68427e-09	protein_coding	Xlink
ENSMUSG00000040612	Ildr2	66.1193	146.649	12.5253	7.22837	106.384	9.87684	10.7991	3.43284	2.13358e-08	4.31623e-06	protein_coding	-
ENSMUSG00000022225	Cma1	56.8212	97.7662	11.4815	3.09787	77.2937	7.2897	10.6341	3.41062	1.10625e-06	0.000109105	protein_coding	Trypsin
ENSMUSG00000076514	Igkv17-121	73.3511	167.98	3.13133	19.6199	120.666	11.3756	10.6075	3.40701	1.33147e-07	1.99524e-05	IG_V_gene	V-set
ENSMUSG00000066361	Serpina3c	35.1259	95.0999	11.4815	1.03262	65.1129	6.25708	10.446	3.38488	4.7074e-05	0.00224072	protein_coding	Serpin
ENSMUSG00000073418	C4b	497.961	1698.47	149.26	61.9575	1098.21	105.609	10.4001	3.37853	0.000590687	0.0155949	protein_coding	A2M_comp
ENSMUSG00000071984	Fndc1	202.49	568.822	44.8823	30.9787	385.656	37.9305	10.1716	3.34648	1.36285e-05	0.000823002	protein_coding	fn3
ENSMUSG00000042041	2010003K11Rik	56.8212	37.3289	8.3502	1.03262	47.0751	4.69141	10.0423	3.32801	0.000147414	0.00561352	protein_coding	-
ENSMUSG00000095642	Ighv14-3	54.755	110.209	7.30643	9.29362	82.4821	8.30003	9.95403	3.31528	4.17216e-07	5.00165e-05	IG_V_gene	V-set
ENSMUSG00000038522	Mfsd4b1	41.3245	37.3289	6.26265	2.06525	39.3267	4.16395	9.45414	3.24095	0.000296273	0.00958975	protein_coding	-
ENSMUSG00000103254	Ighv1-15	48.5563	97.7662	1.04378	14.4567	73.1613	7.75026	9.43671	3.23828	2.99556e-05	0.00156476	IG_V_gene	V-set
ENSMUSG00000030317	Timp4	92.9802	44.4392	12.5253	2.06525	68.7097	7.29528	9.4171	3.23528	2.14191e-05	0.00119839	protein_coding	-
ENSMUSG00000107655	Gm44220	19.6292	55.9934	6.26265	2.06525	37.8113	4.16395	9.11687	3.18854	0.000890106	0.0210606	TEC	-
ENSMUSG00000005800	Mmp8	30.9934	44.4392	2.08755	6.19575	37.7163	4.14165	9.10549	3.18674	0.000482301	0.0135278	protein_coding	Hemopexin
ENSMUSG00000076672	Ighv3-6	263.444	481.721	28.1819	54.7291	372.582	41.4555	8.99165	3.16859	2.90018e-17	4.26695e-14	IG_V_gene	V-set
ENSMUSG00000059108	Ifitm6	35.1259	35.5514	2.08755	6.19575	35.3386	4.14165	8.52191	3.09118	0.000811127	0.0197403	protein_coding	-
ENSMUSG00000027656	Ccn5	19.6292	39.1065	5.21888	2.06525	29.3678	3.64206	8.0899	3.01612	0.00296688	0.0495588	protein_coding	-
ENSMUSG00000042429	Adora1	150.835	92.4335	22.9631	7.22837	121.634	15.0957	8.05649	3.01015	7.02974e-08	1.17288e-05	protein_coding	7tm_1
ENSMUSG00000076523	Igkv15-103	80.5829	240.86	29.2257	11.3589	160.722	20.2923	7.93961	2.98907	9.9078e-08	1.60348e-05	IG_V_gene	V-set
ENSMUSG00000096078	Ighv1-62-2	18.596	47.1055	6.26265	2.06525	32.8508	4.16395	7.91963	2.98543	0.00244807	0.0429249	IG_V_gene	V-set
ENSMUSG00000021943	Gdf10	65.0862	79.9905	8.3502	10.3262	72.5383	9.33823	7.77143	2.95818	2.67488e-06	0.00022547	protein_coding	-
ENSMUSG00000042793	Lgr6	100.212	11.5542	10.4378	4.1305	55.8831	7.28413	7.65431	2.93627	0.00139245	0.0287808	protein_coding	-
ENSMUSG00000079105	C7	37.1921	96.8774	12.5253	5.16312	67.0348	8.84421	7.60392	2.92674	5.69699e-05	0.00260452	protein_coding	Sushi
ENSMUSG00000023046	Igfbp6	141.537	559.934	57.4076	35.1092	350.735	46.2584	7.58463	2.92308	0.00255875	0.044289	protein_coding	-
ENSMUSG00000049436	Upk1b	29.9603	150.204	10.4378	13.4241	90.0824	11.9309	7.56839	2.91999	4.01815e-05	0.0019706	protein_coding	Tetraspannin
ENSMUSG00000028871	Rspo1	43.3908	110.209	8.3502	12.3915	76.8	10.3709	7.42002	2.89142	1.52191e-05	0.000902218	protein_coding	-
ENSMUSG00000069919	Hba-a1	402.914	415.062	77.2394	34.0766	408.988	55.658	7.35338	2.87841	3.10347e-18	6.27832e-15	protein_coding	-
ENSMUSG00000051906	Cd209f	59.9206	110.209	14.6129	9.29362	85.0649	11.9532	7.13271	2.83445	3.00932e-06	0.000249759	protein_coding	Lectin_C
ENSMUSG00000040254	Sema3d	40.2914	128.874	12.5253	11.3589	84.5825	11.9421	7.10163	2.82815	1.94309e-05	0.0011034	protein_coding	Sema
ENSMUSG00000041653	Pnpla3	378.12	286.188	75.1518	18.5872	332.154	46.8695	7.08745	2.82527	0.00193311	0.0363785	protein_coding	-
ENSMUSG00000059173	Pde1a	55.7881	68.4364	7.30643	10.3262	62.1122	8.81634	7.04734	2.81708	2.49154e-05	0.00136227	protein_coding	-
ENSMUSG00000048387	Osr1	41.3245	95.0999	12.5253	7.22837	68.2122	9.87684	6.92595	2.79201	4.87841e-05	0.00230181	protein_coding	-
ENSMUSG00000031075	Ano1	112.609	217.752	28.1819	20.6525	165.181	24.4172	6.77799	2.76086	2.47409e-09	6.25636e-07	protein_coding	-
ENSMUSG00000032942	Ucp3	183.894	82.6569	30.2695	9.29362	133.276	19.7816	6.73247	2.75114	1.13883e-06	0.000111029	protein_coding	Mito_carr
ENSMUSG00000033327	Tnxb	310.967	713.693	90.8084	62.9901	512.33	76.8993	6.6647	2.73654	1.91224e-05	0.00108971	protein_coding	Fibrinogen_C
ENSMUSG00000017002	Slpi	136.371	319.073	36.5321	32.0114	227.722	34.2718	6.65622	2.7347	2.76479e-10	9.40213e-08	protein_coding	-
ENSMUSG00000023092	Fhl1	302.702	283.522	42.7948	45.4355	293.112	44.1151	6.64244	2.73171	1.00132e-17	1.8006e-14	protein_coding	-
ENSMUSG00000005836	Gata6	48.5563	115.542	14.6129	10.3262	82.0491	12.4696	6.5973	2.72188	1.63801e-05	0.000960494	protein_coding	GATA-N
ENSMUSG00000001739	Cldn15	59.9206	217.752	31.3133	12.3915	138.836	21.8524	6.36937	2.67115	8.03423e-06	0.000553302	protein_coding	-
ENSMUSG00000035504	Reep6	71.2848	67.5476	17.7442	4.1305	69.4162	10.9373	6.35346	2.66754	8.03477e-05	0.00340405	protein_coding	TB2_DP1_HVA22
ENSMUSG00000032418	Me1	5124.24	5850.86	1394.48	341.799	5487.55	868.141	6.32109	2.66017	0.00247848	0.043301	protein_coding	Malic_M
ENSMUSG00000006784	Odad4	111.576	13.3318	13.5691	6.19575	62.454	9.88241	6.30451	2.65638	0.00203584	0.0376549	protein_coding	-
ENSMUSG00000031380	Vegfd	20.6623	50.6607	6.26265	5.16312	35.6615	5.71289	6.26104	2.6464	0.00293564	0.0493872	protein_coding	-
ENSMUSG00000095630	Igkv6-23	164.265	456.835	54.2763	45.4355	310.55	49.8559	6.23865	2.64124	2.76712e-10	9.40213e-08	IG_V_gene	V-set
ENSMUSG00000074207	Adh1	167.364	179.534	36.5321	19.6199	173.449	28.076	6.18285	2.62827	3.60817e-10	1.19173e-07	protein_coding	ADH_N
ENSMUSG00000019278	Dpep1	143.603	202.643	38.6197	17.5546	173.123	28.0872	6.17345	2.62608	3.4149e-09	8.50257e-07	protein_coding	-
ENSMUSG00000076596	Igkv3-10	22.7285	111.098	6.26265	15.4894	66.9132	10.876	6.16563	2.62425	0.000783556	0.01939	IG_V_gene	V-set
ENSMUSG00000009281	Rarres2	106.411	234.639	35.4884	20.6525	170.525	28.0704	6.08777	2.60591	4.54961e-08	7.83308e-06	protein_coding	-
ENSMUSG00000049130	C5ar1	22.7285	52.4382	6.26265	6.19575	37.5834	6.2292	6.04959	2.59684	0.00248023	0.043301	protein_coding	7tm_1
ENSMUSG00000026527	Rgs7	67.1524	20.442	7.30643	7.22837	43.7972	7.2674	6.00737	2.58673	0.00200964	0.0374269	protein_coding	RGS
ENSMUSG00000032492	Pth1r	98.1458	151.093	31.3133	10.3262	124.62	20.8198	5.9972	2.58429	1.18307e-06	0.000113969	protein_coding	7tm_2
ENSMUSG00000030747	Dgat2	2546.62	2067.31	591.821	179.677	2306.97	385.749	5.98056	2.58028	0.000985683	0.0225315	protein_coding	-
ENSMUSG00000030495	Slc7a10	61.9868	97.7662	25.0506	2.06525	79.8765	13.5579	5.904	2.56169	0.00043825	0.0128026	protein_coding	-
ENSMUSG00000094322	Ighv9-4	24.7947	78.213	6.26265	11.3589	51.5039	8.81076	5.85957	2.55079	0.00117848	0.0253961	IG_V_gene	V-set
ENSMUSG00000023078	Cxcl13	105.378	233.75	37.5759	20.6525	169.564	29.1142	5.83652	2.54511	1.07918e-07	1.71229e-05	protein_coding	-
ENSMUSG00000029765	Plxna4	67.1524	192.866	24.0068	20.6525	130.009	22.3297	5.83573	2.54491	2.72096e-06	0.000228166	protein_coding	-
ENSMUSG00000022206	Npr3	65.0862	55.1046	11.4815	9.29362	60.0954	10.3876	5.78307	2.53184	0.000102522	0.00414096	protein_coding	ANF_receptor
ENSMUSG00000021903	Galnt15	281.007	472.833	60.539	70.2185	376.92	65.3787	5.77104	2.52883	3.8848e-15	3.49287e-12	protein_coding	Glycos_transf_2
ENSMUSG00000030711	Sult1a1	351.259	604.373	94.9836	71.2511	477.816	83.1173	5.7555	2.52494	2.07655e-16	2.80057e-13	protein_coding	Sulfotransfer_1
ENSMUSG00000030244	Gys2	115.709	27.5523	20.8755	4.1305	71.6305	12.503	5.72056	2.51616	0.00132985	0.0278786	protein_coding	-
ENSMUSG00000069763	Tmem100	32.0265	50.6607	9.39398	5.16312	41.3436	7.27855	5.69274	2.50912	0.00165072	0.0322648	protein_coding	-
ENSMUSG00000096464	Ighv2-2	167.364	85.3232	10.4378	34.0766	126.344	22.2572	5.66382	2.50177	6.45495e-06	0.000468462	IG_V_gene	V-set
ENSMUSG00000030935	Acsm3	148.768	145.761	39.6635	12.3915	147.264	26.0275	5.66258	2.50146	3.11193e-07	3.90415e-05	protein_coding	AMP-binding
ENSMUSG00000053279	Aldh1a1	65.0862	226.64	34.4446	17.5546	145.863	25.9996	5.62376	2.49154	1.00366e-05	0.000660292	protein_coding	Aldedh
ENSMUSG00000020963	Tshr	69.2186	92.4335	26.0944	3.09787	80.8261	14.5961	5.54746	2.47183	0.000355019	0.0110281	protein_coding	-
ENSMUSG00000076547	Igkv4-70	44.4239	93.3223	16.7004	8.261	68.8731	12.4807	5.53351	2.4682	0.000184637	0.00673011	IG_V_gene	V-set
ENSMUSG00000020363	Gfpt2	119.841	275.523	39.6635	32.0114	197.682	35.8374	5.52659	2.46639	2.49074e-08	4.91588e-06	protein_coding	SIS
ENSMUSG00000041220	Elovl6	3925.83	3300.94	956.098	353.158	3613.39	654.628	5.5198	2.46462	0.000259006	0.00869657	protein_coding	-
ENSMUSG00000076731	Ighv8-12	121.907	112.876	21.9193	20.6525	117.391	21.2859	5.51379	2.46304	1.39408e-07	2.0326e-05	IG_V_gene	V-set
ENSMUSG00000037206	Islr	126.04	225.751	35.4884	28.9135	175.895	32.2009	5.47191	2.45204	9.76568e-09	2.16504e-06	protein_coding	-
ENSMUSG00000039126	Prune2	152.901	181.312	28.1819	33.044	167.106	30.613	5.46098	2.44916	9.88002e-10	2.96108e-07	protein_coding	-
ENSMUSG00000050556	Kcnb1	272.742	191.089	44.8823	40.2724	231.915	42.5774	5.4417	2.44406	1.04335e-11	5.27674e-09	protein_coding	-
ENSMUSG00000039956	Mrap	328.53	223.974	78.2831	23.7504	276.252	51.0168	5.41501	2.43696	0.00297647	0.0495588	protein_coding	-
ENSMUSG00000097451	Rian	22.7285	66.6588	8.3502	8.261	44.6936	8.3056	5.39765	2.43233	0.00247701	0.043301	lncRNA	-
ENSMUSG00000028713	Cyp4b1	85.7484	104.876	28.1819	7.22837	95.3125	17.7052	5.39144	2.43067	3.70597e-05	0.00184546	protein_coding	p450
ENSMUSG00000017969	Ptgis	60.9537	193.755	31.3133	16.522	127.354	23.9176	5.33828	2.41637	2.23338e-05	0.00123784	protein_coding	p450
ENSMUSG00000025481	Urah	36.159	46.2168	4.1751	11.3589	41.1879	7.76699	5.30258	2.40669	0.00256418	0.044289	protein_coding	-
ENSMUSG00000027318	Adam33	32.0265	49.7719	8.3502	7.22837	40.8992	7.78929	5.25993	2.39504	0.00213166	0.0390258	protein_coding	-
ENSMUSG00000047497	Adamts12	58.8875	82.6569	16.7004	10.3262	70.7722	13.5133	5.24581	2.39116	8.22979e-05	0.00346851	protein_coding	TSP_1
ENSMUSG00000021835	Bmp4	37.1921	60.4373	9.39398	9.29362	48.8147	9.3438	5.23338	2.38774	0.00090291	0.0213324	protein_coding	-
ENSMUSG00000025153	Fasn	58688.1	47117.1	14822.7	5730.04	52902.6	10276.3	5.14798	2.36401	0.000323	0.0102298	protein_coding	Acyl_transf_1
ENSMUSG00000022053	Ebf2	99.1789	66.6588	22.9631	9.29362	82.9188	16.1283	5.13885	2.36145	6.46713e-05	0.00285188	protein_coding	TIG
ENSMUSG00000039196	Orm1	131.205	130.651	39.6635	11.3589	130.928	25.5112	5.13647	2.36078	4.44825e-06	0.000349469	protein_coding	-
ENSMUSG00000000216	Scnn1g	47.5232	85.3232	16.7004	9.29362	66.4232	12.997	5.12284	2.35694	0.000248946	0.00849989	protein_coding	-
ENSMUSG00000074264	Amy1	223.153	139.539	55.3201	15.4894	181.346	35.4047	5.12107	2.35645	1.3852e-06	0.00012884	protein_coding	-
ENSMUSG00000041696	Rasl12	151.868	87.9896	39.6635	7.22837	119.929	23.4459	5.1142	2.35451	8.07565e-05	0.00341244	protein_coding	Ras
ENSMUSG00000076556	Igkv4-57	45.457	145.761	30.2695	7.22837	95.6088	18.7489	5.1136	2.35434	0.000477204	0.0134552	IG_V_gene	V-set
ENSMUSG00000095007	Igkv12-41	50.6226	136.873	8.3502	28.9135	93.7476	18.6319	5.03792	2.33283	0.000285955	0.00937707	IG_V_gene	V-set
ENSMUSG00000068699	Flnc	37.1921	102.21	16.7004	11.3589	69.7011	14.0296	4.98286	2.31697	0.000482005	0.0135278	protein_coding	CH
ENSMUSG00000031283	Chrdl1	53.7219	84.4345	19.8317	8.261	69.0782	14.0464	4.92844	2.30113	0.000289513	0.00942752	protein_coding	VWC
ENSMUSG00000095981	Ighv10-1	34.0927	149.316	17.7442	19.6199	91.7042	18.682	4.92161	2.29913	0.000433922	0.0127221	IG_V_gene	V-set
ENSMUSG00000066113	Adamtsl1	37.1921	95.0999	11.4815	15.4894	66.146	13.4855	4.9166	2.29766	0.000557701	0.0148941	protein_coding	TSP_1
ENSMUSG00000056481	Cd248	100.212	185.756	42.7948	15.4894	142.984	29.1421	4.91635	2.29759	6.27401e-06	0.000459228	protein_coding	Lectin_C
ENSMUSG00000028600	Podn	74.3842	139.539	25.0506	18.5872	106.962	21.8189	4.9126	2.29649	9.76896e-06	0.000650621	protein_coding	-
ENSMUSG00000018566	Slc2a4	852.319	494.164	165.96	111.523	673.241	138.742	4.84954	2.27785	1.40496e-15	1.46913e-12	protein_coding	-
ENSMUSG00000030116	Mfap5	70.2517	160.87	38.6197	9.29362	115.561	23.9567	4.8349	2.27349	0.000155123	0.00585202	protein_coding	-
ENSMUSG00000037709	Fam13a	493.828	485.276	123.165	79.5121	489.552	101.339	4.83214	2.27266	1.30995e-17	2.12002e-14	protein_coding	-
ENSMUSG00000043822	Adamtsl5	43.3908	71.1027	15.6566	8.261	57.2467	11.9588	4.79766	2.26233	0.000796992	0.0195394	protein_coding	-
ENSMUSG00000073940	Hbb-bt	74.3842	74.6578	15.6566	15.4894	74.521	15.573	4.78538	2.25863	6.37875e-05	0.00283609	protein_coding	-
ENSMUSG00000076587	Igkv6-20	67.1524	51.5495	14.6129	10.3262	59.3509	12.4696	4.75658	2.24993	0.000437147	0.0127935	IG_V_gene	V-set
ENSMUSG00000022490	Ppp1r1a	81.616	125.319	31.3133	12.3915	103.467	21.8524	4.74383	2.24605	3.32679e-05	0.00170114	protein_coding	-
ENSMUSG00000022383	Ppara	143.603	33.7738	30.2695	7.22837	88.6883	18.7489	4.72291	2.23968	0.00182093	0.0347519	protein_coding	-
ENSMUSG00000045875	Adra1a	188.027	130.651	37.5759	29.9461	159.339	33.761	4.71503	2.23727	6.40379e-08	1.09094e-05	protein_coding	-
ENSMUSG00000095130	Ighv1-39	57.8544	127.985	30.2695	9.29362	92.9196	19.7816	4.7093	2.23551	0.000279611	0.00923517	IG_V_gene	V-set
ENSMUSG00000003949	Hlf	48.5563	63.1037	15.6566	8.261	55.83	11.9588	4.67562	2.22516	0.000848919	0.0202639	protein_coding	bZIP_2
ENSMUSG00000021268	Meg3	44.4239	52.4382	6.26265	14.4567	48.4311	10.3597	4.67426	2.22474	0.00195692	0.0366137	lncRNA	-
ENSMUSG00000032911	Cspg4	112.609	135.095	39.6635	13.4241	123.852	26.5438	4.67173	2.22396	1.15968e-05	0.000744775	protein_coding	-
ENSMUSG00000029096	Htra3	407.047	867.453	181.617	92.9362	637.25	137.277	4.64317	2.21511	0.00138386	0.02864	protein_coding	-
ENSMUSG00000040016	Ptger3	334.729	445.281	108.553	60.9249	390.005	84.7388	4.60696	2.20382	1.66697e-12	1.07913e-09	protein_coding	7tm_1
ENSMUSG00000001802	Lrp3	65.0862	54.2158	11.4815	14.4567	59.651	12.9691	4.59522	2.20013	0.000468761	0.0133095	protein_coding	-
ENSMUSG00000044337	Ackr3	189.06	107.543	44.8823	19.6199	148.301	32.2511	4.59453	2.19992	4.32622e-06	0.00034154	protein_coding	-
ENSMUSG00000095571	Ighv5-17	138.437	117.319	10.4378	45.4355	127.878	27.9366	4.57207	2.19285	5.09671e-05	0.00237461	IG_V_gene	V-set
ENSMUSG00000022032	Scara5	228.318	413.284	91.8522	49.566	320.801	70.7091	4.54345	2.18379	2.4716e-09	6.25636e-07	protein_coding	SRCR
ENSMUSG00000052305	Hbb-bs	619.868	639.924	197.274	80.5447	629.896	138.909	4.53507	2.18112	0.000272586	0.00907722	protein_coding	-
ENSMUSG00000032334	Loxl1	148.768	253.303	57.4076	32.0114	201.036	44.7095	4.50411	2.17124	1.21043e-07	1.88362e-05	protein_coding	-
ENSMUSG00000033910	Gucy1a1	113.642	191.089	35.4884	33.044	152.366	34.2662	4.45375	2.15502	5.27695e-07	6.10016e-05	protein_coding	Guanylate_cyc
ENSMUSG00000040703	Cyp2s1	50.6226	123.541	20.8755	18.5872	87.0818	19.7314	4.42455	2.14553	0.000223433	0.00786095	protein_coding	p450
ENSMUSG00000040170	Fmo2	173.563	309.297	59.4952	50.5986	241.43	55.0469	4.39273	2.13512	7.24048e-09	1.674e-06	protein_coding	FMO-like
ENSMUSG00000020532	Acaca	7990.1	6266.81	2358.93	888.057	7128.46	1623.49	4.3908	2.13449	0.0015869	0.0314423	protein_coding	-
ENSMUSG00000020473	Aebp1	395.682	990.994	165.96	151.796	693.338	158.878	4.36499	2.12598	0.000927295	0.0217498	protein_coding	F5_F8_type_C
ENSMUSG00000044749	Abca6	53.7219	81.7681	16.7004	14.4567	67.745	15.5786	4.35577	2.12293	0.000374921	0.0114299	protein_coding	ABC_tran
ENSMUSG00000031980	Agt	27.8941	129.762	26.0944	10.3262	78.8283	18.2103	4.34244	2.11851	0.00295617	0.0495265	protein_coding	Serpin
ENSMUSG00000038253	Hoxa5	77.4835	48.8831	20.8755	8.261	63.1833	14.5683	4.33377	2.11562	0.0011734	0.0253205	protein_coding	Homeobox
ENSMUSG00000061451	Tmem151a	40.2914	116.431	14.6129	21.6851	78.3611	18.149	4.3279	2.11367	0.00078775	0.0194344	protein_coding	-
ENSMUSG00000048489	Depp1	132.239	87.1008	41.751	9.29362	109.67	25.5223	4.29637	2.10312	0.000286764	0.00937707	protein_coding	-
ENSMUSG00000037185	Krt80	50.6226	78.213	10.4378	19.6199	64.4178	15.0288	4.29039	2.10111	0.000793599	0.0195192	protein_coding	-
ENSMUSG00000076612	Ighg2c	5025.06	6257.04	1186.77	1471.49	5641.05	1329.13	4.24451	2.0856	8.5664e-40	1.38639e-35	IG_C_gene	C1-set
ENSMUSG00000045392	Olfr1033	121.907	180.423	42.7948	28.9135	151.165	35.8541	4.22257	2.07812	1.00117e-06	0.000101094	protein_coding	-
ENSMUSG00000039405	Prss23	51.6557	101.321	17.7442	18.5872	76.4885	18.1657	4.21956	2.07709	0.000365963	0.01126	protein_coding	Trypsin
ENSMUSG00000046275	Trarg1	320.265	224.862	93.9398	36.1419	272.564	65.0408	4.18978	2.06687	1.45255e-07	2.09893e-05	protein_coding	-
ENSMUSG00000026185	Igfbp5	4108.69	9958.82	1461.29	1896.93	7033.76	1679.11	4.18906	2.06663	0.000996718	0.0226976	protein_coding	-
ENSMUSG00000036570	Fxyd1	97.1127	103.099	41.751	6.19575	100.106	23.9734	4.17976	2.06342	0.000953626	0.0220071	protein_coding	-
ENSMUSG00000022235	Cmbl	73.3511	112.876	30.2695	14.4567	93.1133	22.3631	4.17159	2.0606	0.000140764	0.00538565	protein_coding	-
ENSMUSG00000057722	Lepr	138.437	120.875	34.4446	27.8809	129.656	31.1627	4.1593	2.05634	1.69806e-06	0.000150172	protein_coding	-
ENSMUSG00000021390	Ogn	129.139	186.645	61.5827	14.4567	157.892	38.0197	4.15856	2.05608	6.8078e-05	0.00296974	protein_coding	-
ENSMUSG00000051910	Sox6	89.8809	99.5438	34.4446	11.3589	94.7123	22.9017	4.13992	2.0496	0.000211921	0.00752134	protein_coding	HMG_box
ENSMUSG00000032387	Rbpms2	115.709	47.1055	28.1819	11.3589	81.4071	19.7704	4.1108	2.03942	0.00111676	0.0244568	protein_coding	-
ENSMUSG00000040147	Maob	138.437	113.764	51.145	10.3262	126.101	30.7356	4.10411	2.03707	0.000256852	0.00864883	protein_coding	Amino_oxidase
ENSMUSG00000024053	Emilin2	100.212	247.971	36.5321	48.5334	174.091	42.5328	4.10031	2.03573	8.52337e-06	0.000579589	protein_coding	-
ENSMUSG00000035735	Dagla	99.1789	87.1008	20.8755	24.783	93.1399	22.8293	4.07719	2.02758	4.57492e-05	0.00218408	protein_coding	Lipase_3
ENSMUSG00000028020	Glrb	67.1524	96.8774	24.0068	16.522	82.0149	20.2644	4.05378	2.01927	0.000203362	0.00729759	protein_coding	Neur_chan_LBD
ENSMUSG00000030545	Pex11a	169.431	154.648	49.0574	30.9787	162.04	40.0181	4.04939	2.0177	3.96889e-07	4.82951e-05	protein_coding	-
ENSMUSG00000003528	Slc25a1	2285.25	1955.32	657.578	400.658	2120.29	529.118	4.00715	2.00258	3.29187e-22	1.77586e-18	protein_coding	Mito_carr
ENSMUSG00000008845	Cd163	619.868	815.904	180.573	182.775	717.886	181.674	3.95398	1.98331	5.49121e-19	1.48116e-15	protein_coding	SRCR
ENSMUSG00000070469	Adamtsl3	45.457	77.3242	16.7004	14.4567	61.3906	15.5786	3.94867	1.98137	0.00144166	0.0293852	protein_coding	I-set
ENSMUSG00000072115	Ang	48.5563	98.655	20.8755	16.522	73.6057	18.6988	3.94601	1.98039	0.000827686	0.0198984	protein_coding	-
ENSMUSG00000044017	Adgrd1	195.258	350.181	77.2394	61.9575	272.72	69.5984	3.92446	1.97249	2.11655e-08	4.31623e-06	protein_coding	-
ENSMUSG00000040562	Gstm2	170.464	271.079	57.4076	55.7617	220.771	56.5847	3.90696	1.96605	4.45081e-08	7.82956e-06	protein_coding	GST_N
ENSMUSG00000020427	Igfbp3	434.941	574.154	125.253	133.209	504.548	129.231	3.90694	1.96604	3.58495e-15	3.41287e-12	protein_coding	-
ENSMUSG00000020911	Krt19	69.2186	254.192	37.5759	45.4355	161.705	41.5057	3.90389	1.96491	0.000153911	0.00583348	protein_coding	-
ENSMUSG00000095079	Igha	7186.34	13405.5	2049.97	3240.38	10295.9	2645.18	3.89238	1.96065	0.000304602	0.00980055	IG_C_gene	C1-set
ENSMUSG00000022894	Adamts5	117.775	200.865	50.1012	32.0114	159.32	41.0563	3.88754	1.95886	4.81983e-06	0.000364506	protein_coding	TSP_1
ENSMUSG00000021750	Fam107a	69.2186	131.54	36.5321	15.4894	100.379	26.0108	3.86789	1.95155	0.00037238	0.0114299	protein_coding	-
ENSMUSG00000057098	Ebf1	256.212	248.859	83.502	47.5007	252.536	65.5014	3.85657	1.94732	1.02015e-08	2.20135e-06	protein_coding	TIG
ENSMUSG00000076577	Igkv8-30	101.245	159.092	48.0137	19.6199	130.169	33.8168	3.85596	1.94709	6.62154e-05	0.00290414	IG_V_gene	V-set
ENSMUSG00000041479	Syt15	39.2583	84.4345	13.5691	18.5872	61.8464	16.0782	3.85509	1.94676	0.00243281	0.0427498	protein_coding	C2
ENSMUSG00000021069	Pygl	1511.45	1065.65	440.473	229.243	1288.55	334.858	3.8479	1.94407	0.000161358	0.00603098	protein_coding	-
ENSMUSG00000078117	Gm16485	40.2914	79.1018	13.5691	17.5546	59.6966	15.5619	3.84402	1.94262	0.00244597	0.0429249	TEC	-
ENSMUSG00000037493	Cib2	232.451	139.539	68.8892	27.8809	185.995	48.385	3.84154	1.94169	1.11033e-05	0.000721669	protein_coding	-
ENSMUSG00000096459	Ighv9-3	111.576	265.746	50.1012	48.5334	188.661	49.3173	3.83281	1.9384	7.41748e-06	0.000521932	IG_V_gene	V-set
ENSMUSG00000021876	Rnase4	627.1	1130.53	243.2	215.819	878.816	229.509	3.83226	1.9382	5.28563e-14	4.05937e-11	protein_coding	-
ENSMUSG00000024924	Vldlr	457.669	578.598	131.516	139.404	518.134	135.46	3.82729	1.93632	1.45243e-15	1.46913e-12	protein_coding	Ldl_recept_a
ENSMUSG00000028402	Mpdz	125.007	160.87	43.8386	30.9787	142.938	37.4087	3.82536	1.9356	3.32816e-06	0.000270668	protein_coding	PDZ
ENSMUSG00000055632	Hmcn2	110.543	193.755	41.751	38.2071	152.149	39.9791	3.81237	1.93069	5.51349e-06	0.000413103	protein_coding	-
ENSMUSG00000005268	Prlr	68.1855	81.7681	21.9193	17.5546	74.9768	19.737	3.8022	1.92684	0.00042215	0.012513	protein_coding	-
ENSMUSG00000025348	Itga7	104.344	104.876	28.1819	26.8482	104.61	27.5151	3.80216	1.92682	3.06071e-05	0.00158765	protein_coding	FG-GAP
ENSMUSG00000014725	Adam28	219.02	309.297	70.9767	68.1532	264.158	69.565	3.8014	1.92653	2.23579e-09	5.83613e-07	protein_coding	-
ENSMUSG00000025355	Mmp19	63.0199	101.321	20.8755	22.7177	82.1706	21.7966	3.77598	1.91685	0.000365424	0.01126	protein_coding	-
ENSMUSG00000037095	Lrg1	223.153	321.74	97.0711	47.5007	272.446	72.2859	3.77356	1.91593	1.37078e-07	2.0326e-05	protein_coding	-
ENSMUSG00000032484	Ngp	94.0133	163.536	21.9193	46.4681	128.775	34.1937	3.76986	1.91451	7.89036e-05	0.00335164	protein_coding	-
ENSMUSG00000041828	Abca8a	351.259	559.934	117.947	125.98	455.596	121.963	3.73929	1.90277	1.14491e-11	5.61493e-09	protein_coding	ABC_tran
ENSMUSG00000064225	Paqr9	449.404	283.522	134.647	61.9575	366.463	98.3023	3.72616	1.89769	6.84615e-08	1.15415e-05	protein_coding	-
ENSMUSG00000095127	Ighv1-82	186.994	261.302	91.8522	28.9135	224.148	60.3829	3.71628	1.89386	1.36039e-05	0.000823002	IG_V_gene	V-set
ENSMUSG00000029167	Ppargc1a	101.245	40.8841	21.9193	16.522	71.0646	19.2206	3.68825	1.88294	0.00231599	0.0413196	protein_coding	-
ENSMUSG00000026365	Cfh	594.04	1296.74	272.425	242.667	945.388	257.546	3.67154	1.87638	0.000486634	0.0136258	protein_coding	Sushi
ENSMUSG00000056071	S100a9	213.854	266.635	51.145	80.5447	240.245	65.8449	3.64994	1.86787	4.31035e-08	7.6658e-06	protein_coding	-
ENSMUSG00000076545	Igkv4-72	54.755	70.2139	20.8755	13.4241	62.4845	17.1498	3.64821	1.86719	0.0018732	0.0354571	IG_V_gene	V-set
ENSMUSG00000049521	Cdc42ep1	103.311	123.541	33.4008	28.9135	113.426	31.1572	3.64336	1.86527	2.95435e-05	0.00155238	protein_coding	PBD
ENSMUSG00000032024	Clmp	54.755	106.654	17.7442	26.8482	80.7045	22.2962	3.62621	1.85846	0.000998559	0.0226976	protein_coding	V-set
ENSMUSG00000057614	Gnai1	176.662	258.636	85.5896	35.1092	217.649	60.3494	3.61115	1.85246	5.74142e-06	0.000428199	protein_coding	G-alpha
ENSMUSG00000062980	Cped1	184.927	197.31	66.8016	39.2397	191.119	53.0207	3.60669	1.85067	6.39395e-07	7.08765e-05	protein_coding	-
ENSMUSG00000009633	G0s2	427.709	215.974	124.209	54.7291	321.842	89.4692	3.59451	1.8458	2.38516e-06	0.00020424	protein_coding	-
ENSMUSG00000024395	Lims2	113.642	87.9896	31.3133	24.783	100.816	28.0481	3.59162	1.84464	0.000106273	0.00424671	protein_coding	-
ENSMUSG00000022150	Dab2	293.404	503.052	125.253	97.0667	398.228	111.16	3.58704	1.84279	1.87288e-09	4.96896e-07	protein_coding	PID
ENSMUSG00000111942	Gm5182	1109.56	862.12	332.964	218.916	985.842	275.94	3.57183	1.83666	6.3876e-16	7.38406e-13	processed_pseudogene	-
ENSMUSG00000047182	Irs3	85.7484	70.2139	32.357	11.3589	77.9812	21.858	3.56779	1.83503	0.00165348	0.0322798	protein_coding	-
ENSMUSG00000024011	Pi16	191.126	290.632	76.1956	59.8922	240.879	68.0439	3.5449	1.82575	1.04343e-07	1.67196e-05	protein_coding	-
ENSMUSG00000030513	Pcsk6	353.325	461.279	139.866	90.871	407.302	115.368	3.5336	1.82114	1.86685e-10	7.02631e-08	protein_coding	Peptidase_S8
ENSMUSG00000007655	Cav1	1145.72	1078.98	415.423	216.851	1112.35	316.137	3.51898	1.81516	1.36662e-13	9.61623e-11	protein_coding	-
ENSMUSG00000027931	Npr1	173.563	334.183	96.0273	48.5334	253.873	72.2803	3.51794	1.81473	4.60081e-06	0.000351224	protein_coding	Guanylate_cyc
ENSMUSG00000094345	Igkv14-126	97.1127	149.316	12.5253	57.827	123.214	35.1762	3.50366	1.80886	0.00124737	0.0265624	IG_V_gene	V-set
ENSMUSG00000018927	Ccl6	201.457	516.383	108.553	97.0667	358.92	102.81	3.4962	1.80579	1.11236e-06	0.000109105	protein_coding	-
ENSMUSG00000030494	Rhpn2	48.5563	92.4335	25.0506	15.4894	70.4949	20.27	3.48634	1.80171	0.00240822	0.0424098	protein_coding	-
ENSMUSG00000064329	Scn1a	226.252	466.612	93.9398	106.36	346.432	100.15	3.46374	1.79233	1.38385e-07	2.0326e-05	protein_coding	Ion_trans
ENSMUSG00000017314	Mpp2	76.4504	117.319	29.2257	26.8482	96.8849	28.037	3.46116	1.79126	0.000255872	0.00864516	protein_coding	SH3_2
ENSMUSG00000024228	Nudt12	137.404	117.319	32.357	41.305	127.362	36.831	3.45529	1.7888	2.25154e-05	0.00124365	protein_coding	NUDIX
ENSMUSG00000056054	S100a8	174.596	255.081	58.4514	66.088	214.839	62.2697	3.45397	1.78826	2.97779e-07	3.8248e-05	protein_coding	-
ENSMUSG00000068874	Selenbp1	176.662	327.961	80.3707	66.088	252.312	73.2293	3.45107	1.78704	6.60812e-07	7.27522e-05	protein_coding	-
ENSMUSG00000033720	Sfxn5	179.762	138.65	46.9699	45.4355	159.206	46.2027	3.44266	1.78352	3.20101e-06	0.000262244	protein_coding	-
ENSMUSG00000015354	Pcolce2	55.7881	104.876	29.2257	17.5546	80.3323	23.3902	3.44259	1.78349	0.00152266	0.0305741	protein_coding	CUB
ENSMUSG00000023224	Serping1	650.862	1344.73	285.994	298.429	997.796	292.212	3.41535	1.77203	0.00037385	0.0114299	protein_coding	Serpin
ENSMUSG00000019929	Dcn	2656.13	5447.36	1303.68	1077.03	4051.75	1190.35	3.40399	1.76723	0.000592707	0.0156228	protein_coding	-
ENSMUSG00000102758	Naaladl2	52.6888	102.21	15.6566	29.9461	77.4495	22.8014	3.40218	1.76646	0.00235548	0.0418336	protein_coding	-
ENSMUSG00000022579	Gpihbp1	114.676	71.9915	28.1819	26.8482	93.3335	27.5151	3.38654	1.75981	0.000423937	0.012543	protein_coding	-
ENSMUSG00000005397	Nid1	664.292	997.215	300.607	191.036	830.754	245.821	3.382	1.75788	5.35674e-12	2.79657e-09	protein_coding	EGF_CA
ENSMUSG00000022548	Apod	303.735	585.709	116.903	146.633	444.722	131.768	3.37868	1.75646	1.73788e-08	3.60588e-06	protein_coding	Lipocalin_2
ENSMUSG00000028456	Unc13b	133.272	244.416	44.8823	67.1206	188.844	56.0015	3.37665	1.75559	1.28498e-05	0.00079442	protein_coding	-
ENSMUSG00000020810	Cygb	156	205.309	54.2763	53.6965	180.655	53.9864	3.34958	1.74398	1.44806e-06	0.000132403	protein_coding	-
ENSMUSG00000032377	Plscr4	84.7153	147.538	30.2695	39.2397	116.127	34.7546	3.3467	1.74274	0.00018919	0.00687972	protein_coding	Scramblase
ENSMUSG00000022419	Deptor	812.027	493.275	216.061	174.514	652.651	195.288	3.33936	1.73957	2.67971e-11	1.20468e-08	protein_coding	-
ENSMUSG00000020889	Nr1d1	352.292	309.297	93.9398	104.295	330.794	99.1174	3.33569	1.73799	2.53664e-10	9.12287e-08	protein_coding	zf-C4
ENSMUSG00000000440	Pparg	339.894	224.862	112.728	56.7944	282.378	84.7611	3.32952	1.73531	1.23622e-06	0.000118385	protein_coding	zf-C4
ENSMUSG00000025509	Pnpla2	4478.55	2888.55	1445.63	767.24	3683.55	1106.43	3.32914	1.73515	0.00130654	0.0274969	protein_coding	-
ENSMUSG00000010476	Ebf3	131.205	96.8774	31.3133	37.1745	114.041	34.2439	3.32608	1.73382	0.000101091	0.00412407	protein_coding	TIG
ENSMUSG00000010651	Acaa1b	179.762	168.869	54.2763	51.6312	174.315	52.9538	3.29118	1.7186	1.48436e-06	0.00013346	protein_coding	Thiolase_N
ENSMUSG00000032531	Amotl2	425.643	543.936	173.267	121.85	484.789	147.558	3.28801	1.71721	4.37464e-11	1.91349e-08	protein_coding	-
ENSMUSG00000058135	Gstm1	516.557	735.024	215.018	166.253	625.79	190.635	3.28549	1.71611	3.08364e-12	1.72088e-09	protein_coding	GST_N
ENSMUSG00000026938	Fcna	131.205	201.754	52.1888	49.566	166.48	50.8774	3.27693	1.71234	9.71232e-06	0.000649521	protein_coding	Fibrinogen_C
ENSMUSG00000011382	Dhdh	367.788	270.19	118.99	76.4142	318.989	97.7023	3.26307	1.70623	4.09627e-08	7.53342e-06	protein_coding	-
ENSMUSG00000025911	Adhfe1	307.868	279.967	125.253	55.7617	293.917	90.5074	3.24797	1.69954	1.15918e-06	0.000112337	protein_coding	-
ENSMUSG00000006014	Prg4	50.6226	181.312	36.5321	35.1092	115.967	35.8207	3.24576	1.69856	0.00216484	0.039434	protein_coding	Hemopexin
ENSMUSG00000076532	Igkv4-91	76.4504	87.9896	27.1382	23.7504	82.22	25.4443	3.23355	1.69312	0.000822697	0.0198428	IG_V_gene	V-set
ENSMUSG00000049791	Fzd4	312	271.968	97.0711	83.6426	291.984	90.3569	3.23027	1.69166	5.00159e-09	1.19593e-06	protein_coding	-
ENSMUSG00000039349	C130074G19Rik	237.616	317.296	90.8084	81.5774	277.456	86.1929	3.22222	1.68806	2.96744e-08	5.78615e-06	protein_coding	-
ENSMUSG00000075590	Nrbp2	248.98	411.507	79.3269	125.98	330.244	102.654	3.21992	1.68702	3.03359e-07	3.8356e-05	protein_coding	Pkinase
ENSMUSG00000035936	Aldh5a1	86.7815	99.5438	34.4446	23.7504	93.1627	29.0975	3.20434	1.68003	0.000525423	0.014427	protein_coding	-
ENSMUSG00000045636	Mtus1	497.961	665.699	217.105	146.633	581.83	181.869	3.2017	1.67884	4.54425e-11	1.93537e-08	protein_coding	-
ENSMUSG00000096422	Igkv12-44	189.06	430.171	107.509	86.7405	309.616	97.1247	3.1929	1.67487	4.51042e-06	0.000351224	IG_V_gene	V-set
ENSMUSG00000055782	Abcd2	271.709	394.62	138.822	70.2185	333.164	104.52	3.19101	1.67401	6.90154e-07	7.45937e-05	protein_coding	-
ENSMUSG00000021198	Unc79	89.8809	141.317	28.1819	44.4029	115.599	36.2924	3.18898	1.6731	0.000307983	0.00987352	protein_coding	-
ENSMUSG00000024664	Fads3	87.8146	206.198	51.145	41.305	147.006	46.225	3.18733	1.67235	0.000269807	0.00900321	protein_coding	-
ENSMUSG00000025213	Kazald1	106.411	183.978	36.5321	54.7291	145.194	45.6306	3.18635	1.6719	0.00010527	0.00421707	protein_coding	I-set
ENSMUSG00000037003	Tns2	534.12	573.266	163.873	183.807	553.693	173.84	3.18552	1.67153	5.51817e-14	4.05937e-11	protein_coding	SH2
ENSMUSG00000034463	Scara3	146.702	226.64	63.6703	54.7291	186.671	59.1997	3.15792	1.65898	7.41252e-06	0.000521932	protein_coding	-
ENSMUSG00000027624	Epb41l1	262.411	312.852	104.378	78.4795	287.631	91.4285	3.14833	1.65459	3.0235e-08	5.82528e-06	protein_coding	-
ENSMUSG00000076534	Igkv12-89	109.51	67.5476	40.7072	15.4894	88.5288	28.0983	3.14793	1.6544	0.00297563	0.0495588	IG_V_gene	V-set
ENSMUSG00000034842	Art3	127.073	147.538	54.2763	33.044	137.306	43.6602	3.14758	1.65424	7.01799e-05	0.00303687	protein_coding	-
ENSMUSG00000060548	Tnfrsf19	70.2517	116.431	28.1819	32.0114	93.3412	30.0967	3.10667	1.63537	0.000985669	0.0225315	protein_coding	-
ENSMUSG00000031523	Dlc1	572.345	520.827	222.324	130.111	546.586	176.217	3.10188	1.63314	5.07669e-10	1.611e-07	protein_coding	START
ENSMUSG00000041577	Prelp	604.371	831.902	266.163	198.264	718.137	232.213	3.09492	1.6299	4.3144e-12	2.32747e-09	protein_coding	-
ENSMUSG00000026822	Lcn2	90.914	101.321	15.6566	46.4681	96.1177	31.0624	3.09349	1.62924	0.00229611	0.041061	protein_coding	-
ENSMUSG00000118671	Eppk1	162.199	289.744	77.2394	69.1859	225.971	73.2126	3.09154	1.62832	6.17363e-06	0.000454155	protein_coding	-
ENSMUSG00000019768	Esr1	235.55	223.085	78.2831	70.2185	229.317	74.2508	3.08803	1.62669	2.18492e-07	2.98468e-05	protein_coding	Oest_recep
ENSMUSG00000026825	Dnm1	85.7484	115.542	37.5759	27.8809	100.645	32.7284	3.07927	1.62259	0.000540019	0.0145904	protein_coding	-
ENSMUSG00000025092	Hspa12a	80.5829	101.321	36.5321	22.7177	90.9521	29.6249	3.07378	1.62001	0.00107264	0.0239444	protein_coding	-
ENSMUSG00000040907	Atp1a3	240.715	373.289	99.1587	101.197	307.002	100.178	3.06828	1.61743	1.27627e-07	1.93039e-05	protein_coding	E1-E2_ATPase
ENSMUSG00000033308	Dpyd	206.623	277.301	87.6771	70.2185	241.962	78.9478	3.06819	1.61739	5.61238e-07	6.4419e-05	protein_coding	DHO_dh
ENSMUSG00000047414	Flrt2	97.1127	210.642	43.8386	56.7944	153.877	50.3165	3.06388	1.61536	0.000248139	0.00849023	protein_coding	-
ENSMUSG00000022231	Sema5a	159.099	289.744	77.2394	70.2185	224.422	73.7289	3.04891	1.60829	9.23916e-06	0.000620442	protein_coding	-
ENSMUSG00000041134	Cyyr1	152.901	135.095	50.1012	44.4029	143.998	47.252	3.04624	1.60703	3.24749e-05	0.00166849	protein_coding	-
ENSMUSG00000020620	Abca8b	82.6491	125.319	34.4446	34.0766	103.984	34.2606	3.03976	1.60396	0.000542951	0.0146208	protein_coding	ABC_tran
ENSMUSG00000027820	Mme	323.365	191.977	124.209	46.4681	257.671	85.3387	3.01763	1.59341	0.000101048	0.00412407	protein_coding	-
ENSMUSG00000046618	Olfml2a	511.391	897.672	197.274	271.58	704.531	234.427	3.00753	1.58858	4.241e-09	1.03994e-06	protein_coding	-
ENSMUSG00000020829	Slc46a1	61.9868	84.4345	22.9631	25.8156	73.2106	24.3893	3.00518	1.58745	0.00296117	0.0495588	protein_coding	MFS_1
ENSMUSG00000045658	Pid1	95.0464	159.981	42.7948	42.3376	127.514	42.5662	3.00091	1.5854	0.000263308	0.00882273	protein_coding	-
ENSMUSG00000004631	Sgce	83.6822	96.8774	38.6197	21.6851	90.2798	30.1524	2.99692	1.58348	0.00149801	0.0302292	protein_coding	-
ENSMUSG00000096336	Igkv1-135	183.894	225.751	30.2695	107.393	204.823	68.8312	2.97557	1.57316	0.00047268	0.0133739	IG_V_gene	V-set
ENSMUSG00000060429	Sntb1	131.205	180.423	64.7141	40.2724	155.814	52.4932	2.97225	1.57155	8.5067e-05	0.00356664	protein_coding	PDZ
ENSMUSG00000024132	Eci1	641.563	329.739	209.799	117.719	485.651	163.759	2.96332	1.56722	1.89808e-06	0.000166046	protein_coding	ECH
ENSMUSG00000030247	Kcnj8	95.0464	113.764	40.7072	29.9461	104.405	35.3267	2.95815	1.56469	0.000552708	0.0147852	protein_coding	-
ENSMUSG00000041797	Abca9	198.358	340.404	90.8084	91.9036	269.381	91.356	2.95292	1.56214	2.46299e-06	0.000209795	protein_coding	ABC_tran
ENSMUSG00000028862	Map3k6	108.477	114.653	17.7442	57.827	111.565	37.7856	2.95134	1.56137	0.00248338	0.0433093	protein_coding	Pkinase
ENSMUSG00000047793	Sned1	88.8478	185.756	44.8823	48.5334	137.302	46.7079	2.94561	1.55857	0.000489117	0.0136716	protein_coding	-
ENSMUSG00000033377	Palmd	110.543	100.433	41.751	29.9461	105.488	35.8486	2.94219	1.55689	0.000529435	0.0144492	protein_coding	-
ENSMUSG00000025105	Bnc1	95.0464	183.978	35.4884	59.8922	139.512	47.6903	2.92984	1.55082	0.00061617	0.01611	protein_coding	-
ENSMUSG00000027574	Nkain4	78.5166	218.641	60.539	41.305	148.579	50.922	2.92463	1.54826	0.00133605	0.0279362	protein_coding	-
ENSMUSG00000032679	Cd59a	131.205	63.1037	35.4884	30.9787	97.1545	33.2336	2.9169	1.54443	0.00235999	0.0418336	protein_coding	-
ENSMUSG00000039167	Adgrl4	177.696	185.756	83.502	41.305	181.726	62.4035	2.91363	1.54282	6.68901e-05	0.00292581	protein_coding	7tm_2
ENSMUSG00000032064	Dixdc1	59.9206	118.208	33.4008	27.8809	89.0644	30.6408	2.91357	1.54279	0.00298365	0.0496274	protein_coding	DIX
ENSMUSG00000054675	Tmem119	108.477	280.856	64.7141	69.1859	194.666	66.95	2.91332	1.54266	0.00030809	0.00987352	protein_coding	-
ENSMUSG00000030865	Chp2	86.7815	169.758	48.0137	40.2724	128.27	44.143	2.91197	1.54199	0.000623268	0.0162431	protein_coding	-
ENSMUSG00000027322	Siglec1	262.411	263.969	60.539	120.817	263.19	90.678	2.90152	1.53681	6.66999e-06	0.000481907	protein_coding	-
ENSMUSG00000048960	Prex2	202.49	200.865	79.3269	59.8922	201.678	69.6096	2.89773	1.53492	4.57826e-06	0.000351224	protein_coding	RhoGEF
ENSMUSG00000024978	Gpam	2049.7	1722.46	788.05	515.28	1886.08	651.665	2.89399	1.53306	1.10098e-14	9.37805e-12	protein_coding	-
ENSMUSG00000046312	Myorg	65.0862	128.874	30.2695	37.1745	96.9799	33.722	2.88182	1.52698	0.00238189	0.0421295	protein_coding	Glyco_hydro_31
ENSMUSG00000020092	Pald1	232.451	161.759	61.5827	75.3816	197.105	68.4822	2.87435	1.52324	1.52971e-05	0.000903536	protein_coding	-
ENSMUSG00000076522	Igkv16-104	107.444	199.088	48.0137	58.8596	153.266	53.4366	2.8731	1.52261	0.000251753	0.0085596	IG_V_gene	V-set
ENSMUSG00000031906	Smpd3	189.06	293.299	86.6333	81.5774	241.179	84.1054	2.87151	1.52181	4.18034e-06	0.00033164	protein_coding	-
ENSMUSG00000052698	Tln2	126.04	159.092	58.4514	41.305	142.566	49.8782	2.86137	1.51671	0.000139054	0.00534549	protein_coding	-
ENSMUSG00000055172	C1ra	233.484	501.274	112.728	144.567	367.379	128.648	2.85932	1.51567	7.81989e-06	0.000545505	protein_coding	Trypsin
ENSMUSG00000033174	Mgll	1893.7	1436.27	698.286	467.779	1664.99	583.032	2.85514	1.51356	2.62536e-13	1.77037e-10	protein_coding	-
ENSMUSG00000024972	Lgals12	135.338	127.985	66.8016	25.8156	131.661	46.3086	2.84405	1.50795	0.00107151	0.0239444	protein_coding	-
ENSMUSG00000041559	Fmod	80.5829	178.646	46.9699	44.4029	129.614	45.6864	2.84343	1.50763	0.00108664	0.0240906	protein_coding	-
ENSMUSG00000066687	Zbtb16	138.437	79.9905	42.7948	34.0766	109.214	38.4357	2.83658	1.50415	0.00122932	0.0262817	protein_coding	-
ENSMUSG00000025784	Clec3b	158.066	258.636	82.4582	65.0554	208.351	73.7568	2.82934	1.50046	2.93856e-05	0.00154911	protein_coding	Lectin_C
ENSMUSG00000050103	Agmo	90.914	105.765	48.0137	21.6851	98.3396	34.8494	2.82462	1.49806	0.00252686	0.0438785	protein_coding	-
ENSMUSG00000002059	Rab34	176.662	233.75	74.108	72.2837	205.206	73.1959	2.80637	1.4887	8.42118e-06	0.000575057	protein_coding	Ras
ENSMUSG00000042804	Gpr153	79.5497	129.762	35.4884	39.2397	104.656	37.3641	2.80572	1.48837	0.00132536	0.0278205	protein_coding	7tm_1
ENSMUSG00000027792	Bche	247.947	254.192	106.465	73.3164	251.07	89.8907	2.79392	1.48229	1.91852e-06	0.000166931	protein_coding	-
ENSMUSG00000034810	Scn7a	246.914	460.39	126.297	128.045	353.652	127.171	2.78472	1.47753	2.61486e-06	0.000221565	protein_coding	Ion_trans
ENSMUSG00000034957	Cebpa	1547.6	1925.99	768.219	480.171	1736.8	624.195	2.78334	1.47682	2.13018e-12	1.32596e-09	protein_coding	-
ENSMUSG00000020681	Ace	194.225	341.293	79.3269	113.589	267.759	96.4578	2.77928	1.47471	1.90326e-05	0.00108842	protein_coding	Peptidase_M2
ENSMUSG00000076576	Igkv6-32	94.0133	110.209	26.0944	47.5007	102.111	36.7976	2.77549	1.47274	0.00174897	0.0336968	IG_V_gene	V-set
ENSMUSG00000050737	Ptges	279.974	425.727	165.96	88.8057	352.851	127.383	2.77308	1.47149	6.73313e-06	0.000484307	protein_coding	-
ENSMUSG00000029231	Pdgfra	292.371	558.156	140.91	166.253	425.264	153.581	2.77225	1.47106	1.47566e-06	0.00013346	protein_coding	-
ENSMUSG00000025597	Klhl4	120.874	197.31	55.3201	59.8922	159.092	57.6062	2.76604	1.46782	0.000172767	0.00639832	protein_coding	BACK
ENSMUSG00000019899	Lama2	208.689	261.302	64.7141	105.328	234.996	85.0209	2.76512	1.46734	1.27007e-05	0.000790568	protein_coding	Laminin_G_2
ENSMUSG00000056492	Adgrf5	514.491	540.381	220.237	162.122	527.436	191.179	2.75966	1.46449	4.31386e-10	1.39631e-07	protein_coding	7tm_2
ENSMUSG00000070369	Itgad	158.066	240.86	85.5896	59.8922	199.463	72.7409	2.74619	1.45743	5.65585e-05	0.00259304	protein_coding	VWA
ENSMUSG00000040249	Lrp1	2180.9	3832.44	1083.44	1112.14	3006.67	1097.79	2.73908	1.45369	0.000233631	0.00809654	protein_coding	-
ENSMUSG00000038456	Dennd2a	72.3179	109.32	36.5321	29.9461	90.8192	33.2391	2.73695	1.45257	0.00278645	0.0474776	protein_coding	DENN
ENSMUSG00000030772	Dkk3	88.8478	167.091	35.4884	58.8596	127.97	47.174	2.71697	1.442	0.00163076	0.0319235	protein_coding	-
ENSMUSG00000024140	Epas1	1195.31	971.441	428.992	374.843	1083.38	401.917	2.69451	1.43002	2.55337e-14	2.06619e-11	protein_coding	-
ENSMUSG00000062960	Kdr	360.557	359.069	178.486	88.8057	359.813	133.646	2.69303	1.42923	4.55959e-06	0.000351224	protein_coding	Pkinase_Tyr
ENSMUSG00000017607	Tns4	241.749	288.855	103.334	93.9689	265.302	98.6513	2.69116	1.42823	1.10519e-06	0.000109105	protein_coding	SH2
ENSMUSG00000031938	4931406C07Rik	709.749	454.169	263.031	169.35	581.959	216.191	2.69014	1.42768	1.86427e-07	2.62359e-05	protein_coding	-
ENSMUSG00000029759	Pon3	244.848	255.081	106.465	79.5121	249.964	92.9886	2.68899	1.42707	2.7353e-06	0.000228186	protein_coding	-
ENSMUSG00000043629	1700019D03Rik	261.378	524.382	149.26	143.535	392.88	146.397	2.68731	1.42616	6.29935e-06	0.000459228	protein_coding	-
ENSMUSG00000002265	Peg3	125.007	173.313	67.8454	43.3702	149.16	55.6078	2.68603	1.42548	0.000365871	0.01126	protein_coding	-
ENSMUSG00000031563	Wwc2	279.974	327.072	97.0711	129.078	303.523	113.075	2.6852	1.42503	5.98795e-07	6.77685e-05	protein_coding	-
ENSMUSG00000032496	Ltf	102.278	186.645	39.6635	68.1532	144.461	53.9084	2.68356	1.42415	0.0011374	0.0247749	protein_coding	-
ENSMUSG00000001865	Cpa3	134.305	190.2	48.0137	73.3164	162.252	60.665	2.67698	1.42061	0.000241456	0.00829665	protein_coding	-
ENSMUSG00000030717	Nupr1	92.9802	161.759	49.0574	46.4681	127.369	47.7628	2.67176	1.41779	0.00099778	0.0226976	protein_coding	-
ENSMUSG00000031565	Fgfr1	363.656	459.501	171.179	137.339	411.579	154.259	2.67025	1.41698	3.56809e-08	6.71464e-06	protein_coding	-
ENSMUSG00000024810	Il33	140.503	266.635	94.9836	57.827	203.569	76.4053	2.66912	1.41637	0.000314117	0.0100072	protein_coding	-
ENSMUSG00000076613	Ighg2b	3671.69	6649.88	1845.39	2021.88	5160.78	1933.64	2.66907	1.41634	0.000758464	0.0189429	IG_C_gene	-
ENSMUSG00000056427	Slit3	193.192	380.399	145.085	70.2185	286.796	107.652	2.668	1.41576	0.000221938	0.00784246	protein_coding	Laminin_G_2
ENSMUSG00000026674	Ddr2	338.861	595.485	165.96	185.872	467.173	175.916	2.65861	1.41067	6.38116e-07	7.08765e-05	protein_coding	-
ENSMUSG00000034435	Tmem30b	171.497	333.294	81.4145	109.458	252.395	95.4364	2.64844	1.40514	9.06417e-05	0.00375178	protein_coding	-
ENSMUSG00000079554	Aox2	126.04	199.976	49.0574	74.349	163.008	61.7032	2.645	1.40327	0.000387849	0.0117326	protein_coding	-
ENSMUSG00000094797	Igkv6-15	128.106	227.529	39.6635	95.0015	177.817	67.3325	2.64339	1.40239	0.00136139	0.0282472	IG_V_gene	V-set
ENSMUSG00000031870	Pgr	131.205	265.746	79.3269	71.2511	198.476	75.289	2.64117	1.40118	0.000278213	0.00920778	protein_coding	Prog_receptor
ENSMUSG00000036782	Klhl13	75.4173	137.761	43.8386	37.1745	106.589	40.5065	2.63703	1.39891	0.00281832	0.0477878	protein_coding	BACK
ENSMUSG00000032735	Ablim3	131.205	139.539	57.4076	45.4355	135.372	51.4216	2.63366	1.39707	0.000340247	0.010651	protein_coding	-
ENSMUSG00000067149	Jchain	2804.9	5281.15	1634.55	1437.41	4043.03	1535.98	2.63236	1.39636	0.00193278	0.0363785	protein_coding	-
ENSMUSG00000096715	Igkv3-4	85.7484	230.195	54.2763	66.088	157.972	60.1822	2.63045	1.39531	0.00224819	0.0404275	IG_V_gene	V-set
ENSMUSG00000030249	Abcc9	304.768	301.298	111.684	118.752	303.033	115.218	2.62987	1.39499	2.51236e-07	3.33279e-05	protein_coding	ABC_membrane
ENSMUSG00000056501	Cebpb	443.206	331.516	160.741	135.274	387.361	148.008	2.61516	1.3869	1.58525e-07	2.27042e-05	protein_coding	bZIP_2
ENSMUSG00000025006	Sorbs1	500.027	401.73	209.799	135.274	450.879	172.536	2.61233	1.38534	2.19876e-07	2.98468e-05	protein_coding	SH3_2
ENSMUSG00000003420	Fcgrt	506.226	575.043	213.974	200.329	540.634	207.152	2.61097	1.38459	2.78857e-10	9.40213e-08	protein_coding	MHC_I
ENSMUSG00000052921	Arhgef15	121.907	97.7662	39.6635	44.4029	109.837	42.0332	2.61055	1.38436	0.00126945	0.0269263	protein_coding	RhoGEF
ENSMUSG00000015134	Aldh1a3	88.8478	224.862	62.6265	57.827	156.855	60.2268	2.61024	1.38418	0.00193846	0.0364367	protein_coding	Aldedh
ENSMUSG00000078234	Klhdc7a	578.544	666.588	251.55	228.21	622.566	239.88	2.59652	1.37658	6.49688e-11	2.62864e-08	protein_coding	-
ENSMUSG00000118667	Ahnak2	134.305	309.297	75.1518	96.0341	221.801	85.593	2.59578	1.37617	0.000477219	0.0134552	protein_coding	-
ENSMUSG00000047907	Tshz2	178.729	240.86	81.4145	80.5447	209.795	80.9796	2.59348	1.37489	2.86139e-05	0.00151832	protein_coding	-
ENSMUSG00000025812	Pard3	302.702	489.72	135.691	170.383	396.211	153.037	2.59169	1.37389	1.81339e-06	0.0001595	protein_coding	-
ENSMUSG00000041757	Plekha6	213.854	265.746	104.378	82.61	239.8	93.4938	2.56718	1.36019	1.21766e-05	0.000766102	protein_coding	-
ENSMUSG00000024940	Ltbp3	472.133	751.022	236.937	240.602	611.578	238.769	2.56381	1.35829	4.27746e-08	7.6658e-06	protein_coding	-
ENSMUSG00000020917	Acly	14014.2	11277.8	5494.43	4376.26	12646	4935.35	2.56221	1.35739	4.28705e-19	1.48116e-15	protein_coding	Citrate_synt
ENSMUSG00000095771	Igkv14-111	193.192	403.508	105.421	129.078	298.35	117.25	2.5483	1.34953	0.000102094	0.00414096	IG_V_gene	V-set
ENSMUSG00000004044	Cavin1	1284.16	1962.43	730.643	544.193	1623.3	637.418	2.54793	1.34933	2.49111e-10	9.12287e-08	protein_coding	-
ENSMUSG00000003849	Nqo1	273.775	631.925	167.004	188.97	452.85	177.987	2.54742	1.34904	3.74845e-05	0.0018552	protein_coding	Flavodoxin_2
ENSMUSG00000079355	Ackr4	277.908	390.176	136.735	125.98	334.042	131.357	2.54574	1.34809	1.40797e-06	0.000130209	protein_coding	-
ENSMUSG00000000058	Cav2	222.119	253.303	127.341	59.8922	237.711	93.6164	2.54091	1.34534	0.000175833	0.00648218	protein_coding	-
ENSMUSG00000040181	Fmo1	888.478	759.91	414.379	238.536	824.194	326.458	2.52442	1.33595	3.74168e-08	6.96038e-06	protein_coding	FMO-like
ENSMUSG00000017978	Cadps2	107.444	208.864	77.2394	48.5334	158.154	62.8864	2.52002	1.33343	0.00162937	0.0319235	protein_coding	PH
ENSMUSG00000041120	Nbl1	237.616	509.273	149.26	148.698	373.445	148.979	2.51026	1.32783	5.11537e-05	0.00237461	protein_coding	-
ENSMUSG00000036585	Fgf1	210.755	426.616	135.691	118.752	318.686	127.221	2.50886	1.32703	7.07983e-05	0.00305546	protein_coding	-
ENSMUSG00000048572	Tmem252	144.636	252.415	52.1888	106.36	198.525	79.2746	2.50687	1.32589	0.00102196	0.0230998	protein_coding	-
ENSMUSG00000022371	Col14a1	208.689	373.289	124.209	108.426	290.989	116.317	2.5055	1.3251	4.40983e-05	0.00211776	protein_coding	VWA
ENSMUSG00000063558	Aox1	240.715	263.969	116.903	84.6752	252.342	100.789	2.50494	1.32477	1.26708e-05	0.000790568	protein_coding	Fer2
ENSMUSG00000001946	Esam	150.835	208.864	78.2831	67.1206	179.849	72.7019	2.47693	1.30855	0.000200525	0.00721178	protein_coding	V-set
ENSMUSG00000024087	Cyp1b1	434.941	735.913	281.819	192.068	585.427	236.944	2.47324	1.3064	2.35636e-06	0.000202848	protein_coding	p450
ENSMUSG00000039960	Rhou	171.497	356.402	111.684	102.23	263.95	106.957	2.47202	1.30569	0.000227735	0.0079604	protein_coding	-
ENSMUSG00000074364	Ehd2	747.974	835.457	342.358	298.429	791.715	320.393	2.47195	1.30565	1.77218e-11	8.19455e-09	protein_coding	-
ENSMUSG00000021097	Clmn	141.537	220.418	73.0643	74.349	180.977	73.7066	2.45904	1.29809	0.000308839	0.00987796	protein_coding	-
ENSMUSG00000030630	Fah	243.815	271.968	130.472	79.5121	257.891	104.992	2.45774	1.29733	4.22113e-05	0.00204535	protein_coding	FAA_hydrolase
ENSMUSG00000058624	Gda	362.623	572.377	187.88	193.101	467.5	190.49	2.45684	1.2968	8.81224e-07	9.20112e-05	protein_coding	-
ENSMUSG00000026676	Ccdc3	105.378	120.875	35.4884	56.7944	113.126	46.1414	2.45231	1.29414	0.00278027	0.0474776	protein_coding	-
ENSMUSG00000021238	Aldh6a1	1278.99	1230.08	637.747	386.202	1254.54	511.974	2.45055	1.2931	1.796e-09	4.8444e-07	protein_coding	Aldedh
ENSMUSG00000022197	Pdzd2	494.861	639.036	259.9	203.427	566.948	231.664	2.44914	1.29228	3.32419e-08	6.32927e-06	protein_coding	-
ENSMUSG00000017309	Cd300lg	291.338	234.639	121.078	93.9689	262.988	107.523	2.44441	1.28949	1.62384e-05	0.000955644	protein_coding	V-set
ENSMUSG00000021950	Anxa8	119.841	184.867	45.9261	79.5121	152.354	62.7191	2.43174	1.28199	0.0017006	0.0329611	protein_coding	-
ENSMUSG00000022665	Ccdc80	242.782	467.5	153.435	139.404	355.141	146.42	2.42901	1.28037	4.84952e-05	0.00229487	protein_coding	-
ENSMUSG00000025732	Mcrip2	192.159	108.432	68.8892	54.7291	150.295	61.8091	2.42748	1.27946	0.00158727	0.0314423	protein_coding	-
ENSMUSG00000021033	Gstz1	773.802	758.133	345.49	286.037	765.967	315.763	2.42584	1.27848	7.1023e-11	2.8035e-08	protein_coding	-
ENSMUSG00000024066	Xdh	1277.96	1742.91	613.74	632.999	1510.43	623.369	2.42414	1.27747	2.82198e-12	1.68427e-09	protein_coding	-
ENSMUSG00000032332	Col12a1	487.63	722.581	215.018	285.004	605.105	250.011	2.42204	1.27623	2.7468e-07	3.61416e-05	protein_coding	-
ENSMUSG00000046768	Rhoj	120.874	207.087	69.9329	66.088	163.98	68.0105	2.4154	1.27226	0.000912969	0.021476	protein_coding	Ras
ENSMUSG00000021094	Dhrs7	526.888	404.397	211.886	173.481	465.642	192.684	2.41504	1.27204	2.21306e-07	2.98468e-05	protein_coding	adh_short
ENSMUSG00000029669	Tspan12	211.788	127.096	83.502	56.7944	169.442	70.1482	2.41218	1.27034	0.00108375	0.0240906	protein_coding	Tetraspannin
ENSMUSG00000057378	Ryr3	119.841	167.091	43.8386	75.3816	143.466	59.6101	2.40871	1.26826	0.00188293	0.0355996	protein_coding	SPRY
ENSMUSG00000003032	Klf4	192.159	271.968	102.29	90.871	232.063	96.5805	2.40579	1.26651	6.87576e-05	0.00299132	protein_coding	-
ENSMUSG00000022912	Pros1	462.835	647.923	211.886	250.928	555.379	231.407	2.40183	1.26413	1.22648e-07	1.89042e-05	protein_coding	-
ENSMUSG00000031808	Slc27a1	1978.41	2239.74	1048.99	708.381	2109.07	878.687	2.40074	1.26348	1.37246e-11	6.53289e-09	protein_coding	-
ENSMUSG00000030087	Klf15	247.947	327.072	131.516	108.426	287.51	119.971	2.39894	1.2624	1.33966e-05	0.000818367	protein_coding	zf-C2H2
ENSMUSG00000022122	Ednrb	121.907	202.643	72.0205	64.0227	162.275	68.0216	2.38982	1.2569	0.00100043	0.0227083	protein_coding	-
ENSMUSG00000060961	Slc4a4	638.464	480.832	276.6	194.133	559.648	235.367	2.37654	1.24886	4.15681e-07	5.00165e-05	protein_coding	-
ENSMUSG00000038521	C1s1	547.55	967.886	311.045	327.342	757.718	319.194	2.37595	1.24851	6.70022e-07	7.32678e-05	protein_coding	Trypsin
ENSMUSG00000059495	Arhgef12	1243.87	1800.68	620.003	662.945	1522.27	641.474	2.37424	1.24747	8.45527e-11	3.2581e-08	protein_coding	-
ENSMUSG00000037031	Tspan15	116.742	159.092	67.8454	48.5334	137.917	58.1894	2.37332	1.24691	0.0016591	0.0323505	protein_coding	-
ENSMUSG00000022091	Sorbs3	255.179	357.291	120.034	138.372	306.235	129.203	2.37252	1.24642	1.37741e-05	0.000828702	protein_coding	SH3_1
ENSMUSG00000048142	Nat8l	603.338	407.952	236.937	188.97	505.645	212.954	2.37245	1.24638	1.05031e-06	0.000104927	protein_coding	-
ENSMUSG00000026473	Glul	5819.53	5272.27	2543.68	2134.44	5545.9	2339.06	2.37088	1.24542	4.95279e-19	1.48116e-15	protein_coding	-
ENSMUSG00000038007	Acer2	186.994	113.764	76.1956	50.5986	150.379	63.3971	2.36875	1.24413	0.0021087	0.0386492	protein_coding	-
ENSMUSG00000047821	Trim16	148.768	167.091	65.7578	68.1532	157.93	66.9555	2.3598	1.23866	0.000462813	0.0132335	protein_coding	zf-B_box
ENSMUSG00000012428	Steap4	385.351	562.6	242.156	160.057	473.976	201.106	2.35915	1.23827	5.96185e-06	0.000440578	protein_coding	F420_oxidored
ENSMUSG00000036103	Colec12	245.881	457.724	150.304	148.698	351.802	149.501	2.35651	1.23665	6.23683e-05	0.00278063	protein_coding	-
ENSMUSG00000057751	Megf6	371.921	482.61	137.778	225.112	427.265	181.445	2.35579	1.23621	8.78265e-06	0.000592243	protein_coding	-
ENSMUSG00000079018	Ly6c1	332.663	346.626	156.566	132.176	339.644	144.371	2.35315	1.23459	1.66782e-06	0.000149097	protein_coding	-
ENSMUSG00000074415	Mir100hg	395.682	505.718	174.31	210.655	450.7	192.483	2.34298	1.22835	5.17471e-07	6.06866e-05	lncRNA	-
ENSMUSG00000078566	Bnip3	507.259	447.058	243.2	165.22	477.159	204.21	2.33621	1.22417	8.88662e-07	9.2193e-05	protein_coding	-
ENSMUSG00000031767	Nudt7	377.086	235.528	174.31	87.7731	306.307	131.042	2.33572	1.22387	0.000417394	0.0124175	protein_coding	NUDIX
ENSMUSG00000044349	Snhg11	721.113	1166.97	351.752	458.485	944.043	405.119	2.33175	1.22141	2.37111e-07	3.1714e-05	protein_coding	-
ENSMUSG00000052911	Lamb2	275.841	402.619	149.26	142.502	339.23	145.881	2.32807	1.21913	1.19899e-05	0.000758177	protein_coding	Laminin_EGF
ENSMUSG00000014846	Tppp3	138.437	278.189	112.728	67.1206	208.313	89.9242	2.3208	1.21462	0.00203249	0.0376359	protein_coding	p25-alpha
ENSMUSG00000061740	Cyp2d22	195.258	230.195	88.7209	95.0015	212.727	91.8612	2.31713	1.21234	0.000103191	0.00414401	protein_coding	-
ENSMUSG00000037852	Cpe	208.689	313.741	122.122	104.295	261.215	113.208	2.3105	1.2082	0.000100038	0.00410917	protein_coding	-
ENSMUSG00000006386	Tek	133.272	159.092	74.108	52.6639	146.182	63.386	2.30826	1.20681	0.00141749	0.0290756	protein_coding	Pkinase_Tyr
ENSMUSG00000032013	Trim29	831.656	1415.83	443.604	532.834	1123.74	488.219	2.30315	1.20361	2.16908e-07	2.98468e-05	protein_coding	zf-B_box
ENSMUSG00000021186	Fbln5	175.629	330.628	120.034	100.165	253.128	110.099	2.30298	1.2035	0.000459665	0.0131899	protein_coding	EGF_CA
ENSMUSG00000025876	Unc5a	157.033	224.862	93.9398	72.2837	190.948	83.1118	2.30065	1.20204	0.000538859	0.0145834	protein_coding	-
ENSMUSG00000039457	Ppl	172.53	271.079	98.1149	95.0015	221.805	96.5582	2.30049	1.20194	0.000286848	0.00937707	protein_coding	-
ENSMUSG00000033610	Pank1	522.755	204.42	167.004	148.698	363.588	157.851	2.30005	1.20166	0.000757132	0.0189388	protein_coding	Fumble
ENSMUSG00000050953	Gja1	548.583	584.82	260.944	232.341	566.702	246.642	2.29826	1.20054	1.26881e-08	2.7019e-06	protein_coding	-
ENSMUSG00000038267	Slc22a23	382.252	625.704	210.843	228.21	503.978	219.526	2.29819	1.2005	4.81668e-06	0.000364506	protein_coding	-
ENSMUSG00000058248	Kcnh1	126.04	267.524	76.1956	96.0341	196.782	86.1149	2.28922	1.19486	0.0021666	0.039434	protein_coding	-
ENSMUSG00000032340	Neo1	295.47	525.271	167.004	192.068	410.371	179.536	2.2885	1.1944	4.03237e-05	0.0019716	protein_coding	fn3
ENSMUSG00000020102	Slc16a7	133.272	177.757	80.3707	55.7617	155.514	68.0662	2.2876	1.19384	0.00150593	0.0303512	protein_coding	MFS_1
ENSMUSG00000054672	Scart2	269.643	269.302	133.603	102.23	269.472	117.917	2.28561	1.19258	3.19019e-05	0.00164952	protein_coding	-
ENSMUSG00000048537	Phldb1	258.278	338.627	117.947	143.535	298.453	130.741	2.28459	1.19194	2.65932e-05	0.00143898	protein_coding	PH
ENSMUSG00000013076	Amotl1	1157.09	2072.64	651.316	765.175	1614.87	708.245	2.28121	1.1898	1.82235e-07	2.5871e-05	protein_coding	-
ENSMUSG00000074743	Thbd	284.106	475.499	192.055	141.47	379.803	166.762	2.28047	1.18933	6.06561e-05	0.00272683	protein_coding	-
ENSMUSG00000003617	Cp	535.153	688.807	308.957	228.21	611.98	268.584	2.28017	1.18914	3.02228e-07	3.8356e-05	protein_coding	-
ENSMUSG00000001768	Rin2	556.848	887.895	315.22	319.081	722.372	317.151	2.2797	1.18884	4.76924e-07	5.6754e-05	protein_coding	-
ENSMUSG00000042190	Cmklr1	211.788	347.514	122.122	123.915	279.651	123.018	2.27647	1.1868	0.000134504	0.00519527	protein_coding	-
ENSMUSG00000021573	Tppp	470.067	795.462	303.739	254.026	632.764	278.882	2.27123	1.18347	3.99194e-06	0.000323027	protein_coding	p25-alpha
ENSMUSG00000095589	Ighv1-55	178.729	251.526	126.297	64.0227	215.127	95.1598	2.26341	1.1785	0.00135186	0.0281216	IG_V_gene	V-set
ENSMUSG00000040564	Apoc1	230.384	141.317	76.1956	87.7731	185.85	81.9844	2.26311	1.1783	0.00103344	0.0233265	protein_coding	-
ENSMUSG00000025608	Podxl	253.113	310.186	132.559	117.719	281.649	125.139	2.25248	1.17151	2.99725e-05	0.00156476	protein_coding	-
ENSMUSG00000049580	Tsku	116.742	153.76	60.539	59.8922	135.251	60.2156	2.24862	1.16904	0.00230864	0.0412395	protein_coding	-
ENSMUSG00000030218	Mgp	447.338	927.002	318.351	294.298	687.17	306.325	2.24553	1.16706	3.34257e-05	0.00170114	protein_coding	-
ENSMUSG00000030255	Sspn	150.835	160.87	62.6265	76.4142	155.852	69.5204	2.24214	1.16488	0.00104552	0.023501	protein_coding	-
ENSMUSG00000022707	Gbe1	797.564	510.162	356.971	226.145	653.863	291.558	2.24127	1.16432	1.19277e-05	0.000758177	protein_coding	-
ENSMUSG00000014329	Bicc1	123.974	232.861	91.8522	68.1532	178.417	80.0027	2.23448	1.15994	0.00272104	0.0466497	protein_coding	-
ENSMUSG00000034845	Plvap	501.06	686.141	264.075	268.482	593.601	266.279	2.23104	1.15772	2.81617e-07	3.67555e-05	protein_coding	-
ENSMUSG00000021061	Sptb	253.113	500.385	149.26	188.97	376.749	169.115	2.23061	1.15744	0.000253453	0.00859935	protein_coding	-
ENSMUSG00000032232	Cgnl1	381.219	479.943	209.799	176.579	430.581	193.189	2.23057	1.15741	2.20522e-06	0.000190852	protein_coding	-
ENSMUSG00000070509	Rgma	297.537	439.948	140.91	191.036	368.742	165.973	2.22372	1.15298	4.4891e-05	0.00214945	protein_coding	-
ENSMUSG00000030313	Dennd5b	216.954	296.854	121.078	110.491	256.904	115.784	2.22132	1.15142	0.000116022	0.00457975	protein_coding	DENN
ENSMUSG00000001930	Vwf	514.491	735.913	293.301	270.548	625.202	281.924	2.21957	1.15028	4.96327e-07	5.86318e-05	protein_coding	VWD
ENSMUSG00000019846	Lama4	301.669	448.836	183.704	157.992	375.252	170.848	2.19899	1.13684	3.0272e-05	0.00157531	protein_coding	Laminin_G_2
ENSMUSG00000020160	Meis1	203.523	381.288	133.603	133.209	292.406	133.406	2.19527	1.1344	0.000454598	0.013185	protein_coding	-
ENSMUSG00000032702	Kank1	319.232	470.167	193.098	168.318	394.699	180.708	2.18666	1.12873	2.26197e-05	0.00124516	protein_coding	-
ENSMUSG00000021091	Serpina3n	184.927	256.859	103.334	99.132	220.893	101.233	2.18465	1.1274	0.000363746	0.0112559	protein_coding	-
ENSMUSG00000030516	Tjp1	458.702	640.813	256.769	247.83	549.758	252.299	2.18093	1.12494	1.31409e-06	0.000123647	protein_coding	PDZ
ENSMUSG00000027605	Acss2	1586.86	1610.48	862.158	604.086	1598.67	733.122	2.18085	1.12489	9.44331e-10	2.88359e-07	protein_coding	AMP-binding
ENSMUSG00000022438	Parvb	150.835	235.528	80.3707	97.0667	193.181	88.7187	2.18048	1.12465	0.00125345	0.0266219	protein_coding	-
ENSMUSG00000008575	Nfib	507.259	661.255	276.6	261.254	584.257	268.927	2.17419	1.12048	3.71638e-07	4.55651e-05	protein_coding	-
ENSMUSG00000009185	Ccl8	185.96	278.189	118.99	95.0015	232.075	106.996	2.17207	1.11907	0.000536061	0.0145564	protein_coding	-
ENSMUSG00000055333	Fat2	337.828	630.148	192.055	255.058	483.988	223.557	2.16722	1.11585	0.000131851	0.00510495	protein_coding	-
ENSMUSG00000058254	Tspan7	236.583	316.407	141.953	113.589	276.495	127.771	2.16633	1.11525	0.000138703	0.00534471	protein_coding	Tetraspannin
ENSMUSG00000029482	Aacs	1263.5	919.002	560.507	448.159	1091.25	504.333	2.16271	1.11284	4.52684e-08	7.83308e-06	protein_coding	AMP-binding
ENSMUSG00000039831	Arhgap29	409.113	591.93	276.6	186.905	500.521	231.753	2.16177	1.11221	2.62692e-05	0.00142664	protein_coding	RhoGAP
ENSMUSG00000025931	Paqr8	293.404	356.402	141.953	160.057	324.903	151.005	2.15294	1.10631	2.66742e-05	0.00143898	protein_coding	-
ENSMUSG00000018217	Pmp22	324.398	503.052	208.755	176.579	413.725	192.667	2.14991	1.10428	4.32207e-05	0.0020818	protein_coding	-
ENSMUSG00000033278	Ptprm	178.729	179.534	79.3269	87.7731	179.131	83.55	2.14391	1.10025	0.000798666	0.0195394	protein_coding	Y_phosphatase
ENSMUSG00000040883	Tmem205	143.603	190.2	94.9836	60.9249	166.901	77.9542	2.14361	1.10004	0.00281174	0.0477494	protein_coding	-
ENSMUSG00000032540	Abhd5	332.663	321.74	155.523	149.731	327.201	152.627	2.14357	1.10002	1.43549e-05	0.000854117	protein_coding	Abhydrolase_1
ENSMUSG00000002900	Lamb1	824.425	1280.74	468.655	514.247	1052.58	491.451	2.1432	1.09977	3.21264e-07	3.99949e-05	protein_coding	Laminin_EGF
ENSMUSG00000020422	Tns3	3174.76	4773.66	1780.68	1929.98	3974.21	1855.33	2.14255	1.09933	7.07924e-10	2.20328e-07	protein_coding	-
ENSMUSG00000022562	Oplah	708.716	720.804	340.271	328.375	714.76	334.323	2.13808	1.09632	7.67984e-09	1.75057e-06	protein_coding	RNase_PH
ENSMUSG00000064357	mt-Atp6	659.126	381.288	276.6	209.623	520.207	243.112	2.13772	1.09607	6.97493e-05	0.00302633	protein_coding	-
ENSMUSG00000031298	Adgrg2	273.775	391.954	173.267	139.404	332.864	156.336	2.13165	1.09197	9.93453e-05	0.00409111	protein_coding	7tm_2
ENSMUSG00000026712	Mrc1	994.888	1336.73	624.178	470.877	1165.81	547.527	2.13037	1.09111	7.99099e-08	1.31966e-05	protein_coding	Lectin_C
ENSMUSG00000039959	Hip1	410.146	590.152	240.068	230.275	500.149	235.172	2.12882	1.09006	6.77545e-06	0.000485194	protein_coding	-
ENSMUSG00000026664	Phyh	724.213	503.94	347.577	231.308	614.077	289.443	2.12034	1.08429	1.80975e-05	0.00103862	protein_coding	PhyH
ENSMUSG00000020593	Lpin1	1641.62	973.218	671.148	562.781	1307.42	616.964	2.11792	1.08265	1.37948e-06	0.00012884	protein_coding	-
ENSMUSG00000004655	Aqp1	1144.69	1718.02	743.168	610.281	1431.35	676.725	2.11629	1.08154	1.20913e-07	1.88362e-05	protein_coding	-
ENSMUSG00000023885	Thbs2	145.669	253.303	89.7647	99.132	199.486	94.4483	2.11564	1.08109	0.0022151	0.0400997	protein_coding	TSP_C
ENSMUSG00000022623	Shank3	202.49	208.864	92.896	102.23	205.677	97.5629	2.1083	1.07608	0.000478157	0.0134582	protein_coding	-
ENSMUSG00000069833	Ahnak	4258.49	6537.01	2582.3	2551.62	5397.75	2566.96	2.10318	1.07257	1.42244e-09	4.03874e-07	protein_coding	PDZ
ENSMUSG00000031538	Plat	145.669	259.525	103.334	89.8384	202.597	96.5861	2.10135	1.07132	0.0025632	0.044289	protein_coding	Trypsin
ENSMUSG00000030770	Parva	416.345	508.384	217.105	224.08	462.365	220.592	2.09734	1.06856	3.20837e-06	0.000262244	protein_coding	CH
ENSMUSG00000028207	Asph	348.159	508.384	210.843	198.264	428.272	204.553	2.09595	1.0676	2.8981e-05	0.00153277	protein_coding	-
ENSMUSG00000042258	Isl1	172.53	278.189	87.6771	128.045	225.36	107.861	2.09191	1.06482	0.00190113	0.0359019	protein_coding	Homeobox
ENSMUSG00000001435	Col18a1	485.563	790.129	254.681	357.288	637.846	305.985	2.08617	1.06086	4.30136e-05	0.002078	protein_coding	Collagen
ENSMUSG00000000794	Kcnn3	268.61	358.18	114.815	185.872	313.395	150.344	2.08576	1.06058	0.000425702	0.0125722	protein_coding	Ion_trans_2
ENSMUSG00000039166	Akap7	175.629	166.203	78.2831	85.7079	170.916	81.9955	2.08386	1.05926	0.00149265	0.0301586	protein_coding	-
ENSMUSG00000024659	Anxa1	822.358	1533.15	593.908	540.063	1177.76	566.985	2.07866	1.05565	1.15143e-05	0.000742418	protein_coding	-
ENSMUSG00000041895	Wipi1	206.623	209.753	96.0273	104.295	208.188	100.161	2.07856	1.05558	0.000545693	0.0146703	protein_coding	-
ENSMUSG00000025791	Pgm1	734.544	788.351	387.241	345.929	761.447	366.585	2.07766	1.05496	2.48517e-08	4.91588e-06	protein_coding	PGM_PMM_III
ENSMUSG00000048486	Fitm2	537.219	404.397	261.988	191.036	470.808	226.512	2.07722	1.05466	2.72048e-05	0.00146273	protein_coding	-
ENSMUSG00000023951	Vegfa	557.881	384.843	287.038	167.285	471.362	227.162	2.07379	1.05227	0.000217221	0.00769255	protein_coding	-
ENSMUSG00000015305	Sash1	509.325	795.462	313.133	317.016	652.393	315.074	2.07253	1.05139	8.57281e-06	0.000580512	protein_coding	-
ENSMUSG00000028073	Pear1	188.027	199.088	97.0711	89.8384	193.557	93.4547	2.07172	1.05083	0.000859538	0.020457	protein_coding	-
ENSMUSG00000057315	Arhgap24	189.06	242.638	100.202	108.426	215.849	104.314	2.07111	1.0504	0.000707201	0.0179676	protein_coding	RhoGAP
ENSMUSG00000055322	Tns1	3975.42	4131.07	2004.05	1911.39	4053.24	1957.72	2.0705	1.04998	4.06699e-16	5.06309e-13	protein_coding	-
ENSMUSG00000016918	Sulf1	494.861	900.338	304.782	369.68	697.6	337.231	2.07045	1.04995	5.92263e-05	0.00269247	protein_coding	-
ENSMUSG00000047747	Rnf150	238.649	266.635	123.165	121.85	252.642	122.508	2.06318	1.04487	0.000211863	0.00752134	protein_coding	-
ENSMUSG00000027800	Tm4sf1	172.53	227.529	108.553	85.7079	200.029	97.1303	2.06175	1.04387	0.00142965	0.0292139	protein_coding	-
ENSMUSG00000038967	Pdk2	716.981	473.722	307.914	269.515	595.351	288.714	2.06025	1.04282	1.34001e-05	0.000818367	protein_coding	HATPase_c
ENSMUSG00000051339	2900026A02Rik	489.696	744.801	275.557	324.244	617.248	299.9	2.05994	1.0426	1.31951e-05	0.000811978	protein_coding	-
ENSMUSG00000026586	Prrx1	167.364	231.084	99.1587	95.0015	199.224	97.0801	2.05468	1.03892	0.00141191	0.028998	protein_coding	Homeobox
ENSMUSG00000029648	Flt1	371.921	319.073	164.916	171.416	345.497	168.166	2.05331	1.03795	3.52591e-05	0.00177476	protein_coding	-
ENSMUSG00000046743	Fat4	246.914	270.19	101.246	150.763	258.552	126.005	2.05216	1.03714	0.000529129	0.0144492	protein_coding	Cadherin
ENSMUSG00000002980	Bcam	454.57	629.259	254.681	274.678	541.914	264.68	2.04916	1.03503	7.67677e-06	0.000537839	protein_coding	-
ENSMUSG00000022261	Sdc2	223.153	358.18	136.735	147.665	290.666	142.2	2.04684	1.0334	0.00058216	0.0154201	protein_coding	-
ENSMUSG00000051041	Olfml1	227.285	346.626	148.216	133.209	286.955	140.712	2.04206	1.03003	0.000496822	0.0138392	protein_coding	-
ENSMUSG00000035969	Rusc2	156	155.537	80.3707	72.2837	155.769	76.3272	2.0409	1.02921	0.00293916	0.049395	protein_coding	RUN
ENSMUSG00000026385	Dbi	1454.62	1063.87	701.417	532.834	1259.25	617.126	2.03968	1.02834	3.37033e-07	4.16377e-05	protein_coding	-
ENSMUSG00000061410	Zcchc14	306.835	483.498	174.31	213.753	395.167	194.032	2.03882	1.02773	0.000193687	0.00699462	protein_coding	-
ENSMUSG00000015766	Eps8	199.391	335.072	139.866	123.915	267.231	131.89	2.0293	1.02098	0.00120606	0.0258698	protein_coding	-
ENSMUSG00000000266	Mid2	251.047	363.513	169.092	134.241	307.28	151.666	2.02851	1.02042	0.000397402	0.0119546	protein_coding	-
ENSMUSG00000052534	Pbx1	553.749	903.893	361.146	359.353	728.821	360.25	2.02494	1.01788	1.70746e-05	0.000992194	protein_coding	-
ENSMUSG00000022510	Trp63	977.325	1468.27	563.639	645.391	1222.8	604.515	2.02393	1.01716	7.30015e-07	7.77274e-05	protein_coding	P53
ENSMUSG00000033863	Klf9	621.934	770.576	365.321	327.342	696.255	346.332	2.01162	1.00835	7.568e-07	8.00526e-05	protein_coding	-
ENSMUSG00000030849	Fgfr2	552.716	725.248	265.119	370.712	638.982	317.916	2.01091	1.00785	1.421e-05	0.000851758	protein_coding	-
ENSMUSG00000056666	Retsat	321.298	219.53	158.654	110.491	270.414	134.572	2.00746	1.00537	0.00120685	0.0258698	protein_coding	-
ENSMUSG00000005686	Ampd3	219.02	220.418	106.465	112.556	219.719	109.511	2.00636	1.00458	0.000688943	0.0176134	protein_coding	-
ENSMUSG00000019852	Arfgef3	258.278	342.182	163.873	136.306	300.23	150.09	2.00241	1.00174	0.000317242	0.0100869	protein_coding	-
ENSMUSG00000094335	Igkv1-117	231.417	471.944	158.654	193.101	351.681	175.877	2.00238	1.00171	0.0018172	0.034722	IG_V_gene	V-set
ENSMUSG00000058325	Dock1	406.014	535.937	211.886	260.221	470.975	236.054	1.99661	0.997555	3.43235e-05	0.00174135	protein_coding	Ded_cyto
ENSMUSG00000002020	Ltbp2	393.616	287.077	176.398	164.187	340.347	170.293	1.99661	0.997551	0.000174278	0.00643954	protein_coding	EGF_CA
ENSMUSG00000041801	Phlda3	867.815	786.574	474.918	354.19	827.195	414.554	1.99512	0.996477	7.11871e-07	7.62975e-05	protein_coding	-
ENSMUSG00000026879	Gsn	7407.42	10673.4	4652.11	4428.93	9040.41	4540.52	1.99128	0.9937	1.02573e-09	3.01825e-07	protein_coding	-
ENSMUSG00000032547	Ryk	259.311	414.173	196.23	142.502	336.742	169.366	1.99089	0.993414	0.000821528	0.0198428	protein_coding	-
ENSMUSG00000025584	Pde8a	223.153	182.201	102.29	101.197	202.677	101.744	1.99042	0.993071	0.00146893	0.0298283	protein_coding	PAS
ENSMUSG00000041650	Pcca	670.491	425.727	311.045	239.569	548.109	275.307	1.98914	0.992148	0.000108667	0.0043317	protein_coding	CPSase_L_D2
ENSMUSG00000020811	Wscd1	211.788	342.182	135.691	143.535	276.985	139.613	1.98676	0.990417	0.00113977	0.024793	protein_coding	-
ENSMUSG00000028399	Ptprd	245.881	273.745	164.916	97.0667	259.813	130.992	1.98454	0.988803	0.00155965	0.0311237	protein_coding	I-set
ENSMUSG00000020154	Ptprb	507.259	503.94	259.9	249.895	505.6	254.898	1.98353	0.988071	3.07302e-06	0.000253744	protein_coding	Y_phosphatase
ENSMUSG00000015647	Lama5	250.013	301.298	102.29	176.579	275.656	139.434	1.9776	0.983749	0.00160906	0.0317186	protein_coding	Laminin_G_2
ENSMUSG00000029781	Fkbp9	501.06	748.356	321.483	311.853	624.708	316.668	1.97459	0.981556	2.15479e-05	0.00119839	protein_coding	FKBP_C
ENSMUSG00000019883	Echdc1	200.424	244.416	133.603	91.9036	222.42	112.753	1.97436	0.981384	0.00195158	0.0365983	protein_coding	-
ENSMUSG00000031765	Mt1	646.729	595.485	358.015	271.58	621.107	314.798	1.9728	0.980243	4.51813e-06	0.000351224	protein_coding	-
ENSMUSG00000034557	Zfyve9	189.06	250.637	122.122	101.197	219.848	111.659	1.97115	0.979039	0.00167519	0.0325857	protein_coding	-
ENSMUSG00000032265	Tent5a	256.212	465.723	193.098	174.514	360.967	183.806	1.96668	0.975761	0.00106473	0.0238486	protein_coding	-
ENSMUSG00000020176	Grb10	227.285	343.959	163.873	127.013	285.622	145.443	1.96646	0.975604	0.00115819	0.0250527	protein_coding	SH2
ENSMUSG00000026672	Optn	195.258	174.202	89.7647	98.0994	184.73	93.932	1.96559	0.974964	0.00235284	0.0418336	protein_coding	-
ENSMUSG00000026068	Il18rap	181.828	197.31	92.896	100.165	189.569	96.5303	1.96442	0.974105	0.00202969	0.0376272	protein_coding	-
ENSMUSG00000044177	Wfikkn2	985.59	1644.25	611.652	728.001	1314.92	669.826	1.96418	0.97393	1.06272e-05	0.000693513	protein_coding	Kunitz_BPTI
ENSMUSG00000054203	Ifi205	191.126	258.636	112.728	116.687	224.881	114.707	1.96265	0.972806	0.00149124	0.0301586	protein_coding	PAAD_DAPIN
ENSMUSG00000000861	Bcl11a	166.331	199.976	99.1587	87.7731	183.154	93.4659	1.96119	0.971728	0.00283307	0.0479105	protein_coding	-
ENSMUSG00000003418	St8sia6	256.212	418.617	167.004	177.611	337.415	172.308	1.9608	0.971445	0.000725143	0.0183085	protein_coding	-
ENSMUSG00000037712	Fermt2	272.742	394.62	193.098	147.665	333.681	170.382	1.96076	0.971413	0.000564671	0.0150554	protein_coding	Band_41
ENSMUSG00000018417	Myo1b	432.875	693.251	276.6	298.429	563.063	287.515	1.96036	0.97112	8.96773e-05	0.00373095	protein_coding	Myosin_head
ENSMUSG00000030149	Klrk1	267.576	334.183	155.523	151.796	300.88	153.659	1.95972	0.970645	0.000282006	0.00929528	protein_coding	Lectin_C
ENSMUSG00000059498	Fcgr3	266.543	511.051	201.449	196.199	388.797	198.824	1.95824	0.969554	0.00120274	0.02585	protein_coding	-
ENSMUSG00000015243	Abca1	2500.13	3946.2	1787.99	1509.7	3223.17	1648.84	1.95539	0.967458	5.22691e-07	6.08577e-05	protein_coding	ABC_tran
ENSMUSG00000028763	Hspg2	1469.09	1845.12	802.663	895.286	1657.1	848.975	1.95256	0.965366	1.00634e-08	2.20089e-06	protein_coding	-
ENSMUSG00000054619	Mettl7a1	520.689	564.378	347.577	210.655	542.533	279.116	1.94442	0.95934	0.000123587	0.00480801	protein_coding	Methyltransf_11
ENSMUSG00000010461	Eya4	268.61	411.507	151.347	200.329	340.058	175.838	1.93598	0.953063	0.000906032	0.0213438	protein_coding	Hydrolase
ENSMUSG00000025780	Itih5	595.073	650.59	356.971	287.07	622.832	322.02	1.93481	0.952189	4.587e-06	0.000351224	protein_coding	VWA
ENSMUSG00000032527	Pccb	885.378	665.699	427.948	374.843	775.539	401.395	1.9309	0.949274	4.1656e-06	0.00033164	protein_coding	Carboxyl_trans
ENSMUSG00000038668	Lpar1	279.974	430.171	182.661	185.872	355.073	184.267	1.92933	0.948101	0.000532647	0.014488	protein_coding	-
ENSMUSG00000006800	Sulf2	443.206	702.139	277.644	317.016	572.672	297.33	1.92791	0.947035	0.000122809	0.00478927	protein_coding	Sulfatase
ENSMUSG00000033060	Lmo7	412.212	607.928	242.156	288.102	510.07	265.129	1.9256	0.945311	0.000118686	0.00465088	protein_coding	CH
ENSMUSG00000045039	Megf8	483.497	700.362	285.994	329.407	591.929	307.701	1.92534	0.945111	4.7619e-05	0.00226002	protein_coding	CUB
ENSMUSG00000028517	Plpp3	708.716	1082.54	486.399	447.127	895.627	466.763	1.92031	0.941339	1.43133e-05	0.000854117	protein_coding	-
ENSMUSG00000022425	Enpp2	1290.36	1860.22	850.677	792.023	1575.29	821.35	1.91891	0.940287	5.68388e-07	6.47802e-05	protein_coding	Somatomedin_B
ENSMUSG00000036545	Adamts2	208.689	296.854	132.559	132.176	252.771	132.368	1.91198	0.935065	0.00161635	0.0318235	protein_coding	-
ENSMUSG00000041731	Pgm5	309.934	487.942	183.704	234.406	398.938	209.055	1.91032	0.933813	0.000689314	0.0176134	protein_coding	PGM_PMM_III
ENSMUSG00000031596	Slc7a2	304.768	427.505	178.486	205.492	366.137	191.989	1.90895	0.932777	0.000375356	0.0114299	protein_coding	-
ENSMUSG00000043940	Wdfy3	691.153	946.555	412.291	447.127	818.854	429.709	1.90689	0.931223	5.50535e-06	0.000413103	protein_coding	-
ENSMUSG00000030695	Aldoa	7789.68	5293.6	3715.84	3152.6	6541.64	3434.22	1.90458	0.92947	8.66193e-08	1.41601e-05	protein_coding	-
ENSMUSG00000042359	Osbpl6	193.192	257.747	114.815	122.882	225.47	118.849	1.89912	0.925327	0.00229561	0.041061	protein_coding	-
ENSMUSG00000073490	Ifi207	275.841	455.946	154.479	231.308	365.894	192.893	1.89882	0.925103	0.00205193	0.037866	protein_coding	PAAD_DAPIN
ENSMUSG00000029455	Aldh2	2003.21	2873.44	1344.38	1226.76	2438.32	1285.57	1.89738	0.924008	1.99246e-07	2.77983e-05	protein_coding	Aldedh
ENSMUSG00000020674	Pxdn	354.358	575.043	289.126	201.362	464.701	245.244	1.897	0.92372	0.000864643	0.0205483	protein_coding	An_peroxidase
ENSMUSG00000017493	Igfbp4	1673.64	2493.04	1046.91	1153.44	2083.34	1100.17	1.8944	0.921738	8.42859e-07	8.85768e-05	protein_coding	-
ENSMUSG00000028386	Slc46a2	888.478	1489.6	516.669	740.392	1189.04	628.53	1.89275	0.920482	0.000112856	0.00446566	protein_coding	-
ENSMUSG00000000489	Pdgfb	238.649	247.082	127.341	130.111	242.866	128.726	1.88694	0.916049	0.00109025	0.0241208	protein_coding	-
ENSMUSG00000072941	Sod3	552.716	523.494	295.388	275.711	538.105	285.55	1.88416	0.913923	1.00216e-05	0.000660292	protein_coding	-
ENSMUSG00000076435	Acsf2	498.994	391.954	260.944	211.688	445.474	236.316	1.88385	0.913687	0.000139832	0.00536266	protein_coding	AMP-binding
ENSMUSG00000022723	Crybg3	287.206	356.402	155.523	186.905	321.804	171.214	1.88081	0.911351	0.000542136	0.0146208	protein_coding	Crystall
ENSMUSG00000001025	S100a6	321.298	538.603	245.287	213.753	429.951	229.52	1.87564	0.907381	0.000876058	0.0207586	protein_coding	-
ENSMUSG00000039007	Cpq	272.742	364.401	154.479	185.872	318.572	170.176	1.87367	0.905868	0.00082143	0.0198428	protein_coding	-
ENSMUSG00000022555	Dgat1	674.623	580.376	396.635	273.646	627.499	335.14	1.8719	0.9045	6.4267e-05	0.00284794	protein_coding	MBOAT
ENSMUSG00000048826	Dact2	1019.68	1531.37	617.915	746.588	1275.53	682.251	1.87058	0.903485	1.14423e-05	0.000740727	protein_coding	-
ENSMUSG00000022817	Itgb5	557.881	841.678	372.628	376.908	699.78	374.768	1.86888	0.902175	6.03912e-05	0.00272248	protein_coding	-
ENSMUSG00000022146	Osmr	475.232	741.246	332.964	321.146	608.239	327.055	1.8616	0.89654	0.000160465	0.0060115	protein_coding	fn3
ENSMUSG00000022816	Fstl1	554.782	852.344	364.278	392.397	703.563	378.338	1.86123	0.896259	8.55368e-05	0.00357707	protein_coding	-
ENSMUSG00000031778	Cx3cl1	389.484	661.255	224.412	340.766	525.369	282.589	1.86072	0.895863	0.0014044	0.0288953	protein_coding	-
ENSMUSG00000031700	Gpt2	381.219	526.16	275.557	212.721	453.689	244.139	1.86013	0.895404	0.000341927	0.0106829	protein_coding	Aminotran_1_2
ENSMUSG00000000253	Gmpr	640.53	519.939	296.432	327.342	580.234	311.887	1.85917	0.894656	2.45356e-05	0.00134605	protein_coding	-
ENSMUSG00000043557	Mdga1	398.782	592.819	258.856	277.776	495.8	268.316	1.84968	0.887279	0.00026969	0.00900321	protein_coding	-
ENSMUSG00000053541	Gvin-ps6	404.98	547.491	249.462	266.417	476.236	257.94	1.84791	0.885893	0.00015504	0.00585202	unprocessed_pseudogene	-
ENSMUSG00000035376	Hacd2	572.345	431.949	315.22	229.243	502.147	272.231	1.84342	0.882384	0.000298131	0.00963065	protein_coding	-
ENSMUSG00000022995	Enah	615.736	927.89	435.254	403.756	771.813	419.505	1.84138	0.88079	6.48541e-05	0.00285217	protein_coding	-
ENSMUSG00000061838	Suclg2	644.663	626.593	353.84	337.668	635.628	345.754	1.83825	0.87833	5.77557e-06	0.00042877	protein_coding	-
ENSMUSG00000050199	Lgr4	283.073	452.391	194.142	206.525	367.732	200.334	1.83792	0.878074	0.00140513	0.0288953	protein_coding	7tm_1
ENSMUSG00000064080	Fbln2	542.385	1086.98	415.423	471.91	814.684	443.666	1.83785	0.878016	0.000931997	0.0217858	protein_coding	EGF_CA
ENSMUSG00000008734	Gprc5b	328.53	287.966	165.96	169.35	308.248	167.655	1.83762	0.877837	0.000612611	0.0160689	protein_coding	-
ENSMUSG00000026932	Nacc2	326.464	359.957	173.267	201.362	343.211	187.314	1.83281	0.874055	0.000418791	0.0124362	protein_coding	-
ENSMUSG00000022836	Mylk	261.378	304.853	161.785	147.665	283.115	154.725	1.83097	0.872611	0.00109098	0.0241208	protein_coding	-
ENSMUSG00000021796	Bmpr1a	526.888	861.232	389.328	369.68	694.06	379.504	1.83062	0.872329	0.000240455	0.00829665	protein_coding	-
ENSMUSG00000032875	Arhgef17	372.954	667.477	277.644	292.233	520.215	284.939	1.82782	0.870126	0.00114282	0.0248261	protein_coding	-
ENSMUSG00000070565	Rasal2	237.616	340.404	168.048	148.698	289.01	158.373	1.82715	0.869599	0.00216511	0.039434	protein_coding	-
ENSMUSG00000021646	Mccc2	276.874	269.302	174.31	124.948	273.088	149.629	1.8252	0.868053	0.00204978	0.037866	protein_coding	Carboxyl_trans
ENSMUSG00000025555	Farp1	290.305	418.617	192.055	197.231	354.461	194.643	1.82315	0.866433	0.00102182	0.0230998	protein_coding	-
ENSMUSG00000017057	Il13ra1	507.259	931.445	380.978	409.952	719.352	395.465	1.82073	0.864519	0.000691052	0.0176134	protein_coding	-
ENSMUSG00000055435	Maf	620.901	950.999	441.517	423.376	785.95	432.447	1.819	0.863144	9.54075e-05	0.00393897	protein_coding	bZIP_Maf
ENSMUSG00000023960	Enpp5	757.272	1021.21	528.15	455.388	889.242	491.769	1.80948	0.855575	2.08476e-05	0.00117152	protein_coding	-
ENSMUSG00000026656	Fcgr2b	359.524	576.821	280.776	237.504	468.172	259.14	1.80877	0.855012	0.00103963	0.0234336	protein_coding	-
ENSMUSG00000003948	Mmd	737.643	874.563	514.581	377.941	806.103	446.261	1.8072	0.853757	3.59293e-05	0.00180025	protein_coding	-
ENSMUSG00000027204	Fbn1	511.391	777.686	359.059	356.256	644.539	357.657	1.80381	0.851046	0.000209916	0.00749952	protein_coding	-
ENSMUSG00000040488	Ltbp4	1379.21	2125.08	943.573	1000.61	1752.14	972.093	1.80331	0.850644	1.28607e-05	0.00079442	protein_coding	EGF_CA
ENSMUSG00000023861	Mpc1	429.775	328.85	224.412	196.199	379.313	210.305	1.80214	0.849712	0.00066071	0.0169999	protein_coding	-
ENSMUSG00000016487	Ppfibp1	510.358	615.038	311.045	313.918	562.698	312.482	1.8018	0.849435	4.90504e-05	0.00230765	protein_coding	SAM_1
ENSMUSG00000020777	Acox1	2114.78	1725.13	1153.37	996.483	1919.96	1074.93	1.78564	0.836437	2.9222e-07	3.78343e-05	protein_coding	-
ENSMUSG00000016494	Cd34	494.861	840.79	376.803	372.778	667.825	374.79	1.78364	0.834827	0.00064348	0.0166625	protein_coding	-
ENSMUSG00000034573	Ptpn13	583.709	971.441	398.722	473.975	777.575	436.349	1.78347	0.83469	0.000464985	0.0132692	protein_coding	Y_phosphatase
ENSMUSG00000001507	Itga3	378.12	453.28	205.624	261.254	415.7	233.439	1.78163	0.833199	0.000538334	0.0145834	protein_coding	-
ENSMUSG00000037736	Limch1	475.232	764.354	313.133	384.136	619.793	348.635	1.77938	0.831372	0.000724854	0.0183085	protein_coding	-
ENSMUSG00000029309	Sparcl1	1135.39	1514.49	720.205	770.338	1324.94	745.272	1.77867	0.830799	4.13213e-06	0.000331061	protein_coding	-
ENSMUSG00000025792	Slc25a10	590.941	775.908	396.635	372.778	683.425	384.706	1.7778	0.830091	5.9538e-05	0.00269906	protein_coding	-
ENSMUSG00000022265	Ank	545.484	480.832	325.658	252.993	513.158	289.326	1.77313	0.826295	0.000211182	0.00752134	protein_coding	-
ENSMUSG00000021375	Kif13a	417.378	559.934	243.2	308.755	488.656	275.977	1.77192	0.825317	0.000551838	0.0147852	protein_coding	-
ENSMUSG00000001911	Nfix	802.729	1230.08	475.962	672.239	1016.4	574.1	1.77138	0.824874	0.000312612	0.00997892	protein_coding	MH1
ENSMUSG00000034751	Mast4	1234.57	1560.7	766.131	813.708	1397.64	789.92	1.77009	0.823822	1.48001e-06	0.00013346	protein_coding	Pkinase
ENSMUSG00000031586	Rbpms	361.59	567.044	247.375	278.809	464.317	263.092	1.76677	0.821116	0.00130583	0.0274969	protein_coding	RRM_1
ENSMUSG00000091491	Vmn2r97	975.259	1063.87	559.464	595.825	1019.57	577.644	1.76541	0.820004	1.29508e-06	0.000123242	protein_coding	-
ENSMUSG00000030737	Slco2b1	649.828	1053.21	454.042	512.182	851.519	483.112	1.76397	0.818823	0.000327625	0.010356	protein_coding	-
ENSMUSG00000042363	Lgalsl	244.848	319.962	155.523	165.22	282.405	160.371	1.76263	0.817733	0.00278693	0.0474776	protein_coding	-
ENSMUSG00000028565	Nfia	479.365	518.161	321.483	244.732	498.763	283.107	1.76235	0.817505	0.000273244	0.00908047	protein_coding	-
ENSMUSG00000037820	Tgm2	523.789	771.464	403.941	333.538	647.626	368.739	1.75793	0.813879	0.000404661	0.0121278	protein_coding	Transglut_core
ENSMUSG00000033420	Antxr1	389.484	604.373	257.812	311.853	496.928	284.833	1.74637	0.804359	0.00143456	0.0292773	protein_coding	-
ENSMUSG00000046532	Ar	363.656	567.933	268.25	266.417	465.794	267.334	1.74437	0.802705	0.00145586	0.0296	protein_coding	Androgen_recep
ENSMUSG00000058997	Vwa8	1032.08	650.59	537.544	428.539	841.335	483.042	1.74048	0.799483	0.000527729	0.0144492	protein_coding	AAA_5
ENSMUSG00000044080	S100a1	445.272	479.943	301.651	230.275	462.608	265.963	1.73997	0.799064	0.000490269	0.0136802	protein_coding	-
ENSMUSG00000021947	Cryl1	399.815	443.503	255.725	230.275	421.659	243	1.73596	0.79573	0.000431189	0.0126879	protein_coding	3HCDH_N
ENSMUSG00000039607	Rbms3	464.901	755.466	360.102	343.864	610.184	351.983	1.73536	0.795233	0.00101509	0.0230087	protein_coding	RRM_1
ENSMUSG00000031871	Cdh5	541.351	423.061	330.877	225.112	482.206	277.995	1.7337	0.793856	0.00142935	0.0292139	protein_coding	Cadherin
ENSMUSG00000021957	Tkt	6824.75	5891.75	3970.52	3366.36	6358.25	3668.44	1.7331	0.793354	1.56346e-08	3.28611e-06	protein_coding	-
ENSMUSG00000023913	Pla2g7	300.636	337.738	181.617	186.905	319.187	184.261	1.73302	0.793292	0.00148117	0.0300392	protein_coding	PAF-AH_p_II
ENSMUSG00000022309	Angpt1	325.431	358.18	218.149	176.579	341.805	197.364	1.73263	0.792962	0.00148491	0.0300772	protein_coding	Fibrinogen_C
ENSMUSG00000042284	Itga1	428.742	568.822	290.17	287.07	498.782	288.62	1.72965	0.790481	0.000468293	0.0133095	protein_coding	-
ENSMUSG00000030861	Acadsb	939.1	1036.32	616.871	526.639	987.711	571.755	1.72802	0.78912	7.90761e-06	0.000549257	protein_coding	-
ENSMUSG00000023959	Clic5	1884.4	2878.77	1300.54	1457.03	2381.58	1378.79	1.72792	0.789041	2.85484e-05	0.00151832	protein_coding	-
ENSMUSG00000037936	Scarb1	780.001	1116.31	530.238	570.009	948.157	550.123	1.72471	0.786354	0.000102603	0.00414096	protein_coding	-
ENSMUSG00000041444	Arhgap32	327.497	385.732	204.58	209.623	356.615	207.101	1.72297	0.784898	0.00115945	0.0250527	protein_coding	-
ENSMUSG00000020044	Timp3	727.312	799.017	460.305	426.474	763.164	443.39	1.72174	0.783866	2.08418e-05	0.00117152	protein_coding	-
ENSMUSG00000032561	Acpp	516.557	799.905	373.672	392.397	658.231	383.035	1.72007	0.782466	0.000685131	0.0176002	protein_coding	Acid_phosphat_A
ENSMUSG00000009418	Nav1	465.934	601.707	281.819	339.734	533.82	310.776	1.71884	0.781436	0.000502195	0.013917	protein_coding	-
ENSMUSG00000035493	Tgfbi	603.338	973.218	392.46	525.606	788.278	459.033	1.7185	0.781153	0.00115844	0.0250527	protein_coding	-
ENSMUSG00000068747	Sort1	917.405	1014.1	591.821	532.834	965.754	562.328	1.71794	0.780676	7.23464e-06	0.000513533	protein_coding	-
ENSMUSG00000003865	Gys1	596.106	467.5	355.927	263.319	531.803	309.623	1.71664	0.779588	0.000828689	0.0198984	protein_coding	-
ENSMUSG00000041548	Hspb8	524.822	639.036	351.752	327.342	581.929	339.547	1.71493	0.778147	0.000177896	0.00652849	protein_coding	-
ENSMUSG00000029135	Fosl2	428.742	694.14	321.483	334.57	561.441	328.027	1.71339	0.776853	0.00156414	0.0311367	protein_coding	-
ENSMUSG00000022892	App	1806.92	2709.9	1347.51	1292.85	2258.41	1320.18	1.71137	0.775151	2.57367e-05	0.00140243	protein_coding	-
ENSMUSG00000005360	Slc1a3	479.365	793.684	424.817	320.114	636.524	372.465	1.71065	0.774543	0.00222387	0.0401779	protein_coding	SDF
ENSMUSG00000060376	Bckdha	352.292	288.855	204.58	170.383	320.573	187.482	1.7088	0.772981	0.0028199	0.0477878	protein_coding	-
ENSMUSG00000026858	Miga2	490.729	347.514	252.594	237.504	419.122	245.049	1.70861	0.772824	0.00169526	0.032897	protein_coding	-
ENSMUSG00000049313	Sorl1	1550.7	1869.11	1011.42	991.32	1709.91	1001.37	1.70815	0.772435	9.79982e-07	0.00010038	protein_coding	Ldl_recept_a
ENSMUSG00000024187	Fam234a	376.053	365.29	232.762	201.362	370.672	217.062	1.7076	0.771973	0.00107491	0.023962	protein_coding	-
ENSMUSG00000035133	Arhgap5	856.451	1013.21	570.945	524.573	934.832	547.759	1.70743	0.771824	1.72458e-05	0.000993262	protein_coding	RhoGAP
ENSMUSG00000032194	Kank2	314.067	439.948	218.149	224.08	377.007	221.114	1.70685	0.771338	0.00227749	0.0409088	protein_coding	-
ENSMUSG00000033565	Rbfox2	443.206	615.038	311.045	309.787	529.122	310.416	1.70613	0.770727	0.000688261	0.0176134	protein_coding	-
ENSMUSG00000068036	Afdn	500.027	753.689	356.971	380.006	626.858	368.489	1.70274	0.767858	0.00080064	0.0195438	protein_coding	DIL
ENSMUSG00000026070	Il18r1	366.755	548.38	296.432	241.634	457.567	269.033	1.70268	0.767807	0.00239168	0.0422565	protein_coding	TIR
ENSMUSG00000027002	Nckap1	1145.72	1575.81	787.007	815.774	1360.77	801.39	1.6989	0.764601	2.83632e-05	0.00151495	protein_coding	-
ENSMUSG00000022010	Tsc22d1	3894.84	5771.76	2938.23	2781.89	4833.3	2860.06	1.69028	0.757265	1.049e-05	0.000687326	protein_coding	-
ENSMUSG00000004558	Ndrg2	663.259	520.827	387.241	312.885	592.043	350.063	1.69025	0.757238	0.000523472	0.014408	protein_coding	Ndr
ENSMUSG00000056602	Fry	566.146	659.478	372.628	353.158	612.812	362.893	1.68954	0.756629	0.000151478	0.00575475	protein_coding	-
ENSMUSG00000055053	Nfic	921.537	1191.86	579.295	672.239	1056.7	625.767	1.68947	0.756573	5.4553e-05	0.00251535	protein_coding	MH1
ENSMUSG00000019066	Rab3d	419.444	639.924	293.301	334.57	529.684	313.936	1.68891	0.756092	0.00180854	0.0346384	protein_coding	-
ENSMUSG00000034462	Pkd2	339.894	456.835	227.543	244.732	398.365	236.138	1.68858	0.755806	0.00195611	0.0366137	protein_coding	-
ENSMUSG00000027546	Atp9a	356.424	479.943	257.812	238.536	418.184	248.174	1.68669	0.754192	0.00171999	0.0332175	protein_coding	-
ENSMUSG00000027984	Hadh	2005.27	1303.85	1110.58	850.883	1654.56	980.73	1.68636	0.753917	0.000274021	0.00908762	protein_coding	3HCDH_N
ENSMUSG00000018042	Cyb5r3	1012.45	1171.42	610.609	687.728	1091.93	649.168	1.68257	0.750669	1.34581e-05	0.000818822	protein_coding	-
ENSMUSG00000070780	Rbm47	365.722	441.726	219.193	261.254	403.724	240.223	1.68158	0.749817	0.00157238	0.0312622	protein_coding	RRM_1
ENSMUSG00000039953	Clstn1	1335.82	2195.3	980.105	1125.56	1765.56	1052.83	1.67774	0.746521	0.00031982	0.010149	protein_coding	Cadherin
ENSMUSG00000020432	Tcn2	734.544	1046.99	536.5	528.704	890.766	532.602	1.67371	0.743051	0.000250126	0.00852219	protein_coding	-
ENSMUSG00000026872	Zeb2	493.828	764.354	426.904	327.342	629.091	377.123	1.66973	0.739617	0.00228635	0.040977	protein_coding	-
ENSMUSG00000020841	Cpd	909.14	1221.19	637.747	639.195	1065.16	638.471	1.66931	0.739252	7.76832e-05	0.00331722	protein_coding	-
ENSMUSG00000039899	Fgl2	435.974	631.925	316.264	324.244	533.95	320.254	1.6689	0.738899	0.00142857	0.0292139	protein_coding	Fibrinogen_C
ENSMUSG00000029287	Tgfbr3	1214.94	1586.48	907.041	773.436	1400.71	840.238	1.66784	0.737982	4.00689e-05	0.0019706	protein_coding	-
ENSMUSG00000029761	Cald1	472.133	765.243	358.015	385.169	618.688	371.592	1.66663	0.736931	0.00216858	0.039434	protein_coding	-
ENSMUSG00000030103	Bhlhe40	508.292	383.066	259.9	274.678	445.679	267.289	1.66587	0.736274	0.00160612	0.0316992	protein_coding	HLH
ENSMUSG00000028556	Dock7	401.881	611.483	294.345	315.983	506.682	305.164	1.6621	0.733009	0.00249096	0.0433947	protein_coding	Ded_cyto
ENSMUSG00000015846	Rxra	905.007	1169.64	628.353	622.673	1037.32	625.513	1.6593	0.730573	6.4406e-05	0.00284794	protein_coding	-
ENSMUSG00000006356	Crip2	566.146	869.231	428.992	437.833	717.688	433.412	1.65739	0.728911	0.00111773	0.0244568	protein_coding	LIM
ENSMUSG00000006205	Htra1	589.908	1022.99	499.968	475.007	806.449	487.488	1.6558	0.727525	0.00224656	0.0404275	protein_coding	PDZ
ENSMUSG00000030088	Aldh1l1	649.828	523.494	349.665	359.353	586.661	354.509	1.65374	0.725731	0.000456783	0.0131899	protein_coding	-
ENSMUSG00000030064	Frmd4b	583.709	844.345	389.328	476.04	714.027	432.684	1.65145	0.723735	0.00111225	0.0244568	protein_coding	-
ENSMUSG00000061436	Hipk2	658.093	892.339	432.123	509.084	775.216	470.604	1.64836	0.721027	0.000498803	0.0138541	protein_coding	-
ENSMUSG00000037833	Sh2d4b	519.656	814.126	359.059	451.257	666.891	405.158	1.64738	0.720174	0.00250447	0.0435831	protein_coding	SH2
ENSMUSG00000042082	Arsb	484.53	634.592	328.789	351.092	559.561	339.941	1.64732	0.72012	0.000871643	0.0206843	protein_coding	Sulfatase
ENSMUSG00000030161	Gabarapl1	649.828	775.02	421.685	446.094	712.424	433.89	1.64276	0.716124	0.000194055	0.00699462	protein_coding	-
ENSMUSG00000042428	Mgat3	1019.68	1640.69	754.65	866.372	1330.19	810.511	1.64212	0.715561	0.000691083	0.0176134	protein_coding	-
ENSMUSG00000017466	Timp2	2326.57	3591.58	1750.41	1865.95	2959.07	1808.18	1.63701	0.711059	0.000118095	0.00463895	protein_coding	-
ENSMUSG00000030554	Synm	1631.29	2290.4	1088.66	1308.34	1960.84	1198.5	1.63668	0.71077	0.000101272	0.00412407	protein_coding	-
ENSMUSG00000021327	Zkscan3	2897.88	2504.59	1695.09	1611.93	2701.24	1653.51	1.63332	0.707811	6.91365e-07	7.45937e-05	protein_coding	SCAN
ENSMUSG00000025465	Echs1	1415.37	953.665	803.707	646.423	1184.52	725.065	1.63277	0.707324	0.000623174	0.0162431	protein_coding	ECH
ENSMUSG00000067336	Bmpr2	814.093	1142.09	649.228	550.389	978.09	599.809	1.63179	0.706452	0.000458081	0.0131899	protein_coding	-
ENSMUSG00000024621	Csf1r	899.842	1562.48	701.417	810.611	1231.16	756.014	1.62952	0.704445	0.00180489	0.0346095	protein_coding	Pkinase_Tyr
ENSMUSG00000016382	Pls3	406.014	488.831	267.206	282.939	447.422	275.073	1.62757	0.702722	0.00161901	0.0318372	protein_coding	CH
ENSMUSG00000042249	Grk3	490.729	482.61	327.745	270.548	486.669	299.147	1.62689	0.702118	0.00113059	0.0246597	protein_coding	Pkinase
ENSMUSG00000024074	Crim1	540.318	682.586	421.685	331.473	611.452	376.579	1.62484	0.700296	0.00124953	0.0265734	protein_coding	-
ENSMUSG00000026657	Frmd4a	863.683	1294.96	651.316	680.5	1079.32	665.908	1.62192	0.697705	0.000588056	0.0155508	protein_coding	-
ENSMUSG00000036617	Etl4	500.027	586.597	310.001	360.386	543.312	335.194	1.62163	0.697441	0.00094641	0.0219437	protein_coding	-
ENSMUSG00000032012	Nectin1	960.796	1229.19	553.201	798.219	1094.99	675.71	1.62104	0.696917	0.000744122	0.0186422	protein_coding	V-set
ENSMUSG00000045294	Insig1	1142.62	982.106	651.316	659.847	1062.36	655.582	1.61987	0.695877	4.1078e-05	0.00200019	protein_coding	-
ENSMUSG00000034981	Parm1	1078.57	1287.85	725.424	736.262	1183.21	730.843	1.61962	0.695653	3.4446e-05	0.0017421	protein_coding	-
ENSMUSG00000030257	Srgap3	420.477	511.051	257.812	320.114	465.764	288.963	1.61271	0.68949	0.00255101	0.0442029	protein_coding	-
ENSMUSG00000036620	Mgat4b	432.875	578.598	335.052	293.265	505.736	314.159	1.61126	0.688191	0.00242523	0.042663	protein_coding	-
ENSMUSG00000023921	Mmut	798.597	835.457	550.07	464.681	817.027	507.375	1.6106	0.687594	0.000169581	0.00630921	protein_coding	MM_CoA_mutase
ENSMUSG00000040006	Ginm1	640.53	552.824	376.803	367.614	596.677	372.209	1.60231	0.680156	0.000633171	0.0164482	protein_coding	-
ENSMUSG00000028967	Errfi1	598.173	769.687	432.123	424.409	683.93	428.266	1.5981	0.676358	0.000765486	0.0190703	protein_coding	-
ENSMUSG00000031299	Pdha1	3765.7	2808.56	2237.85	1879.38	3287.13	2058.62	1.59641	0.674828	4.97965e-05	0.00233596	protein_coding	-
ENSMUSG00000036256	Igfbp7	978.358	1275.4	771.35	642.293	1126.88	706.821	1.59517	0.673711	0.000331575	0.0104198	protein_coding	I-set
ENSMUSG00000026509	Capn2	1045.51	1382.95	767.175	756.914	1214.23	762.044	1.59425	0.672882	0.000177676	0.00652849	protein_coding	Peptidase_C2
ENSMUSG00000024098	Twsg1	1855.47	2948.1	1544.79	1476.65	2401.78	1510.72	1.59045	0.669435	0.000499071	0.0138541	protein_coding	-
ENSMUSG00000024143	Rhoq	528.954	497.719	369.496	281.907	513.337	325.702	1.57595	0.656219	0.00273075	0.0467665	protein_coding	-
ENSMUSG00000073902	Gvin3	688.054	947.444	486.399	552.454	817.749	519.427	1.5754	0.655721	0.00128545	0.0271589	unprocessed_pseudogene	-
ENSMUSG00000028961	Pgd	2217.06	1945.55	1351.69	1299.04	2081.3	1325.37	1.57002	0.650786	8.29974e-06	0.000569166	protein_coding	NAD_binding_2
ENSMUSG00000002365	Snx9	573.378	778.575	421.685	440.931	675.976	431.308	1.5685	0.649383	0.00181147	0.0346534	protein_coding	-
ENSMUSG00000022037	Clu	1073.4	1794.45	964.448	865.34	1433.93	914.894	1.56826	0.649162	0.00234521	0.0417545	protein_coding	-
ENSMUSG00000030934	Oat	1438.09	2221.07	1177.38	1160.67	1829.58	1169.02	1.5658	0.646904	0.000767622	0.0190832	protein_coding	Aminotran_3
ENSMUSG00000048120	Entpd1	644.663	912.781	525.019	471.91	778.722	498.464	1.5635	0.64478	0.00199973	0.0372853	protein_coding	-
ENSMUSG00000038301	Snx10	606.438	550.157	425.86	313.918	578.297	369.889	1.56316	0.644461	0.00290061	0.0488486	protein_coding	PX
ENSMUSG00000054263	Lifr	3184.06	4388.81	2559.34	2292.43	3786.44	2425.88	1.56123	0.642685	9.0552e-05	0.00375178	protein_coding	-
ENSMUSG00000027195	Hsd17b12	1181.88	1067.43	787.007	653.652	1124.66	720.329	1.56102	0.642489	0.000192316	0.00696294	protein_coding	adh_short
ENSMUSG00000022389	Tef	1047.58	1070.1	687.848	671.206	1058.84	679.527	1.5583	0.639973	7.8449e-05	0.0033411	protein_coding	-
ENSMUSG00000041308	Sntb2	671.524	1012.32	515.625	565.878	841.924	540.752	1.55817	0.639851	0.00276976	0.0473846	protein_coding	PDZ
ENSMUSG00000026483	Niban1	848.186	1279.85	639.834	726.968	1064.02	683.401	1.55797	0.639664	0.00194585	0.0365332	protein_coding	-
ENSMUSG00000025151	Maged1	952.531	1436.27	758.825	777.567	1194.4	768.196	1.55582	0.637671	0.00140111	0.0288862	protein_coding	MAGE
ENSMUSG00000046027	Stard5	668.424	838.123	483.268	487.399	753.274	485.333	1.55304	0.635092	0.000954582	0.0220071	protein_coding	-
ENSMUSG00000040997	Abhd4	517.59	573.266	336.096	368.647	545.428	352.371	1.54837	0.630747	0.00187219	0.0354571	protein_coding	Abhydrolase_1
ENSMUSG00000038146	Notch3	1518.68	1805.12	903.909	1251.54	1661.9	1077.73	1.54233	0.62511	0.000608189	0.0159788	protein_coding	-
ENSMUSG00000086583	Gm15500	951.498	1035.43	578.252	710.446	993.465	644.349	1.54204	0.624842	0.000450234	0.0131054	transcribed_processed_pseudogene	-
ENSMUSG00000070047	Fat1	975.259	1433.61	720.205	843.655	1204.43	781.93	1.54122	0.62407	0.00179224	0.0344484	protein_coding	Cadherin
ENSMUSG00000026463	Atp2b4	673.59	826.569	486.399	488.432	750.079	487.415	1.53978	0.622726	0.00104212	0.0234571	protein_coding	-
ENSMUSG00000026335	Pam	598.173	807.016	460.305	454.355	702.594	457.33	1.5375	0.620582	0.00240649	0.0424098	protein_coding	Cu2_monoox_C
ENSMUSG00000020108	Ddit4	2140.61	2656.57	1845.39	1279.42	2398.59	1562.41	1.53556	0.618761	0.000796122	0.0195394	protein_coding	-
ENSMUSG00000001119	Col6a1	1054.81	1470.05	819.364	826.1	1262.43	822.732	1.53532	0.61854	0.000840758	0.0200987	protein_coding	VWA
ENSMUSG00000072704	Smim10l1	644.663	627.481	474.918	354.19	636.072	414.554	1.53438	0.617654	0.00289561	0.0488151	protein_coding	-
ENSMUSG00000038393	Txnip	7540.7	8582.99	6173.93	4335.99	8061.84	5254.96	1.53423	0.617515	0.000162932	0.00607579	protein_coding	-
ENSMUSG00000068227	Il2rb	902.941	1214.08	677.41	705.283	1058.51	691.347	1.53201	0.615421	0.000957912	0.0220524	protein_coding	-
ENSMUSG00000020741	Cluh	1728.4	1592.7	1092.83	1080.13	1660.55	1086.48	1.52812	0.611755	3.3424e-05	0.00170114	protein_coding	-
ENSMUSG00000039952	Dag1	1519.71	1487.82	932.091	1038.82	1503.77	985.456	1.52585	0.609611	6.1625e-05	0.00275508	protein_coding	-
ENSMUSG00000071657	Bscl2	870.915	832.79	601.215	516.312	851.853	558.764	1.52441	0.608252	0.000647974	0.0167521	protein_coding	-
ENSMUSG00000031555	Adam9	526.888	608.817	379.934	365.549	567.852	372.742	1.52421	0.608063	0.0024548	0.0429963	protein_coding	-
ENSMUSG00000025558	Dock9	831.656	928.779	539.632	619.575	880.218	579.603	1.51905	0.603169	0.000730035	0.018367	protein_coding	Ded_cyto
ENSMUSG00000024042	Sik1	663.259	914.559	529.194	511.149	788.909	520.172	1.5178	0.601979	0.00284311	0.0480301	protein_coding	Pkinase
ENSMUSG00000063286	Gvin-ps7	2196.4	3377.38	1825.56	1857.69	2786.89	1841.63	1.51379	0.598163	0.0011232	0.0245315	transcribed_unprocessed_pseudogene	-
ENSMUSG00000021371	Mcur1	883.312	771.464	549.026	544.193	827.388	546.61	1.51308	0.597487	0.000803553	0.0195854	protein_coding	-
ENSMUSG00000029103	Lrpap1	889.511	1149.2	653.403	699.087	1019.35	676.245	1.50821	0.592837	0.00118224	0.0254432	protein_coding	-
ENSMUSG00000031400	G6pdx	1026.91	1003.44	721.249	625.771	1015.18	673.51	1.50726	0.591931	0.000460474	0.0131899	protein_coding	-
ENSMUSG00000031996	Aplp2	3824.59	4718.55	2914.22	2760.21	4271.57	2837.21	1.50583	0.59056	3.74536e-05	0.0018552	protein_coding	-
ENSMUSG00000025950	Idh1	1077.54	1109.2	730.643	724.903	1093.37	727.773	1.50247	0.58734	0.00024096	0.00829665	protein_coding	-
ENSMUSG00000002602	Axl	1838.94	2493.04	1327.68	1559.26	2165.99	1443.47	1.50104	0.58596	0.000717009	0.0181597	protein_coding	Pkinase_Tyr
ENSMUSG00000053477	Tcf4	1203.58	1531.37	927.916	896.318	1367.48	912.117	1.49994	0.584905	0.000566102	0.0150687	protein_coding	-
ENSMUSG00000000168	Dlat	1605.46	1123.42	973.842	846.752	1364.44	910.297	1.49812	0.583151	0.00220833	0.0400221	protein_coding	Biotin_lipoyl
ENSMUSG00000026663	Atf6	646.729	706.583	461.349	444.029	676.656	452.689	1.4952	0.580343	0.00182306	0.0347519	protein_coding	bZIP_1
ENSMUSG00000055675	Kbtbd11	1498.01	1932.22	1122.06	1181.32	1715.12	1151.69	1.48981	0.57513	0.000509423	0.0140932	protein_coding	-
ENSMUSG00000063450	Syne2	829.59	924.335	570.945	613.379	876.963	592.162	1.48138	0.566939	0.00115092	0.0249685	protein_coding	CH
ENSMUSG00000017009	Sdc4	731.444	879.007	558.42	532.834	805.226	545.627	1.47656	0.562244	0.00222438	0.0401779	protein_coding	-
ENSMUSG00000054364	Rhob	1073.4	1283.4	850.677	750.718	1178.4	800.698	1.47235	0.55812	0.00108643	0.0240906	protein_coding	-
ENSMUSG00000000184	Ccnd2	2536.29	3406.71	2014.49	2031.17	2971.5	2022.83	1.46941	0.555236	0.000515558	0.0142386	protein_coding	-
ENSMUSG00000020821	Kif1c	1677.78	1556.26	1095.96	1110.07	1617.02	1103.02	1.46575	0.551639	0.000180768	0.00661888	protein_coding	-
ENSMUSG00000037112	Sik2	914.305	816.792	603.302	582.4	865.549	592.851	1.45951	0.545484	0.00171471	0.0331551	protein_coding	Pkinase
ENSMUSG00000026814	Eng	712.848	715.471	510.406	469.844	714.16	490.125	1.45716	0.543155	0.00278335	0.0474776	protein_coding	-
ENSMUSG00000054889	Dsp	4058.07	5329.15	3031.12	3415.92	4693.61	3223.52	1.4563	0.542309	0.000451045	0.0131054	protein_coding	-
ENSMUSG00000000326	Comt	1114.73	1032.77	733.774	747.62	1073.75	740.697	1.44934	0.535391	0.000938719	0.0218593	protein_coding	-
ENSMUSG00000020572	Nampt	1541.41	1697.58	1178.42	1057.41	1619.49	1117.92	1.44899	0.535047	0.000443675	0.0129377	protein_coding	-
ENSMUSG00000027187	Cat	2826.6	2399.72	1928.9	1704.86	2613.16	1816.88	1.43798	0.524045	0.000410475	0.0122567	protein_coding	Catalase
ENSMUSG00000022564	Grina	1233.54	1279.85	856.94	897.351	1256.69	877.145	1.43282	0.518862	0.000785048	0.0193973	protein_coding	-
ENSMUSG00000034312	Iqsec1	1082.7	1271.85	777.613	868.438	1177.28	823.025	1.43092	0.516939	0.00205959	0.0379208	protein_coding	Sec7
ENSMUSG00000001521	Tulp3	931.868	1086.09	673.235	743.49	1008.98	708.363	1.4249	0.510864	0.0030088	0.0498919	protein_coding	Tub
ENSMUSG00000064373	Selenop	6699.74	9494.88	5922.38	5463.62	8097.31	5693	1.42251	0.508437	0.00155171	0.0310885	protein_coding	-
ENSMUSG00000001891	Ugp2	1065.14	943	748.387	663.978	1004.07	706.182	1.42142	0.507337	0.00301814	0.0499955	protein_coding	-
ENSMUSG00000032549	Rab6b	1087.87	1080.76	694.111	836.426	1084.31	765.268	1.41682	0.502653	0.00297313	0.0495588	protein_coding	Ras
ENSMUSG00000031453	Rasa3	1763.52	2176.63	1410.14	1382.68	1970.08	1396.41	1.41129	0.497018	0.00133332	0.0279151	protein_coding	C2
ENSMUSG00000026678	Rgs5	1256.27	1423.83	1018.72	882.894	1340.05	950.81	1.4098	0.495493	0.00228296	0.0409616	protein_coding	-
ENSMUSG00000003882	Il7r	1349.25	1568.7	1013.51	1060.51	1458.97	1037.01	1.40735	0.492979	0.00162691	0.0319235	protein_coding	fn3
ENSMUSG00000022272	Myo10	1513.51	1710.91	1044.82	1253.61	1612.21	1149.21	1.40315	0.488666	0.00231823	0.0413196	protein_coding	Myosin_head
ENSMUSG00000027332	Ivd	1550.7	1545.6	1190.95	1016.1	1548.15	1103.53	1.40295	0.488465	0.00155433	0.0310943	protein_coding	-
ENSMUSG00000028405	Aco1	1127.13	1124.31	842.327	769.306	1125.72	805.816	1.39702	0.482351	0.00253336	0.0439442	protein_coding	Aconitase
ENSMUSG00000032411	Tfdp2	1474.25	1672.69	1155.46	1108.01	1573.47	1131.73	1.3907	0.475814	0.00170342	0.0329763	protein_coding	-
ENSMUSG00000016756	Cmah	3331.79	2948.98	2318.22	2289.33	3140.39	2303.78	1.36293	0.446712	0.000945994	0.0219437	protein_coding	-
ENSMUSG00000030168	Adipor2	2947.47	2781	2187.75	2068.35	2864.24	2128.05	1.34584	0.428506	0.00127496	0.0270078	protein_coding	-
ENSMUSG00000038615	Nfe2l1	2911.31	3108.08	2107.38	2415.31	3009.7	2261.35	1.33102	0.412533	0.00289118	0.0487913	protein_coding	-
ENSMUSG00000032216	Nedd4	7780.38	9007.82	6490.19	6344.45	8394.1	6417.32	1.30815	0.387523	0.00235768	0.0418336	protein_coding	HECT
ENSMUSG00000092341	Malat1	17583.6	16756.2	23230.3	21346.4	17169.9	22288.3	-1.29812	-0.376426	0.00137273	0.0284459	lncRNA	-
ENSMUSG00000026355	Mcm6	4191.34	4063.52	5504.87	5342.8	4127.43	5423.84	-1.31414	-0.394121	0.00121053	0.0259143	protein_coding	MCM
ENSMUSG00000034349	Smc4	8440.54	6904.07	10211.3	10051.6	7672.31	10131.4	-1.32066	-0.401261	0.00267438	0.0459472	protein_coding	SMC_N
ENSMUSG00000009575	Cbx5	4739.92	4162.17	6019.45	5841.56	4451.05	5930.51	-1.33256	-0.414199	0.00123602	0.0263901	protein_coding	-
ENSMUSG00000024966	Stip1	2737.75	2756.12	3610.42	3728.81	2746.93	3669.61	-1.33588	-0.417794	0.000950407	0.0219734	protein_coding	TPR_1
ENSMUSG00000003031	Cdkn1b	3758.47	3163.18	4841.03	4404.15	3460.82	4622.59	-1.33594	-0.417855	0.00259211	0.0446901	protein_coding	-
ENSMUSG00000036752	Tubb4b	3190.25	2782.78	4125	3857.89	2986.52	3991.44	-1.33673	-0.418711	0.00186514	0.0353873	protein_coding	Tubulin
ENSMUSG00000058799	Nap1l1	3510.52	3741.78	5226.18	4496.05	3626.15	4861.12	-1.34046	-0.422729	0.00158489	0.0314423	protein_coding	-
ENSMUSG00000001525	Tubb5	17514.4	15507.5	22589.4	21696.5	16510.9	22142.9	-1.34116	-0.423478	0.0004657	0.0132692	protein_coding	-
ENSMUSG00000028312	Smc2	2310.04	1944.66	3032.17	2765.37	2127.35	2898.77	-1.363	-0.446786	0.00201321	0.0374504	protein_coding	SMC_N
ENSMUSG00000000409	Lck	15560.8	11724.8	18094.9	19111.8	13642.8	18603.4	-1.3637	-0.44753	0.00208187	0.0382441	protein_coding	Pkinase_Tyr
ENSMUSG00000076490	Trbc1	9851.77	7591.1	12127.6	11666.6	8721.44	11897.1	-1.36427	-0.44813	0.00168317	0.0327015	TR_C_gene	C1-set
ENSMUSG00000055612	Cdca7	5115.98	3936.42	6269.96	6098.68	4526.2	6184.32	-1.36661	-0.450604	0.00205922	0.0379208	protein_coding	-
ENSMUSG00000029385	Ccng2	3171.66	2556.14	3930.86	3899.19	2863.9	3915.02	-1.3674	-0.451434	0.00163129	0.0319235	protein_coding	-
ENSMUSG00000026434	Nucks1	4520.9	3979.09	6240.73	5381.01	4249.99	5810.87	-1.36742	-0.451456	0.000944992	0.0219437	protein_coding	-
ENSMUSG00000015749	Anp32e	7263.82	6516.56	9920.04	9011.72	6890.19	9465.88	-1.37392	-0.458294	0.000287384	0.00937707	protein_coding	-
ENSMUSG00000042029	Ncapg2	1741.83	1449.61	2211.76	2171.61	1595.72	2191.69	-1.37401	-0.458393	0.00201578	0.0374551	protein_coding	-
ENSMUSG00000028896	Rcc1	856.451	872.786	1145.02	1243.28	864.618	1194.15	-1.38106	-0.465778	0.00300686	0.0498919	protein_coding	-
ENSMUSG00000037474	Dtl	1138.49	981.217	1500.95	1429.15	1059.85	1465.05	-1.3829	-0.467695	0.00265456	0.0456551	protein_coding	-
ENSMUSG00000029657	Hsph1	1773.86	1551.82	2120.95	2480.37	1662.84	2300.66	-1.38397	-0.468808	0.00182829	0.0348105	protein_coding	HSP70
ENSMUSG00000018362	Kpna2	3104.51	2466.38	4027.93	3699.9	2785.44	3863.91	-1.38756	-0.472554	0.001398	0.0288587	protein_coding	Arm
ENSMUSG00000006678	Pola1	946.332	929.668	1248.36	1357.9	938	1303.13	-1.38937	-0.474428	0.00206673	0.0380091	protein_coding	-
ENSMUSG00000030978	Rrm1	3758.47	3162.29	4902.61	4750.07	3460.38	4826.34	-1.39502	-0.48029	0.00039451	0.0119118	protein_coding	Ribonuc_red_lgC
ENSMUSG00000025014	Dntt	18992.8	13724.6	23483.9	22178.7	16358.7	22831.3	-1.39576	-0.481049	0.00155789	0.0311237	protein_coding	-
ENSMUSG00000025324	Atp10a	2185.04	1781.12	2698.16	2838.69	1983.08	2768.42	-1.39652	-0.481838	0.00109805	0.024244	protein_coding	E1-E2_ATPase
ENSMUSG00000052949	Rnf157	1530.04	1176.75	1857.92	1922.75	1353.4	1890.33	-1.3975	-0.48285	0.00297171	0.0495588	protein_coding	-
ENSMUSG00000104876	Trdc	1358.54	1258.52	1871.49	1791.6	1308.53	1831.55	-1.39998	-0.485409	0.000731934	0.018367	TR_C_gene	-
ENSMUSG00000030678	Maz	7969.44	6345.03	9856.37	10199.2	7157.23	10027.8	-1.40125	-0.486713	0.000428423	0.0126295	protein_coding	zf-C2H2
ENSMUSG00000076498	Trbc2	15801.5	12303.4	19637.6	19927.6	14052.5	19782.6	-1.40787	-0.493509	0.00038564	0.0116876	TR_C_gene	C1-set
ENSMUSG00000023004	Tuba1b	7714.26	7104.05	10953.4	9972.06	7409.15	10462.7	-1.41221	-0.497951	5.5554e-05	0.00255422	protein_coding	Tubulin
ENSMUSG00000029910	Mad2l1	1141.59	927.002	1510.34	1412.63	1034.3	1461.49	-1.41381	-0.499585	0.00217859	0.0395716	protein_coding	HORMA
ENSMUSG00000041859	Mcm3	2365.83	2077.98	3096.88	3194.94	2221.9	3145.91	-1.4162	-0.502025	0.000228918	0.00796734	protein_coding	MCM
ENSMUSG00000003038	Hmgn2	4048.77	2916.99	4899.48	4964.86	3482.88	4932.17	-1.41651	-0.502343	0.00155212	0.0310885	protein_coding	-
ENSMUSG00000030742	Lat	7356.8	5622.45	8957.68	9461.94	6489.62	9209.81	-1.41937	-0.505249	0.000522211	0.0143977	protein_coding	-
ENSMUSG00000030528	Blm	651.895	624.815	867.377	950.015	638.355	908.696	-1.42377	-0.509715	0.00268625	0.0461021	protein_coding	DEAD
ENSMUSG00000027342	Pcna	4855.63	4334.6	6830.47	6296.95	4595.12	6563.71	-1.42856	-0.514565	6.09991e-05	0.00273465	protein_coding	PCNA_C
ENSMUSG00000037894	H2az1	4092.16	3612.91	5501.74	5540.03	3852.53	5520.89	-1.43326	-0.519305	5.12073e-05	0.00237461	protein_coding	Histone
ENSMUSG00000056394	Lig1	1748.03	1422.05	2158.53	2389.49	1585.04	2274.01	-1.43527	-0.521323	0.000716089	0.0181597	protein_coding	DNA_ligase_A_M
ENSMUSG00000029869	Ephb6	2225.33	1790.9	2793.14	3011.13	2008.11	2902.14	-1.44574	-0.531804	0.000383526	0.0116454	protein_coding	Pkinase_Tyr
ENSMUSG00000024590	Lmnb1	5252.35	3766.67	6428.61	6631.52	4509.51	6530.06	-1.44839	-0.534447	0.000697451	0.0177477	protein_coding	Filament
ENSMUSG00000022360	Atad2	3014.63	2429.05	4118.74	3783.54	2721.84	3951.14	-1.45204	-0.538081	0.000225237	0.00789013	protein_coding	AAA
ENSMUSG00000002297	Dbf4	914.305	777.686	1238.96	1217.46	845.996	1228.21	-1.45257	-0.538608	0.000929425	0.0217682	protein_coding	-
ENSMUSG00000019961	Tmpo	7534.5	5874.86	10069.3	9412.38	6704.68	9740.84	-1.45304	-0.539071	0.000158591	0.00595506	protein_coding	-
ENSMUSG00000071547	Nt5dc2	593.007	609.706	878.859	872.568	601.356	875.713	-1.45605	-0.542064	0.001355	0.0281505	protein_coding	-
ENSMUSG00000038252	Ncapd2	5221.36	3640.46	6340.93	6588.15	4430.91	6464.54	-1.4593	-0.545277	0.000799251	0.0195394	protein_coding	-
ENSMUSG00000017176	Nt5c3b	1119.9	917.225	1486.34	1490.08	1018.56	1488.21	-1.46191	-0.547859	0.000642454	0.0166625	protein_coding	-
ENSMUSG00000015880	Ncapg	1119.9	804.349	1476.94	1337.25	962.122	1407.1	-1.46359	-0.549513	0.00259293	0.0446901	protein_coding	-
ENSMUSG00000042489	Clspn	1059.97	843.456	1303.68	1483.88	951.715	1393.78	-1.46541	-0.551308	0.00123899	0.0264188	protein_coding	-
ENSMUSG00000001228	Uhrf1	4407.26	3334.72	5640.56	5709.38	3870.99	5674.97	-1.46638	-0.552258	0.000222704	0.00785239	protein_coding	ubiquitin
ENSMUSG00000040084	Bub1b	2073.46	1365.17	2504.02	2539.22	1719.32	2521.62	-1.46744	-0.553299	0.0023659	0.0418924	protein_coding	Pkinase
ENSMUSG00000057606	Colq	2073.46	1632.7	2629.27	2811.84	1853.08	2720.55	-1.46873	-0.554573	0.00030428	0.00980055	protein_coding	-
ENSMUSG00000030867	Plk1	993.855	715.471	1211.82	1300.07	854.663	1255.95	-1.47077	-0.556571	0.00252353	0.0438677	protein_coding	Pkinase
ENSMUSG00000006585	Cdt1	1100.27	1021.21	1442.5	1683.18	1060.74	1562.84	-1.4737	-0.559441	0.000345315	0.010768	protein_coding	-
ENSMUSG00000027203	Dut	1830.68	1561.59	2567.69	2435.96	1696.14	2501.82	-1.4755	-0.561204	0.00010142	0.00412407	protein_coding	-
ENSMUSG00000060860	Ube2s	2197.43	1760.68	2924.66	2925.43	1979.06	2925.04	-1.47856	-0.564189	0.000146052	0.00557479	protein_coding	UQ_con
ENSMUSG00000023015	Racgap1	2020.77	1327.84	2497.75	2454.55	1674.31	2476.15	-1.47973	-0.565334	0.0019722	0.0368569	protein_coding	RhoGAP
ENSMUSG00000041219	Arhgap11a	1297.59	917.225	1624.11	1660.46	1107.41	1642.29	-1.48408	-0.569568	0.00144826	0.0294826	protein_coding	-
ENSMUSG00000023505	Cdca3	1235.6	840.79	1543.74	1537.58	1038.2	1540.66	-1.48515	-0.570605	0.00219693	0.0398599	protein_coding	-
ENSMUSG00000041431	Ccnb1	1644.72	1103.87	2131.39	1949.6	1374.29	2040.49	-1.48568	-0.571127	0.00192801	0.036367	protein_coding	Cyclin_C
ENSMUSG00000029687	Ezh2	3270.84	2318.84	4252.34	4057.18	2794.84	4154.76	-1.48709	-0.572489	0.000470843	0.0133452	protein_coding	SET
ENSMUSG00000036875	Dna2	506.226	476.388	695.154	771.371	491.307	733.263	-1.49292	-0.578136	0.0015634	0.0311367	protein_coding	-
ENSMUSG00000035069	Oma1	445.272	471.944	713.942	657.782	458.608	685.862	-1.49509	-0.580235	0.0017465	0.0336894	protein_coding	Peptidase_M48
ENSMUSG00000034317	Trim59	1957.75	1390.06	2863.08	2140.63	1673.9	2501.85	-1.49523	-0.580372	0.00202063	0.0375021	protein_coding	zf-B_box
ENSMUSG00000028832	Stmn1	5392.85	4047.52	7114.37	7051.8	4720.19	7083.08	-1.5009	-0.585826	8.76226e-05	0.00365486	protein_coding	-
ENSMUSG00000026669	Mcm10	640.53	542.158	872.596	901.482	591.344	887.039	-1.50105	-0.585968	0.000932869	0.0217858	protein_coding	-
ENSMUSG00000038943	Prc1	1373.01	895.894	1677.35	1727.58	1134.45	1702.46	-1.50184	-0.586728	0.00214184	0.0391679	protein_coding	-
ENSMUSG00000037313	Tacc3	1271.76	825.68	1633.51	1534.48	1048.72	1583.99	-1.51161	-0.596085	0.00215146	0.0392994	protein_coding	-
ENSMUSG00000027496	Aurka	754.173	546.602	1002.02	963.439	650.387	982.732	-1.51249	-0.596928	0.00179735	0.0345057	protein_coding	Pkinase
ENSMUSG00000000028	Cdc45	547.55	458.612	769.262	751.751	503.081	760.507	-1.51283	-0.597253	0.00127701	0.027016	protein_coding	-
ENSMUSG00000029177	Cenpa	1356.48	926.113	1707.62	1744.1	1141.3	1725.86	-1.51331	-0.597704	0.00111642	0.0244568	protein_coding	Histone
ENSMUSG00000019773	Fbxo5	1077.54	711.916	1365.26	1342.41	894.727	1353.84	-1.51448	-0.598827	0.00209792	0.0384952	protein_coding	-
ENSMUSG00000062647	Rpl7a	1791.42	1243.41	2472.7	2136.5	1517.41	2304.6	-1.51959	-0.603682	0.000779013	0.0193071	protein_coding	-
ENSMUSG00000028551	Cdkn2c	1328.58	912.781	1681.52	1724.48	1120.68	1703	-1.52074	-0.604774	0.000935155	0.0218077	protein_coding	-
ENSMUSG00000032254	Kif23	1330.65	909.226	1731.62	1694.54	1119.94	1713.08	-1.53076	-0.614245	0.00081611	0.0197723	protein_coding	Kinesin
ENSMUSG00000027323	Rad51	645.696	445.281	841.283	828.165	545.488	834.724	-1.53206	-0.615469	0.00264899	0.0456077	protein_coding	-
ENSMUSG00000051220	Ercc6l	567.179	438.17	802.663	736.262	502.675	769.462	-1.53223	-0.615634	0.00159953	0.0316079	protein_coding	-
ENSMUSG00000058290	Espl1	1094.07	781.241	1416.4	1458.07	937.654	1437.23	-1.53404	-0.617339	0.000651426	0.0167877	protein_coding	-
ENSMUSG00000025747	Tyms	959.762	675.476	1231.65	1275.29	817.619	1253.47	-1.53447	-0.617739	0.000974153	0.0223627	protein_coding	-
ENSMUSG00000045136	Tubb2b	1077.54	709.25	1297.41	1447.74	893.393	1372.58	-1.53774	-0.62081	0.00166211	0.0323701	protein_coding	Tubulin
ENSMUSG00000041126	H2az2	1769.72	1285.18	2388.16	2311.01	1527.45	2349.59	-1.53908	-0.622072	0.000205122	0.00734445	protein_coding	Histone
ENSMUSG00000044934	Zfp367	624.001	515.495	895.559	857.079	569.748	876.319	-1.53924	-0.622215	0.000568733	0.0151139	protein_coding	-
ENSMUSG00000005233	Spc25	636.398	491.497	924.785	813.708	563.948	869.247	-1.54274	-0.625495	0.00111124	0.0244568	protein_coding	-
ENSMUSG00000024660	Incenp	1869.94	1419.39	2413.21	2660.04	1644.66	2536.63	-1.54309	-0.625818	0.000109079	0.00433745	protein_coding	-
ENSMUSG00000041498	Kif14	793.431	513.717	1066.74	948.982	653.574	1007.86	-1.54376	-0.626449	0.00282611	0.0478428	protein_coding	Kinesin
ENSMUSG00000022468	Endou	4675.87	3344.49	6190.63	6189.55	4010.18	6190.09	-1.54398	-0.62665	7.5737e-05	0.00324267	protein_coding	Somatomedin_B
ENSMUSG00000027715	Ccna2	2522.86	1637.14	3279.54	3144.34	2080	3211.94	-1.54492	-0.627528	0.000551432	0.0147852	protein_coding	Cyclin_C
ENSMUSG00000012443	Kif11	3996.08	2655.69	5425.54	4887.41	3325.88	5156.48	-1.55086	-0.633072	0.000290266	0.00943305	protein_coding	Kinesin
ENSMUSG00000060985	Tdrd5	1526.94	1061.21	2106.34	1907.26	1294.07	2006.8	-1.55174	-0.63389	0.000416974	0.0124175	protein_coding	-
ENSMUSG00000032221	Mns1	1381.27	950.11	1765.02	1857.69	1165.69	1811.36	-1.55501	-0.636927	0.000459075	0.0131899	protein_coding	-
ENSMUSG00000030677	Kif22	1233.54	736.802	1522.87	1538.61	985.17	1530.74	-1.55515	-0.637055	0.00224783	0.0404275	protein_coding	Kinesin
ENSMUSG00000034165	Ccnd3	9114.13	6930.74	12036.8	12931.6	8022.43	12484.2	-1.55635	-0.638165	1.22129e-05	0.000766102	protein_coding	Cyclin_C
ENSMUSG00000022070	Bora	574.411	416.84	772.394	769.306	495.625	770.85	-1.55713	-0.63889	0.00151054	0.0304062	protein_coding	-
ENSMUSG00000090553	Snrpe	650.862	677.253	1111.62	957.243	664.057	1034.43	-1.55746	-0.639196	0.000170689	0.00633585	protein_coding	LSM
ENSMUSG00000019942	Cdk1	1229.41	864.787	1669	1602.63	1047.1	1635.82	-1.56342	-0.644708	0.000352303	0.0109647	protein_coding	-
ENSMUSG00000020330	Hmmr	1082.7	711.916	1476.94	1326.92	897.309	1401.93	-1.56374	-0.644998	0.00106337	0.0238486	protein_coding	-
ENSMUSG00000074476	Spc24	539.285	399.064	764.044	706.315	469.175	735.179	-1.56874	-0.649607	0.00134595	0.0280639	protein_coding	-
ENSMUSG00000030346	Rad51ap1	514.491	359.069	653.403	715.609	436.78	684.506	-1.56926	-0.650081	0.00240739	0.0424098	protein_coding	-
ENSMUSG00000027306	Nusap1	2173.67	1377.61	3021.73	2551.62	1775.64	2786.67	-1.57017	-0.650922	0.000732001	0.018367	protein_coding	-
ENSMUSG00000050410	Tcf19	642.597	475.499	881.99	873.601	559.048	877.795	-1.57183	-0.652442	0.000731298	0.018367	protein_coding	-
ENSMUSG00000026622	Nek2	666.358	478.166	863.202	934.526	572.262	898.864	-1.57246	-0.653019	0.000959394	0.0220552	protein_coding	Pkinase
ENSMUSG00000002274	Metrn	611.603	479.943	852.764	872.568	545.773	862.666	-1.58212	-0.661858	0.000397366	0.0119546	protein_coding	-
ENSMUSG00000040204	Pclaf	2792.51	2208.63	4262.78	3648.26	2500.57	3955.52	-1.5823	-0.662024	1.70047e-05	0.000992194	protein_coding	-
ENSMUSG00000023940	Sgo1	581.643	413.284	857.983	716.642	497.464	787.313	-1.58441	-0.663947	0.00159333	0.0315239	protein_coding	-
ENSMUSG00000024989	Cep55	518.623	393.731	707.68	739.359	456.177	723.52	-1.58783	-0.667059	0.000827672	0.0198984	protein_coding	-
ENSMUSG00000020914	Top2a	11907.7	8027.5	16169.1	15497.6	9967.58	15833.4	-1.58866	-0.667809	4.99663e-05	0.00233715	protein_coding	-
ENSMUSG00000037725	Ckap2	546.517	429.283	818.32	731.098	487.9	774.709	-1.58933	-0.66842	0.00060397	0.0158937	protein_coding	-
ENSMUSG00000002055	Spag5	937.034	612.372	1126.23	1334.15	774.703	1230.19	-1.58951	-0.668578	0.00111827	0.0244568	protein_coding	-
ENSMUSG00000028937	Acot7	591.974	627.481	984.28	958.276	609.728	971.278	-1.59256	-0.671347	5.89467e-05	0.00268731	protein_coding	4HBT
ENSMUSG00000047534	Mis18bp1	764.504	461.279	993.674	958.276	612.891	975.975	-1.59438	-0.672993	0.00224673	0.0404275	protein_coding	-
ENSMUSG00000048922	Cdca2	559.948	353.736	749.431	705.283	456.842	727.357	-1.59443	-0.673043	0.00279076	0.0474927	protein_coding	-
ENSMUSG00000026196	Bard1	536.186	461.279	825.626	764.142	498.732	794.884	-1.59483	-0.673406	0.000243932	0.00836396	protein_coding	-
ENSMUSG00000027469	Tpx2	2003.21	1429.16	2758.7	2713.74	1716.19	2736.22	-1.59518	-0.673721	5.97432e-05	0.00270079	protein_coding	-
ENSMUSG00000037544	Dlgap5	1070.31	711.916	1530.17	1310.4	891.111	1420.29	-1.59519	-0.673726	0.000650118	0.0167807	protein_coding	-
ENSMUSG00000063109	Dgkeos	1274.86	944.777	1984.22	1555.13	1109.82	1769.68	-1.59546	-0.673973	0.000257049	0.00864883	lncRNA	-
ENSMUSG00000017499	Cdc6	706.65	645.257	1071.96	1085.29	675.953	1078.62	-1.5963	-0.674732	3.80571e-05	0.00187779	protein_coding	-
ENSMUSG00000006398	Cdc20	1295.52	880.785	1733.71	1743.07	1088.15	1738.39	-1.59879	-0.67698	0.000238188	0.00823681	protein_coding	-
ENSMUSG00000049932	H2ax	2960.9	2129.53	4167.79	3977.67	2545.21	4072.73	-1.60074	-0.678735	2.73424e-05	0.00146526	protein_coding	-
ENSMUSG00000112808	Gm4739	639.497	441.726	872.596	858.111	540.611	865.354	-1.60263	-0.680439	0.000837017	0.0200389	processed_pseudogene	HMG_box
ENSMUSG00000072082	Ccnf	1283.13	743.912	1663.78	1586.11	1013.52	1624.94	-1.60465	-0.68226	0.00134419	0.0280639	protein_coding	Cyclin_C
ENSMUSG00000028678	Kif2c	651.895	456.835	941.485	837.459	554.365	889.472	-1.60629	-0.683729	0.00077351	0.0192001	protein_coding	Kinesin
ENSMUSG00000079003	Samd1	951.498	668.365	1329.77	1271.16	809.931	1300.47	-1.60711	-0.68447	0.000255282	0.00864326	protein_coding	-
ENSMUSG00000048327	Ckap2l	1057.91	678.142	1449.8	1339.31	868.025	1394.56	-1.60808	-0.685336	0.000631007	0.0164184	protein_coding	-
ENSMUSG00000062510	Nsl1	468	353.736	677.41	644.358	410.868	660.884	-1.6104	-0.687417	0.000812961	0.0197552	protein_coding	-
ENSMUSG00000034906	Ncaph	1169.48	817.681	1655.43	1549.97	993.583	1602.7	-1.61432	-0.690927	0.000156394	0.00588622	protein_coding	-
ENSMUSG00000054717	Hmgb2	7098.52	5030.52	10060.9	9538.36	6064.52	9799.65	-1.61617	-0.692579	1.17683e-05	0.000752798	protein_coding	HMG_box
ENSMUSG00000020212	Mdm1	652.928	468.389	916.435	901.482	560.658	908.958	-1.62306	-0.698714	0.000375722	0.0114299	protein_coding	-
ENSMUSG00000035455	Fignl1	743.842	616.816	1107.45	1101.81	680.329	1104.63	-1.6248	-0.700259	4.11557e-05	0.00200019	protein_coding	-
ENSMUSG00000079553	Kifc1	680.822	493.275	898.691	1013.01	587.048	955.848	-1.62996	-0.704839	0.000330056	0.0104125	protein_coding	Kinesin
ENSMUSG00000033031	Cip2a	1397.8	914.559	1940.38	1832.91	1156.18	1886.64	-1.63301	-0.707531	0.000189592	0.00687972	protein_coding	-
ENSMUSG00000001517	Foxm1	1508.35	876.341	1838.09	2054.92	1192.34	1946.51	-1.63374	-0.70818	0.000765923	0.0190703	protein_coding	Fork_head
ENSMUSG00000020897	Aurkb	892.61	594.596	1224.35	1203.01	743.603	1213.68	-1.63384	-0.708263	0.000330973	0.0104198	protein_coding	Pkinase
ENSMUSG00000024791	Cdca5	510.358	347.514	701.417	700.12	428.936	700.768	-1.63604	-0.710207	0.000985043	0.0225315	protein_coding	-
ENSMUSG00000005470	Asf1b	837.855	517.272	1111.62	1103.88	677.564	1107.75	-1.63678	-0.710863	0.000815282	0.0197723	protein_coding	-
ENSMUSG00000046179	E2f8	1234.57	737.691	1628.29	1615.03	986.131	1621.66	-1.64592	-0.718895	0.000531584	0.0144834	protein_coding	E2F_TDP
ENSMUSG00000028873	Cdca8	1040.35	756.355	1484.25	1472.52	898.35	1478.39	-1.64702	-0.71986	5.31709e-05	0.00245862	protein_coding	-
ENSMUSG00000020649	Rrm2	3401.01	2507.26	4708.47	5034.05	2954.13	4871.26	-1.64948	-0.722014	4.07281e-06	0.000327932	protein_coding	-
ENSMUSG00000041064	Pif1	519.656	296.854	681.585	666.043	408.255	673.814	-1.65321	-0.725273	0.00299839	0.0498213	protein_coding	-
ENSMUSG00000032218	Ccnb2	1373.01	839.012	1923.68	1736.88	1106.01	1830.28	-1.65614	-0.727827	0.000336343	0.0105492	protein_coding	Cyclin_C
ENSMUSG00000028718	Stil	553.749	414.173	850.677	760.012	483.961	805.344	-1.66588	-0.73628	0.000224198	0.00787075	protein_coding	-
ENSMUSG00000017716	Birc5	1291.39	797.239	1816.17	1675.95	1044.32	1746.06	-1.67334	-0.742735	0.000230031	0.00798888	protein_coding	BIR
ENSMUSG00000010362	Rdm1	229.351	278.189	442.561	407.887	253.77	425.224	-1.6738	-0.743131	0.00111638	0.0244568	protein_coding	RRM_1
ENSMUSG00000001403	Ube2c	1964.98	1289.63	2976.85	2488.63	1627.3	2732.74	-1.68019	-0.748622	7.10133e-05	0.00305659	protein_coding	-
ENSMUSG00000036902	Neto2	289.272	283.522	495.793	467.779	286.397	481.786	-1.6824	-0.750521	0.000361451	0.0112064	protein_coding	CUB
ENSMUSG00000058672	Tubb2a	988.69	753.689	1424.75	1515.89	871.189	1470.32	-1.68903	-0.756198	1.19929e-05	0.000758177	protein_coding	Tubulin
ENSMUSG00000027379	Bub1	911.206	653.256	1352.73	1303.17	782.231	1327.95	-1.69921	-0.764864	3.20653e-05	0.00165269	protein_coding	Pkinase
ENSMUSG00000049916	2610318N02Rik	318.199	220.418	427.948	495.66	269.309	461.804	-1.71772	-0.780496	0.00129761	0.0273801	protein_coding	-
ENSMUSG00000095041	-	2525.96	2477.04	3969.48	4677.79	2501.5	4323.63	-1.72849	-0.789512	7.80602e-09	1.75462e-06	protein_coding	-
ENSMUSG00000041406	BC055324	272.742	224.862	454.042	407.887	248.802	430.965	-1.73398	-0.794085	0.000525948	0.014427	protein_coding	-
ENSMUSG00000028068	Iqgap3	299.603	217.752	419.598	478.105	258.677	448.852	-1.73797	-0.797403	0.000830708	0.0199173	protein_coding	CH
ENSMUSG00000103779	Gm36931	206.623	183.978	365.321	319.081	195.3	342.201	-1.75336	-0.810123	0.000996087	0.0226976	TEC	-
ENSMUSG00000021565	Slc6a19	763.471	629.259	1217.04	1248.44	696.365	1232.74	-1.77153	-0.824997	1.00569e-06	0.000101094	protein_coding	SNF
ENSMUSG00000050558	Prokr2	244.848	274.634	449.867	478.105	259.741	463.986	-1.78516	-0.836057	0.00012491	0.00484782	protein_coding	7tm_1
ENSMUSG00000024056	Ndc80	649.828	450.613	1048.99	919.036	550.221	984.015	-1.79048	-0.840343	3.5311e-05	0.00177476	protein_coding	-
ENSMUSG00000026873	Phf19	317.166	175.09	406.029	486.366	246.128	446.197	-1.81697	-0.861535	0.00198259	0.0370083	protein_coding	PHD
ENSMUSG00000041202	Pla2g2d	314.067	444.392	799.532	635.064	379.229	717.298	-1.88885	-0.91751	3.69224e-05	0.0018443	protein_coding	-
ENSMUSG00000102212	C230085N15Rik	210.755	140.428	346.533	330.44	175.592	338.487	-1.93204	-0.950122	0.000457454	0.0131899	TEC	-
ENSMUSG00000081219	Bambi-ps1	281.007	167.091	488.487	387.234	224.049	437.861	-1.95856	-0.969796	0.000401793	0.0120642	processed_pseudogene	-
ENSMUSG00000119584	Rn18s-rs5	100217	106358	258122	165494	103288	211808	-2.05066	-1.03609	1.45908e-09	4.07133e-07	rRNA	-
ENSMUSG00002076173	-	65.0862	96.8774	191.011	149.731	80.9818	170.371	-2.09798	-1.069	0.00279831	0.0475713	miRNA	-
ENSMUSG00000046341	Gm11223	103.311	105.765	205.624	244.732	104.538	225.178	-2.15375	-1.10685	0.000228689	0.00796734	processed_pseudogene	-
ENSMUSG00000028378	Ptgr1	91.9471	76.4354	185.792	181.742	84.1913	183.767	-2.18589	-1.12822	0.000572265	0.0151828	protein_coding	ADH_zinc_N
ENSMUSG00000043873	Chil5	80.5829	62.2149	194.142	119.784	71.3989	156.963	-2.20201	-1.13882	0.00294553	0.0494507	protein_coding	-
ENSMUSG00000104291	A130071D04Rik	84.7153	60.4373	191.011	142.502	72.5763	166.757	-2.3032	-1.20364	0.000948096	0.0219513	TEC	-
ENSMUSG00000027483	Bpifa1	48.5563	126.207	194.142	227.177	87.3818	210.66	-2.3998	-1.26292	0.00151968	0.0305521	protein_coding	-
ENSMUSG00000102925	Gm37150	94.0133	74.6578	221.28	188.97	84.3356	205.125	-2.43661	-1.28488	7.28471e-05	0.00312721	TEC	-
ENSMUSG00000081559	Gm12411	32.0265	29.3299	100.202	95.0015	30.6782	97.602	-3.18435	-1.671	0.000293187	0.0095089	processed_pseudogene	-
ENSMUSG00000069310	H3c3	30.9934	26.6635	98.1149	86.7405	28.8285	92.4277	-3.21104	-1.68304	0.000410035	0.0122567	protein_coding	Histone
ENSMUSG00002076161	7SK	43.3908	32.885	182.661	66.088	38.1379	124.374	-3.26701	-1.70797	0.000789979	0.0194597	misc_RNA	-
ENSMUSG00000021278	Amn	12.3974	11.5542	57.4076	64.0227	11.9758	60.7152	-5.07489	-2.34338	0.000182131	0.00665374	protein_coding	-
ENSMUSG00000058773	H1f5	8.26491	4.44392	57.4076	22.7177	6.35441	40.0627	-6.3564	-2.66821	0.00175151	0.0337055	protein_coding	-
ENSMUSG00000078735	Il11ra2	2.06623	8.88784	9.39398	78.4795	5.47703	43.9367	-7.90944	-2.98358	0.00294946	0.0494654	protein_coding	-
ENSMUSG00000098021	Gm9522	43.3908	23.9972	266.163	322.179	33.694	294.171	-8.80545	-3.1384	1.16961e-18	2.70414e-15	processed_pseudogene	-
ENSMUSG00000096768	Gm47283	33.0596	82.6569	252.594	794.089	57.8583	523.341	-9.03459	-3.17546	0.000923656	0.0216959	lncRNA	-
ENSMUSG00000099517	H3c8	4.13245	3.55514	22.9631	47.5007	3.84379	35.2319	-9.19204	-3.20039	0.000614231	0.0160853	protein_coding	Histone
ENSMUSG00000045817	Zfp36l2	4185.14	5673.11	3850.49	3186.68	4929.13	3518.58	1.40114	0.4866	0.00302467	0.0500525	protein_coding	-
ENSMUSG00000027018	Hat1	869.882	786.574	1220.17	1094.58	828.228	1157.38	-1.39786	-0.483221	0.00303284	0.0501364	protein_coding	-
ENSMUSG00000053110	Yap1	471.1	719.915	354.884	384.136	595.507	369.51	1.61318	0.689906	0.00304898	0.0503227	protein_coding	WW
ENSMUSG00000034783	Cd207	110.543	122.652	48.0137	53.6965	116.598	50.8551	2.29359	1.19761	0.00305033	0.0503227	protein_coding	-
ENSMUSG00000072235	Tuba1a	1567.23	1476.27	2347.45	1855.63	1521.75	2101.54	-1.38113	-0.465846	0.00307746	0.0507026	protein_coding	Tubulin
ENSMUSG00000046402	Rbp1	122.941	280.856	84.5458	96.0341	201.898	90.29	2.24039	1.16375	0.00307963	0.0507026	protein_coding	-
ENSMUSG00000030930	Chst15	577.51	770.576	432.123	453.322	674.043	442.723	1.52365	0.607531	0.00310287	0.0510334	protein_coding	-
ENSMUSG00000070436	Serpinh1	746.941	1162.53	656.535	572.074	954.735	614.304	1.55538	0.637265	0.00311092	0.0511139	protein_coding	-
ENSMUSG00000024533	Spire1	219.02	209.753	124.209	109.458	214.387	116.834	1.83476	0.875592	0.00314441	0.0516117	protein_coding	-
ENSMUSG00000094051	Ighv1-36	21.6954	5.3327	26.0944	104.295	13.514	65.1948	-4.87557	-2.28557	0.0031558	0.0517223	IG_V_gene	V-set
ENSMUSG00000043300	B3galnt1	68.1855	103.988	33.4008	28.9135	86.0866	31.1572	2.76771	1.46869	0.00315754	0.0517223	protein_coding	Galactosyl_T
ENSMUSG00000021697	Depdc1b	342.994	238.194	454.042	487.399	290.594	470.721	-1.62253	-0.698249	0.00316373	0.0517713	protein_coding	-
ENSMUSG00000018593	Sparc	1362.68	1596.26	1158.59	936.591	1479.47	1047.59	1.41271	0.49847	0.00317896	0.051968	protein_coding	-
ENSMUSG00000026478	Lamc1	1117.83	1318.96	813.101	918.004	1218.39	865.552	1.40813	0.493776	0.00318505	0.052015	protein_coding	-
ENSMUSG00000037060	Cavin3	121.907	180.423	74.108	67.1206	151.165	70.6143	2.14398	1.10029	0.00321606	0.0524685	protein_coding	-
ENSMUSG00000029430	Ran	4334.94	4604.79	5983.96	5548.29	4469.87	5766.13	-1.28991	-0.36727	0.00321931	0.0524686	protein_coding	Ras
ENSMUSG00000055653	Gpc3	97.1127	405.285	36.5321	35.1092	251.199	35.8207	7.01561	2.81057	0.00322913	0.0525756	protein_coding	-
ENSMUSG00000090150	Acad11	689.087	569.71	452.998	373.81	629.399	413.404	1.52174	0.605719	0.00324275	0.0527444	protein_coding	APH
ENSMUSG00000043091	Tuba1c	1274.86	990.105	1650.21	1529.32	1132.48	1589.76	-1.40461	-0.490168	0.00327176	0.0531628	protein_coding	-
ENSMUSG00000031214	Ophn1	80.5829	91.5447	36.5321	27.8809	86.0638	32.2065	2.67416	1.41909	0.0032873	0.0533617	protein_coding	RhoGAP
ENSMUSG00000042286	Stab1	296.504	388.399	147.172	235.438	342.451	191.305	1.79111	0.840853	0.00329903	0.0534985	protein_coding	Xlink
ENSMUSG00000026380	Tfcp2l1	159.099	201.754	81.4145	101.197	180.427	91.3059	1.97767	0.983804	0.00330986	0.0536204	protein_coding	CP2
ENSMUSG00000049807	Arhgap23	308.901	348.403	178.486	215.819	328.652	197.152	1.66761	0.737782	0.00332413	0.0537444	protein_coding	RhoGAP
ENSMUSG00000020774	Aspa	81.616	32.885	19.8317	4.1305	57.2505	11.9811	4.77262	2.25478	0.00332416	0.0537444	protein_coding	-
ENSMUSG00000027699	Ect2	1558.97	1051.43	2023.88	1786.44	1305.2	1905.16	-1.46059	-0.546553	0.00333386	0.0538475	protein_coding	RhoGEF
ENSMUSG00000041235	Chd7	526.888	574.154	336.096	391.365	550.521	363.73	1.51389	0.598264	0.00336345	0.0542713	protein_coding	SNF2_N
ENSMUSG00000063077	Kif1b	1551.74	1781.12	1151.28	1285.62	1666.43	1218.45	1.36799	0.452061	0.00337217	0.0543578	protein_coding	-
ENSMUSG00000030306	Tmtc1	115.709	175.979	51.145	78.4795	145.844	64.8122	2.25294	1.17181	0.0033863	0.0545312	protein_coding	-
ENSMUSG00000030263	Lrmp	3161.33	2324.17	3800.39	3756.69	2742.75	3778.54	-1.37811	-0.462687	0.00339313	0.0545868	protein_coding	-
ENSMUSG00000041734	Kirrel	147.735	236.417	76.1956	109.458	192.076	92.8269	2.07189	1.05095	0.00340659	0.0546449	protein_coding	-
ENSMUSG00000035258	Abi3bp	122.941	235.528	85.5896	80.5447	179.234	83.0672	2.1619	1.1123	0.00340686	0.0546449	protein_coding	fn3
ENSMUSG00000058022	Adtrp	105.378	38.2177	27.1382	9.29362	71.7976	18.2159	3.9345	1.97618	0.00340615	0.0546449	protein_coding	-
ENSMUSG00000024420	Zfp521	76.4504	125.319	33.4008	44.4029	100.884	38.9018	2.59744	1.37709	0.00341787	0.0547671	protein_coding	-
ENSMUSG00000030283	St8sia1	1931.92	1670.02	2379.81	2422.54	1800.97	2401.17	-1.33367	-0.415397	0.00344455	0.0551401	protein_coding	-
ENSMUSG00000021763	Cspg4b	120.874	121.763	38.6197	65.0554	121.319	51.8375	2.33972	1.22634	0.00345453	0.0552451	protein_coding	Laminin_G_2
ENSMUSG00000028603	Scp2	2194.33	2031.76	1721.19	1331.05	2113.05	1526.12	1.38449	0.469356	0.00347163	0.0554638	protein_coding	Thiolase_N
ENSMUSG00000028487	Bnc2	56.8212	84.4345	27.1382	18.5872	70.6279	22.8627	3.09467	1.62978	0.00351503	0.0560466	protein_coding	-
ENSMUSG00000042985	Upk3b	153.934	947.444	22.9631	1.03262	550.689	11.9978	45.9115	5.52078	0.00351336	0.0560466	protein_coding	-
ENSMUSG00000053044	Cd8b1	12494.5	9042.49	14915.5	14384.5	10768.5	14650	-1.36058	-0.444225	0.00354492	0.0562522	protein_coding	V-set
ENSMUSG00000024670	Cd6	2808	2568.59	3368.26	3665.82	2688.29	3517.04	-1.30847	-0.387885	0.00353951	0.0562522	protein_coding	SRCR
ENSMUSG00000018001	Cyth3	497.961	492.386	300.607	347.995	495.173	324.301	1.52674	0.610459	0.00354349	0.0562522	protein_coding	-
ENSMUSG00000032263	Bckdhb	245.881	198.199	126.297	116.687	222.04	121.492	1.82611	0.868776	0.00354531	0.0562522	protein_coding	-
ENSMUSG00000030259	Rassf8	203.523	315.518	132.559	148.698	259.521	140.629	1.84794	0.88592	0.00354357	0.0562522	protein_coding	RA
ENSMUSG00000029998	Pcyox1	833.723	1002.55	668.016	613.379	918.135	640.698	1.43375	0.51979	0.00359759	0.0567324	protein_coding	-
ENSMUSG00000106847	Peg13	465.934	599.929	346.533	344.897	532.932	345.715	1.54275	0.625507	0.0035903	0.0567324	lncRNA	-
ENSMUSG00000021687	Scamp1	289.272	444.392	211.886	216.851	366.832	214.369	1.71335	0.776821	0.0035954	0.0567324	protein_coding	-
ENSMUSG00000033191	Tie1	194.225	159.981	96.0273	85.7079	177.103	90.8676	1.94759	0.96169	0.0035796	0.0567324	protein_coding	-
ENSMUSG00000036553	Sh3tc1	139.47	168.869	72.0205	79.5121	154.17	75.7663	2.03631	1.02596	0.00360011	0.0567324	protein_coding	SH3_1
ENSMUSG00000032011	Thy1	17935.9	14015.2	20834.8	21397	15975.6	21115.9	-1.32184	-0.402552	0.00362918	0.0570805	protein_coding	ig
ENSMUSG00000041633	Kctd12b	122.941	158.204	74.108	56.7944	140.572	65.4512	2.1502	1.10447	0.00362926	0.0570805	protein_coding	K_tetra
ENSMUSG00000028088	Fmo5	276.874	306.63	184.748	161.089	291.752	172.919	1.68802	0.755329	0.00363499	0.0570945	protein_coding	-
ENSMUSG00000046807	Lrrc75b	117.775	150.204	67.8454	55.7617	133.99	61.8036	2.17038	1.11795	0.0036372	0.0570945	protein_coding	-
ENSMUSG00000003518	Dusp3	211.788	239.972	135.691	114.621	225.88	125.156	1.80586	0.852683	0.00364182	0.0571117	protein_coding	-
ENSMUSG00000037991	Rmi2	683.921	525.271	942.529	831.263	604.596	886.896	-1.46819	-0.554041	0.00365757	0.057303	protein_coding	-
ENSMUSG00000094420	Igkv10-96	379.153	495.053	288.082	259.189	437.103	273.635	1.59884	0.677021	0.00367309	0.0574351	IG_V_gene	V-set
ENSMUSG00000055541	Lair1	259.311	294.187	172.223	151.796	276.749	162.009	1.7092	0.773318	0.00368071	0.0574433	protein_coding	-
ENSMUSG00000022491	Glycam1	173.563	17.7757	5.21888	1.03262	95.6694	3.12575	30.6147	4.93615	0.0036785	0.0574433	protein_coding	-
ENSMUSG00000018398	Septin8	517.59	577.709	323.57	395.495	547.65	359.533	1.52365	0.607535	0.00369256	0.0575172	protein_coding	GTP_CDC
ENSMUSG00000026921	Egfl7	142.57	137.761	73.0643	60.9249	140.166	66.9946	2.09211	1.06496	0.00369228	0.0575172	protein_coding	-
ENSMUSG00000038145	Snrk	1624.05	1448.72	1064.65	1187.52	1536.39	1126.08	1.36401	0.447849	0.00372173	0.0579158	protein_coding	-
ENSMUSG00000002799	Jag2	917.405	1200.75	676.366	781.697	1059.08	729.032	1.45348	0.539507	0.00375309	0.0583477	protein_coding	-
ENSMUSG00000118642	AY036118	1500.08	1772.23	1942.47	2726.13	1636.16	2334.3	-1.42639	-0.512365	0.00376348	0.0583971	pseudogene	-
ENSMUSG00000020737	Jpt1	2524.93	2431.71	3345.3	3102.01	2478.32	3223.65	-1.30082	-0.379417	0.00376265	0.0583971	protein_coding	-
ENSMUSG00000004099	Dnmt1	5399.05	4485.69	6152.01	6907.23	4942.37	6529.62	-1.32135	-0.402013	0.00377852	0.0585743	protein_coding	DNA_methylase
ENSMUSG00000019558	Slc6a8	606.438	882.562	414.379	535.932	744.5	475.156	1.56795	0.648877	0.00378472	0.0586143	protein_coding	-
ENSMUSG00000107881	Gm44250	191.126	148.427	104.378	40.2724	169.776	72.325	2.34677	1.23068	0.003801	0.058754	TEC	-
ENSMUSG00000090084	Srpx	48.5563	67.5476	15.6566	18.5872	58.052	17.1219	3.39443	1.76317	0.00380038	0.058754	protein_coding	Sushi
ENSMUSG00000098318	Lockd	309.934	157.315	470.743	374.843	233.624	422.793	-1.81389	-0.85909	0.00381015	0.0587831	lncRNA	-
ENSMUSG00000025885	Myo5b	121.907	152.871	62.6265	67.1206	137.389	64.8736	2.1197	1.08386	0.00380944	0.0587831	protein_coding	Myosin_head
ENSMUSG00000007050	Lsm2	520.689	455.946	776.569	656.749	488.318	716.659	-1.46836	-0.554204	0.00381889	0.0588619	protein_coding	-
ENSMUSG00000028041	Adam15	233.484	318.185	154.479	161.089	275.834	157.784	1.75009	0.807432	0.00383764	0.0590945	protein_coding	-
ENSMUSG00000028044	Cks1b	618.835	565.267	959.229	761.045	592.051	860.137	-1.45322	-0.53925	0.00387853	0.0594422	protein_coding	-
ENSMUSG00000031503	Col4a2	976.292	935.889	712.899	656.749	956.091	684.824	1.39598	0.481274	0.00388226	0.0594422	protein_coding	Collagen
ENSMUSG00000006818	Sod2	1490.78	993.66	916.435	722.837	1242.22	819.636	1.51477	0.5991	0.00386875	0.0594422	protein_coding	-
ENSMUSG00000026880	Stom	636.398	514.606	412.291	337.668	575.502	374.98	1.5339	0.617207	0.00388047	0.0594422	protein_coding	-
ENSMUSG00000055013	Agap1	278.941	434.615	197.274	216.851	356.778	207.062	1.72519	0.786754	0.00386679	0.0594422	protein_coding	-
ENSMUSG00000004951	Hspb1	329.563	409.729	261.988	165.22	369.646	213.604	1.73184	0.792307	0.00387925	0.0594422	protein_coding	-
ENSMUSG00000005410	Mcm5	2512.53	2302.84	3000.85	3312.66	2407.69	3156.76	-1.31132	-0.391023	0.00391718	0.0598637	protein_coding	MCM
ENSMUSG00000024076	Vit	43.3908	79.9905	16.7004	19.6199	61.6907	18.1601	3.40399	1.76723	0.00391646	0.0598637	protein_coding	-
ENSMUSG00000076525	Igkv1-99	46.4901	222.196	6.26265	17.5546	134.343	11.9086	11.2836	3.49616	0.00396314	0.060509	IG_V_gene	V-set
ENSMUSG00000031216	Stard8	152.901	172.424	97.0711	59.8922	162.662	78.4817	2.07404	1.05244	0.00398506	0.0607862	protein_coding	-
ENSMUSG00000002346	Slc25a42	782.067	690.585	519.8	502.888	736.326	511.344	1.43944	0.525504	0.00399198	0.0608345	protein_coding	-
ENSMUSG00000022034	Esco2	802.729	462.168	1059.43	936.591	632.448	998.011	-1.5799	-0.65983	0.00400749	0.0609721	protein_coding	-
ENSMUSG00000027347	Rasgrp1	7981.83	6818.75	9819.84	9316.34	7400.29	9568.09	-1.29306	-0.370784	0.00401231	0.0609721	protein_coding	C1_1
ENSMUSG00000038530	Rgs4	247.947	388.399	161.785	197.231	318.173	179.508	1.77465	0.827532	0.00401064	0.0609721	protein_coding	RGS
ENSMUSG00000066108	Muc5b	0	6.22149	14.6129	46.4681	3.11074	30.5405	-9.53258	-3.25287	0.00402252	0.0610516	protein_coding	VWD
ENSMUSG00000047822	Angptl8	41.3245	21.3308	7.30643	1.03262	31.3277	4.16953	7.51158	2.90912	0.00402509	0.0610516	protein_coding	-
ENSMUSG00000051378	Kif18b	689.087	399.953	876.771	846.752	544.52	861.762	-1.58476	-0.664261	0.0040338	0.0611098	protein_coding	-
ENSMUSG00000038872	Zfhx3	179.762	256.859	116.903	117.719	218.31	117.311	1.86338	0.897918	0.00403648	0.0611098	protein_coding	-
ENSMUSG00000023806	Rsph3b	276.874	199.976	121.078	140.437	238.425	130.757	1.82115	0.864846	0.00404804	0.0612276	protein_coding	-
ENSMUSG00000028019	Pdgfc	84.7153	172.424	61.5827	43.3702	128.57	52.4765	2.45559	1.29607	0.00406214	0.0613392	protein_coding	-
ENSMUSG00000004880	Lbr	6139.79	4942.53	7311.65	7265.55	5541.16	7288.6	-1.31556	-0.395675	0.00407923	0.0613786	protein_coding	-
ENSMUSG00000030847	Bag3	349.192	364.401	199.361	242.667	356.797	221.014	1.61448	0.691073	0.00408223	0.0613786	protein_coding	WW
ENSMUSG00000022661	Cd200	300.636	401.73	232.762	185.872	351.183	209.317	1.67948	0.748013	0.00408457	0.0613786	protein_coding	ig
ENSMUSG00000032125	Robo4	144.636	100.433	62.6265	43.3702	122.534	52.9984	2.30941	1.20753	0.00407928	0.0613786	protein_coding	I-set
ENSMUSG00000027996	Sfrp2	29.9603	94.2111	16.7004	15.4894	62.0857	16.0949	3.86939	1.95211	0.00408307	0.0613786	protein_coding	Fz
ENSMUSG00000034684	Sema3f	253.113	449.725	159.698	223.047	351.419	191.372	1.83853	0.878553	0.00409429	0.0614675	protein_coding	Sema
ENSMUSG00000029516	Cit	675.656	479.054	792.225	942.787	577.355	867.506	-1.50416	-0.588957	0.00410456	0.0615646	protein_coding	-
ENSMUSG00000026153	Fam135a	138.437	188.422	92.896	66.088	163.43	79.492	2.05861	1.04167	0.00411067	0.0615991	protein_coding	-
ENSMUSG00000027778	Ift80	2376.16	1997.1	3305.64	2661.07	2186.63	2983.36	-1.36467	-0.448553	0.0041232	0.0617298	protein_coding	-
ENSMUSG00000029752	Asns	144.636	188.422	88.7209	79.5121	166.529	84.1165	1.98196	0.98693	0.00413133	0.0617943	protein_coding	-
ENSMUSG00000029414	Kntc1	859.55	583.042	1044.82	1089.42	721.296	1067.12	-1.48095	-0.566526	0.00418183	0.0624919	protein_coding	-
ENSMUSG00000021792	Prxl2a	501.06	395.509	174.31	66.088	448.284	120.199	3.72953	1.89899	0.00419528	0.062635	protein_coding	-
ENSMUSG00000019122	Ccl9	137.404	309.297	125.253	79.5121	223.35	102.383	2.18565	1.12806	0.00420593	0.0627362	protein_coding	-
ENSMUSG00000022673	Mcm4	2248.05	2190.85	2841.16	2904.77	2219.45	2872.97	-1.29452	-0.372414	0.00425005	0.0632738	protein_coding	MCM
ENSMUSG00000005514	Por	1248	1260.3	911.216	941.754	1254.15	926.485	1.35369	0.436893	0.0042537	0.0632738	protein_coding	-
ENSMUSG00000043461	Sptssb	48.5563	82.6569	15.6566	24.783	65.6066	20.2198	3.2497	1.70031	0.00424848	0.0632738	protein_coding	-
ENSMUSG00000017550	Atad5	1026.91	902.116	1340.21	1290.78	964.515	1315.49	-1.36444	-0.448305	0.00426147	0.0633311	protein_coding	AAA
[truncated: 27,648 more rows]

## Sheet: OVX vs ADX
gene_id	gene_name	OVX1	OVX2	ADX1	ADX2	OVX	ADX	FC	log2FoldChange	pvalue	padj	gene_biotype	tf_family
[truncated: 28,642 more rows]
