# Supplementary material for: Mechanical Insights into the Distinct Effects of Ovariectomy Versus Adrenalectomy on Age-Related Thymic Atrophy in Female Mice
Source: Int J Mol Sci. 2026 Jan 20;27(2):1022. doi: 10.3390/ijms27021022 (PMC12841801; doi:10.3390/ijms27021022)
Supplement: Supplementary file 1 [file ijms-27-01022-s001.zip › Supplemental File S2.xlsx]

## Sheet: OVX vs Sham Up-DEGs 
Category	Term	Count	%	PValue	Genes	List Total	Pop Hits	Pop Total	Fold Enrichment	Bonferroni	Benjamini	FDR
GOTERM_BP_FAT	GO:0051276~chromosome organization	24	18.6047	1.93e-06	SMG1, HSP90AA1, INO80D, RIF1, SPO11, ZFP207, ATRX, ZBTB1, JMJD1C, KNL1, ESCO2, ZFP518A, SMC4, MBTD1, CENPE, NIPBL, STAG2, UBN2, MYB, MIER1, RAG2, OGT, ZFP451, RAG1	119	1320	20252	3.09427	0.00573577	0.00575035	0.00562312
GOTERM_BP_FAT	GO:0016070~RNA metabolic process	50	38.7597	2.3e-05	ZFP644, SMG1, RIF1, JMJD1C, UBE3A, NIPBL, MED13, ZMYM2, ZC3H7A, SNAPC3, MYB, ZFP280D, TRP53INP1, ATRX, THOC2, ZFP518A, DEPDC1A, ZFP292, RFX7, PHIP, LCORL, ZFP451, NFAT5, ZFP148, ZFP268, INO80D, ZBTB1, THOC2L, MBTD1, MIER1, ZBED6, SCAI, TIA1, ZFP950, CPSF6, ZFP638, GM12258, ERBIN, WDR12, TDRD5, PAN3, CDK6, ZFP68, AGO3, MDM4, NAA15, ZFP871, OGT, ZFP397, BRWD3	119	4895	20252	1.73835	0.0663834	0.0259789	0.0254041
GOTERM_BP_FAT	GO:0010468~regulation of gene expression	51	39.5349	3.34e-05	ZFP644, SMG1, RIF1, JMJD1C, UBE3A, NIPBL, MED13, ZMYM2, ZC3H7A, MYB, RAG2, ZFP280D, RAG1, TRP53INP1, ATRX, THOC2, ZFP518A, DEPDC1A, ZFP292, RFX7, PHIP, XIST, LCORL, ZFP451, NFAT5, ZFP148, ZFP268, INO80D, ROCK1, ZBTB1, MBTD1, MIER1, RICTOR, ZBED6, TIA1, ZFP950, ZFP638, GM12258, ERBIN, PAN3, CDK6, PTPRC, ZFP68, AGO3, TASOR2, MDM4, NAA15, ZFP871, OGT, ZFP397, BRWD3	119	5107	20252	1.69952	0.0948694	0.0259789	0.0254041
GOTERM_BP_FAT	GO:2000112~regulation of cellular macromolecule biosynthetic process	46	35.6589	3.58e-05	ZFP644, NFAT5, ZFP148, ZFP268, INO80D, RIF1, ROCK1, ZBTB1, JMJD1C, UBE3A, MBTD1, NIPBL, ZMYM2, MED13, ZC3H7A, RB1CC1, MYB, MIER1, ZFP280D, ZBED6, TRP53INP1, TIA1, HSP90AA1, ZFP950, GM12258, ATRX, ERBIN, ESCO2, ZFP518A, SLC25A37, CCDC88A, ZFP68, CDK6, DEPDC1A, AGO3, ZFP292, RFX7, MDM4, PHIP, NAA15, LCORL, ZFP871, OGT, ZFP397, BRWD3, ZFP451	119	4397	20252	1.78042	0.101212	0.0259789	0.0254041
GOTERM_BP_FAT	GO:0010556~regulation of macromolecule biosynthetic process	46	35.6589	4.98e-05	ZFP644, NFAT5, ZFP148, ZFP268, INO80D, RIF1, ROCK1, ZBTB1, JMJD1C, UBE3A, MBTD1, NIPBL, ZMYM2, MED13, ZC3H7A, RB1CC1, MYB, MIER1, ZFP280D, ZBED6, TRP53INP1, TIA1, HSP90AA1, ZFP950, GM12258, ATRX, ERBIN, ESCO2, ZFP518A, SLC25A37, CCDC88A, ZFP68, CDK6, DEPDC1A, AGO3, ZFP292, RFX7, MDM4, PHIP, NAA15, LCORL, ZFP871, OGT, ZFP397, BRWD3, ZFP451	119	4454	20252	1.75763	0.138074	0.0259789	0.0254041
GOTERM_BP_FAT	GO:0006974~cellular response to DNA damage stimulus	17	13.1783	7.28e-05	NFAT5, SMG1, INO80D, RIF1, SPO11, ATRX, ZBTB1, ESCO2, CBL, SMC4, MBTD1, NIPBL, CDK6, TAOK1, REV3L, MARCHF7, MDM4	119	906	20252	3.19331	0.195298	0.0259789	0.0254041
GOTERM_BP_FAT	GO:0006259~DNA metabolic process	19	14.7287	8.56e-05	SMG1, HSP90AA1, INO80D, RIF1, SPO11, ATRX, ZBTB1, ESCO2, TDRD5, SMC4, MBTD1, CCDC88A, NIPBL, PTPRC, SNAPC3, TAOK1, REV3L, RAG2, RAG1	119	1122	20252	2.88192	0.225369	0.0259789	0.0254041
GOTERM_BP_FAT	GO:0033044~regulation of chromosome organization	12	9.30233	8.75e-05	CENPE, NIPBL, SMG1, INO80D, RIF1, ZFP207, MYB, ATRX, KNL1, SMC4, OGT, ZFP451	119	465	20252	4.39187	0.229703	0.0259789	0.0254041
GOTERM_BP_FAT	GO:0034613~cellular protein localization	27	20.9302	0.000105	ROCK1, SPO11, SLC7A11, THOC2L, NIPBL, PCM1, KIF5B, CHML, OSBPL8, TIA1, HSP90AA1, RABGAP1L, ITGA4, EDEM1, ATRX, ERBIN, VPS13A, THOC2, KNL1, ESCO2, HOOK3, LZTFL1, CCDC88A, PAN3, PHIP, KIF20B, OGT	119	2049	20252	2.24255	0.268715	0.0259789	0.0254041
GOTERM_BP_FAT	GO:0070727~cellular macromolecule localization	27	20.9302	0.000115	ROCK1, SPO11, SLC7A11, THOC2L, NIPBL, PCM1, KIF5B, CHML, OSBPL8, TIA1, HSP90AA1, RABGAP1L, ITGA4, EDEM1, ATRX, ERBIN, VPS13A, THOC2, KNL1, ESCO2, HOOK3, LZTFL1, CCDC88A, PAN3, PHIP, KIF20B, OGT	119	2061	20252	2.2295	0.291339	0.0259789	0.0254041
GOTERM_BP_FAT	GO:0022402~cell cycle process	20	15.5039	0.000119	ROCK1, SPO11, ZFP207, ATRX, KIF11, KNL1, ESCO2, SMC4, CENPE, NIPBL, PCM1, PTPRC, STAG2, CDK6, TAOK1, CHORDC1, MYB, PHIP, BIRC6, KIF20B	119	1259	20252	2.70349	0.299696	0.0259789	0.0254041
GOTERM_BP_FAT	GO:0098813~nuclear chromosome segregation	10	7.75194	0.000122	CENPE, NIPBL, STAG2, SPO11, ZFP207, ATRX, KNL1, ESCO2, KIF11, SMC4	119	325	20252	5.23646	0.305327	0.0259789	0.0254041
GOTERM_BP_FAT	GO:0033036~macromolecule localization	36	27.907	0.000127	ROCK1, SPO11, SLC7A11, CBL, CACNA1E, LYST, THOC2L, NIPBL, PCM1, KIF5B, MYB, CHML, ZBED6, CERT1, OSBPL8, TIA1, HSP90AA1, RABGAP1L, CPSF6, ITGA4, EDEM1, ATRX, ERBIN, VPS13A, ATP11C, THOC2, KNL1, ESCO2, HOOK3, LZTFL1, CCDC88A, CENPE, PAN3, PHIP, KIF20B, OGT	119	3227	20252	1.89856	0.316166	0.0259789	0.0254041
GOTERM_BP_FAT	GO:0033043~regulation of organelle organization	22	17.0543	0.000128	SMG1, INO80D, ROCK1, RIF1, ZFP207, ATRX, KIF11, KNL1, SMC4, CCDC88A, CENPE, NIPBL, PAN3, TAOK1, KIF5B, CHORDC1, MYB, RICTOR, PHIP, KIF20B, OGT, ZFP451	119	1487	20252	2.51787	0.317237	0.0259789	0.0254041
GOTERM_BP_FAT	GO:0034645~cellular macromolecule biosynthetic process	51	39.5349	0.000139	ZFP644, RIF1, JMJD1C, UBE3A, NIPBL, MED13, ZMYM2, ZC3H7A, RB1CC1, SNAPC3, MYB, REV3L, ZFP280D, TRP53INP1, HSP90AA1, ATRX, ESCO2, ZFP518A, DEPDC1A, ZFP292, RFX7, PHIP, LCORL, ZFP451, NFAT5, ZFP148, ZFP268, INO80D, ROCK1, ZBTB1, MBTD1, MIER1, ST8SIA4, ZBED6, SCAI, TIA1, ZFP950, GM12258, C1GALT1, ERBIN, SLC25A37, CCDC88A, CDK6, ZFP68, AGO3, MDM4, NAA15, ZFP871, OGT, ZFP397, BRWD3	119	5378	20252	1.61388	0.338547	0.0259789	0.0254041
GOTERM_BP_FAT	GO:0042592~homeostatic process	28	21.7054	0.000144	NFAT5, SMG1, INO80D, RIF1, UBE3A, SLC7A11, CBL, CACNA1E, LYST, DOCK11, MED13, KIF5B, MYB, CCR9, TRPM7, ZBED6, RAG2, CERT1, RAG1, HSP90AA1, ATRX, SLC25A37, PTPRC, CDK6, TAOK1, DMXL1, ATP13A3, OGT	119	2212	20252	2.15424	0.348961	0.0259789	0.0254041
GOTERM_BP_FAT	GO:0030098~lymphocyte differentiation	12	9.30233	0.000154	DOCK11, HSP90AA1, PTPRC, CDK6, MYB, ZBTB1, CCR9, THEMIS, ATP11C, RAG2, MR1, RAG1	119	496	20252	4.11738	0.368655	0.0259789	0.0254041
GOTERM_BP_FAT	GO:0030217~T cell differentiation	10	7.75194	0.000157	HSP90AA1, PTPRC, CDK6, MYB, ZBTB1, CCR9, THEMIS, RAG2, MR1, RAG1	119	336	20252	5.06503	0.37363	0.0259789	0.0254041
GOTERM_BP_FAT	GO:0006310~DNA recombination	10	7.75194	0.000187	MBTD1, NIPBL, PTPRC, INO80D, RIF1, SPO11, SNAPC3, REV3L, RAG2, RAG1	119	344	20252	4.94723	0.427434	0.0279537	0.0273353
GOTERM_BP_FAT	GO:1903047~mitotic cell cycle process	15	11.6279	0.000195	ROCK1, ZFP207, ATRX, KIF11, KNL1, ESCO2, SMC4, CENPE, NIPBL, STAG2, CDK6, TAOK1, MYB, PHIP, KIF20B	119	786	20252	3.2478	0.440682	0.0279537	0.0273353
GOTERM_BP_FAT	GO:0019219~regulation of nucleobase-containing compound metabolic process	44	34.1085	0.000197	ZFP644, NFAT5, ZFP148, SMG1, ZFP268, INO80D, RIF1, ZBTB1, JMJD1C, UBE3A, MBTD1, NIPBL, ZMYM2, MED13, MYB, MIER1, ZFP280D, ZBED6, TRP53INP1, TIA1, HSP90AA1, ZFP950, ZFP638, GM12258, ATRX, ERBIN, ESCO2, ZFP518A, CCDC88A, PTPRC, ZFP68, CDK6, DEPDC1A, ZFP292, RFX7, MDM4, PHIP, NAA15, LCORL, ZFP871, OGT, ZFP397, BRWD3, ZFP451	119	4417	20252	1.6953	0.444165	0.0279537	0.0273353
GOTERM_BP_FAT	GO:0033365~protein localization to organelle	17	13.1783	0.00024	OSBPL8, TIA1, HSP90AA1, SPO11, EDEM1, ATRX, VPS13A, KNL1, ESCO2, HOOK3, LZTFL1, CCDC88A, NIPBL, PCM1, PHIP, KIF20B, OGT	119	1005	20252	2.87875	0.510715	0.0313192	0.0306263
GOTERM_BP_FAT	GO:0006351~transcription, DNA-templated	38	29.4574	0.000246	ZFP644, NFAT5, ZFP148, ZFP268, INO80D, RIF1, ZBTB1, JMJD1C, UBE3A, MBTD1, NIPBL, ZMYM2, MED13, SNAPC3, MYB, MIER1, ZBED6, SCAI, TRP53INP1, ZFP950, GM12258, ATRX, ERBIN, ZFP518A, ZFP68, CDK6, DEPDC1A, ZFP292, RFX7, MDM4, PHIP, NAA15, LCORL, ZFP871, OGT, ZFP397, BRWD3, ZFP451	119	3610	20252	1.79142	0.520385	0.0313192	0.0306263
GOTERM_BP_FAT	GO:0007067~mitotic nuclear division	10	7.75194	0.000256	CENPE, NIPBL, STAG2, ZFP207, ATRX, PHIP, KNL1, ESCO2, KIF11, SMC4	119	359	20252	4.74053	0.53462	0.0313192	0.0306263
GOTERM_BP_FAT	GO:0008104~protein localization	32	24.8062	0.000262	ROCK1, SPO11, SLC7A11, CBL, CACNA1E, LYST, THOC2L, NIPBL, PCM1, KIF5B, CHML, ZBED6, OSBPL8, TIA1, HSP90AA1, RABGAP1L, ITGA4, EDEM1, ATRX, ERBIN, VPS13A, THOC2, KNL1, ESCO2, HOOK3, LZTFL1, CCDC88A, CENPE, PAN3, PHIP, KIF20B, OGT	119	2810	20252	1.93805	0.543125	0.0313192	0.0306263
GOTERM_BP_FAT	GO:0033077~T cell differentiation in thymus	6	4.65116	0.000313	PTPRC, CDK6, ZBTB1, RAG2, MR1, RAG1	119	101	20252	10.11	0.606875	0.0358911	0.035097
GOTERM_BP_FAT	GO:0051641~cellular localization	35	27.1318	0.00034	ROCK1, SPO11, SLC7A11, CBL, CACNA1E, LYST, THOC2L, NIPBL, PCM1, KIF5B, CHML, ZBED6, CERT1, OSBPL8, TIA1, HSP90AA1, RABGAP1L, CPSF6, ITGA4, EDEM1, ATRX, ERBIN, VPS13A, THOC2, KNL1, ESCO2, HOOK3, LZTFL1, CCDC88A, CENPE, PTPRC, PAN3, PHIP, KIF20B, OGT	119	3254	20252	1.83051	0.637166	0.0375296	0.0366992
GOTERM_BP_FAT	GO:0007049~cell cycle	24	18.6047	0.00037	ROCK1, RIF1, SPO11, ZFP207, ATRX, KIF11, KNL1, ESCO2, SMC4, CENPE, NIPBL, PCM1, PTPRC, STAG2, CDK6, MIS18BP1, RB1CC1, TAOK1, CHORDC1, MYB, PHIP, BIRC6, KIF20B, ZBED6	119	1846	20252	2.21259	0.66824	0.0393847	0.0385133
GOTERM_BP_FAT	GO:0051301~cell division	13	10.0775	0.000409	ROCK1, ZFP207, KIF11, THOC2, KNL1, SMC4, CENPE, STAG2, CDK6, MIS18BP1, MYB, BIRC6, KIF20B	119	649	20252	3.40894	0.704946	0.0420669	0.0411361
GOTERM_BP_FAT	GO:0051726~regulation of cell cycle	18	13.9535	0.000434	INO80D, ZFP207, ATRX, KIF11, KNL1, WDR12, SMC4, MBTD1, CENPE, PTPRC, CDK6, TAOK1, CHORDC1, MDM4, PHIP, BIRC6, KIF20B, ZBED6	119	1169	20252	2.62047	0.725838	0.0424337	0.0414948
GOTERM_BP_FAT	GO:0000280~nuclear division	12	9.30233	0.000441	CENPE, NIPBL, STAG2, SPO11, ZFP207, ATRX, PHIP, KNL1, ESCO2, KIF11, KIF20B, SMC4	119	561	20252	3.64032	0.731841	0.0424337	0.0414948
GOTERM_BP_FAT	GO:0000819~sister chromatid segregation	8	6.20155	0.000459	CENPE, NIPBL, STAG2, ZFP207, ATRX, KNL1, ESCO2, SMC4	119	235	20252	5.79353	0.745548	0.042746	0.0418002
GOTERM_BP_FAT	GO:0006281~DNA repair	12	9.30233	0.000519	MBTD1, NIPBL, SMG1, INO80D, RIF1, SPO11, TAOK1, ATRX, ZBTB1, REV3L, ESCO2, SMC4	119	572	20252	3.57031	0.787262	0.0468719	0.0458349
GOTERM_BP_FAT	GO:0007059~chromosome segregation	10	7.75194	0.000572	CENPE, NIPBL, STAG2, SPO11, ZFP207, ATRX, KNL1, ESCO2, KIF11, SMC4	119	401	20252	4.24401	0.818846	0.050216	0.049105
GOTERM_BP_FAT	GO:0097659~nucleic acid-templated transcription	39	30.2326	0.000595	ZFP644, NFAT5, ZFP148, ZFP268, INO80D, RIF1, ZBTB1, JMJD1C, UBE3A, MBTD1, NIPBL, ZMYM2, MED13, SNAPC3, MYB, MIER1, ZFP280D, ZBED6, SCAI, TRP53INP1, ZFP950, GM12258, ATRX, ERBIN, ZFP518A, ZFP68, CDK6, DEPDC1A, ZFP292, RFX7, MDM4, PHIP, NAA15, LCORL, ZFP871, OGT, ZFP397, BRWD3, ZFP451	119	3914	20252	1.69576	0.830726	0.0507175	0.0495953
GOTERM_BP_FAT	GO:0034654~nucleobase-containing compound biosynthetic process	42	32.5581	0.000633	ZFP644, NFAT5, ZFP148, ZFP268, PANK3, INO80D, RIF1, ZBTB1, JMJD1C, UBE3A, MBTD1, NIPBL, ZMYM2, MED13, SNAPC3, MYB, MIER1, REV3L, ZFP280D, ZBED6, SCAI, TRP53INP1, HSP90AA1, ZFP950, GM12258, ATRX, ERBIN, ZFP518A, ZFP68, CDK6, DEPDC1A, ZFP292, RFX7, MDM4, PHIP, NAA15, LCORL, ZFP871, OGT, ZFP397, BRWD3, ZFP451	119	4358	20252	1.64015	0.84865	0.051083	0.0499527
GOTERM_BP_FAT	GO:0006325~chromatin organization	15	11.6279	0.000634	INO80D, RIF1, ATRX, ZBTB1, JMJD1C, ZFP518A, MBTD1, NIPBL, UBN2, MYB, MIER1, RAG2, OGT, ZFP451, RAG1	119	884	20252	2.88775	0.849125	0.051083	0.0499527
GOTERM_BP_FAT	GO:2001252~positive regulation of chromosome organization	8	6.20155	0.000662	CENPE, NIPBL, INO80D, RIF1, MYB, ATRX, SMC4, OGT	119	250	20252	5.44592	0.861383	0.0519483	0.0507989
GOTERM_BP_FAT	GO:0032774~RNA biosynthetic process	39	30.2326	0.000679	ZFP644, NFAT5, ZFP148, ZFP268, INO80D, RIF1, ZBTB1, JMJD1C, UBE3A, MBTD1, NIPBL, ZMYM2, MED13, SNAPC3, MYB, MIER1, ZFP280D, ZBED6, SCAI, TRP53INP1, ZFP950, GM12258, ATRX, ERBIN, ZFP518A, ZFP68, CDK6, DEPDC1A, ZFP292, RFX7, MDM4, PHIP, NAA15, LCORL, ZFP871, OGT, ZFP397, BRWD3, ZFP451	119	3940	20252	1.68457	0.868316	0.0519483	0.0507989
GOTERM_BP_FAT	GO:0030183~B cell differentiation	7	5.42636	0.000716	DOCK11, PTPRC, MYB, ZBTB1, ATP11C, RAG2, RAG1	119	183	20252	6.5098	0.881958	0.0533808	0.0521998
GOTERM_BP_FAT	GO:0010467~gene expression	54	41.8605	0.000766	ZFP644, SMG1, RIF1, JMJD1C, UBE3A, NIPBL, MED13, ZMYM2, ZC3H7A, SNAPC3, MYB, RAG2, ZFP280D, RAG1, TRP53INP1, ATRX, THOC2, ZFP518A, DEPDC1A, ZFP292, RFX7, PHIP, XIST, LCORL, ZFP451, NFAT5, ZFP148, ZFP268, INO80D, ROCK1, ZBTB1, THOC2L, MBTD1, MIER1, ZBED6, SCAI, TIA1, ZFP950, CPSF6, ZFP638, GM12258, ERBIN, WDR12, PAN3, CDK6, ZFP68, AGO3, TASOR2, MDM4, NAA15, ZFP871, OGT, ZFP397, BRWD3	119	6214	20252	1.47892	0.898253	0.0544401	0.0532356
GOTERM_BP_FAT	GO:0007159~leukocyte cell-cell adhesion	11	8.52713	0.000783	NFAT5, HSP90AA1, PTPRC, ITGA4, ROCK1, MYB, ZBTB1, MARCHF7, RAG2, PAG1, RAG1	119	508	20252	3.68511	0.90348	0.0544401	0.0532356
GOTERM_BP_FAT	GO:0007017~microtubule-based process	15	11.6279	0.000788	DNAI4, ROCK1, ZFP207, ATRX, KIF11, HOOK3, LYST, CCDC88A, CENPE, PCM1, STAG2, TAOK1, KIF5B, CHORDC1, KIF20B	119	904	20252	2.82386	0.904821	0.0544401	0.0532356
GOTERM_BP_FAT	GO:0006464~cellular protein modification process	39	30.2326	0.000817	SMG1, RIF1, ROCK1, USP34, JMJD1C, UBE3A, CBL, MBTD1, NIPBL, RMND5A, RB1CC1, MYB, CHORDC1, MIER1, ST8SIA4, MARCHF7, RICTOR, TRPM7, CHML, RAG1, OSBPL8, HSP90AA1, EDEM1, C1GALT1, ATRX, ESCO2, CCDC88A, CENPE, PTPRC, PAN3, CDK6, PRKD3, TAOK1, MDM4, PHIP, BIRC6, NAA15, OGT, ZFP451	119	3977	20252	1.6689	0.912797	0.0544401	0.0532356
GOTERM_BP_FAT	GO:0036211~protein modification process	39	30.2326	0.000821	SMG1, RIF1, ROCK1, USP34, JMJD1C, UBE3A, CBL, MBTD1, NIPBL, RMND5A, RB1CC1, MYB, CHORDC1, MIER1, ST8SIA4, MARCHF7, RICTOR, TRPM7, CHML, RAG1, OSBPL8, HSP90AA1, EDEM1, C1GALT1, ATRX, ESCO2, CCDC88A, CENPE, PTPRC, PAN3, CDK6, PRKD3, TAOK1, MDM4, PHIP, BIRC6, NAA15, OGT, ZFP451	119	3978	20252	1.66848	0.913847	0.0544401	0.0532356
GOTERM_BP_FAT	GO:0030097~hemopoiesis	17	13.1783	0.000853	DNAI4, RABGAP1L, HSP90AA1, ZFP950, THEMIS, ZBTB1, ATP11C, ESCO2, MR1, DOCK11, PTPRC, CDK6, MYB, CCR9, RAG2, OGT, RAG1	119	1129	20252	2.56257	0.921686	0.0553281	0.0541039
GOTERM_BP_FAT	GO:0048285~organelle fission	12	9.30233	0.00088	CENPE, NIPBL, STAG2, SPO11, ZFP207, ATRX, PHIP, KNL1, ESCO2, KIF11, KIF20B, SMC4	119	610	20252	3.3479	0.92768	0.0556906	0.0544584
GOTERM_BP_FAT	GO:0018130~heterocycle biosynthetic process	42	32.5581	0.000896	ZFP644, NFAT5, ZFP148, ZFP268, PANK3, INO80D, RIF1, ZBTB1, JMJD1C, UBE3A, MBTD1, NIPBL, ZMYM2, MED13, SNAPC3, MYB, MIER1, REV3L, ZFP280D, ZBED6, SCAI, TRP53INP1, HSP90AA1, ZFP950, GM12258, ATRX, ERBIN, ZFP518A, ZFP68, CDK6, DEPDC1A, ZFP292, RFX7, MDM4, PHIP, NAA15, LCORL, ZFP871, OGT, ZFP397, BRWD3, ZFP451	119	4431	20252	1.61313	0.93111	0.0556906	0.0544584
GOTERM_BP_FAT	GO:0019438~aromatic compound biosynthetic process	42	32.5581	0.000957	ZFP644, NFAT5, ZFP148, ZFP268, PANK3, INO80D, RIF1, ZBTB1, JMJD1C, UBE3A, MBTD1, NIPBL, ZMYM2, MED13, SNAPC3, MYB, MIER1, REV3L, ZFP280D, ZBED6, SCAI, TRP53INP1, HSP90AA1, ZFP950, GM12258, ATRX, ERBIN, ZFP518A, ZFP68, CDK6, DEPDC1A, ZFP292, RFX7, MDM4, PHIP, NAA15, LCORL, ZFP871, OGT, ZFP397, BRWD3, ZFP451	119	4445	20252	1.60805	0.942505	0.0582394	0.0569509
GOTERM_BP_FAT	GO:0051252~regulation of RNA metabolic process	39	30.2326	0.00106362	ZFP644, NFAT5, ZFP148, ZFP268, INO80D, RIF1, ZBTB1, JMJD1C, UBE3A, MBTD1, NIPBL, ZMYM2, MED13, MYB, MIER1, ZFP280D, ZBED6, TRP53INP1, TIA1, ZFP950, ZFP638, GM12258, ATRX, ERBIN, ZFP518A, ZFP68, CDK6, DEPDC1A, ZFP292, RFX7, MDM4, PHIP, NAA15, LCORL, ZFP871, OGT, ZFP397, BRWD3, ZFP451	119	4031	20252	1.64654	0.958229	0.0634558	0.0620518
GOTERM_BP_FAT	GO:0002520~immune system development	18	13.9535	0.00108502	DNAI4, RABGAP1L, HSP90AA1, ZFP950, RIF1, THEMIS, ZBTB1, ATP11C, ESCO2, MR1, DOCK11, PTPRC, CDK6, MYB, CCR9, RAG2, OGT, RAG1	119	1269	20252	2.41397	0.960815	0.0634629	0.0620588
GOTERM_BP_FAT	GO:0000278~mitotic cell cycle	15	11.6279	0.00111192	ROCK1, ZFP207, ATRX, KIF11, KNL1, ESCO2, SMC4, CENPE, NIPBL, STAG2, CDK6, TAOK1, MYB, PHIP, KIF20B	119	937	20252	2.72441	0.963841	0.0637859	0.0623746
GOTERM_BP_FAT	GO:0051128~regulation of cellular component organization	32	24.8062	0.00117663	SMG1, INO80D, RIF1, ROCK1, ZFP207, UBE3A, SLC7A11, KIF11, CBL, SMC4, DOCK11, NIPBL, MED13, KIF5B, MYB, CHORDC1, RICTOR, DLEU2, HSP90AA1, ATRX, THOC2, KNL1, CCDC88A, CENPE, PTPRC, PAN3, TAOK1, PHIP, KIF20B, OGT, BRWD3, ZFP451	119	3065	20252	1.77681	0.970196	0.0662243	0.064759
GOTERM_BP_FAT	GO:0006355~regulation of transcription, DNA-templated	37	28.6822	0.0012978	ZFP644, NFAT5, ZFP148, ZFP268, INO80D, RIF1, ZBTB1, JMJD1C, UBE3A, MBTD1, NIPBL, ZMYM2, MED13, MYB, MIER1, ZFP280D, ZBED6, TRP53INP1, ZFP950, GM12258, ATRX, ERBIN, ZFP518A, ZFP68, CDK6, DEPDC1A, ZFP292, RFX7, MDM4, PHIP, NAA15, LCORL, ZFP871, OGT, ZFP397, BRWD3, ZFP451	119	3785	20252	1.66363	0.979249	0.0710749	0.0695024
GOTERM_BP_FAT	GO:1903506~regulation of nucleic acid-templated transcription	37	28.6822	0.00131047	ZFP644, NFAT5, ZFP148, ZFP268, INO80D, RIF1, ZBTB1, JMJD1C, UBE3A, MBTD1, NIPBL, ZMYM2, MED13, MYB, MIER1, ZFP280D, ZBED6, TRP53INP1, ZFP950, GM12258, ATRX, ERBIN, ZFP518A, ZFP68, CDK6, DEPDC1A, ZFP292, RFX7, MDM4, PHIP, NAA15, LCORL, ZFP871, OGT, ZFP397, BRWD3, ZFP451	119	3787	20252	1.66275	0.980019	0.0710749	0.0695024
GOTERM_BP_FAT	GO:0048534~hematopoietic or lymphoid organ development	17	13.1783	0.00135516	DNAI4, RABGAP1L, HSP90AA1, ZFP950, THEMIS, ZBTB1, ATP11C, ESCO2, MR1, DOCK11, PTPRC, CDK6, MYB, CCR9, RAG2, OGT, RAG1	119	1180	20252	2.45182	0.982517	0.0711814	0.0696064
GOTERM_BP_FAT	GO:0019827~stem cell population maintenance	7	5.42636	0.00138636	NIPBL, PCM1, STAG2, RIF1, JMJD1C, HOOK3, OGT	119	208	20252	5.72738	0.984073	0.0711814	0.0696064
GOTERM_BP_FAT	GO:0010638~positive regulation of organelle organization	13	10.0775	0.00139025	INO80D, RIF1, ATRX, SMC4, CCDC88A, CENPE, NIPBL, PAN3, KIF5B, MYB, RICTOR, PHIP, OGT	119	747	20252	2.96172	0.984257	0.0711814	0.0696064
GOTERM_BP_FAT	GO:2001141~regulation of RNA biosynthetic process	37	28.6822	0.00140903	ZFP644, NFAT5, ZFP148, ZFP268, INO80D, RIF1, ZBTB1, JMJD1C, UBE3A, MBTD1, NIPBL, ZMYM2, MED13, MYB, MIER1, ZFP280D, ZBED6, TRP53INP1, ZFP950, GM12258, ATRX, ERBIN, ZFP518A, ZFP68, CDK6, DEPDC1A, ZFP292, RFX7, MDM4, PHIP, NAA15, LCORL, ZFP871, OGT, ZFP397, BRWD3, ZFP451	119	3802	20252	1.65619	0.985117	0.0711814	0.0696064
GOTERM_BP_FAT	GO:0033554~cellular response to stress	25	19.3798	0.00143877	NFAT5, SMG1, INO80D, RIF1, SPO11, ZBTB1, SLC7A11, CBL, SMC4, MBTD1, NIPBL, RB1CC1, CHORDC1, REV3L, MARCHF7, CERT1, TRP53INP1, HSP90AA1, EDEM1, ATRX, ESCO2, CDK6, TAOK1, MDM4, OGT	119	2166	20252	1.96428	0.986382	0.0711814	0.0696064
GOTERM_BP_FAT	GO:0000070~mitotic sister chromatid segregation	7	5.42636	0.0014556	CENPE, NIPBL, ZFP207, ATRX, KNL1, ESCO2, SMC4	119	210	20252	5.67283	0.98705	0.0711814	0.0696064
GOTERM_BP_FAT	GO:0098727~maintenance of cell number	7	5.42636	0.00156438	NIPBL, PCM1, STAG2, RIF1, JMJD1C, HOOK3, OGT	119	213	20252	5.59293	0.990644	0.075267	0.0736017
GOTERM_BP_FAT	GO:1903037~regulation of leukocyte cell-cell adhesion	10	7.75194	0.00166134	NFAT5, HSP90AA1, PTPRC, ITGA4, MYB, ZBTB1, MARCHF7, RAG2, PAG1, RAG1	119	467	20252	3.64422	0.992998	0.0786632	0.0769227
GOTERM_BP_FAT	GO:0045621~positive regulation of lymphocyte differentiation	6	4.65116	0.00181063	HSP90AA1, PTPRC, MYB, ZBTB1, ATP11C, RAG1	119	149	20252	6.85308	0.995519	0.0843924	0.0825252
GOTERM_BP_FAT	GO:0046907~intracellular transport	22	17.0543	0.00192374	RABGAP1L, HSP90AA1, CPSF6, ROCK1, EDEM1, ERBIN, VPS13A, THOC2, HOOK3, CBL, CACNA1E, LYST, THOC2L, CCDC88A, PCM1, PAN3, KIF5B, PHIP, CHML, KIF20B, CERT1, OGT	119	1828	20252	2.04818	0.996804	0.0882849	0.0863315
GOTERM_BP_FAT	GO:0042110~T cell activation	12	9.30233	0.00206403	HSP90AA1, PTPRC, CDK6, MYB, ZBTB1, CCR9, THEMIS, MARCHF7, RAG2, MR1, PAG1, RAG1	119	679	20252	3.00769	0.997899	0.0932877	0.0912237
GOTERM_BP_FAT	GO:0007088~regulation of mitotic nuclear division	7	5.42636	0.00225273	CENPE, ZFP207, ATRX, PHIP, KNL1, KIF11, KIF20B	119	229	20252	5.20216	0.998805	0.100297	0.098078
GOTERM_BP_FAT	GO:0006357~regulation of transcription from RNA polymerase II promoter	29	22.4806	0.00230969	ZFP644, NFAT5, ZFP148, ZFP268, RIF1, ZBTB1, JMJD1C, UBE3A, NIPBL, MED13, MYB, MIER1, ZBED6, ZFP950, GM12258, ATRX, ZFP518A, ZFP68, CDK6, ZFP292, RFX7, MDM4, PHIP, LCORL, ZFP871, OGT, ZFP397, BRWD3, ZFP451	119	2780	20252	1.77531	0.998992	0.101321	0.099079
GOTERM_BP_FAT	GO:0045619~regulation of lymphocyte differentiation	7	5.42636	0.00245584	HSP90AA1, PTPRC, MYB, ZBTB1, ATP11C, RAG2, RAG1	119	233	20252	5.11285	0.999349	0.104295	0.101987
GOTERM_BP_FAT	GO:0046649~lymphocyte activation	16	12.4031	0.00246839	HSP90AA1, RIF1, THEMIS, ZBTB1, ATP11C, LYST, MR1, DOCK11, PTPRC, CDK6, MYB, CCR9, MARCHF7, RAG2, PAG1, RAG1	119	1135	20252	2.39908	0.999373	0.104295	0.101987
GOTERM_BP_FAT	GO:0002329~pre-B cell differentiation	3	2.32558	0.00251773	ATP11C, RAG2, RAG1	119	13	20252	39.2734	0.999459	0.104295	0.101987
GOTERM_BP_FAT	GO:0016570~histone modification	10	7.75194	0.00252967	MBTD1, NIPBL, RIF1, MYB, ATRX, MIER1, JMJD1C, OGT, ZFP451, RAG1	119	497	20252	3.42424	0.999478	0.104295	0.101987
GOTERM_BP_FAT	GO:0010605~negative regulation of macromolecule metabolic process	31	24.031	0.00256061	ZFP148, SMG1, RIF1, ROCK1, ZBTB1, CBL, MBTD1, NIPBL, ZMYM2, ZC3H7A, MYB, CHORDC1, MIER1, MARCHF7, ZBED6, RAG1, TRP53INP1, TIA1, TRAT1, ATRX, PTPRC, PAN3, CDK6, DEPDC1A, AGO3, TASOR2, MDM4, BIRC6, OGT, ZFP397, ZFP451	119	3076	20252	1.71513	0.999524	0.104295	0.101987
GOTERM_BP_FAT	GO:0061647~histone H3-K9 modification	4	3.10078	0.00259403	RIF1, MYB, ATRX, ZFP451	119	47	20252	14.4838	0.99957	0.104295	0.101987
GOTERM_BP_FAT	GO:0051649~establishment of localization in cell	26	20.155	0.00262223	ROCK1, SPO11, CBL, CACNA1E, LYST, THOC2L, PCM1, KIF5B, CHML, CERT1, HSP90AA1, RABGAP1L, CPSF6, ITGA4, EDEM1, ERBIN, VPS13A, THOC2, HOOK3, CCDC88A, CENPE, PTPRC, PAN3, PHIP, KIF20B, OGT	119	2398	20252	1.84521	0.999604	0.104295	0.101987
GOTERM_BP_FAT	GO:1902589~single-organism organelle organization	23	17.8295	0.00298487	DNAI4, HSP90AA1, ROCK1, NEBL, ZFP207, ATL2, ATRX, KNL1, ESCO2, HOOK3, SMC4, CCDC88A, CENPE, NIPBL, PCM1, STAG2, RB1CC1, TAOK1, KIF5B, RICTOR, TRPM7, CERT1, OGT	119	2025	20252	1.93296	0.999866	0.117156	0.114564
GOTERM_BP_FAT	GO:0010564~regulation of cell cycle process	12	9.30233	0.00317086	CENPE, CDK6, TAOK1, ZFP207, CHORDC1, ATRX, BIRC6, PHIP, KNL1, KIF11, KIF20B, SMC4	119	718	20252	2.84432	0.999923	0.12284	0.120122
GOTERM_BP_FAT	GO:0016569~covalent chromatin modification	10	7.75194	0.00324442	MBTD1, NIPBL, RIF1, MYB, ATRX, MIER1, JMJD1C, OGT, ZFP451, RAG1	119	516	20252	3.29816	0.999939	0.124078	0.121333
GOTERM_BP_FAT	GO:0043933~macromolecular complex subunit organization	23	17.8295	0.00328632	DNAI4, ZFP148, TIA1, HSP90AA1, INO80D, CPSF6, ZFP207, ATL2, ATRX, ZBTB1, TDRD5, SMC4, CENPE, PAN3, MED13, AGO3, TAOK1, KIF5B, UBN2, MDM4, RICTOR, TRPM7, ZFP451	119	2041	20252	1.91781	0.999946	0.12409	0.121344
GOTERM_BP_FAT	GO:0002521~leukocyte differentiation	12	9.30233	0.00348437	DOCK11, HSP90AA1, PTPRC, CDK6, MYB, ZBTB1, CCR9, THEMIS, ATP11C, RAG2, MR1, RAG1	119	727	20252	2.8091	0.99997	0.129923	0.127049
GOTERM_BP_FAT	GO:0016337~single organismal cell-cell adhesion	12	9.30233	0.00355731	NFAT5, HSP90AA1, PTPRC, ITGA4, ROCK1, MYB, ZBTB1, MARCHF7, SLC7A11, RAG2, PAG1, RAG1	119	729	20252	2.8014	0.999976	0.131006	0.128107
GOTERM_BP_FAT	GO:0010629~negative regulation of gene expression	24	18.6047	0.00361968	ZFP148, TIA1, SMG1, ROCK1, RIF1, ATRX, ZBTB1, MBTD1, NIPBL, DEPDC1A, ZMYM2, PAN3, CDK6, AGO3, ZC3H7A, MYB, MIER1, TASOR2, MDM4, ZBED6, OGT, ZFP397, ZFP451, TRP53INP1	119	2189	20252	1.86589	0.99998	0.131677	0.128763
GOTERM_BP_FAT	GO:0034502~protein localization to chromosome	5	3.87597	0.00406244	NIPBL, SPO11, ATRX, KNL1, ESCO2	119	111	20252	7.66599	0.999995	0.146003	0.142773
GOTERM_BP_FAT	GO:0007264~small GTPase mediated signal transduction	9	6.97674	0.00443741	DOCK11, CCDC88A, ROCK1, RASA2, ERBIN, CHML, CBL, OGT, SCAI	119	443	20252	3.45748	0.999998	0.157492	0.154007
GOTERM_BP_FAT	GO:0007062~sister chromatid cohesion	4	3.10078	0.00448769	NIPBL, STAG2, ATRX, ESCO2	119	57	20252	11.9428	0.999999	0.157492	0.154007
GOTERM_BP_FAT	GO:0045321~leukocyte activation	17	13.1783	0.00483629	HSP90AA1, RIF1, THEMIS, ZBTB1, ATP11C, CBL, LYST, MR1, DOCK11, PTPRC, CDK6, MYB, CCR9, MARCHF7, RAG2, PAG1, RAG1	119	1341	20252	2.15745	0.999999	0.166997	0.163302
GOTERM_BP_FAT	GO:0051783~regulation of nuclear division	7	5.42636	0.0048705	CENPE, ZFP207, ATRX, PHIP, KNL1, KIF11, KIF20B	119	268	20252	4.44513	1	0.166997	0.163302
GOTERM_BP_FAT	GO:0035556~intracellular signal transduction	28	21.7054	0.00510098	NFAT5, DGKE, SMG1, ROCK1, UBE3A, CBL, DOCK11, RB1CC1, CCR9, MARCHF7, RICTOR, CHML, PAG1, SCAI, OSBPL8, HSP90AA1, TRAT1, ATRX, ERBIN, CCDC88A, PTPRC, DEPDC1A, AGO3, PRKD3, TAOK1, RASA2, MDM4, OGT	119	2798	20252	1.70307	1	0.172088	0.16828
GOTERM_BP_FAT	GO:0002244~hematopoietic progenitor cell differentiation	6	4.65116	0.00513437	DNAI4, PTPRC, CDK6, MYB, ZBTB1, ESCO2	119	190	20252	5.37426	1	0.172088	0.16828
GOTERM_BP_FAT	GO:0001775~cell activation	18	13.9535	0.00533728	HSP90AA1, RIF1, THEMIS, ZBTB1, ATP11C, SLC7A11, CBL, LYST, MR1, DOCK11, PTPRC, CDK6, MYB, CCR9, MARCHF7, RAG2, PAG1, RAG1	119	1479	20252	2.07122	1	0.174988	0.171117
GOTERM_BP_FAT	GO:0045184~establishment of protein localization	22	17.0543	0.00533823	RABGAP1L, HSP90AA1, EDEM1, ERBIN, VPS13A, SLC7A11, THOC2, HOOK3, CBL, CACNA1E, LYST, THOC2L, CENPE, NIPBL, PCM1, PAN3, KIF5B, PHIP, CHML, KIF20B, ZBED6, OGT	119	1993	20252	1.87861	1	0.174988	0.171117
GOTERM_BP_FAT	GO:0033048~negative regulation of mitotic sister chromatid segregation	4	3.10078	0.00567981	CENPE, ZFP207, ATRX, KNL1	119	62	20252	10.9797	1	0.184162	0.180087
GOTERM_BP_FAT	GO:0000226~microtubule cytoskeleton organization	11	8.52713	0.00575928	DNAI4, CENPE, CCDC88A, PCM1, STAG2, TAOK1, ZFP207, CHORDC1, ATRX, KIF11, HOOK3	119	669	20252	2.79826	1	0.18473	0.180643
GOTERM_BP_FAT	GO:0045793~positive regulation of cell size	3	2.32558	0.00597186	HSP90AA1, RB1CC1, OGT	119	20	20252	25.5277	1	0.189511	0.185318
GOTERM_BP_FAT	GO:0051130~positive regulation of cellular component organization	19	14.7287	0.0060587	HSP90AA1, INO80D, ROCK1, RIF1, ATRX, CBL, SMC4, DOCK11, CCDC88A, CENPE, NIPBL, PTPRC, PAN3, MED13, KIF5B, MYB, RICTOR, PHIP, OGT	119	1625	20252	1.98985	1	0.190243	0.186034
GOTERM_BP_FAT	GO:0033046~negative regulation of sister chromatid segregation	4	3.10078	0.00620472	CENPE, ZFP207, ATRX, KNL1	119	64	20252	10.6366	1	0.191453	0.187217
GOTERM_BP_FAT	GO:0045580~regulation of T cell differentiation	6	4.65116	0.00622558	HSP90AA1, PTPRC, MYB, ZBTB1, RAG2, RAG1	119	199	20252	5.1312	1	0.191453	0.187217
GOTERM_BP_FAT	GO:0071826~ribonucleoprotein complex subunit organization	7	5.42636	0.00631577	TIA1, HSP90AA1, CPSF6, PAN3, AGO3, KIF5B, TDRD5	119	283	20252	4.20952	1	0.192244	0.187991
GOTERM_BP_FAT	GO:1902105~regulation of leukocyte differentiation	8	6.20155	0.00661667	HSP90AA1, PTPRC, CDK6, MYB, ZBTB1, ATP11C, RAG2, RAG1	119	377	20252	3.61135	1	0.197563	0.193192
GOTERM_BP_FAT	GO:0031056~regulation of histone modification	6	4.65116	0.00662298	NIPBL, RIF1, MYB, ATRX, OGT, ZFP451	119	202	20252	5.055	1	0.197563	0.193192
GOTERM_BP_FAT	GO:0022407~regulation of cell-cell adhesion	10	7.75194	0.00695909	NFAT5, HSP90AA1, PTPRC, ITGA4, MYB, ZBTB1, MARCHF7, RAG2, PAG1, RAG1	119	581	20252	2.92917	1	0.205534	0.200987
GOTERM_BP_FAT	GO:0051985~negative regulation of chromosome segregation	4	3.10078	0.0070448	CENPE, ZFP207, ATRX, KNL1	119	67	20252	10.1603	1	0.206026	0.201467
GOTERM_BP_FAT	GO:0050821~protein stabilization	6	4.65116	0.0071801	HSP90AA1, ZFP207, CDC37L1, MARCHF7, MDM4, NAA15	119	206	20252	4.95684	1	0.206677	0.202104
GOTERM_BP_FAT	GO:0002327~immature B cell differentiation	3	2.32558	0.00720563	ATP11C, RAG2, RAG1	119	22	20252	23.207	1	0.206677	0.202104
GOTERM_BP_FAT	GO:0032386~regulation of intracellular transport	10	7.75194	0.00758036	PCM1, HSP90AA1, CPSF6, ROCK1, EDEM1, KIF5B, THOC2, KIF20B, CACNA1E, OGT	119	589	20252	2.88939	1	0.215354	0.210589
GOTERM_BP_FAT	GO:0045582~positive regulation of T cell differentiation	5	3.87597	0.00766558	HSP90AA1, PTPRC, MYB, ZBTB1, RAG1	119	133	20252	6.39793	1	0.215721	0.210948
GOTERM_BP_FAT	GO:0009892~negative regulation of metabolic process	31	24.031	0.00786704	ZFP148, SMG1, RIF1, ROCK1, ZBTB1, CBL, MBTD1, NIPBL, ZMYM2, ZC3H7A, MYB, CHORDC1, MIER1, MARCHF7, ZBED6, RAG1, TRP53INP1, TIA1, TRAT1, ATRX, PTPRC, PAN3, CDK6, DEPDC1A, AGO3, TASOR2, MDM4, BIRC6, OGT, ZFP397, ZFP451	119	3319	20252	1.58955	1	0.219321	0.214469
GOTERM_BP_FAT	GO:0098602~single organism cell adhesion	12	9.30233	0.00812726	NFAT5, HSP90AA1, PTPRC, ITGA4, ROCK1, MYB, ZBTB1, MARCHF7, SLC7A11, RAG2, PAG1, RAG1	119	816	20252	2.50272	1	0.224478	0.219511
GOTERM_BP_FAT	GO:0045839~negative regulation of mitotic nuclear division	4	3.10078	0.00858842	CENPE, ZFP207, ATRX, KNL1	119	72	20252	9.45472	1	0.235039	0.229839
GOTERM_BP_FAT	GO:0032844~regulation of homeostatic process	10	7.75194	0.00867957	SMG1, PTPRC, INO80D, CDK6, KIF5B, ATRX, UBE3A, SLC7A11, ZBED6, CACNA1E	119	602	20252	2.82699	1	0.235374	0.230166
GOTERM_BP_FAT	GO:0042886~amide transport	21	16.2791	0.00916992	RABGAP1L, HSP90AA1, EDEM1, ERBIN, VPS13A, SLC7A11, THOC2, HOOK3, CBL, CACNA1E, LYST, THOC2L, PCM1, PAN3, KIF5B, PHIP, CHML, KIF20B, ZBED6, CERT1, OGT	119	1958	20252	1.82527	1	0.244029	0.23863
GOTERM_BP_FAT	GO:2000113~negative regulation of cellular macromolecule biosynthetic process	20	15.5039	0.00921165	ZFP148, TIA1, ROCK1, RIF1, ATRX, ZBTB1, MBTD1, NIPBL, DEPDC1A, ZMYM2, CDK6, AGO3, ZC3H7A, MYB, MIER1, MDM4, ZBED6, OGT, ZFP397, ZFP451	119	1826	20252	1.86402	1	0.244029	0.23863
GOTERM_BP_FAT	GO:0033157~regulation of intracellular protein transport	7	5.42636	0.00924414	PCM1, HSP90AA1, EDEM1, KIF5B, THOC2, KIF20B, OGT	119	307	20252	3.88044	1	0.244029	0.23863
GOTERM_BP_FAT	GO:0022607~cellular component assembly	30	23.2558	0.00932969	ZFP148, RIF1, ROCK1, SPO11, ZFP207, ATL2, ZBTB1, KIF11, DOCK11, PCM1, MED13, RB1CC1, UBN2, RICTOR, TRPM7, TRP53INP1, DNAI4, TIA1, HSP90AA1, CPSF6, NEBL, ATRX, TDRD5, CCDC88A, CENPE, PAN3, STAG2, AGO3, MDM4, ZFP451	119	3215	20252	1.58804	1	0.244127	0.238726
GOTERM_BP_FAT	GO:0044085~cellular component biogenesis	32	24.8062	0.00974075	ZFP148, RIF1, ROCK1, SPO11, ZFP207, ATL2, ZBTB1, KIF11, DOCK11, PCM1, MED13, RB1CC1, UBN2, RICTOR, TRPM7, TRP53INP1, DNAI4, TIA1, HSP90AA1, CPSF6, NEBL, ATRX, WDR12, TDRD5, CCDC88A, CENPE, PAN3, STAG2, AGO3, MDM4, OGT, ZFP451	119	3516	20252	1.5489	1	0.252347	0.246764
GOTERM_BP_FAT	GO:1903039~positive regulation of leukocyte cell-cell adhesion	7	5.42636	0.00981303	NFAT5, HSP90AA1, PTPRC, ITGA4, MYB, ZBTB1, RAG1	119	311	20252	3.83053	1	0.252347	0.246764
GOTERM_BP_FAT	GO:1902107~positive regulation of leukocyte differentiation	6	4.65116	0.0100957	HSP90AA1, PTPRC, MYB, ZBTB1, ATP11C, RAG1	119	224	20252	4.55852	1	0.257398	0.251703
GOTERM_BP_FAT	GO:0002562~somatic diversification of immune receptors via germline recombination within a single locus	4	3.10078	0.0103155	PTPRC, RIF1, RAG2, RAG1	119	77	20252	8.84077	1	0.258581	0.25286
GOTERM_BP_FAT	GO:0016444~somatic cell DNA recombination	4	3.10078	0.0103155	PTPRC, RIF1, RAG2, RAG1	119	77	20252	8.84077	1	0.258581	0.25286
GOTERM_BP_FAT	GO:0051865~protein autoubiquitination	4	3.10078	0.0106833	MARCHF7, UBE3A, CBL, RAG1	119	78	20252	8.72743	1	0.265569	0.259693
GOTERM_BP_FAT	GO:0006886~intracellular protein transport	14	10.8527	0.0109728	RABGAP1L, HSP90AA1, EDEM1, ERBIN, VPS13A, THOC2, THOC2L, PCM1, PAN3, KIF5B, PHIP, CHML, KIF20B, OGT	119	1090	20252	2.18586	1	0.269723	0.263756
GOTERM_BP_FAT	GO:0006473~protein acetylation	6	4.65116	0.0110313	MBTD1, TAOK1, ESCO2, NAA15, OGT, ZFP451	119	229	20252	4.45899	1	0.269723	0.263756
GOTERM_BP_FAT	GO:0031324~negative regulation of cellular metabolic process	28	21.7054	0.0113105	ZFP148, SMG1, RIF1, ROCK1, ZBTB1, CBL, MBTD1, NIPBL, ZMYM2, ZC3H7A, MYB, CHORDC1, MIER1, MARCHF7, ZBED6, RAG1, TIA1, TRAT1, ATRX, PTPRC, CDK6, DEPDC1A, AGO3, MDM4, BIRC6, OGT, ZFP397, ZFP451	119	2973	20252	1.60282	1	0.274303	0.268234
GOTERM_BP_FAT	GO:0010558~negative regulation of macromolecule biosynthetic process	20	15.5039	0.0117643	ZFP148, TIA1, ROCK1, RIF1, ATRX, ZBTB1, MBTD1, NIPBL, DEPDC1A, ZMYM2, CDK6, AGO3, ZC3H7A, MYB, MIER1, MDM4, ZBED6, OGT, ZFP397, ZFP451	119	1871	20252	1.81919	1	0.282419	0.27617
GOTERM_BP_FAT	GO:0006338~chromatin remodeling	7	5.42636	0.0118345	NIPBL, INO80D, RIF1, MYB, ATRX, MIER1, ZBTB1	119	324	20252	3.67683	1	0.282419	0.27617
GOTERM_BP_FAT	GO:0050863~regulation of T cell activation	8	6.20155	0.0121424	HSP90AA1, PTPRC, MYB, ZBTB1, MARCHF7, RAG2, PAG1, RAG1	119	424	20252	3.21104	1	0.287055	0.280703
GOTERM_BP_FAT	GO:0080135~regulation of cellular response to stress	12	9.30233	0.0122212	MBTD1, SMG1, INO80D, CDK6, RIF1, EDEM1, RB1CC1, TAOK1, CHORDC1, MARCHF7, SLC7A11, OGT	119	865	20252	2.36095	1	0.287055	0.280703
GOTERM_BP_FAT	GO:0010941~regulation of cell death	21	16.2791	0.0124136	TIA1, HSP90AA1, ROCK1, ITGA4, SLC7A11, CBL, MBTD1, PTPRC, RB1CC1, MYB, MARCHF7, MDM4, RICTOR, PHIP, TRPM7, BIRC6, NAA15, ZBED6, OGT, RAG1, TRP53INP1	119	2016	20252	1.77276	1	0.289294	0.282894
GOTERM_BP_FAT	GO:0051249~regulation of lymphocyte activation	11	8.52713	0.0125195	HSP90AA1, PTPRC, RIF1, MYB, ZBTB1, ATP11C, MARCHF7, RAG2, LYST, PAG1, RAG1	119	752	20252	2.48941	1	0.289502	0.283097
GOTERM_BP_FAT	GO:0031647~regulation of protein stability	7	5.42636	0.0128602	CENPE, HSP90AA1, ZFP207, CDC37L1, MARCHF7, MDM4, NAA15	119	330	20252	3.60998	1	0.295092	0.288563
GOTERM_BP_FAT	GO:0051784~negative regulation of nuclear division	4	3.10078	0.013049	CENPE, ZFP207, ATRX, KNL1	119	84	20252	8.10404	1	0.295255	0.288722
GOTERM_BP_FAT	GO:0071705~nitrogen compound transport	23	17.8295	0.0131541	RABGAP1L, HSP90AA1, CPSF6, EDEM1, ERBIN, VPS13A, SLC7A11, THOC2, HOOK3, CBL, CACNA1E, LYST, THOC2L, PCM1, PAN3, KIF5B, PHIP, CHML, ATP13A3, KIF20B, ZBED6, CERT1, OGT	119	2302	20252	1.70037	1	0.295255	0.288722
GOTERM_BP_FAT	GO:0051570~regulation of histone H3-K9 methylation	3	2.32558	0.0131642	RIF1, MYB, ATRX	119	30	20252	17.0185	1	0.295255	0.288722
GOTERM_BP_FAT	GO:0002200~somatic diversification of immune receptors	4	3.10078	0.01347	PTPRC, RIF1, RAG2, RAG1	119	85	20252	8.0087	1	0.299859	0.293224
GOTERM_BP_FAT	GO:1903827~regulation of cellular protein localization	10	7.75194	0.0136891	CCDC88A, PCM1, HSP90AA1, EDEM1, KIF5B, SLC7A11, THOC2, KIF20B, OGT, LZTFL1	119	649	20252	2.62226	1	0.302477	0.295785
GOTERM_BP_FAT	GO:0031401~positive regulation of protein modification process	16	12.4031	0.0138814	OSBPL8, HSP90AA1, ROCK1, RIF1, UBE3A, CCDC88A, CENPE, NIPBL, PTPRC, RB1CC1, TAOK1, MYB, MARCHF7, RICTOR, PHIP, OGT	119	1376	20252	1.97889	1	0.304014	0.297288
GOTERM_BP_FAT	GO:1902275~regulation of chromatin organization	6	4.65116	0.0139624	NIPBL, RIF1, MYB, ATRX, OGT, ZFP451	119	243	20252	4.2021	1	0.304014	0.297288
GOTERM_BP_FAT	GO:0007064~mitotic sister chromatid cohesion	3	2.32558	0.0148973	NIPBL, ATRX, ESCO2	119	32	20252	15.9548	1	0.320941	0.31384
GOTERM_BP_FAT	GO:0060341~regulation of cellular localization	14	10.8527	0.014955	HSP90AA1, CPSF6, ROCK1, EDEM1, SLC7A11, THOC2, CACNA1E, LZTFL1, CCDC88A, PCM1, KIF5B, KIF20B, ZBED6, OGT	119	1135	20252	2.0992	1	0.320941	0.31384
GOTERM_BP_FAT	GO:0015833~peptide transport	20	15.5039	0.0155466	RABGAP1L, HSP90AA1, EDEM1, ERBIN, VPS13A, SLC7A11, THOC2, HOOK3, CBL, CACNA1E, LYST, THOC2L, PCM1, PAN3, KIF5B, PHIP, CHML, KIF20B, ZBED6, OGT	119	1925	20252	1.76815	1	0.327568	0.32032
GOTERM_BP_FAT	GO:0051983~regulation of chromosome segregation	5	3.87597	0.0155932	CENPE, ZFP207, ATRX, KNL1, SMC4	119	164	20252	5.18856	1	0.327568	0.32032
GOTERM_BP_FAT	GO:2001251~negative regulation of chromosome organization	5	3.87597	0.0155932	CENPE, ZFP207, ATRX, KNL1, ZFP451	119	164	20252	5.18856	1	0.327568	0.32032
GOTERM_BP_FAT	GO:0045785~positive regulation of cell adhesion	9	6.97674	0.0163172	NFAT5, HSP90AA1, PTPRC, CDK6, ITGA4, ROCK1, MYB, ZBTB1, RAG1	119	557	20252	2.74985	1	0.340379	0.332848
GOTERM_BP_FAT	GO:0031327~negative regulation of cellular biosynthetic process	20	15.5039	0.0169185	ZFP148, TIA1, ROCK1, RIF1, ATRX, ZBTB1, MBTD1, NIPBL, DEPDC1A, ZMYM2, CDK6, AGO3, ZC3H7A, MYB, MIER1, MDM4, ZBED6, OGT, ZFP397, ZFP451	119	1942	20252	1.75268	1	0.350472	0.342718
GOTERM_BP_FAT	GO:0030155~regulation of cell adhesion	12	9.30233	0.0172269	NFAT5, HSP90AA1, PTPRC, CDK6, ITGA4, ROCK1, MYB, ZBTB1, MARCHF7, RAG2, PAG1, RAG1	119	910	20252	2.2442	1	0.3544	0.346558
GOTERM_BP_FAT	GO:0002331~pre-B cell allelic exclusion	2	1.55039	0.017379	RAG2, RAG1	119	3	20252	113.457	1	0.355078	0.347222
GOTERM_BP_FAT	GO:0051223~regulation of protein transport	10	7.75194	0.0177011	PCM1, HSP90AA1, EDEM1, KIF5B, SLC7A11, THOC2, KIF20B, ZBED6, CACNA1E, OGT	119	678	20252	2.5101	1	0.3592	0.351252
GOTERM_BP_FAT	GO:0031060~regulation of histone methylation	4	3.10078	0.0181053	RIF1, MYB, ATRX, OGT	119	95	20252	7.16568	1	0.364919	0.356845
GOTERM_BP_FAT	GO:0022409~positive regulation of cell-cell adhesion	7	5.42636	0.0187081	NFAT5, HSP90AA1, PTPRC, ITGA4, MYB, ZBTB1, RAG1	119	359	20252	3.31837	1	0.374538	0.366251
GOTERM_BP_FAT	GO:0042981~regulation of apoptotic process	19	14.7287	0.0188652	TIA1, HSP90AA1, ROCK1, ITGA4, SLC7A11, CBL, MBTD1, PTPRC, RB1CC1, MYB, MARCHF7, MDM4, RICTOR, PHIP, TRPM7, BIRC6, NAA15, RAG1, TRP53INP1	119	1828	20252	1.76888	1	0.375166	0.366865
GOTERM_BP_FAT	GO:0002312~B cell activation involved in immune response	4	3.10078	0.0191258	DOCK11, PTPRC, RIF1, RAG2	119	97	20252	7.01793	1	0.37783	0.36947
GOTERM_BP_FAT	GO:0007010~cytoskeleton organization	17	13.1783	0.0196065	DNAI4, ROCK1, NEBL, ZFP207, ATRX, KIF11, HOOK3, CCDC88A, CENPE, PCM1, STAG2, TAOK1, CHORDC1, RICTOR, PHIP, TRPM7, BRWD3	119	1567	20252	1.84629	1	0.384778	0.376265
GOTERM_BP_FAT	GO:0043543~protein acylation	6	4.65116	0.0201315	MBTD1, TAOK1, ESCO2, NAA15, OGT, ZFP451	119	267	20252	3.82438	1	0.392499	0.383815
GOTERM_BP_FAT	GO:0048608~reproductive structure development	9	6.97674	0.0204495	NIPBL, ITGA4, SPO11, ATRX, JMJD1C, BIRC6, UBE3A, XIST, CBL	119	581	20252	2.63625	1	0.396109	0.387345
GOTERM_BP_FAT	GO:0051567~histone H3-K9 methylation	3	2.32558	0.0206422	RIF1, MYB, ATRX	119	38	20252	13.4356	1	0.397263	0.388473
GOTERM_BP_FAT	GO:0007346~regulation of mitotic cell cycle	9	6.97674	0.0212047	CENPE, CDK6, TAOK1, ZFP207, ATRX, PHIP, KNL1, KIF11, KIF20B	119	585	20252	2.61823	1	0.402366	0.393463
GOTERM_BP_FAT	GO:1903708~positive regulation of hemopoiesis	6	4.65116	0.0213085	HSP90AA1, PTPRC, MYB, ZBTB1, ATP11C, RAG1	119	271	20252	3.76793	1	0.402366	0.393463
GOTERM_BP_FAT	GO:0009890~negative regulation of biosynthetic process	20	15.5039	0.021312	ZFP148, TIA1, ROCK1, RIF1, ATRX, ZBTB1, MBTD1, NIPBL, DEPDC1A, ZMYM2, CDK6, AGO3, ZC3H7A, MYB, MIER1, MDM4, ZBED6, OGT, ZFP397, ZFP451	119	1990	20252	1.7104	1	0.402366	0.393463
GOTERM_BP_FAT	GO:0061458~reproductive system development	9	6.97674	0.0215897	NIPBL, ITGA4, SPO11, ATRX, JMJD1C, BIRC6, UBE3A, XIST, CBL	119	587	20252	2.60931	1	0.405044	0.396082
GOTERM_BP_FAT	GO:0043067~regulation of programmed cell death	19	14.7287	0.0225027	TIA1, HSP90AA1, ROCK1, ITGA4, SLC7A11, CBL, MBTD1, PTPRC, RB1CC1, MYB, MARCHF7, MDM4, RICTOR, PHIP, TRPM7, BIRC6, NAA15, RAG1, TRP53INP1	119	1864	20252	1.73472	1	0.416929	0.407705
GOTERM_BP_FAT	GO:0015031~protein transport	19	14.7287	0.0225027	RABGAP1L, HSP90AA1, EDEM1, ERBIN, VPS13A, THOC2, HOOK3, CBL, CACNA1E, LYST, THOC2L, PCM1, PAN3, KIF5B, PHIP, CHML, KIF20B, ZBED6, OGT	119	1864	20252	1.73472	1	0.416929	0.407705
GOTERM_BP_FAT	GO:0090316~positive regulation of intracellular protein transport	5	3.87597	0.0227239	PCM1, HSP90AA1, EDEM1, KIF5B, KIF20B	119	184	20252	4.62459	1	0.418428	0.40917
GOTERM_BP_FAT	GO:0032388~positive regulation of intracellular transport	6	4.65116	0.0231568	PCM1, HSP90AA1, CPSF6, EDEM1, KIF5B, KIF20B	119	277	20252	3.68631	1	0.422822	0.413467
GOTERM_BP_FAT	GO:0070201~regulation of establishment of protein localization	10	7.75194	0.023246	PCM1, HSP90AA1, EDEM1, KIF5B, SLC7A11, THOC2, KIF20B, ZBED6, CACNA1E, OGT	119	711	20252	2.3936	1	0.422822	0.413467
GOTERM_BP_FAT	GO:0008608~attachment of spindle microtubules to kinetochore	3	2.32558	0.0238074	CENPE, ZFP207, KNL1	119	41	20252	12.4526	1	0.43041	0.420887
GOTERM_BP_FAT	GO:0032880~regulation of protein localization	13	10.0775	0.0240619	RABGAP1L, HSP90AA1, EDEM1, SLC7A11, THOC2, CACNA1E, LZTFL1, CCDC88A, PCM1, KIF5B, KIF20B, ZBED6, OGT	119	1083	20252	2.04285	1	0.432389	0.422822
GOTERM_BP_FAT	GO:0051246~regulation of protein metabolic process	28	21.7054	0.0245608	RIF1, ROCK1, UBE3A, CBL, NIPBL, ZC3H7A, RB1CC1, MYB, CHORDC1, MARCHF7, RICTOR, RAG1, OSBPL8, TIA1, HSP90AA1, EDEM1, ATRX, SLC25A37, CCDC88A, CENPE, PTPRC, AGO3, TAOK1, MDM4, PHIP, BIRC6, OGT, ZFP451	119	3169	20252	1.50368	1	0.436962	0.427294
GOTERM_BP_FAT	GO:0045892~negative regulation of transcription, DNA-templated	16	12.4031	0.0247843	ZFP148, RIF1, ATRX, ZBTB1, MBTD1, NIPBL, DEPDC1A, ZMYM2, CDK6, MYB, MIER1, MDM4, ZBED6, OGT, ZFP397, ZFP451	119	1478	20252	1.84233	1	0.436962	0.427294
GOTERM_BP_FAT	GO:0051172~negative regulation of nitrogen compound metabolic process	20	15.5039	0.0248147	ZFP148, TIA1, ROCK1, RIF1, ATRX, ZBTB1, MBTD1, NIPBL, DEPDC1A, ZMYM2, CDK6, AGO3, ZC3H7A, MYB, MIER1, MDM4, ZBED6, OGT, ZFP397, ZFP451	119	2023	20252	1.6825	1	0.436962	0.427294
GOTERM_BP_FAT	GO:0090087~regulation of peptide transport	10	7.75194	0.0249535	PCM1, HSP90AA1, EDEM1, KIF5B, SLC7A11, THOC2, KIF20B, ZBED6, CACNA1E, OGT	119	720	20252	2.36368	1	0.436962	0.427294
GOTERM_BP_FAT	GO:1903507~negative regulation of nucleic acid-templated transcription	16	12.4031	0.0250488	ZFP148, RIF1, ATRX, ZBTB1, MBTD1, NIPBL, DEPDC1A, ZMYM2, CDK6, MYB, MIER1, MDM4, ZBED6, OGT, ZFP397, ZFP451	119	1480	20252	1.83984	1	0.436962	0.427294
GOTERM_BP_FAT	GO:1903829~positive regulation of cellular protein localization	7	5.42636	0.0253124	CCDC88A, PCM1, HSP90AA1, EDEM1, KIF5B, KIF20B, OGT	119	385	20252	3.09427	1	0.438993	0.42928
GOTERM_BP_FAT	GO:0051052~regulation of DNA metabolic process	9	6.97674	0.0259363	MBTD1, CCDC88A, SMG1, HSP90AA1, PTPRC, INO80D, RIF1, ATRX, ESCO2	119	608	20252	2.51918	1	0.443545	0.433731
GOTERM_BP_FAT	GO:0031399~regulation of protein modification process	20	15.5039	0.0259591	OSBPL8, HSP90AA1, ROCK1, RIF1, ATRX, UBE3A, CBL, CCDC88A, CENPE, NIPBL, PTPRC, RB1CC1, TAOK1, CHORDC1, MYB, MARCHF7, RICTOR, PHIP, OGT, ZFP451	119	2033	20252	1.67422	1	0.443545	0.433731
GOTERM_BP_FAT	GO:1901532~regulation of hematopoietic progenitor cell differentiation	3	2.32558	0.0260209	CDK6, MYB, ZBTB1	119	43	20252	11.8734	1	0.443545	0.433731
GOTERM_BP_FAT	GO:0009314~response to radiation	8	6.20155	0.0264034	NIPBL, PTPRC, ZBTB1, SLC7A11, CBL, CACNA1E, TRP53INP1, RAG1	119	497	20252	2.73939	1	0.447508	0.437607
GOTERM_BP_FAT	GO:0070925~organelle assembly	12	9.30233	0.0268138	DNAI4, CENPE, CCDC88A, TIA1, PCM1, PAN3, STAG2, NEBL, RB1CC1, ZFP207, KIF11, TRP53INP1	119	974	20252	2.09673	1	0.451896	0.441897
GOTERM_BP_FAT	GO:0006928~movement of cell or subcellular component	22	17.0543	0.0273739	DNAI4, OSBPL8, HSP90AA1, ZFP950, ROCK1, ITGA4, VPS13A, KIF11, CACNA1E, LYST, LZTFL1, CCDC88A, CENPE, NIPBL, PCM1, PTPRC, KIF5B, CCR9, KIF20B, OGT, SCAI, TRP53INP1	119	2327	20252	1.60897	1	0.458744	0.448594
GOTERM_BP_FAT	GO:1902679~negative regulation of RNA biosynthetic process	16	12.4031	0.0276685	ZFP148, RIF1, ATRX, ZBTB1, MBTD1, NIPBL, DEPDC1A, ZMYM2, CDK6, MYB, MIER1, MDM4, ZBED6, OGT, ZFP397, ZFP451	119	1499	20252	1.81652	1	0.461089	0.450888
GOTERM_BP_FAT	GO:0018193~peptidyl-amino acid modification	14	10.8527	0.0291651	SMG1, HSP90AA1, ROCK1, RIF1, ATRX, CBL, MBTD1, PTPRC, MYB, RICTOR, PHIP, NAA15, OGT, ZFP451	119	1244	20252	1.91526	1	0.481348	0.470698
GOTERM_BP_FAT	GO:0065003~macromolecular complex assembly	18	13.9535	0.0292516	DNAI4, ZFP148, TIA1, HSP90AA1, CPSF6, ZFP207, ATL2, ATRX, ZBTB1, CENPE, PAN3, MED13, AGO3, UBN2, MDM4, RICTOR, TRPM7, ZFP451	119	1782	20252	1.71904	1	0.481348	0.470698
GOTERM_BP_FAT	GO:0051640~organelle localization	10	7.75194	0.0295017	CENPE, PCM1, ITGA4, ROCK1, SPO11, KIF5B, HOOK3, CBL, CACNA1E, OGT	119	742	20252	2.2936	1	0.481348	0.470698
GOTERM_BP_FAT	GO:1903706~regulation of hemopoiesis	8	6.20155	0.0295295	HSP90AA1, PTPRC, CDK6, MYB, ZBTB1, ATP11C, RAG2, RAG1	119	509	20252	2.67481	1	0.481348	0.470698
GOTERM_BP_FAT	GO:0033047~regulation of mitotic sister chromatid segregation	4	3.10078	0.030384	CENPE, ZFP207, ATRX, KNL1	119	116	20252	5.86844	1	0.492325	0.481432
GOTERM_BP_FAT	GO:0002694~regulation of leukocyte activation	11	8.52713	0.030533	HSP90AA1, PTPRC, RIF1, MYB, ZBTB1, ATP11C, MARCHF7, RAG2, LYST, PAG1, RAG1	119	869	20252	2.15424	1	0.492325	0.481432
GOTERM_BP_FAT	GO:1905818~regulation of chromosome separation	4	3.10078	0.0310547	CENPE, ZFP207, KNL1, SMC4	119	117	20252	5.81829	1	0.497427	0.486421
GOTERM_BP_FAT	GO:0042113~B cell activation	8	6.20155	0.031183	DOCK11, PTPRC, RIF1, MYB, ZBTB1, ATP11C, RAG2, RAG1	119	515	20252	2.64365	1	0.497427	0.486421
GOTERM_BP_FAT	GO:0007051~spindle organization	5	3.87597	0.0315635	CENPE, STAG2, ZFP207, ATRX, KIF11	119	204	20252	4.1712	1	0.500819	0.489738
GOTERM_BP_FAT	GO:0006302~double-strand break repair	6	4.65116	0.0327478	MBTD1, NIPBL, RIF1, SPO11, REV3L, ESCO2	119	304	20252	3.35891	1	0.51686	0.505425
GOTERM_BP_FAT	GO:0051897~positive regulation of protein kinase B signaling	5	3.87597	0.033041	OSBPL8, HSP90AA1, RICTOR, UBE3A, CBL	119	207	20252	4.11075	1	0.518744	0.507266
GOTERM_BP_FAT	GO:0007052~mitotic spindle organization	4	3.10078	0.0345246	CENPE, STAG2, ZFP207, KIF11	119	122	20252	5.57983	1	0.539198	0.527268
GOTERM_BP_FAT	GO:0048584~positive regulation of response to stimulus	25	19.3798	0.0354547	NFAT5, INO80D, RIF1, ROCK1, USP34, ZBTB1, UBE3A, CBL, MBTD1, RB1CC1, KIF5B, MYB, RICTOR, OSBPL8, HSP90AA1, TRAT1, EDEM1, THEMIS, ERBIN, MR1, CCDC88A, PTPRC, AGO3, TAOK1, PHIP	119	2828	20252	1.50446	1	0.550841	0.538653
GOTERM_BP_FAT	GO:1902850~microtubule cytoskeleton organization involved in mitosis	4	3.10078	0.0359666	CENPE, STAG2, ZFP207, KIF11	119	124	20252	5.48983	1	0.555898	0.543598
GOTERM_BP_FAT	GO:0046578~regulation of Ras protein signal transduction	5	3.87597	0.0366441	RASA2, ERBIN, CBL, OGT, SCAI	119	214	20252	3.97628	1	0.56345	0.550984
GOTERM_BP_FAT	GO:0031058~positive regulation of histone modification	4	3.10078	0.038187	NIPBL, RIF1, MYB, OGT	119	127	20252	5.36015	1	0.581088	0.568231
GOTERM_BP_FAT	GO:0071174~mitotic spindle checkpoint	3	2.32558	0.038248	CENPE, ZFP207, KNL1	119	53	20252	9.63311	1	0.581088	0.568231
GOTERM_BP_FAT	GO:0051253~negative regulation of RNA metabolic process	16	12.4031	0.0383756	ZFP148, RIF1, ATRX, ZBTB1, MBTD1, NIPBL, DEPDC1A, ZMYM2, CDK6, MYB, MIER1, MDM4, ZBED6, OGT, ZFP397, ZFP451	119	1565	20252	1.73991	1	0.581088	0.568231
GOTERM_BP_FAT	GO:0009792~embryo development ending in birth or egg hatching	11	8.52713	0.0388816	MBTD1, NIPBL, ITGA4, MYB, BIRC6, RICTOR, THOC2, XIST, KIF20B, ZBED6, CERT1	119	906	20252	2.06626	1	0.585776	0.572816
GOTERM_BP_FAT	GO:0051247~positive regulation of protein metabolic process	18	13.9535	0.0394026	OSBPL8, HSP90AA1, ROCK1, RIF1, EDEM1, UBE3A, SLC25A37, CCDC88A, CENPE, NIPBL, PTPRC, RB1CC1, TAOK1, MYB, MARCHF7, RICTOR, PHIP, OGT	119	1848	20252	1.65764	1	0.590201	0.577142
GOTERM_BP_FAT	GO:0090307~mitotic spindle assembly	3	2.32558	0.0395709	STAG2, ZFP207, KIF11	119	54	20252	9.45472	1	0.590201	0.577142
GOTERM_BP_FAT	GO:0033045~regulation of sister chromatid segregation	4	3.10078	0.0404761	CENPE, ZFP207, ATRX, KNL1	119	130	20252	5.23646	1	0.5945	0.581346
GOTERM_BP_FAT	GO:0048878~chemical homeostasis	15	11.6279	0.0405429	NFAT5, UBE3A, SLC7A11, CACNA1E, LYST, SLC25A37, PTPRC, MED13, DMXL1, KIF5B, CCR9, TRPM7, ATP13A3, CERT1, OGT	119	1440	20252	1.77276	1	0.5945	0.581346
GOTERM_BP_FAT	GO:0012501~programmed cell death	21	16.2791	0.0407962	TIA1, HSP90AA1, ROCK1, ITGA4, SLC7A11, CBL, MBTD1, PTPRC, RB1CC1, TAOK1, MYB, MARCHF7, MDM4, RICTOR, PHIP, TRPM7, BIRC6, NAA15, OGT, RAG1, TRP53INP1	119	2283	20252	1.56543	1	0.5945	0.581346
GOTERM_BP_FAT	GO:0045841~negative regulation of mitotic metaphase/anaphase transition	3	2.32558	0.0409111	CENPE, ZFP207, KNL1	119	55	20252	9.28281	1	0.5945	0.581346
GOTERM_BP_FAT	GO:0031577~spindle checkpoint	3	2.32558	0.0409111	CENPE, ZFP207, KNL1	119	55	20252	9.28281	1	0.5945	0.581346
GOTERM_BP_FAT	GO:0051225~spindle assembly	4	3.10078	0.0412542	CENPE, STAG2, ZFP207, KIF11	119	131	20252	5.19648	1	0.5945	0.581346
GOTERM_BP_FAT	GO:0034968~histone lysine methylation	4	3.10078	0.0412542	RIF1, MYB, ATRX, OGT	119	131	20252	5.19648	1	0.5945	0.581346
GOTERM_BP_FAT	GO:0006915~apoptotic process	20	15.5039	0.0415411	TIA1, HSP90AA1, ROCK1, ITGA4, SLC7A11, CBL, PTPRC, RB1CC1, TAOK1, MYB, MARCHF7, MDM4, RICTOR, PHIP, TRPM7, BIRC6, NAA15, OGT, RAG1, TRP53INP1	119	2144	20252	1.58755	1	0.594745	0.581586
GOTERM_BP_FAT	GO:0008219~cell death	22	17.0543	0.0419456	TIA1, HSP90AA1, ROCK1, ITGA4, SLC7A11, CBL, MBTD1, PTPRC, RB1CC1, TAOK1, MYB, MARCHF7, MDM4, RICTOR, PHIP, TRPM7, BIRC6, NAA15, ZBED6, OGT, RAG1, TRP53INP1	119	2435	20252	1.5376	1	0.594745	0.581586
GOTERM_BP_FAT	GO:0048145~regulation of fibroblast proliferation	4	3.10078	0.04204	CDK6, MYB, PHIP, TRP53INP1	119	132	20252	5.15712	1	0.594745	0.581586
GOTERM_BP_FAT	GO:2000816~negative regulation of mitotic sister chromatid separation	3	2.32558	0.0422682	CENPE, ZFP207, KNL1	119	56	20252	9.11705	1	0.594745	0.581586
GOTERM_BP_FAT	GO:0061756~leukocyte adhesion to vascular endothelial cell	3	2.32558	0.0422682	NFAT5, ITGA4, ROCK1	119	56	20252	9.11705	1	0.594745	0.581586
GOTERM_BP_FAT	GO:0007018~microtubule-based movement	6	4.65116	0.0426278	DNAI4, CENPE, PCM1, KIF5B, KIF11, KIF20B	119	327	20252	3.12266	1	0.59699	0.583781
GOTERM_BP_FAT	GO:1902100~negative regulation of metaphase/anaphase transition of cell cycle	3	2.32558	0.043642	CENPE, ZFP207, KNL1	119	57	20252	8.9571	1	0.603294	0.589946
GOTERM_BP_FAT	GO:0072698~protein localization to microtubule cytoskeleton	3	2.32558	0.043642	PCM1, HOOK3, KIF20B	119	57	20252	8.9571	1	0.603294	0.589946
GOTERM_BP_FAT	GO:0050865~regulation of cell activation	11	8.52713	0.0437338	HSP90AA1, PTPRC, RIF1, MYB, ZBTB1, ATP11C, MARCHF7, RAG2, LYST, PAG1, RAG1	119	925	20252	2.02382	1	0.603294	0.589946
GOTERM_BP_FAT	GO:0098609~cell-cell adhesion	12	9.30233	0.043887	NFAT5, HSP90AA1, PTPRC, ITGA4, ROCK1, MYB, ZBTB1, MARCHF7, SLC7A11, RAG2, PAG1, RAG1	119	1055	20252	1.93575	1	0.603294	0.589946
GOTERM_BP_FAT	GO:1905819~negative regulation of chromosome separation	3	2.32558	0.0450323	CENPE, ZFP207, KNL1	119	58	20252	8.80267	1	0.616199	0.602566
GOTERM_BP_FAT	GO:0048870~cell motility	18	13.9535	0.0461175	OSBPL8, HSP90AA1, ZFP950, ROCK1, ITGA4, VPS13A, CACNA1E, LYST, LZTFL1, CCDC88A, NIPBL, PCM1, PTPRC, CCR9, KIF20B, OGT, SCAI, TRP53INP1	119	1885	20252	1.62511	1	0.626821	0.612952
GOTERM_BP_FAT	GO:0051674~localization of cell	18	13.9535	0.0463098	OSBPL8, HSP90AA1, ZFP950, ROCK1, ITGA4, VPS13A, CACNA1E, LYST, LZTFL1, CCDC88A, NIPBL, PCM1, PTPRC, CCR9, KIF20B, OGT, SCAI, TRP53INP1	119	1886	20252	1.62425	1	0.626821	0.612952
GOTERM_BP_FAT	GO:0031062~positive regulation of histone methylation	3	2.32558	0.0464389	RIF1, MYB, OGT	119	59	20252	8.65347	1	0.626821	0.612952
GOTERM_BP_FAT	GO:0051251~positive regulation of lymphocyte activation	8	6.20155	0.0470524	HSP90AA1, PTPRC, RIF1, MYB, ZBTB1, ATP11C, LYST, RAG1	119	564	20252	2.41397	1	0.63224	0.618251
GOTERM_BP_FAT	GO:0006275~regulation of DNA replication	4	3.10078	0.0477496	CCDC88A, INO80D, ATRX, ESCO2	119	139	20252	4.89741	1	0.636243	0.622166
GOTERM_BP_FAT	GO:0048538~thymus development	3	2.32558	0.0478616	MYB, ZBTB1, RAG1	119	60	20252	8.50924	1	0.636243	0.622166
GOTERM_BP_FAT	GO:0000122~negative regulation of transcription from RNA polymerase II promoter	12	9.30233	0.0479901	ZFP148, NIPBL, CDK6, RIF1, MYB, ATRX, MIER1, ZBTB1, MDM4, ZBED6, OGT, ZFP451	119	1071	20252	1.90683	1	0.636243	0.622166
GOTERM_BP_FAT	GO:1902533~positive regulation of intracellular signal transduction	13	10.0775	0.0482925	OSBPL8, NFAT5, HSP90AA1, ROCK1, TRAT1, ERBIN, UBE3A, CBL, PTPRC, AGO3, RB1CC1, TAOK1, RICTOR	119	1205	20252	1.83602	1	0.637418	0.623315
GOTERM_BP_FAT	GO:0044380~protein localization to cytoskeleton	3	2.32558	0.0493	PCM1, HOOK3, KIF20B	119	61	20252	8.36975	1	0.64525	0.630974
GOTERM_BP_FAT	GO:0002285~lymphocyte activation involved in immune response	5	3.87597	0.0493923	DOCK11, PTPRC, RIF1, MYB, RAG2	119	236	20252	3.60561	1	0.64525	0.630974
GOTERM_BP_FAT	GO:0010604~positive regulation of macromolecule metabolic process	30	23.2558	0.0495348	NFAT5, ZFP148, INO80D, RIF1, ROCK1, UBE3A, MBTD1, NIPBL, MED13, RB1CC1, MYB, MARCHF7, RICTOR, TRP53INP1, OSBPL8, HSP90AA1, EDEM1, ATRX, SLC25A37, CCDC88A, CENPE, PTPRC, CDK6, AGO3, ZFP292, TAOK1, PHIP, NAA15, OGT, ZFP451	119	3681	20252	1.387	1	0.64525	0.630974
GOTERM_BP_FAT	GO:1905269~positive regulation of chromatin organization	4	3.10078	0.0503077	NIPBL, RIF1, MYB, OGT	119	142	20252	4.79394	1	0.652469	0.638033
GOTERM_BP_FAT	GO:0051304~chromosome separation	4	3.10078	0.051175	CENPE, ZFP207, KNL1, SMC4	119	143	20252	4.76042	1	0.660844	0.646223
GOTERM_BP_FAT	GO:0018105~peptidyl-serine phosphorylation	6	4.65116	0.052014	SMG1, HSP90AA1, ROCK1, RICTOR, PHIP, OGT	119	346	20252	2.95118	1	0.668784	0.653987
GOTERM_BP_FAT	GO:0018022~peptidyl-lysine methylation	4	3.10078	0.0529314	RIF1, MYB, ATRX, OGT	119	145	20252	4.69476	1	0.674762	0.659833
GOTERM_BP_FAT	GO:0000723~telomere maintenance	4	3.10078	0.0529314	HSP90AA1, INO80D, RIF1, ATRX	119	145	20252	4.69476	1	0.674762	0.659833
GOTERM_BP_FAT	GO:0002682~regulation of immune system process	18	13.9535	0.0534096	HSP90AA1, ITGA4, RIF1, TRAT1, THEMIS, ERBIN, ZBTB1, ATP11C, SLC7A11, LYST, MR1, PTPRC, CDK6, MYB, MARCHF7, RAG2, PAG1, RAG1	119	1921	20252	1.59465	1	0.677961	0.662961
GOTERM_BP_FAT	GO:0031122~cytoplasmic microtubule organization	3	2.32558	0.0537078	CCDC88A, PCM1, HOOK3	119	64	20252	7.97742	1	0.678858	0.663838
GOTERM_BP_FAT	GO:0060324~face development	3	2.32558	0.0552072	NIPBL, ZFP950, ITGA4	119	65	20252	7.85469	1	0.694865	0.679491
GOTERM_BP_FAT	GO:0022027~interkinetic nuclear migration	2	1.55039	0.0567739	PCM1, HOOK3	119	10	20252	34.037	1	0.711582	0.695838
GOTERM_BP_FAT	GO:0002366~leukocyte activation involved in immune response	6	4.65116	0.057404	DOCK11, PTPRC, RIF1, MYB, CBL, RAG2	119	356	20252	2.86828	1	0.714367	0.698561
GOTERM_BP_FAT	GO:0032268~regulation of cellular protein metabolic process	25	19.3798	0.0574751	RIF1, ROCK1, UBE3A, CBL, NIPBL, ZC3H7A, RB1CC1, MYB, CHORDC1, MARCHF7, RICTOR, RAG1, OSBPL8, TIA1, HSP90AA1, ATRX, CCDC88A, CENPE, PTPRC, AGO3, TAOK1, PHIP, BIRC6, OGT, ZFP451	119	2970	20252	1.43253	1	0.714367	0.698561
GOTERM_BP_FAT	GO:0046777~protein autophosphorylation	5	3.87597	0.0579384	SMG1, PTPRC, RB1CC1, TAOK1, TRPM7	119	249	20252	3.41737	1	0.716555	0.700701
GOTERM_BP_FAT	GO:0030330~DNA damage response, signal transduction by p53 class mediator	3	2.32558	0.0582498	ATRX, MARCHF7, MDM4	119	67	20252	7.62022	1	0.716555	0.700701
GOTERM_BP_FAT	GO:0051054~positive regulation of DNA metabolic process	6	4.65116	0.0585193	MBTD1, HSP90AA1, PTPRC, INO80D, RIF1, ATRX	119	358	20252	2.85226	1	0.716555	0.700701
GOTERM_BP_FAT	GO:0048468~cell development	24	18.6047	0.058612	RABGAP1L, HSP90AA1, ROCK1, ITGA4, NEBL, SPO11, C1GALT1, ATRX, JMJD1C, UBE3A, THOC2, HOOK3, TDRD5, THOC2L, CCDC88A, NIPBL, PCM1, PTPRC, CDK6, TAOK1, KIF5B, MYB, DLEU2, KIF20B	119	2826	20252	1.44531	1	0.716555	0.700701
GOTERM_BP_FAT	GO:0002263~cell activation involved in immune response	6	4.65116	0.059647	DOCK11, PTPRC, RIF1, MYB, CBL, RAG2	119	360	20252	2.83641	1	0.726233	0.710164
GOTERM_BP_FAT	GO:0048144~fibroblast proliferation	4	3.10078	0.0602436	CDK6, MYB, PHIP, TRP53INP1	119	153	20252	4.44928	1	0.730515	0.714352
GOTERM_BP_FAT	GO:0051056~regulation of small GTPase mediated signal transduction	5	3.87597	0.060718	RASA2, ERBIN, CBL, OGT, SCAI	119	253	20252	3.36334	1	0.73255	0.716342
GOTERM_BP_FAT	GO:0009057~macromolecule catabolic process	14	10.8527	0.0609025	SMG1, HSP90AA1, EDEM1, USP34, VPS13A, UBE3A, CBL, PAN3, RMND5A, AGO3, RB1CC1, MARCHF7, MDM4, OGT	119	1389	20252	1.71533	1	0.73255	0.716342
GOTERM_BP_FAT	GO:0032200~telomere organization	4	3.10078	0.0611894	HSP90AA1, INO80D, RIF1, ATRX	119	154	20252	4.42039	1	0.733044	0.716825
GOTERM_BP_FAT	GO:0046784~viral mRNA export from host cell nucleus	2	1.55039	0.0622724	THOC2L, THOC2	119	11	20252	30.9427	1	0.737137	0.720828
GOTERM_BP_FAT	GO:1903564~regulation of protein localization to cilium	2	1.55039	0.0622724	CCDC88A, LZTFL1	119	11	20252	30.9427	1	0.737137	0.720828
GOTERM_BP_FAT	GO:0034454~microtubule anchoring at centrosome	2	1.55039	0.0622724	PCM1, HOOK3	119	11	20252	30.9427	1	0.737137	0.720828
GOTERM_BP_FAT	GO:0010948~negative regulation of cell cycle process	5	3.87597	0.0628485	CENPE, TAOK1, ZFP207, ATRX, KNL1	119	256	20252	3.32392	1	0.7382	0.721867
GOTERM_BP_FAT	GO:0007091~metaphase/anaphase transition of mitotic cell cycle	3	2.32558	0.0629199	CENPE, ZFP207, KNL1	119	70	20252	7.29364	1	0.7382	0.721867
GOTERM_BP_FAT	GO:0007265~Ras protein signal transduction	6	4.65116	0.0631046	ROCK1, RASA2, ERBIN, CBL, OGT, SCAI	119	366	20252	2.78992	1	0.7382	0.721867
GOTERM_BP_FAT	GO:0044265~cellular macromolecule catabolic process	12	9.30233	0.0634409	SMG1, HSP90AA1, PAN3, RMND5A, AGO3, EDEM1, USP34, VPS13A, MARCHF7, UBE3A, CBL, OGT	119	1124	20252	1.81692	1	0.739235	0.722879
GOTERM_BP_FAT	GO:1902531~regulation of intracellular signal transduction	18	13.9535	0.0638731	OSBPL8, NFAT5, HSP90AA1, ROCK1, TRAT1, ERBIN, UBE3A, CBL, PTPRC, AGO3, RB1CC1, TAOK1, RASA2, MARCHF7, MDM4, RICTOR, OGT, SCAI	119	1967	20252	1.55736	1	0.74076	0.72437
GOTERM_BP_FAT	GO:0007093~mitotic cell cycle checkpoint	4	3.10078	0.0640684	CENPE, TAOK1, ZFP207, KNL1	119	157	20252	4.33592	1	0.74076	0.72437
GOTERM_BP_FAT	GO:2001234~negative regulation of apoptotic signaling pathway	5	3.87597	0.0650182	RB1CC1, MARCHF7, MDM4, BIRC6, PHIP	119	259	20252	3.28542	1	0.745959	0.729455
GOTERM_BP_FAT	GO:0022618~ribonucleoprotein complex assembly	5	3.87597	0.0650182	TIA1, HSP90AA1, CPSF6, PAN3, AGO3	119	259	20252	3.28542	1	0.745959	0.729455
GOTERM_BP_FAT	GO:0070647~protein modification by small protein conjugation or removal	11	8.52713	0.0658425	HSP90AA1, RMND5A, USP34, MARCHF7, MDM4, BIRC6, UBE3A, CBL, OGT, ZFP451, RAG1	119	997	20252	1.87767	1	0.752521	0.735871
GOTERM_BP_FAT	GO:0018209~peptidyl-serine modification	6	4.65116	0.0666738	SMG1, HSP90AA1, ROCK1, RICTOR, PHIP, OGT	119	372	20252	2.74492	1	0.759114	0.742318
GOTERM_BP_FAT	GO:0000724~double-strand break repair via homologous recombination	4	3.10078	0.0670093	MBTD1, NIPBL, RIF1, REV3L	119	160	20252	4.25462	1	0.759613	0.742806
GOTERM_BP_FAT	GO:0045930~negative regulation of mitotic cell cycle	5	3.87597	0.0672269	CENPE, TAOK1, ZFP207, ATRX, KNL1	119	262	20252	3.2478	1	0.759613	0.742806
GOTERM_BP_FAT	GO:0040011~locomotion	19	14.7287	0.0691378	OSBPL8, HSP90AA1, ZFP950, ROCK1, ITGA4, VPS13A, CACNA1E, LYST, LZTFL1, CCDC88A, NIPBL, PCM1, PTPRC, KIF5B, CCR9, KIF20B, OGT, SCAI, TRP53INP1	119	2134	20252	1.51524	1	0.778256	0.761037
GOTERM_BP_FAT	GO:0060548~negative regulation of cell death	13	10.0775	0.0696272	ROCK1, SLC7A11, CBL, RB1CC1, MARCHF7, MDM4, RICTOR, PHIP, BIRC6, NAA15, ZBED6, OGT, RAG1	119	1280	20252	1.72844	1	0.780819	0.763544
GOTERM_BP_FAT	GO:0000725~recombinational repair	4	3.10078	0.0710251	MBTD1, NIPBL, RIF1, REV3L	119	164	20252	4.15085	1	0.793512	0.775956
GOTERM_BP_FAT	GO:0016571~histone methylation	4	3.10078	0.0720457	RIF1, MYB, ATRX, OGT	119	165	20252	4.12569	1	0.799556	0.781866
GOTERM_BP_FAT	GO:0008542~visual learning	3	2.32558	0.0726219	SLC7A11, CACNA1E, RAG1	119	76	20252	6.71782	1	0.799556	0.781866
GOTERM_BP_FAT	GO:0072393~microtubule anchoring at microtubule organizing center	2	1.55039	0.0731743	PCM1, HOOK3	119	13	20252	26.1823	1	0.799556	0.781866
GOTERM_BP_FAT	GO:0051574~positive regulation of histone H3-K9 methylation	2	1.55039	0.0731743	RIF1, MYB	119	13	20252	26.1823	1	0.799556	0.781866
GOTERM_BP_FAT	GO:0034088~maintenance of mitotic sister chromatid cohesion	2	1.55039	0.0731743	NIPBL, ATRX	119	13	20252	26.1823	1	0.799556	0.781866
GOTERM_BP_FAT	GO:0031509~telomeric heterochromatin assembly	2	1.55039	0.0731743	RIF1, ATRX	119	13	20252	26.1823	1	0.799556	0.781866
GOTERM_BP_FAT	GO:0043009~chordate embryonic development	10	7.75194	0.0748904	MBTD1, NIPBL, ITGA4, MYB, BIRC6, THOC2, XIST, KIF20B, ZBED6, CERT1	119	888	20252	1.9165	1	0.815321	0.797282
GOTERM_BP_FAT	GO:0045934~negative regulation of nucleobase-containing compound metabolic process	16	12.4031	0.0756594	ZFP148, RIF1, ATRX, ZBTB1, MBTD1, NIPBL, DEPDC1A, ZMYM2, CDK6, MYB, MIER1, MDM4, ZBED6, OGT, ZFP397, ZFP451	119	1723	20252	1.58036	1	0.820698	0.802539
GOTERM_BP_FAT	GO:0002696~positive regulation of leukocyte activation	8	6.20155	0.0759767	HSP90AA1, PTPRC, RIF1, MYB, ZBTB1, ATP11C, LYST, RAG1	119	631	20252	2.15765	1	0.821154	0.802985
GOTERM_BP_FAT	GO:0002456~T cell mediated immunity	4	3.10078	0.0772473	PTPRC, ZBTB1, MR1, LYST	119	170	20252	4.00435	1	0.830392	0.812019
GOTERM_BP_FAT	GO:0007548~sex differentiation	6	4.65116	0.0773882	NIPBL, SPO11, ATRX, JMJD1C, UBE3A, CBL	119	389	20252	2.62496	1	0.830392	0.812019
GOTERM_BP_FAT	GO:0031929~TOR signaling	4	3.10078	0.0783071	CCDC88A, SMG1, RICTOR, UBE3A	119	171	20252	3.98093	1	0.837136	0.818614
GOTERM_BP_FAT	GO:0034086~maintenance of sister chromatid cohesion	2	1.55039	0.078578	NIPBL, ATRX	119	14	20252	24.3121	1	0.837136	0.818614
GOTERM_BP_FAT	GO:0050890~cognition	6	4.65116	0.0793705	NIPBL, TRPM7, UBE3A, SLC7A11, CACNA1E, RAG1	119	392	20252	2.60487	1	0.83905	0.820486
GOTERM_BP_FAT	GO:2001236~regulation of extrinsic apoptotic signaling pathway	4	3.10078	0.0793733	PTPRC, RB1CC1, BIRC6, PHIP	119	172	20252	3.95779	1	0.83905	0.820486
GOTERM_BP_FAT	GO:0045787~positive regulation of cell cycle	6	4.65116	0.0800374	CENPE, ATRX, PHIP, KIF20B, ZBED6, SMC4	119	393	20252	2.59824	1	0.83905	0.820486
GOTERM_BP_FAT	GO:0006468~protein phosphorylation	18	13.9535	0.0803949	OSBPL8, SMG1, HSP90AA1, ROCK1, CBL, CCDC88A, CENPE, PTPRC, PAN3, CDK6, PRKD3, RB1CC1, TAOK1, CHORDC1, RICTOR, PHIP, TRPM7, OGT	119	2030	20252	1.50903	1	0.83905	0.820486
GOTERM_BP_FAT	GO:0042770~signal transduction in response to DNA damage	3	2.32558	0.0810493	ATRX, MARCHF7, MDM4	119	81	20252	6.30314	1	0.83905	0.820486
GOTERM_BP_FAT	GO:0045911~positive regulation of DNA recombination	3	2.32558	0.0810493	MBTD1, PTPRC, RIF1	119	81	20252	6.30314	1	0.83905	0.820486
GOTERM_BP_FAT	GO:0002708~positive regulation of lymphocyte mediated immunity	4	3.10078	0.0815247	PTPRC, RIF1, ZBTB1, MR1	119	174	20252	3.9123	1	0.83905	0.820486
GOTERM_BP_FAT	GO:0016477~cell migration	15	11.6279	0.0816356	OSBPL8, HSP90AA1, ZFP950, ROCK1, ITGA4, LYST, CCDC88A, NIPBL, PCM1, PTPRC, CCR9, KIF20B, OGT, SCAI, TRP53INP1	119	1599	20252	1.59648	1	0.83905	0.820486
GOTERM_BP_FAT	GO:0051896~regulation of protein kinase B signaling	5	3.87597	0.0821051	OSBPL8, HSP90AA1, RICTOR, UBE3A, CBL	119	281	20252	3.0282	1	0.83905	0.820486
GOTERM_BP_FAT	GO:0006513~protein monoubiquitination	3	2.32558	0.0827697	MARCHF7, CBL, RAG1	119	82	20252	6.22628	1	0.83905	0.820486
GOTERM_BP_FAT	GO:0048146~positive regulation of fibroblast proliferation	3	2.32558	0.0827697	CDK6, MYB, PHIP	119	82	20252	6.22628	1	0.83905	0.820486
GOTERM_BP_FAT	GO:0007632~visual behavior	3	2.32558	0.0827697	SLC7A11, CACNA1E, RAG1	119	82	20252	6.22628	1	0.83905	0.820486
GOTERM_BP_FAT	GO:0051129~negative regulation of cellular component organization	10	7.75194	0.0829055	CENPE, ROCK1, TAOK1, ZFP207, ATRX, UBE3A, KNL1, DLEU2, THOC2, ZFP451	119	907	20252	1.87635	1	0.83905	0.820486
GOTERM_BP_FAT	GO:0051248~negative regulation of protein metabolic process	13	10.0775	0.0835698	TIA1, ROCK1, CBL, PTPRC, AGO3, ZC3H7A, CHORDC1, MARCHF7, MDM4, BIRC6, OGT, ZFP451, RAG1	119	1321	20252	1.67479	1	0.83905	0.820486
GOTERM_BP_FAT	GO:0002824~positive regulation of adaptive immune response based on somatic recombination of immune receptors built from immunoglobulin superfamily domains	4	3.10078	0.0837013	PTPRC, RIF1, ZBTB1, MR1	119	176	20252	3.86784	1	0.83905	0.820486
GOTERM_BP_FAT	GO:0033135~regulation of peptidyl-serine phosphorylation	4	3.10078	0.0837013	HSP90AA1, RICTOR, PHIP, OGT	119	176	20252	3.86784	1	0.83905	0.820486
GOTERM_BP_FAT	GO:0032989~cellular component morphogenesis	13	10.0775	0.0839305	HSP90AA1, ROCK1, ITGA4, NEBL, JMJD1C, UBE3A, THOC2, TAOK1, KIF5B, PHIP, KIF20B, CERT1, BRWD3	119	1322	20252	1.67353	1	0.83905	0.820486
GOTERM_BP_FAT	GO:0043383~negative T cell selection	2	1.55039	0.0839504	PTPRC, THEMIS	119	15	20252	22.6913	1	0.83905	0.820486
GOTERM_BP_FAT	GO:0018205~peptidyl-lysine modification	6	4.65116	0.0841019	MBTD1, RIF1, MYB, ATRX, OGT, ZFP451	119	399	20252	2.55917	1	0.83905	0.820486
GOTERM_BP_FAT	GO:0000902~cell morphogenesis	12	9.30233	0.0849148	HSP90AA1, ITGA4, ROCK1, TAOK1, KIF5B, JMJD1C, UBE3A, PHIP, THOC2, KIF20B, CERT1, BRWD3	119	1185	20252	1.72339	1	0.841765	0.82314
GOTERM_BP_FAT	GO:0032270~positive regulation of cellular protein metabolic process	16	12.4031	0.0851116	OSBPL8, HSP90AA1, ROCK1, RIF1, UBE3A, CCDC88A, CENPE, NIPBL, PTPRC, RB1CC1, TAOK1, MYB, MARCHF7, RICTOR, PHIP, OGT	119	1754	20252	1.55243	1	0.841765	0.82314
GOTERM_BP_FAT	GO:0050870~positive regulation of T cell activation	5	3.87597	0.0854293	HSP90AA1, PTPRC, MYB, ZBTB1, RAG1	119	285	20252	2.9857	1	0.841765	0.82314
GOTERM_BP_FAT	GO:0044770~cell cycle phase transition	7	5.42636	0.0855028	CENPE, PTPRC, CDK6, TAOK1, ZFP207, MYB, KNL1	119	523	20252	2.27781	1	0.841765	0.82314
GOTERM_BP_FAT	GO:0009894~regulation of catabolic process	10	7.75194	0.086878	SMG1, HSP90AA1, ROCK1, EDEM1, RB1CC1, MARCHF7, MDM4, UBE3A, OGT, TRP53INP1	119	916	20252	1.85791	1	0.85249	0.833629
GOTERM_BP_FAT	GO:0072657~protein localization to membrane	8	6.20155	0.0895187	CCDC88A, HSP90AA1, ITGA4, ROCK1, KIF5B, SLC7A11, OGT, LZTFL1	119	657	20252	2.07227	1	0.875033	0.855673
GOTERM_BP_FAT	GO:0070192~chromosome organization involved in meiotic cell cycle	3	2.32558	0.0897621	SPO11, ATRX, SMC4	119	86	20252	5.93668	1	0.875033	0.855673
GOTERM_BP_FAT	GO:0050867~positive regulation of cell activation	8	6.20155	0.090614	HSP90AA1, PTPRC, RIF1, MYB, ZBTB1, ATP11C, LYST, RAG1	119	659	20252	2.06598	1	0.880461	0.86098
GOTERM_BP_FAT	GO:0006457~protein folding	4	3.10078	0.0926535	HSP90AA1, CHORDC1, HSPA4L, CDC37L1	119	184	20252	3.69967	1	0.894451	0.874661
GOTERM_BP_FAT	GO:0002821~positive regulation of adaptive immune response	4	3.10078	0.0926535	PTPRC, RIF1, ZBTB1, MR1	119	184	20252	3.69967	1	0.894451	0.874661
GOTERM_BP_FAT	GO:0080134~regulation of response to stress	16	12.4031	0.0936091	SMG1, HSP90AA1, INO80D, RIF1, EDEM1, ERBIN, SLC7A11, MBTD1, CDK6, RB1CC1, TAOK1, CHORDC1, MARCHF7, RICTOR, OGT, RAG1	119	1780	20252	1.52975	1	0.898722	0.878838
GOTERM_BP_FAT	GO:0045786~negative regulation of cell cycle	6	4.65116	0.0940036	CENPE, CDK6, TAOK1, ZFP207, ATRX, KNL1	119	413	20252	2.47242	1	0.898722	0.878838
GOTERM_BP_FAT	GO:0060712~spongiotrophoblast layer development	2	1.55039	0.0946023	BIRC6, XIST	119	17	20252	20.0217	1	0.898722	0.878838
GOTERM_BP_FAT	GO:0046831~regulation of RNA export from nucleus	2	1.55039	0.0946023	CPSF6, THOC2	119	17	20252	20.0217	1	0.898722	0.878838
GOTERM_BP_FAT	GO:0042492~gamma-delta T cell differentiation	2	1.55039	0.0946023	PTPRC, CCR9	119	17	20252	20.0217	1	0.898722	0.878838
GOTERM_BP_FAT	GO:0090068~positive regulation of cell cycle process	5	3.87597	0.0949048	CENPE, ATRX, PHIP, KIF20B, SMC4	119	296	20252	2.87474	1	0.898734	0.878849
GOTERM_BP_FAT	GO:0006366~transcription from RNA polymerase II promoter	19	14.7287	0.0953952	NFAT5, ZFP148, RIF1, ATRX, ZBTB1, UBE3A, NIPBL, MED13, CDK6, ZFP292, SNAPC3, MYB, MIER1, MDM4, PHIP, ZBED6, LCORL, OGT, ZFP451	119	2229	20252	1.45066	1	0.900518	0.880594
GOTERM_BP_FAT	GO:0002250~adaptive immune response	9	6.97674	0.0966352	PTPRC, RIF1, TRAT1, ZBTB1, THEMIS, MR1, LYST, PAG1, RAG1	119	802	20252	1.90981	1	0.909346	0.889227
GOTERM_BP_FAT	GO:0001909~leukocyte mediated cytotoxicity	4	3.10078	0.0984424	PTPRC, KIF5B, MR1, LYST	119	189	20252	3.6018	1	0.920534	0.900167
GOTERM_BP_FAT	GO:0002064~epithelial cell development	5	3.87597	0.0984695	CDK6, ROCK1, C1GALT1, ATRX, JMJD1C	119	300	20252	2.83641	1	0.920534	0.900167
GOTERM_BP_FAT	GO:0009967~positive regulation of signal transduction	16	12.4031	0.0987499	OSBPL8, NFAT5, HSP90AA1, ROCK1, TRAT1, USP34, ERBIN, UBE3A, CBL, CCDC88A, PTPRC, AGO3, RB1CC1, TAOK1, RICTOR, PHIP	119	1795	20252	1.51697	1	0.920534	0.900167
GOTERM_BP_FAT	GO:0007028~cytoplasm organization	2	1.55039	0.0998821	KIF5B, TDRD5	119	18	20252	18.9094	1	0.928188	0.907652
GOTERM_CC_FAT	GO:0005654~nucleoplasm	52	40.3101	5.95e-08	DGKE, SMG1, RIF1, SPO11, ZFP207, JMJD1C, SMC4, NIPBL, PCM1, MED13, ZMYM2, SNAPC3, MYB, RAG2, RAG1, TRP53INP1, HSP90AA1, ATRX, THOC2, KNL1, ESCO2, PRKD3, XIST, KIF20B, ZFP451, NFAT5, ZFP148, ANKRD12, ZBTB1, MBTD1, RMND5A, UBN2, MIER1, CHML, KANSL1L, ZBED6, CERT1, SCAI, TIA1, ZFP950, CPSF6, ZFP638, ERBIN, WDR12, CENPE, CDK6, STAG2, AGO3, TASOR2, MDM4, NAA15, OGT	106	4158	17077	2.01477	2.33e-05	2.33e-05	2.29e-05
GOTERM_CC_FAT	GO:0098687~chromosomal region	12	9.30233	3.06e-05	THOC2L, CENPE, STAG2, RIF1, MIS18BP1, SPO11, ZFP207, ATRX, KNL1, ESCO2, THOC2, SMC4	106	394	17077	4.90671	0.0119399	0.00447067	0.00439083
GOTERM_CC_FAT	GO:0044451~nucleoplasm part	22	17.0543	3.42e-05	CPSF6, ZFP638, RIF1, ATRX, ERBIN, ZBTB1, JMJD1C, THOC2, KNL1, SMC4, MBTD1, NIPBL, ZMYM2, MED13, CDK6, SNAPC3, XIST, NAA15, KANSL1L, OGT, ZFP451, TRP53INP1	106	1295	17077	2.7369	0.0133227	0.00447067	0.00439083
GOTERM_CC_FAT	GO:0005694~chromosome	23	17.8295	8.23e-05	NFAT5, INO80D, CPSF6, RIF1, SPO11, ZFP207, ATRX, JMJD1C, THOC2, KNL1, ESCO2, SMC4, THOC2L, MBTD1, CENPE, NIPBL, STAG2, AGO3, MIS18BP1, REV3L, XIST, OGT, QSER1	106	1483	17077	2.49858	0.0317578	0.00806793	0.00792386
GOTERM_CC_FAT	GO:0015630~microtubule cytoskeleton	22	17.0543	0.000186	DNAI4, ROCK1, RIF1, TRAT1, ZFP207, ZBTB1, KIF11, HOOK3, LYST, LZTFL1, CCDC88A, CENPE, PCM1, STAG2, CDK6, TAOK1, KIF5B, CEP170, BIRC6, KIF20B, ZBED6, ZFP397	106	1458	17077	2.43092	0.0703777	0.014594	0.0143334
GOTERM_CC_FAT	GO:0044427~chromosomal part	19	14.7287	0.000797	INO80D, CPSF6, RIF1, SPO11, ZFP207, ATRX, JMJD1C, THOC2, KNL1, ESCO2, SMC4, THOC2L, MBTD1, CENPE, NIPBL, STAG2, MIS18BP1, REV3L, OGT	106	1285	17077	2.38208	0.268348	0.0520543	0.0511247
GOTERM_CC_FAT	GO:0016604~nuclear body	15	11.6279	0.00123639	CPSF6, ZFP638, RIF1, ATRX, ERBIN, ZBTB1, THOC2, KNL1, SMC4, ZMYM2, SNAPC3, XIST, NAA15, ZFP451, TRP53INP1	106	902	17077	2.67911	0.384281	0.066804	0.065611
GOTERM_CC_FAT	GO:0000775~chromosome, centromeric region	8	6.20155	0.00136335	CENPE, STAG2, MIS18BP1, ZFP207, ATRX, KNL1, ESCO2, SMC4	106	269	17077	4.79119	0.414211	0.066804	0.065611
GOTERM_CC_FAT	GO:0044450~microtubule organizing center part	8	6.20155	0.0025277	CCDC88A, PCM1, ROCK1, TRAT1, KIF5B, CEP170, HOOK3, ZBED6	106	300	17077	4.2961	0.629208	0.110095	0.108129
GOTERM_CC_FAT	GO:0000228~nuclear chromosome	9	6.97674	0.00307162	INO80D, CPSF6, STAG2, AGO3, SPO11, ATRX, REV3L, SMC4, OGT	106	396	17077	3.66145	0.700586	0.120407	0.118257
GOTERM_CC_FAT	GO:0005819~spindle	9	6.97674	0.00599907	CENPE, STAG2, RIF1, TRAT1, ZFP207, BIRC6, CEP170, KIF11, KIF20B	106	443	17077	3.27299	0.905458	0.212705	0.208907
GOTERM_CC_FAT	GO:0072686~mitotic spindle	6	4.65116	0.00651137	CENPE, STAG2, TRAT1, CEP170, KIF11, KIF20B	106	191	17077	5.06085	0.922757	0.212705	0.208907
GOTERM_CC_FAT	GO:0000781~chromosome, telomeric region	5	3.87597	0.00893943	THOC2L, RIF1, SPO11, ATRX, THOC2	106	132	17077	6.10242	0.970401	0.250304	0.245834
GOTERM_CC_FAT	GO:0034451~centriolar satellite	5	3.87597	0.00893943	PCM1, TRAT1, KIF5B, HOOK3, ZBED6	106	132	17077	6.10242	0.970401	0.250304	0.245834
GOTERM_CC_FAT	GO:0097519~DNA recombinase complex	2	1.55039	0.0122598	RAG2, RAG1	106	2	17077	161.104	0.992058	0.320389	0.314668
GOTERM_CC_FAT	GO:0005813~centrosome	11	8.52713	0.014481	CCDC88A, PCM1, CDK6, ROCK1, TRAT1, KIF5B, ZBTB1, CEP170, HOOK3, KIF20B, ZBED6	106	731	17077	2.42427	0.996714	0.354785	0.34845
GOTERM_CC_FAT	GO:0031965~nuclear membrane	7	5.42636	0.0204947	OSBPL8, PCM1, RIF1, RB1CC1, ZBTB1, ERBIN, SCAI	106	348	17077	3.24059	0.999702	0.428903	0.421244
GOTERM_CC_FAT	GO:0005815~microtubule organizing center	12	9.30233	0.020685	CCDC88A, PCM1, CDK6, ROCK1, TRAT1, KIF5B, ZBTB1, BIRC6, CEP170, HOOK3, KIF20B, ZBED6	106	889	17077	2.17463	0.999724	0.428903	0.421244
GOTERM_CC_FAT	GO:0031248~protein acetyltransferase complex	4	3.10078	0.0207886	MBTD1, NAA15, KANSL1L, OGT	106	95	17077	6.78332	0.999735	0.428903	0.421244
GOTERM_CC_FAT	GO:1902493~acetyltransferase complex	4	3.10078	0.0237602	MBTD1, NAA15, KANSL1L, OGT	106	100	17077	6.44415	0.999919	0.44997	0.441935
GOTERM_CC_FAT	GO:0051233~spindle midzone	3	2.32558	0.0250954	CENPE, RIF1, KIF20B	106	40	17077	12.0828	0.999953	0.44997	0.441935
GOTERM_CC_FAT	GO:0036464~cytoplasmic ribonucleoprotein granule	6	4.65116	0.0252534	TIA1, SMG1, PAN3, AGO3, ROCK1, TDRD5	106	269	17077	3.59339	0.999956	0.44997	0.441935
GOTERM_CC_FAT	GO:0000793~condensed chromosome	6	4.65116	0.0281807	CENPE, STAG2, AGO3, RIF1, ATRX, SMC4	106	277	17077	3.48961	0.999986	0.468931	0.460557
GOTERM_CC_FAT	GO:1902562~H4 histone acetyltransferase complex	3	2.32558	0.02871	MBTD1, KANSL1L, OGT	106	43	17077	11.2398	0.999989	0.468931	0.460557
GOTERM_CC_FAT	GO:0035770~ribonucleoprotein granule	6	4.65116	0.0321325	TIA1, SMG1, PAN3, AGO3, ROCK1, TDRD5	106	287	17077	3.36802	0.999997	0.501154	0.492204
GOTERM_CC_FAT	GO:0016605~PML body	4	3.10078	0.0332398	ZMYM2, ATRX, ZFP451, TRP53INP1	106	114	17077	5.65276	0.999998	0.501154	0.492204
GOTERM_CC_FAT	GO:0000785~chromatin	10	7.75194	0.038493	MBTD1, NIPBL, INO80D, CPSF6, STAG2, RIF1, ATRX, JMJD1C, ESCO2, OGT	106	740	17077	2.17708	1	0.555596	0.545675
GOTERM_CC_FAT	GO:0000445~THO complex part of transcription export complex	2	1.55039	0.0422618	THOC2L, THOC2	106	7	17077	46.0296	1	0.555596	0.545675
GOTERM_CC_FAT	GO:0000347~THO complex	2	1.55039	0.0422618	THOC2L, THOC2	106	7	17077	46.0296	1	0.555596	0.545675
GOTERM_CC_FAT	GO:0005829~cytosol	38	29.4574	0.0425201	NFAT5, DGKE, ZFP268, PANK3, ANKRD12, HSPA4L, USP34, UBE3A, KIF11, CBL, LYST, SMC4, NIPBL, PCM1, RB1CC1, KIF5B, MYB, CDC37L1, MARCHF7, CEP170, CHML, CERT1, TRP53INP1, OSBPL8, TIA1, HSP90AA1, HOOK3, LZTFL1, CCDC88A, CENPE, CDK6, AGO3, PRKD3, TASOR2, NAA15, KIF20B, OGT, ZFP397	106	4642	17077	1.31882	1	0.555596	0.545675
GOTERM_CC_FAT	GO:0032059~bleb	2	1.55039	0.0540083	PTPRC, ROCK1	106	9	17077	35.8008	1	0.682943	0.670748
GOTERM_CC_FAT	GO:0030426~growth cone	5	3.87597	0.0652709	HSP90AA1, ITGA4, KIF5B, KIF20B, CBL	106	246	17077	3.27447	1	0.756468	0.74296
GOTERM_CC_FAT	GO:0044545~NSL complex	2	1.55039	0.065612	KANSL1L, OGT	106	11	17077	29.2916	1	0.756468	0.74296
GOTERM_CC_FAT	GO:0031932~TORC2 complex	2	1.55039	0.065612	SMG1, RICTOR	106	11	17077	29.2916	1	0.756468	0.74296
GOTERM_CC_FAT	GO:0030427~site of polarized growth	5	3.87597	0.0715987	HSP90AA1, ITGA4, KIF5B, KIF20B, CBL	106	254	17077	3.17133	1	0.801905	0.787585
GOTERM_CC_FAT	GO:0000790~nuclear chromatin	3	2.32558	0.0742774	INO80D, CPSF6, OGT	106	73	17077	6.6207	1	0.808798	0.794356
GOTERM_CC_FAT	GO:0005814~centriole	4	3.10078	0.0781299	CCDC88A, PCM1, ROCK1, CEP170	106	162	17077	3.97787	1	0.827755	0.812974
GOTERM_CC_FAT	GO:0038201~TOR complex	2	1.55039	0.0827538	SMG1, RICTOR	106	14	17077	23.0148	1	0.839281	0.824294
GOTERM_CC_FAT	GO:0005874~microtubule	7	5.42636	0.0834999	CENPE, ZFP207, KIF5B, CEP170, KIF11, HOOK3, KIF20B	106	493	17077	2.28748	1	0.839281	0.824294
GOTERM_CC_FAT	GO:0000346~transcription export complex	2	1.55039	0.0883983	THOC2L, THOC2	106	15	17077	21.4805	1	0.845174	0.830081
GOTERM_CC_FAT	GO:1990023~mitotic spindle midzone	2	1.55039	0.0883983	CENPE, KIF20B	106	15	17077	21.4805	1	0.845174	0.830081
GOTERM_CC_FAT	GO:0000123~histone acetyltransferase complex	3	2.32558	0.0944085	MBTD1, KANSL1L, OGT	106	84	17077	5.75371	1	0.881146	0.865411
GOTERM_CC_FAT	GO:0033391~chromatoid body	2	1.55039	0.0995841	SMG1, TDRD5	106	17	17077	18.9534	1	0.906159	0.889978
GOTERM_MF_FAT	GO:0043167~ion binding	64	49.6124	2.04e-06	DGKE, SMG1, PANK3, SPO11, ZFP207, JMJD1C, UBE3A, KIF11, SMC4, CMAH, ZMYM2, ZC3H7A, KIF5B, CHORDC1, REV3L, RAG2, ZFP280D, RAG1, HSP90AA1, ITGA4, ATRX, ATP11C, ESCO2, ZFP518A, PGM2L1, ZFP292, PRKD3, RASA2, KIF20B, ZFP451, ZFP148, ZFP268, ROCK1, ATL2, HSPA4L, ZBTB1, CBL, CACNA1E, MBTD1, RMND5A, MARCHF7, TRPM7, ZBED6, CERT1, OSBPL8, ZFP950, ZFP638, NEBL, EDEM1, GM12258, C1GALT1, CCDC88A, CENPE, PAN3,…	110	6488	18165	1.62897	0.000961	0.000964	0.000941
GOTERM_MF_FAT	GO:0046872~metal ion binding	48	37.2093	4.79e-06	ZFP148, DGKE, SMG1, ZFP268, ROCK1, SPO11, ZFP207, ZBTB1, JMJD1C, UBE3A, CBL, CACNA1E, CMAH, MBTD1, ZMYM2, RMND5A, ZC3H7A, CHORDC1, REV3L, MARCHF7, TRPM7, ZFP280D, ZBED6, RAG2, RAG1, ZFP950, ITGA4, ZFP638, NEBL, EDEM1, GM12258, C1GALT1, ATRX, ATP11C, ESCO2, ZFP518A, PGM2L1, ZFP68, PAN3, AGO3, ZFP292, PRKD3, RASA2, MDM4, ATP13A3, ZFP871, ZFP397, ZFP451	110	4276	18165	1.85373	0.00225394	0.00113064	0.00110429
GOTERM_MF_FAT	GO:0043169~cation binding	48	37.2093	9.17e-06	ZFP148, DGKE, SMG1, ZFP268, ROCK1, SPO11, ZFP207, ZBTB1, JMJD1C, UBE3A, CBL, CACNA1E, CMAH, MBTD1, ZMYM2, RMND5A, ZC3H7A, CHORDC1, REV3L, MARCHF7, TRPM7, ZFP280D, ZBED6, RAG2, RAG1, ZFP950, ITGA4, ZFP638, NEBL, EDEM1, GM12258, C1GALT1, ATRX, ATP11C, ESCO2, ZFP518A, PGM2L1, ZFP68, PAN3, AGO3, ZFP292, PRKD3, RASA2, MDM4, ATP13A3, ZFP871, ZFP397, ZFP451	110	4374	18165	1.8122	0.00431068	0.00144305	0.00140942
GOTERM_MF_FAT	GO:0008574~ATP-dependent microtubule motor activity, plus-end-directed	4	3.10078	0.000134	CENPE, KIF5B, KIF11, KIF20B	110	17	18165	38.8556	0.0613554	0.0128969	0.0125963
GOTERM_MF_FAT	GO:0097159~organic cyclic compound binding	56	43.4109	0.000137	ZFP644, DGKE, SMG1, PANK3, SPO11, JMJD1C, KIF11, SMC4, ZC3H7A, MIS18BP1, KIF5B, SNAPC3, MYB, CHORDC1, REV3L, RAG2, ZFP280D, RAG1, HSP90AA1, ATRX, ATP11C, THOC2, ZFP518A, ZFP292, RFX7, PRKD3, KIF20B, LCORL, ZFP451, NFAT5, ZFP148, ZFP268, ROCK1, ATL2, HSPA4L, ZBTB1, THOC2L, TRPM7, ZBED6, TTC14, OSBPL8, TIA1, ZFP950, CPSF6, ZFP638, GM12258, CENPE, PAN3, CDK6, ZFP68, AGO3, TAOK1, ATP13A3, ZFP871, OGT…	110	6026	18165	1.53462	0.0623252	0.0128969	0.0125963
GOTERM_MF_FAT	GO:1901363~heterocyclic compound binding	55	42.6357	0.000171	ZFP644, DGKE, SMG1, PANK3, SPO11, JMJD1C, KIF11, SMC4, ZC3H7A, MIS18BP1, KIF5B, SNAPC3, MYB, CHORDC1, REV3L, RAG2, ZFP280D, RAG1, HSP90AA1, ATRX, ATP11C, THOC2, ZFP518A, ZFP292, RFX7, PRKD3, KIF20B, LCORL, ZFP451, NFAT5, ZFP148, ZFP268, ROCK1, ATL2, HSPA4L, ZBTB1, THOC2L, TRPM7, ZBED6, TTC14, TIA1, ZFP950, CPSF6, ZFP638, GM12258, CENPE, PAN3, CDK6, ZFP68, AGO3, TAOK1, ATP13A3, ZFP871, OGT, ZFP397	110	5919	18165	1.53447	0.0774226	0.0130827	0.0127778
GOTERM_MF_FAT	GO:0016887~ATPase activity	12	9.30233	0.000194	CENPE, NIPBL, HSP90AA1, SPO11, KIF5B, ATRX, HSPA4L, ATP11C, KIF11, ATP13A3, KIF20B, SMC4	110	496	18165	3.99523	0.0873415	0.0130827	0.0127778
GOTERM_MF_FAT	GO:0003677~DNA binding	30	23.2558	0.000309	ZFP644, NFAT5, ZFP148, SMG1, ZFP268, SPO11, ZBTB1, JMJD1C, SMC4, MIS18BP1, SNAPC3, MYB, REV3L, ZFP280D, ZBED6, RAG2, RAG1, ZFP950, ZFP638, GM12258, ATRX, ZFP518A, ZFP68, ZFP292, RFX7, LCORL, ZFP871, OGT, ZFP397, ZFP451	110	2514	18165	1.9706	0.135425	0.0182255	0.0178008
GOTERM_MF_FAT	GO:0003676~nucleic acid binding	39	30.2326	0.000464	ZFP644, NFAT5, ZFP148, SMG1, ZFP268, SPO11, ZBTB1, JMJD1C, SMC4, THOC2L, ZC3H7A, MIS18BP1, SNAPC3, MYB, REV3L, ZFP280D, ZBED6, RAG2, RAG1, TTC14, TIA1, HSP90AA1, ZFP950, CPSF6, ZFP638, GM12258, ATRX, THOC2, ZFP518A, ZFP68, PAN3, AGO3, ZFP292, RFX7, LCORL, ZFP871, OGT, ZFP397, ZFP451	110	3781	18165	1.70334	0.196466	0.0243499	0.0237824
GOTERM_MF_FAT	GO:0005524~ATP binding	21	16.2791	0.000753	DGKE, SMG1, HSP90AA1, PANK3, ROCK1, SPO11, HSPA4L, ATRX, ATP11C, KIF11, SMC4, CENPE, PAN3, CDK6, PRKD3, TAOK1, KIF5B, CHORDC1, TRPM7, ATP13A3, KIF20B	110	1537	18165	2.25625	0.298847	0.0355649	0.0347361
GOTERM_MF_FAT	GO:0032559~adenyl ribonucleotide binding	21	16.2791	0.00107756	DGKE, SMG1, HSP90AA1, PANK3, ROCK1, SPO11, HSPA4L, ATRX, ATP11C, KIF11, SMC4, CENPE, PAN3, CDK6, PRKD3, TAOK1, KIF5B, CHORDC1, TRPM7, ATP13A3, KIF20B	110	1582	18165	2.19208	0.398185	0.0462372	0.0451597
GOTERM_MF_FAT	GO:0030554~adenyl nucleotide binding	21	16.2791	0.00120028	DGKE, SMG1, HSP90AA1, PANK3, ROCK1, SPO11, HSPA4L, ATRX, ATP11C, KIF11, SMC4, CENPE, PAN3, CDK6, PRKD3, TAOK1, KIF5B, CHORDC1, TRPM7, ATP13A3, KIF20B	110	1596	18165	2.17285	0.432021	0.047211	0.0461108
GOTERM_MF_FAT	GO:1990939~ATP-dependent microtubule motor activity	4	3.10078	0.00140771	CENPE, KIF5B, KIF11, KIF20B	110	37	18165	17.8526	0.484955	0.0511109	0.0499197
GOTERM_MF_FAT	GO:0035639~purine ribonucleoside triphosphate binding	22	17.0543	0.00404451	DGKE, SMG1, HSP90AA1, PANK3, ROCK1, SPO11, ATL2, HSPA4L, ATRX, ATP11C, KIF11, SMC4, CENPE, PAN3, CDK6, PRKD3, TAOK1, KIF5B, CHORDC1, TRPM7, ATP13A3, KIF20B	110	1896	18165	1.91614	0.851746	0.136358	0.13318
GOTERM_MF_FAT	GO:0043565~sequence-specific DNA binding	20	15.5039	0.0049152	ZFP644, NFAT5, ZFP148, SMG1, ZFP950, ZFP268, GM12258, ZBTB1, ZFP518A, ZFP68, RFX7, SNAPC3, MYB, ZBED6, RAG2, ZFP280D, ZFP871, ZFP397, ZFP451, RAG1	110	1675	18165	1.97178	0.901802	0.150047	0.14655
GOTERM_MF_FAT	GO:0032555~purine ribonucleotide binding	22	17.0543	0.00562493	DGKE, SMG1, HSP90AA1, PANK3, ROCK1, SPO11, ATL2, HSPA4L, ATRX, ATP11C, KIF11, SMC4, CENPE, PAN3, CDK6, PRKD3, TAOK1, KIF5B, CHORDC1, TRPM7, ATP13A3, KIF20B	110	1951	18165	1.86212	0.929829	0.150047	0.14655
GOTERM_MF_FAT	GO:0017076~purine nucleotide binding	22	17.0543	0.00613577	DGKE, SMG1, HSP90AA1, PANK3, ROCK1, SPO11, ATL2, HSPA4L, ATRX, ATP11C, KIF11, SMC4, CENPE, PAN3, CDK6, PRKD3, TAOK1, KIF5B, CHORDC1, TRPM7, ATP13A3, KIF20B	110	1966	18165	1.84791	0.944913	0.150047	0.14655
GOTERM_MF_FAT	GO:0032553~ribonucleotide binding	22	17.0543	0.00627831	DGKE, SMG1, HSP90AA1, PANK3, ROCK1, SPO11, ATL2, HSPA4L, ATRX, ATP11C, KIF11, SMC4, CENPE, PAN3, CDK6, PRKD3, TAOK1, KIF5B, CHORDC1, TRPM7, ATP13A3, KIF20B	110	1970	18165	1.84416	0.948512	0.150047	0.14655
GOTERM_MF_FAT	GO:0000981~RNA polymerase II transcription factor activity, sequence-specific DNA binding	17	13.1783	0.00639282	ZFP644, NFAT5, ZFP148, ZFP950, ZFP268, GM12258, ZBTB1, ZFP518A, ZFP68, ZFP292, RFX7, MYB, ZBED6, ZFP280D, ZFP871, ZFP397, ZFP451	110	1345	18165	2.08723	0.951232	0.150047	0.14655
GOTERM_MF_FAT	GO:0043168~anion binding	30	23.2558	0.0066369	DGKE, SMG1, PANK3, ROCK1, SPO11, ZFP207, ATL2, HSPA4L, KIF11, SMC4, KIF5B, CHORDC1, TRPM7, RAG2, CERT1, OSBPL8, HSP90AA1, ATRX, ATP11C, CCDC88A, CENPE, PTPRC, PAN3, CDK6, PRKD3, TAOK1, RASA2, ATP13A3, KIF20B, OGT	110	3059	18165	1.61951	0.956561	0.150047	0.14655
GOTERM_MF_FAT	GO:0017111~nucleoside-triphosphatase activity	13	10.0775	0.00708709	HSP90AA1, SPO11, ATL2, HSPA4L, ATRX, ATP11C, KIF11, SMC4, CENPE, NIPBL, KIF5B, ATP13A3, KIF20B	110	890	18165	2.4121	0.964912	0.150047	0.14655
GOTERM_MF_FAT	GO:0008017~microtubule binding	7	5.42636	0.00709014	CENPE, CCDC88A, ZFP207, KIF5B, KIF11, HOOK3, KIF20B	110	282	18165	4.09913	0.964963	0.150047	0.14655
GOTERM_MF_FAT	GO:0003777~microtubule motor activity	4	3.10078	0.00731162	CENPE, KIF5B, KIF11, KIF20B	110	66	18165	10.0083	0.968458	0.150047	0.14655
GOTERM_MF_FAT	GO:0001071~nucleic acid binding transcription factor activity	17	13.1783	0.00993168	ZFP644, NFAT5, ZFP148, ZFP950, ZFP268, GM12258, ZBTB1, ZFP518A, ZFP68, ZFP292, RFX7, MYB, ZBED6, ZFP280D, ZFP871, ZFP397, ZFP451	110	1411	18165	1.98959	0.990916	0.180912	0.176696
GOTERM_MF_FAT	GO:0003700~transcription factor activity, sequence-specific DNA binding	17	13.1783	0.00993168	ZFP644, NFAT5, ZFP148, ZFP950, ZFP268, GM12258, ZBTB1, ZFP518A, ZFP68, ZFP292, RFX7, MYB, ZBED6, ZFP280D, ZFP871, ZFP397, ZFP451	110	1411	18165	1.98959	0.990916	0.180912	0.176696
GOTERM_MF_FAT	GO:0015631~tubulin binding	8	6.20155	0.0104087	CENPE, CCDC88A, TAOK1, ZFP207, KIF5B, KIF11, HOOK3, KIF20B	110	400	18165	3.30273	0.99276	0.180912	0.176696
GOTERM_MF_FAT	GO:0016462~pyrophosphatase activity	13	10.0775	0.0109431	HSP90AA1, SPO11, ATL2, HSPA4L, ATRX, ATP11C, KIF11, SMC4, CENPE, NIPBL, KIF5B, ATP13A3, KIF20B	110	943	18165	2.27654	0.994387	0.180912	0.176696
GOTERM_MF_FAT	GO:0016817~hydrolase activity, acting on acid anhydrides	13	10.0775	0.0111153	HSP90AA1, SPO11, ATL2, HSPA4L, ATRX, ATP11C, KIF11, SMC4, CENPE, NIPBL, KIF5B, ATP13A3, KIF20B	110	945	18165	2.27172	0.994829	0.180912	0.176696
GOTERM_MF_FAT	GO:0016818~hydrolase activity, acting on acid anhydrides, in phosphorus-containing anhydrides	13	10.0775	0.0111153	HSP90AA1, SPO11, ATL2, HSPA4L, ATRX, ATP11C, KIF11, SMC4, CENPE, NIPBL, KIF5B, ATP13A3, KIF20B	110	945	18165	2.27172	0.994829	0.180912	0.176696
GOTERM_MF_FAT	GO:0097367~carbohydrate derivative binding	24	18.6047	0.0126448	DGKE, SMG1, HSP90AA1, PANK3, ROCK1, SPO11, ZFP207, ATL2, HSPA4L, ATRX, ATP11C, KIF11, SMC4, CENPE, PTPRC, PAN3, CDK6, PRKD3, TAOK1, KIF5B, CHORDC1, TRPM7, ATP13A3, KIF20B	110	2370	18165	1.67227	0.997506	0.196382	0.191805
GOTERM_MF_FAT	GO:1901265~nucleoside phosphate binding	23	17.8295	0.013314	DGKE, SMG1, HSP90AA1, PANK3, ROCK1, SPO11, ATL2, HSPA4L, ATRX, ATP11C, KIF11, SMC4, CENPE, PAN3, CDK6, PRKD3, TAOK1, KIF5B, CHORDC1, REV3L, TRPM7, ATP13A3, KIF20B	110	2245	18165	1.69182	0.998187	0.196382	0.191805
GOTERM_MF_FAT	GO:0000166~nucleotide binding	23	17.8295	0.013314	DGKE, SMG1, HSP90AA1, PANK3, ROCK1, SPO11, ATL2, HSPA4L, ATRX, ATP11C, KIF11, SMC4, CENPE, PAN3, CDK6, PRKD3, TAOK1, KIF5B, CHORDC1, REV3L, TRPM7, ATP13A3, KIF20B	110	2245	18165	1.69182	0.998187	0.196382	0.191805
GOTERM_MF_FAT	GO:0019787~ubiquitin-like protein transferase activity	8	6.20155	0.0231485	RMND5A, MDM4, BIRC6, UBE3A, CBL, RAG2, ZFP451, RAG1	110	470	18165	2.81083	0.999984	0.326694	0.319081
GOTERM_MF_FAT	GO:0000978~RNA polymerase II core promoter proximal region sequence-specific DNA binding	14	10.8527	0.023629	ZFP644, NFAT5, ZFP148, ZFP950, ZFP268, GM12258, ZBTB1, ZFP68, RFX7, SNAPC3, MYB, ZFP280D, ZFP871, ZFP397	110	1175	18165	1.96758	0.999987	0.326694	0.319081
GOTERM_MF_FAT	GO:0016301~kinase activity	11	8.52713	0.0242252	DGKE, SMG1, PANK3, PAN3, CDK6, ROCK1, PRKD3, TAOK1, TRPM7, CERT1, PGM2L1	110	813	18165	2.23432	0.99999	0.326694	0.319081
GOTERM_MF_FAT	GO:0001159~core promoter proximal region DNA binding	14	10.8527	0.0268245	ZFP644, NFAT5, ZFP148, ZFP950, ZFP268, GM12258, ZBTB1, ZFP68, RFX7, SNAPC3, MYB, ZFP280D, ZFP871, ZFP397	110	1196	18165	1.93303	0.999997	0.338303	0.330418
GOTERM_MF_FAT	GO:0000987~core promoter proximal region sequence-specific DNA binding	14	10.8527	0.0268245	ZFP644, NFAT5, ZFP148, ZFP950, ZFP268, GM12258, ZBTB1, ZFP68, RFX7, SNAPC3, MYB, ZFP280D, ZFP871, ZFP397	110	1196	18165	1.93303	0.999997	0.338303	0.330418
GOTERM_MF_FAT	GO:0019901~protein kinase binding	11	8.52713	0.0272362	CENPE, CCDC88A, HSP90AA1, PTPRC, RB1CC1, TAOK1, KIF5B, RICTOR, KIF11, CBL, LYST	110	829	18165	2.19119	0.999998	0.338303	0.330418
GOTERM_MF_FAT	GO:0016773~phosphotransferase activity, alcohol group as acceptor	10	7.75194	0.0293815	DGKE, SMG1, PANK3, PAN3, CDK6, ROCK1, PRKD3, TAOK1, TRPM7, PGM2L1	110	721	18165	2.29038	0.999999	0.355591	0.347304
GOTERM_MF_FAT	GO:0003774~motor activity	4	3.10078	0.0305838	CENPE, KIF5B, KIF11, KIF20B	110	113	18165	5.84553	1	0.360889	0.352478
GOTERM_MF_FAT	GO:0036094~small molecule binding	25	19.3798	0.0320299	DGKE, SMG1, PANK3, ROCK1, SPO11, ATL2, HSPA4L, KIF11, SMC4, KIF5B, CHORDC1, REV3L, TRPM7, OSBPL8, HSP90AA1, ATRX, ATP11C, CENPE, PAN3, CDK6, PRKD3, TAOK1, ATP13A3, KIF20B, OGT	110	2727	18165	1.5139	1	0.368735	0.360142
GOTERM_MF_FAT	GO:0000976~transcription regulatory region sequence-specific DNA binding	16	12.4031	0.0339455	ZFP644, NFAT5, ZFP148, ZFP950, ZFP268, GM12258, ZBTB1, ZFP518A, ZFP68, RFX7, SNAPC3, MYB, ZBED6, ZFP280D, ZFP871, ZFP397	110	1498	18165	1.76381	1	0.371787	0.363123
GOTERM_MF_FAT	GO:0044212~transcription regulatory region DNA binding	16	12.4031	0.0353405	ZFP644, NFAT5, ZFP148, ZFP950, ZFP268, GM12258, ZBTB1, ZFP518A, ZFP68, RFX7, SNAPC3, MYB, ZBED6, ZFP280D, ZFP871, ZFP397	110	1506	18165	1.75444	1	0.371787	0.363123
GOTERM_MF_FAT	GO:0000975~regulatory region DNA binding	16	12.4031	0.0353405	ZFP644, NFAT5, ZFP148, ZFP950, ZFP268, GM12258, ZBTB1, ZFP518A, ZFP68, RFX7, SNAPC3, MYB, ZBED6, ZFP280D, ZFP871, ZFP397	110	1506	18165	1.75444	1	0.371787	0.363123
GOTERM_MF_FAT	GO:0070087~chromo shadow domain binding	2	1.55039	0.0354723	NIPBL, ATRX	110	6	18165	55.0455	1	0.371787	0.363123
GOTERM_MF_FAT	GO:0001067~regulatory region nucleic acid binding	16	12.4031	0.0362335	ZFP644, NFAT5, ZFP148, ZFP950, ZFP268, GM12258, ZBTB1, ZFP518A, ZFP68, RFX7, SNAPC3, MYB, ZBED6, ZFP280D, ZFP871, ZFP397	110	1511	18165	1.74863	1	0.371787	0.363123
GOTERM_MF_FAT	GO:0043021~ribonucleoprotein complex binding	5	3.87597	0.0383304	CPSF6, RICTOR, NAA15, XIST, WDR12	110	211	18165	3.91318	1	0.379118	0.370283
GOTERM_MF_FAT	GO:0000977~RNA polymerase II regulatory region sequence-specific DNA binding	15	11.6279	0.0393576	ZFP644, NFAT5, ZFP148, ZFP950, ZFP268, GM12258, ZBTB1, ZFP518A, ZFP68, RFX7, SNAPC3, MYB, ZFP280D, ZFP871, ZFP397	110	1395	18165	1.77566	1	0.379118	0.370283
GOTERM_MF_FAT	GO:0001012~RNA polymerase II regulatory region DNA binding	15	11.6279	0.0393576	ZFP644, NFAT5, ZFP148, ZFP950, ZFP268, GM12258, ZBTB1, ZFP518A, ZFP68, RFX7, SNAPC3, MYB, ZFP280D, ZFP871, ZFP397	110	1395	18165	1.77566	1	0.379118	0.370283
GOTERM_MF_FAT	GO:0060589~nucleoside-triphosphatase regulator activity	6	4.65116	0.0413047	CCDC88A, RABGAP1L, DEPDC1A, RASA2, HSPA4L, CHML	110	315	18165	3.14545	1	0.389916	0.380829
GOTERM_MF_FAT	GO:1990837~sequence-specific double-stranded DNA binding	16	12.4031	0.0469563	ZFP644, NFAT5, ZFP148, ZFP950, ZFP268, GM12258, ZBTB1, ZFP518A, ZFP68, RFX7, SNAPC3, MYB, ZBED6, ZFP280D, ZFP871, ZFP397	110	1565	18165	1.6883	1	0.434576	0.424448
GOTERM_MF_FAT	GO:0042623~ATPase activity, coupled	5	3.87597	0.0511468	NIPBL, SPO11, ATRX, ATP11C, ATP13A3	110	232	18165	3.55897	1	0.460268	0.449542
GOTERM_MF_FAT	GO:0004842~ubiquitin-protein transferase activity	7	5.42636	0.052489	RMND5A, MDM4, BIRC6, UBE3A, CBL, RAG2, RAG1	110	447	18165	2.58603	1	0.460268	0.449542
GOTERM_MF_FAT	GO:0019900~kinase binding	11	8.52713	0.0526578	CENPE, CCDC88A, HSP90AA1, PTPRC, RB1CC1, TAOK1, KIF5B, RICTOR, KIF11, CBL, LYST	110	930	18165	1.95323	1	0.460268	0.449542
GOTERM_MF_FAT	GO:0003682~chromatin binding	9	6.97674	0.0553664	MBTD1, NFAT5, NIPBL, STAG2, ATRX, JMJD1C, RAG2, SMC4, OGT	110	689	18165	2.15708	1	0.475145	0.464071
GOTERM_MF_FAT	GO:0008092~cytoskeletal protein binding	12	9.30233	0.0568059	CENPE, CCDC88A, HSP90AA1, PTPRC, NEBL, TAOK1, ZFP207, KIF5B, TRPM7, KIF11, HOOK3, KIF20B	110	1072	18165	1.84854	1	0.478793	0.467634
GOTERM_MF_FAT	GO:0019899~enzyme binding	22	17.0543	0.0625431	RABGAP1L, HSP90AA1, ROCK1, KIF11, CBL, LYST, DOCK11, CCDC88A, CENPE, NIPBL, PTPRC, ZMYM2, RB1CC1, TAOK1, KIF5B, MIER1, MARCHF7, MDM4, RICTOR, CHML, LCORL, KANSL1L	110	2479	18165	1.46551	1	0.517901	0.505831
GOTERM_MF_FAT	GO:0061659~ubiquitin-like protein ligase activity	6	4.65116	0.0695183	RMND5A, UBE3A, CBL, RAG2, ZFP451, RAG1	110	366	18165	2.70715	1	0.55758	0.544585
GOTERM_MF_FAT	GO:0045503~dynein light chain binding	2	1.55039	0.0696975	DNAI4, HOOK3	110	12	18165	27.5227	1	0.55758	0.544585
GOTERM_MF_FAT	GO:0003690~double-stranded DNA binding	16	12.4031	0.0742334	ZFP644, NFAT5, ZFP148, ZFP950, ZFP268, GM12258, ZBTB1, ZFP518A, ZFP68, RFX7, SNAPC3, MYB, ZBED6, ZFP280D, ZFP871, ZFP397	110	1671	18165	1.5812	1	0.58397	0.57036
GOTERM_MF_FAT	GO:0008094~DNA-dependent ATPase activity	3	2.32558	0.07637	NIPBL, SPO11, ATRX	110	76	18165	6.51854	1	0.590929	0.577157
GOTERM_MF_FAT	GO:0030695~GTPase regulator activity	5	3.87597	0.0787436	CCDC88A, RABGAP1L, DEPDC1A, RASA2, CHML	110	269	18165	3.06945	1	0.599467	0.585497
GOTERM_MF_FAT	GO:0003729~mRNA binding	6	4.65116	0.0829091	THOC2L, TIA1, HSP90AA1, CPSF6, ZFP638, THOC2	110	386	18165	2.56689	1	0.62116	0.606684
GOTERM_MF_FAT	GO:0008080~N-acetyltransferase activity	3	2.32558	0.085189	ESCO2, NAA15, OGT	110	81	18165	6.11616	1	0.628269	0.613627
GOTERM_MF_FAT	GO:0005092~GDP-dissociation inhibitor activity	2	1.55039	0.0918429	CCDC88A, CHML	110	16	18165	20.642	1	0.666921	0.651378
GOTERM_MF_FAT	GO:0003712~transcription cofactor activity	7	5.42636	0.0955261	NIPBL, MED13, MIER1, JMJD1C, UBE3A, SCAI, ZFP451	110	524	18165	2.20602	1	0.675357	0.659618
GOTERM_MF_FAT	GO:0000989~transcription factor activity, transcription factor binding	7	5.42636	0.0968409	NIPBL, MED13, MIER1, JMJD1C, UBE3A, SCAI, ZFP451	110	526	18165	2.19763	1	0.675357	0.659618
GOTERM_MF_FAT	GO:0004697~protein kinase C activity	2	1.55039	0.0972972	SMG1, PRKD3	110	17	18165	19.4278	1	0.675357	0.659618
KEGG_PATHWAY	mmu04110:Cell cycle	6	4.65116	0.00259591	NIPBL, CDK6, STAG2, ATRX, KNL1, ESCO2	59	155	9396	6.16468	0.273642	0.319297	0.319297
KEGG_PATHWAY	mmu04814:Motor proteins	6	4.65116	0.00702734	DNAI4, CENPE, KIF5B, KIF11, HOOK3, KIF20B	59	196	9396	4.87513	0.579964	0.432182	0.432182
KEGG_PATHWAY	mmu05340:Primary immunodeficiency	3	2.32558	0.0206261	PTPRC, RAG2, RAG1	59	36	9396	13.2712	0.922969	0.845671	0.845671

## Sheet: OVX vs Sham Down-DEGs  
Category	Term	Count	%	PValue	Genes	List Total	Pop Hits	Pop Total	Fold Enrichment	Bonferroni	Benjamini	FDR
GOTERM_BP_FAT	GO:0002181~cytoplasmic translation	16	18.3908	1.44226e-16	RPL41, RPS9, RPL32, RPLP1, YBX1, RPL9-PS6, RPS15, RPL7A, RPS28, RPS29, RPL27A, RPL13, RPS20, RPL38, RPS24, RPL19	82	167	20252	23.6623	3.33844e-13	4.33543e-13	4.15226e-13
GOTERM_BP_FAT	GO:0006518~peptide metabolic process	23	26.4368	2.53157e-10	RPL41, RPS9, TGFB1, RPL32, RPLP1, PARK7, YBX1, RPL9-PS6, CLU, TAPBP, RPS15, RPL7A, RPS28, KRT17, RPS29, RPL27A, RPL35, RPL13, RPS20, RPL38, CALR, RPS24, RPL19	82	1112	20252	5.10831	7.61244e-07	3.80496e-07	3.6442e-07
GOTERM_BP_FAT	GO:0006412~translation	20	22.9885	1.42249e-09	RPL41, RPS9, TGFB1, RPL32, RPLP1, YBX1, RPL9-PS6, RPS15, RPL7A, RPS28, KRT17, RPS29, RPL27A, RPL35, RPL13, RPS20, RPL38, CALR, RPS24, RPL19	82	885	20252	5.58137	4.27743e-06	1.42534e-06	1.36512e-06
GOTERM_BP_FAT	GO:0043043~peptide biosynthetic process	20	22.9885	2.2516e-09	RPL41, RPS9, TGFB1, RPL32, RPLP1, YBX1, RPL9-PS6, RPS15, RPL7A, RPS28, KRT17, RPS29, RPL27A, RPL35, RPL13, RPS20, RPL38, CALR, RPS24, RPL19	82	910	20252	5.42804	6.77055e-06	1.69208e-06	1.62059e-06
GOTERM_BP_FAT	GO:0043603~cellular amide metabolic process	23	26.4368	9.05806e-09	RPL41, RPS9, TGFB1, RPL32, RPLP1, PARK7, YBX1, RPL9-PS6, CLU, TAPBP, RPS15, RPL7A, RPS28, KRT17, RPS29, RPL27A, RPL35, RPL13, RPS20, RPL38, CALR, RPS24, RPL19	82	1348	20252	4.21398	2.72372e-05	5.4457e-06	5.21563e-06
GOTERM_BP_FAT	GO:0043604~amide biosynthetic process	20	22.9885	1.22926e-08	RPL41, RPS9, TGFB1, RPL32, RPLP1, YBX1, RPL9-PS6, RPS15, RPL7A, RPS28, KRT17, RPS29, RPL27A, RPL35, RPL13, RPS20, RPL38, CALR, RPS24, RPL19	82	1010	20252	4.89061	3.69631e-05	6.15858e-06	5.89838e-06
GOTERM_BP_FAT	GO:0010467~gene expression	49	56.3218	9.39608e-08	DAZAP1, RPL32, RPLP1, TNC, YBX1, PARK7, RPL9-PS6, CLU, IRF2BPL, RPS15, RPL7A, SNRPD2, CDH1, RPL35, RPL38, IER5, JUNB, RPS9, TLE5, IRF7, HCLS1, MYH9, PFN1, SF3B5, SLFN2, CNN2, EPCAM, RPL13, SCAND1, HNRNPA0, RPL19, CD74, RPL41, TGFB1, JUND, IRF2BP2, HNRNPAB, KLF2, DRAP1, RPS28, KRT17, TNIP1, RPS29, RPL27A, GNAS, RPS20, CALR, SSBP4, RPS24	82	6214	20252	1.94751	0.0002825	3.98334e-05	3.81505e-05
GOTERM_BP_FAT	GO:0034645~cellular macromolecule biosynthetic process	45	51.7241	1.0601e-07	SF3B5, PARM1, RPL32, RPLP1, YBX1, PARK7, CLU, RPL9-PS6, IRF2BPL, CST3, RPS15, RPL7A, CDH1, EPCAM, RPL13, RPL35, RPL38, SCAND1, IER5, JUNB, CCL21A, RPL19, CD74, RPL41, RPS9, JUND, TGFB1, IRF2BP2, HNRNPAB, KLF2, TLE5, DRAP1, RPS28, KRT17, TNIP1, RPS29, RPL27A, GNAS, IRF7, HCLS1, RPS20, CALR, PFN1, SSBP4, RPS24	82	5378	20252	2.06655	0.000318723	3.98334e-05	3.81505e-05
GOTERM_BP_FAT	GO:0010628~positive regulation of gene expression	28	32.1839	1.25984e-07	SF3B5, DAZAP1, TNC, YBX1, PARK7, CLU, IRF2BPL, CNN2, CDH1, EPCAM, SCAND1, IER5, JUNB, CD74, RPS9, JUND, TGFB1, HNRNPAB, KLF2, DRAP1, KRT17, TNIP1, IRF7, MYH9, HCLS1, CALR, PFN1, SSBP4	82	2296	20252	3.0119	0.000378762	4.20786e-05	4.03009e-05
GOTERM_BP_FAT	GO:0031328~positive regulation of cellular biosynthetic process	27	31.0345	1.43668e-07	SF3B5, PARM1, YBX1, PARK7, CLU, IRF2BPL, CST3, CDH1, EPCAM, SCAND1, IER5, JUNB, CCL21A, CD74, RPS9, JUND, TGFB1, HNRNPAB, KLF2, DRAP1, KRT17, TNIP1, IRF7, MYH9, HCLS1, PFN1, SSBP4	82	2156	20252	3.09292	0.000431918	4.31867e-05	4.13621e-05
GOTERM_BP_FAT	GO:0009891~positive regulation of biosynthetic process	27	31.0345	2.26479e-07	SF3B5, PARM1, YBX1, PARK7, CLU, IRF2BPL, CST3, CDH1, EPCAM, SCAND1, IER5, JUNB, CCL21A, CD74, RPS9, JUND, TGFB1, HNRNPAB, KLF2, DRAP1, KRT17, TNIP1, IRF7, MYH9, HCLS1, PFN1, SSBP4	82	2206	20252	3.02282	0.00068079	6.18905e-05	5.92757e-05
GOTERM_BP_FAT	GO:0010557~positive regulation of macromolecule biosynthetic process	25	28.7356	6.16922e-07	SF3B5, PARM1, YBX1, PARK7, IRF2BPL, CST3, CDH1, EPCAM, SCAND1, IER5, JUNB, CCL21A, CD74, RPS9, JUND, TGFB1, HNRNPAB, KLF2, DRAP1, KRT17, TNIP1, IRF7, HCLS1, PFN1, SSBP4	82	2010	20252	3.07184	0.00185337	0.000154539	0.00014801
GOTERM_BP_FAT	GO:1901566~organonitrogen compound biosynthetic process	22	25.2874	7.20032e-07	RPL41, RPS9, TGFB1, RPL32, NDUFB10, RPLP1, PARK7, YBX1, RPL9-PS6, RPS15, RPL7A, RPS28, KRT17, RPS29, RPL27A, RPL35, RPL13, RPS20, RPL38, CALR, RPS24, RPL19	82	1585	20252	3.42805	0.0021628	0.000166494	0.000159459
GOTERM_BP_FAT	GO:0051173~positive regulation of nitrogen compound metabolic process	26	29.8851	1.64181e-06	SF3B5, DAZAP1, PARM1, YBX1, PARK7, CLU, IRF2BPL, CST3, CDH1, EPCAM, SCAND1, IER5, JUNB, CD74, RPS9, JUND, TGFB1, HNRNPAB, KLF2, DRAP1, KRT17, TNIP1, IRF7, HCLS1, PFN1, SSBP4	82	2281	20252	2.81515	0.00492475	0.000352519	0.000337626
GOTERM_BP_FAT	GO:0010604~positive regulation of macromolecule metabolic process	34	39.0805	1.77017e-06	SF3B5, DAZAP1, PARM1, TNC, RNF19B, YBX1, PARK7, CLU, IRF2BPL, CST3, CNN2, UBB, CDH1, EPCAM, SCAND1, IER5, JUNB, CCL21A, CD74, RPS9, JUND, TGFB1, HNRNPAB, KLF2, DRAP1, KRT17, TNIP1, GNAS, IRF7, MYH9, HCLS1, CALR, PFN1, SSBP4	82	3681	20252	2.28122	0.00530876	0.000354742	0.000339755
GOTERM_BP_FAT	GO:0019882~antigen processing and presentation	8	9.1954	2.33627e-06	CD74, H2-EB1, H2-K1, CALR, H2-D1, CCL21A, H2-AB1, TAPBP	82	150	20252	13.172	0.00700057	0.000438928	0.000420383
GOTERM_BP_FAT	GO:0048002~antigen processing and presentation of peptide antigen	7	8.04598	2.50842e-06	CD74, H2-EB1, H2-K1, CALR, H2-D1, H2-AB1, TAPBP	82	97	20252	17.823	0.00751446	0.000443548	0.000424809
GOTERM_BP_FAT	GO:0002478~antigen processing and presentation of exogenous peptide antigen	6	6.89655	5.72416e-06	CD74, H2-EB1, H2-K1, H2-D1, H2-AB1, TAPBP	82	64	20252	23.154	0.0170653	0.000922831	0.000883843
GOTERM_BP_FAT	GO:0034622~cellular macromolecular complex assembly	18	20.6897	5.83293e-06	VASP, H2-EB1, TGFB1, NDUFB10, KRT5, CLU, TAPBP, RPS15, RPS28, SNRPD2, COTL1, HCLS1, EVL, RPL38, CALR, PFN1, CCL21A, H2-AB1	82	1229	20252	3.61722	0.0173868	0.000922831	0.000883843
GOTERM_BP_FAT	GO:0043623~cellular protein complex assembly	14	16.092	6.19551e-06	VASP, H2-EB1, TGFB1, NDUFB10, KRT5, CLU, TAPBP, COTL1, HCLS1, EVL, CALR, PFN1, CCL21A, H2-AB1	82	731	20252	4.73004	0.0184575	0.000931185	0.000891843
GOTERM_BP_FAT	GO:0019884~antigen processing and presentation of exogenous antigen	6	6.89655	1.09641e-05	CD74, H2-EB1, H2-K1, H2-D1, H2-AB1, TAPBP	82	73	20252	20.2994	0.0324316	0.00156943	0.00150312
GOTERM_BP_FAT	GO:0009893~positive regulation of metabolic process	34	39.0805	1.47814e-05	SF3B5, DAZAP1, PARM1, TNC, RNF19B, YBX1, PARK7, CLU, IRF2BPL, CST3, CNN2, UBB, CDH1, EPCAM, SCAND1, IER5, JUNB, CCL21A, CD74, RPS9, JUND, TGFB1, HNRNPAB, KLF2, DRAP1, KRT17, TNIP1, GNAS, IRF7, MYH9, HCLS1, CALR, PFN1, SSBP4	82	4047	20252	2.07491	0.0434748	0.00201968	0.00193435
GOTERM_BP_FAT	GO:0045935~positive regulation of nucleobase-containing compound metabolic process	23	26.4368	1.75119e-05	SF3B5, CD74, DAZAP1, TGFB1, PARM1, JUND, PARK7, YBX1, HNRNPAB, KLF2, IRF2BPL, CST3, DRAP1, TNIP1, CDH1, EPCAM, IRF7, HCLS1, SCAND1, PFN1, IER5, JUNB, SSBP4	82	2101	20252	2.70368	0.0512962	0.00228873	0.00219203
GOTERM_BP_FAT	GO:0051254~positive regulation of RNA metabolic process	21	24.1379	2.37127e-05	SF3B5, CD74, DAZAP1, TGFB1, JUND, PARK7, YBX1, HNRNPAB, KLF2, IRF2BPL, DRAP1, TNIP1, CDH1, EPCAM, IRF7, HCLS1, SCAND1, PFN1, IER5, JUNB, SSBP4	82	1821	20252	2.84815	0.0688221	0.00297002	0.00284454
GOTERM_BP_FAT	GO:0045893~positive regulation of transcription, DNA-templated	20	22.9885	3.83469e-05	SF3B5, CD74, TGFB1, JUND, PARK7, YBX1, HNRNPAB, KLF2, IRF2BPL, DRAP1, TNIP1, CDH1, EPCAM, IRF7, HCLS1, SCAND1, PFN1, IER5, JUNB, SSBP4	82	1725	20252	2.86349	0.108911	0.00443349	0.00424618
GOTERM_BP_FAT	GO:1903508~positive regulation of nucleic acid-templated transcription	20	22.9885	3.83469e-05	SF3B5, CD74, TGFB1, JUND, PARK7, YBX1, HNRNPAB, KLF2, IRF2BPL, DRAP1, TNIP1, CDH1, EPCAM, IRF7, HCLS1, SCAND1, PFN1, IER5, JUNB, SSBP4	82	1725	20252	2.86349	0.108911	0.00443349	0.00424618
GOTERM_BP_FAT	GO:1902680~positive regulation of RNA biosynthetic process	20	22.9885	4.11845e-05	SF3B5, CD74, TGFB1, JUND, PARK7, YBX1, HNRNPAB, KLF2, IRF2BPL, DRAP1, TNIP1, CDH1, EPCAM, IRF7, HCLS1, SCAND1, PFN1, IER5, JUNB, SSBP4	82	1734	20252	2.84862	0.116483	0.00458521	0.00439149
GOTERM_BP_FAT	GO:0030336~negative regulation of cell migration	9	10.3448	4.69362e-05	CNN2, CD74, TGFB1, CDH1, MYH9, EVL, PARK7, CALR, CCL21A	82	325	20252	6.83932	0.131633	0.00482607	0.00462217
GOTERM_BP_FAT	GO:0002396~MHC protein complex assembly	4	4.5977	4.81643e-05	H2-EB1, CALR, H2-AB1, TAPBP	82	18	20252	54.8835	0.134834	0.00482607	0.00462217
GOTERM_BP_FAT	GO:0002501~peptide antigen assembly with MHC protein complex	4	4.5977	4.81643e-05	H2-EB1, CALR, H2-AB1, TAPBP	82	18	20252	54.8835	0.134834	0.00482607	0.00462217
GOTERM_BP_FAT	GO:0031325~positive regulation of cellular metabolic process	31	35.6322	5.85287e-05	SF3B5, DAZAP1, PARM1, RNF19B, YBX1, PARK7, CLU, IRF2BPL, CST3, UBB, CDH1, EPCAM, SCAND1, IER5, JUNB, CCL21A, CD74, RPS9, JUND, TGFB1, HNRNPAB, KLF2, DRAP1, KRT17, TNIP1, GNAS, IRF7, MYH9, HCLS1, PFN1, SSBP4	82	3726	20252	2.05482	0.161383	0.00561213	0.00537502
GOTERM_BP_FAT	GO:0065003~macromolecular complex assembly	20	22.9885	5.97432e-05	VASP, CD74, H2-EB1, TGFB1, NDUFB10, KRT5, PARK7, CLU, TAPBP, RPS15, RPS28, SNRPD2, COTL1, HCLS1, EVL, RPL38, CALR, PFN1, CCL21A, H2-AB1	82	1782	20252	2.77189	0.16444	0.00561213	0.00537502
GOTERM_BP_FAT	GO:2000146~negative regulation of cell motility	9	10.3448	6.31088e-05	CNN2, CD74, TGFB1, CDH1, MYH9, EVL, PARK7, CALR, CCL21A	82	339	20252	6.55687	0.172854	0.00574864	0.00550577
GOTERM_BP_FAT	GO:0042127~regulation of cell proliferation	21	24.1379	6.71781e-05	CD74, RPS9, TGFB1, JUND, SLFN2, H2-K1, TNC, PARK7, YBX1, CLU, CST3, CNN2, CDH1, EPCAM, GNAS, HCLS1, CALR, IER5, JUNB, H2-D1, H2-AB1	82	1959	20252	2.64752	0.182914	0.00593933	0.0056884
GOTERM_BP_FAT	GO:0043933~macromolecular complex subunit organization	21	24.1379	0.000118703	VASP, CD74, H2-EB1, TGFB1, NDUFB10, KRT5, PARK7, CLU, TAPBP, RPS15, RPS28, SNRPD2, DDIT4, COTL1, HCLS1, EVL, RPL38, CALR, PFN1, CCL21A, H2-AB1	82	2041	20252	2.54115	0.300201	0.0099491	0.00952876
GOTERM_BP_FAT	GO:0051271~negative regulation of cellular component movement	9	10.3448	0.000124762	CNN2, CD74, TGFB1, CDH1, MYH9, EVL, PARK7, CALR, CCL21A	82	374	20252	5.94326	0.312837	0.0099491	0.00952876
GOTERM_BP_FAT	GO:0070271~protein complex biogenesis	16	18.3908	0.00012577	VASP, CD74, H2-EB1, TGFB1, NDUFB10, KRT5, PARK7, CLU, TAPBP, COTL1, HCLS1, EVL, CALR, PFN1, CCL21A, H2-AB1	82	1261	20252	3.13371	0.314917	0.0099491	0.00952876
GOTERM_BP_FAT	GO:0006461~protein complex assembly	16	18.3908	0.00012577	VASP, CD74, H2-EB1, TGFB1, NDUFB10, KRT5, PARK7, CLU, TAPBP, COTL1, HCLS1, EVL, CALR, PFN1, CCL21A, H2-AB1	82	1261	20252	3.13371	0.314917	0.0099491	0.00952876
GOTERM_BP_FAT	GO:0030029~actin filament-based process	13	14.9425	0.000158449	VASP, TGFB1, KRT8, CNN2, MYL6, CDH1, COTL1, HCLS1, MYH9, EVL, CALR, PFN1, CCL21A	82	864	20252	3.71607	0.379044	0.0122128	0.0116968
GOTERM_BP_FAT	GO:0097435~supramolecular fiber organization	13	14.9425	0.000172611	VASP, KRT8, KRT5, CLU, CST3, CNN2, KRT17, COTL1, HCLS1, MYH9, EVL, PFN1, CCL21A	82	872	20252	3.68198	0.404935	0.0129717	0.0124237
GOTERM_BP_FAT	GO:0040013~negative regulation of locomotion	9	10.3448	0.00019086	CNN2, CD74, TGFB1, CDH1, MYH9, EVL, PARK7, CALR, CCL21A	82	398	20252	5.58488	0.436716	0.0139933	0.0134021
GOTERM_BP_FAT	GO:0030036~actin cytoskeleton organization	12	13.7931	0.000197559	VASP, CNN2, TGFB1, CDH1, KRT8, COTL1, HCLS1, MYH9, EVL, CALR, PFN1, CCL21A	82	753	20252	3.93587	0.447951	0.0141396	0.0135422
GOTERM_BP_FAT	GO:0032103~positive regulation of response to external stimulus	9	10.3448	0.000287984	ZBP1, CD74, TGFB1, TNIP1, H2-K1, PARK7, CALR, H2-D1, CCL21A	82	423	20252	5.2548	0.579408	0.0201321	0.0192815
GOTERM_BP_FAT	GO:0010468~regulation of gene expression	36	41.3793	0.000305575	SF3B5, DAZAP1, SLFN2, RPLP1, TNC, YBX1, PARK7, CLU, IRF2BPL, CNN2, CDH1, EPCAM, RPL38, SCAND1, IER5, JUNB, HNRNPA0, CD74, RPS9, JUND, TGFB1, IRF2BP2, HNRNPAB, KLF2, TLE5, TAPBP, DRAP1, KRT17, TNIP1, GNAS, IRF7, MYH9, HCLS1, CALR, PFN1, SSBP4	82	5107	20252	1.74097	0.601084	0.0208763	0.0199943
GOTERM_BP_FAT	GO:0002684~positive regulation of immune system process	16	18.3908	0.000351176	ZBP1, C1QA, CD74, H2-EB1, TGFB1, JUND, H2-K1, PARK7, TNIP1, IRF7, GNAS, HCLS1, CALR, CCL21A, H2-D1, H2-AB1	82	1386	20252	2.85109	0.652215	0.0234585	0.0224674
GOTERM_BP_FAT	GO:0044085~cellular component biogenesis	28	32.1839	0.000366167	NDUFB10, LTBP4, PARK7, CLU, RPS15, RPL7A, SNRPD2, CDH1, COTL1, RPL35, RPL38, CCL21A, VASP, CD74, RPS9, H2-EB1, TGFB1, KRT8, KRT5, TAPBP, RPS28, MYH9, HCLS1, EVL, CALR, PFN1, RPS24, H2-AB1	82	3516	20252	1.96681	0.66755	0.0239282	0.0229173
GOTERM_BP_FAT	GO:0045785~positive regulation of cell adhesion	10	11.4943	0.000379022	CD74, H2-EB1, TGFB1, CDH1, H2-K1, MYH9, CALR, H2-D1, CCL21A, H2-AB1	82	557	20252	4.43403	0.68016	0.0242412	0.0232171
GOTERM_BP_FAT	GO:0098602~single organism cell adhesion	12	13.7931	0.000392576	CD74, H2-EB1, TGFB1, TNIP1, EPCAM, CDH1, H2-K1, GNAS, CALR, H2-D1, CCL21A, H2-AB1	82	816	20252	3.63199	0.692938	0.0245851	0.0235464
GOTERM_BP_FAT	GO:0032970~regulation of actin filament-based process	9	10.3448	0.000409999	VASP, CNN2, TGFB1, COTL1, HCLS1, MYH9, EVL, PFN1, CCL21A	82	446	20252	4.98381	0.708618	0.0250009	0.0239447
GOTERM_BP_FAT	GO:0007010~cytoskeleton organization	17	19.5402	0.000415851	VASP, TGFB1, KRT8, KRT5, CNN2, KRT18, KRT17, CDH1, MAP7D1, COTL1, HCLS1, MYH9, EVL, SH3BGRL3, CALR, PFN1, CCL21A	82	1567	20252	2.67938	0.713702	0.0250009	0.0239447
GOTERM_BP_FAT	GO:0002520~immune system development	15	17.2414	0.000468719	CD74, TGFB1, TMEM176B, TMEM176A, H2-K1, IRF2BP2, KLF2, CNN2, GNAS, HCLS1, MYH9, JUNB, CCL21A, H2-D1, H2-AB1	82	1269	20252	2.91933	0.7558	0.027434	0.026275
GOTERM_BP_FAT	GO:0071822~protein complex subunit organization	16	18.3908	0.000474574	VASP, CD74, H2-EB1, TGFB1, NDUFB10, KRT5, PARK7, CLU, TAPBP, COTL1, HCLS1, EVL, CALR, PFN1, CCL21A, H2-AB1	82	1426	20252	2.77111	0.760064	0.027434	0.026275
GOTERM_BP_FAT	GO:0002682~regulation of immune system process	19	21.8391	0.000484848	ZBP1, C1QA, CD74, H2-EB1, TGFB1, JUND, TMEM176B, TMEM176A, H2-K1, PARK7, CNN2, TNIP1, IRF7, GNAS, HCLS1, CALR, CCL21A, H2-D1, H2-AB1	82	1921	20252	2.44276	0.767367	0.0274991	0.0263373
GOTERM_BP_FAT	GO:2000112~regulation of cellular macromolecule biosynthetic process	32	36.7816	0.000515195	SF3B5, PARM1, RPLP1, YBX1, PARK7, CLU, IRF2BPL, CST3, CDH1, EPCAM, RPL38, SCAND1, IER5, JUNB, CCL21A, CD74, RPS9, JUND, TGFB1, IRF2BP2, HNRNPAB, KLF2, TLE5, DRAP1, KRT17, TNIP1, GNAS, IRF7, HCLS1, CALR, PFN1, SSBP4	82	4397	20252	1.79741	0.787665	0.0286792	0.0274676
GOTERM_BP_FAT	GO:0006952~defense response	20	22.9885	0.000528158	ZBP1, C1QA, CD74, H2-EB1, TGFB1, H2-K1, TNC, RNF19B, PARK7, TAPBP, CST3, TNIP1, DDIT4, IRF7, COTL1, EVL, CCL21A, H2-D1, HNRNPA0, H2-AB1	82	2107	20252	2.34433	0.795787	0.0288663	0.0276467
GOTERM_BP_FAT	GO:0022409~positive regulation of cell-cell adhesion	8	9.1954	0.000585855	CD74, H2-EB1, TGFB1, CDH1, H2-K1, H2-D1, CCL21A, H2-AB1	82	359	20252	5.50363	0.82833	0.0314479	0.0301192
GOTERM_BP_FAT	GO:0016337~single organismal cell-cell adhesion	11	12.6437	0.000642564	CD74, H2-EB1, TGFB1, TNIP1, EPCAM, CDH1, H2-K1, GNAS, H2-D1, CCL21A, H2-AB1	82	729	20252	3.72666	0.855259	0.033664	0.0322417
GOTERM_BP_FAT	GO:0010556~regulation of macromolecule biosynthetic process	32	36.7816	0.000649538	SF3B5, PARM1, RPLP1, YBX1, PARK7, CLU, IRF2BPL, CST3, CDH1, EPCAM, RPL38, SCAND1, IER5, JUNB, CCL21A, CD74, RPS9, JUND, TGFB1, IRF2BP2, HNRNPAB, KLF2, TLE5, DRAP1, KRT17, TNIP1, GNAS, IRF7, HCLS1, CALR, PFN1, SSBP4	82	4454	20252	1.77441	0.858265	0.033664	0.0322417
GOTERM_BP_FAT	GO:0042274~ribosomal small subunit biogenesis	5	5.74713	0.000896568	RPS15, RPS9, RPS28, RPL38, RPS24	82	107	20252	11.5409	0.932605	0.0456794	0.0437495
GOTERM_BP_FAT	GO:0098609~cell-cell adhesion	13	14.9425	0.000954825	CD74, H2-EB1, TGFB1, H2-K1, TNIP1, CDH1, EPCAM, GNAS, SPARCL1, MYH9, CCL21A, H2-D1, H2-AB1	82	1055	20252	3.0433	0.943444	0.047722	0.0457058
GOTERM_BP_FAT	GO:0030155~regulation of cell adhesion	12	13.7931	0.000968925	CD74, H2-EB1, TGFB1, EPCAM, CDH1, H2-K1, TNC, MYH9, CALR, H2-D1, CCL21A, H2-AB1	82	910	20252	3.25682	0.945794	0.047722	0.0457058
GOTERM_BP_FAT	GO:0050870~positive regulation of T cell activation	7	8.04598	0.000988565	CD74, H2-EB1, TGFB1, H2-K1, H2-D1, CCL21A, H2-AB1	82	285	20252	6.06607	0.948906	0.047722	0.0457058
GOTERM_BP_FAT	GO:0045944~positive regulation of transcription from RNA polymerase II promoter	15	17.2414	0.00100981	TGFB1, JUND, PARK7, YBX1, KLF2, IRF2BPL, DRAP1, TNIP1, EPCAM, IRF7, HCLS1, PFN1, IER5, JUNB, SSBP4	82	1372	20252	2.70017	0.952071	0.047722	0.0457058
GOTERM_BP_FAT	GO:0002579~positive regulation of antigen processing and presentation	3	3.44828	0.00101604	CD74, CCL21A, H2-AB1	82	12	20252	61.7439	0.952961	0.047722	0.0457058
GOTERM_BP_FAT	GO:0071310~cellular response to organic substance	24	27.5862	0.0011012	ZBP1, CD74, TGFB1, RPL32, WFIKKN2, LTBP4, KRT8, PARK7, YBX1, CLU, HNRNPAB, KLF2, KRT18, TNIP1, CDH1, DDIT4, IRF7, GNAS, HCLS1, MYH9, EVL, CALR, CCL21A, H2-AB1	82	2980	20252	1.98907	0.963598	0.0499896	0.0478776
GOTERM_BP_FAT	GO:0050729~positive regulation of inflammatory response	6	6.89655	0.00111421	ZBP1, TGFB1, TNIP1, H2-K1, PARK7, H2-D1	82	195	20252	7.59925	0.964996	0.0499896	0.0478776
GOTERM_BP_FAT	GO:0030833~regulation of actin filament polymerization	6	6.89655	0.00111421	VASP, COTL1, HCLS1, EVL, PFN1, CCL21A	82	195	20252	7.59925	0.964996	0.0499896	0.0478776
GOTERM_BP_FAT	GO:0008283~cell proliferation	20	22.9885	0.00132151	CD74, DAZAP1, RPS9, TGFB1, SLFN2, H2-K1, TNC, PARK7, YBX1, CLU, CST3, CNN2, CDH1, EPCAM, GNAS, HCLS1, CALR, JUNB, H2-D1, H2-AB1	82	2272	20252	2.17408	0.981247	0.0584183	0.0559502
GOTERM_BP_FAT	GO:2000145~regulation of cell motility	13	14.9425	0.00139897	CD74, TGFB1, TNC, KRT5, PARK7, CNN2, CDH1, EPCAM, MYH9, EVL, CALR, PFN1, CCL21A	82	1103	20252	2.91086	0.985148	0.0609463	0.0583714
GOTERM_BP_FAT	GO:0010033~response to organic substance	29	33.3333	0.00144207	RPL32, WFIKKN2, LTBP4, YBX1, PARK7, CLU, CDH1, CCL21A, HNRNPA0, ZBP1, CD74, H2-EB1, JUND, TGFB1, KRT8, HNRNPAB, KLF2, TLE5, KRT18, TNIP1, COL6A2, DDIT4, GNAS, IRF7, MYH9, HCLS1, EVL, CALR, H2-AB1	82	4036	20252	1.7746	0.986956	0.0619264	0.0593101
GOTERM_BP_FAT	GO:1903039~positive regulation of leukocyte cell-cell adhesion	7	8.04598	0.00154472	CD74, H2-EB1, TGFB1, H2-K1, H2-D1, CCL21A, H2-AB1	82	311	20252	5.55894	0.990425	0.0654003	0.0626372
GOTERM_BP_FAT	GO:0008064~regulation of actin polymerization or depolymerization	6	6.89655	0.0016458	VASP, COTL1, HCLS1, EVL, PFN1, CCL21A	82	213	20252	6.95706	0.992938	0.0678242	0.0649587
GOTERM_BP_FAT	GO:0009605~response to external stimulus	25	28.7356	0.00166449	SLFN2, H2-K1, TNC, PARK7, CLU, CNN2, COTL1, CCL21A, HNRNPA0, ZBP1, VASP, CD74, CD52, JUND, TGFB1, KRT8, KRT5, TLE5, KRT18, TNIP1, DDIT4, IRF7, EVL, CALR, H2-D1	82	3267	20252	1.88993	0.993324	0.0678242	0.0649587
GOTERM_BP_FAT	GO:0007155~cell adhesion	16	18.3908	0.00166966	CD74, H2-EB1, TGFB1, H2-K1, TNC, TNIP1, CDH1, EPCAM, COL6A2, GNAS, SPARCL1, MYH9, CALR, CCL21A, H2-D1, H2-AB1	82	1613	20252	2.44985	0.993427	0.0678242	0.0649587
GOTERM_BP_FAT	GO:0030832~regulation of actin filament length	6	6.89655	0.00174985	VASP, COTL1, HCLS1, EVL, PFN1, CCL21A	82	216	20252	6.86043	0.994838	0.0699431	0.0669881
GOTERM_BP_FAT	GO:0022610~biological adhesion	16	18.3908	0.00181824	CD74, H2-EB1, TGFB1, H2-K1, TNC, TNIP1, CDH1, EPCAM, COL6A2, GNAS, SPARCL1, MYH9, CALR, CCL21A, H2-D1, H2-AB1	82	1627	20252	2.42877	0.995799	0.0699431	0.0669881
GOTERM_BP_FAT	GO:0070661~leukocyte proliferation	8	9.1954	0.00182895	CD74, TGFB1, SLFN2, H2-K1, CLU, JUNB, H2-D1, H2-AB1	82	437	20252	4.52129	0.995932	0.0699431	0.0669881
GOTERM_BP_FAT	GO:0002449~lymphocyte mediated immunity	9	10.3448	0.00184091	C1QA, CD74, TGFB1, SLFN2, H2-K1, IRF7, RNF19B, H2-D1, H2-AB1	82	563	20252	3.9481	0.996076	0.0699431	0.0669881
GOTERM_BP_FAT	GO:0070887~cellular response to chemical stimulus	27	31.0345	0.00185256	RPL32, WFIKKN2, LTBP4, YBX1, PARK7, CLU, CST3, CDH1, JUNB, CCL21A, ZBP1, CD74, JUND, TGFB1, KRT8, HNRNPAB, KLF2, KRT18, TNIP1, DDIT4, GNAS, IRF7, MYH9, HCLS1, EVL, CALR, H2-AB1	82	3692	20252	1.80616	0.996212	0.0699431	0.0669881
GOTERM_BP_FAT	GO:0043254~regulation of protein complex assembly	9	10.3448	0.00186143	VASP, TGFB1, COTL1, HCLS1, EVL, PARK7, PFN1, CLU, CCL21A	82	564	20252	3.9411	0.996311	0.0699431	0.0669881
GOTERM_BP_FAT	GO:0022408~negative regulation of cell-cell adhesion	6	6.89655	0.00197233	CD74, TGFB1, EPCAM, CDH1, CCL21A, H2-AB1	82	222	20252	6.67502	0.997359	0.0729299	0.0698487
GOTERM_BP_FAT	GO:1901654~response to ketone	7	8.04598	0.00198944	TGFB1, RPL32, DDIT4, GNAS, CALR, KLF2, CCL21A	82	327	20252	5.28694	0.997492	0.0729299	0.0698487
GOTERM_BP_FAT	GO:0001775~cell activation	15	17.2414	0.00205838	C1QA, CD74, H2-EB1, TGFB1, JUND, SLFN2, H2-K1, IRF2BP2, CLU, GNAS, MYH9, EVL, CCL21A, H2-D1, H2-AB1	82	1479	20252	2.50482	0.997962	0.0745281	0.0713793
GOTERM_BP_FAT	GO:0007162~negative regulation of cell adhesion	7	8.04598	0.00208262	CD74, TGFB1, EPCAM, CDH1, TNC, CCL21A, H2-AB1	82	330	20252	5.23888	0.998106	0.0745281	0.0713793
GOTERM_BP_FAT	GO:0051258~protein polymerization	7	8.04598	0.00217907	VASP, COTL1, HCLS1, EVL, KRT5, PFN1, CCL21A	82	333	20252	5.19168	0.998584	0.0762978	0.0730743
GOTERM_BP_FAT	GO:1901700~response to oxygen-containing compound	19	21.8391	0.00218284	TGFB1, JUND, RPL32, KRT8, PARK7, YBX1, CLU, HNRNPAB, KLF2, KRT18, TNIP1, CDH1, COL6A2, DDIT4, GNAS, MYH9, CALR, CCL21A, HNRNPA0	82	2188	20252	2.14467	0.9986	0.0762978	0.0730743
GOTERM_BP_FAT	GO:0022407~regulation of cell-cell adhesion	9	10.3448	0.0022388	CD74, H2-EB1, TGFB1, EPCAM, CDH1, H2-K1, H2-D1, CCL21A, H2-AB1	82	581	20252	3.82578	0.998817	0.0773544	0.0740863
GOTERM_BP_FAT	GO:0031334~positive regulation of protein complex assembly	7	8.04598	0.00231289	VASP, TGFB1, EVL, PARK7, PFN1, CLU, CCL21A	82	337	20252	5.13006	0.999054	0.0790061	0.0756682
GOTERM_BP_FAT	GO:0002474~antigen processing and presentation of peptide antigen via MHC class I	4	4.5977	0.00235274	H2-K1, CALR, H2-D1, TAPBP	82	66	20252	14.9682	0.999161	0.0794646	0.0761073
GOTERM_BP_FAT	GO:0040012~regulation of locomotion	13	14.9425	0.0024111	CD74, TGFB1, TNC, KRT5, PARK7, CNN2, CDH1, EPCAM, MYH9, EVL, CALR, PFN1, CCL21A	82	1177	20252	2.72785	0.999296	0.0795876	0.0762251
GOTERM_BP_FAT	GO:0042254~ribosome biogenesis	7	8.04598	0.00241725	RPS15, RPL7A, RPS9, RPS28, RPL35, RPL38, RPS24	82	340	20252	5.08479	0.999309	0.0795876	0.0762251
GOTERM_BP_FAT	GO:0002521~leukocyte differentiation	10	11.4943	0.00244869	CD74, TGFB1, TMEM176B, TMEM176A, GNAS, IRF2BP2, HCLS1, MYH9, JUNB, H2-AB1	82	727	20252	3.39719	0.999372	0.0795876	0.0762251
GOTERM_BP_FAT	GO:0048534~hematopoietic or lymphoid organ development	13	14.9425	0.00246229	CD74, TGFB1, TMEM176B, TMEM176A, IRF2BP2, KLF2, CNN2, GNAS, HCLS1, MYH9, JUNB, CCL21A, H2-AB1	82	1180	20252	2.72092	0.999397	0.0795876	0.0762251
GOTERM_BP_FAT	GO:0008284~positive regulation of cell proliferation	13	14.9425	0.00251438	CD74, RPS9, TGFB1, H2-K1, TNC, YBX1, CLU, CST3, EPCAM, GNAS, HCLS1, CALR, H2-D1	82	1183	20252	2.71402	0.999484	0.0804066	0.0770095
GOTERM_BP_FAT	GO:0051270~regulation of cellular component movement	13	14.9425	0.00265771	CD74, TGFB1, TNC, KRT5, PARK7, CNN2, CDH1, EPCAM, MYH9, EVL, CALR, PFN1, CCL21A	82	1191	20252	2.69579	0.999665	0.0838764	0.0803327
GOTERM_BP_FAT	GO:0006366~transcription from RNA polymerase II promoter	19	21.8391	0.00267869	TGFB1, JUND, IRF2BP2, PARK7, YBX1, HNRNPAB, KLF2, TLE5, IRF2BPL, DRAP1, TNIP1, EPCAM, IRF7, HCLS1, CALR, PFN1, IER5, JUNB, SSBP4	82	2229	20252	2.10522	0.999686	0.0838764	0.0803327
GOTERM_BP_FAT	GO:0008154~actin polymerization or depolymerization	6	6.89655	0.00276425	VASP, COTL1, HCLS1, EVL, PFN1, CCL21A	82	240	20252	6.17439	0.999757	0.0856631	0.082044
GOTERM_BP_FAT	GO:0043009~chordate embryonic development	11	12.6437	0.00279953	VASP, TGFB1, CDH1, KRT8, GNAS, RPL13, MYH9, YBX1, PFN1, JUNB, KLF2	82	888	20252	3.05938	0.999782	0.0858714	0.0822435
GOTERM_BP_FAT	GO:0030334~regulation of cell migration	12	13.7931	0.0028303	CNN2, CD74, TGFB1, CDH1, TNC, MYH9, EVL, KRT5, PARK7, CALR, PFN1, CCL21A	82	1042	20252	2.84425	0.999801	0.0859383	0.0823075
GOTERM_BP_FAT	GO:0072331~signal transduction by p53 class mediator	5	5.74713	0.0028757	RPS15, CD74, UBB, DDIT4, RPS20	82	147	20252	8.40053	0.999827	0.0864436	0.0827914
GOTERM_BP_FAT	GO:0022607~cellular component assembly	24	27.5862	0.0030461	VASP, CD74, H2-EB1, TGFB1, NDUFB10, LTBP4, KRT8, KRT5, PARK7, CLU, TAPBP, RPS15, RPS28, SNRPD2, CDH1, COTL1, HCLS1, MYH9, EVL, RPL38, CALR, PFN1, CCL21A, H2-AB1	82	3215	20252	1.84367	0.999896	0.0906591	0.0868289
GOTERM_BP_FAT	GO:0048584~positive regulation of response to stimulus	22	25.2874	0.00311177	ZBP1, C1QA, CD74, H2-EB1, TGFB1, H2-K1, PARK7, CLU, KLF2, RPS15, UBB, TNIP1, IRF7, GNAS, HCLS1, MYH9, RPS20, CALR, IER5, CCL21A, H2-D1, H2-AB1	82	2828	20252	1.92131	0.999915	0.0917057	0.0878312
GOTERM_BP_FAT	GO:0002577~regulation of antigen processing and presentation	3	3.44828	0.00315826	CD74, CCL21A, H2-AB1	82	21	20252	35.2822	0.999926	0.092172	0.0882778
GOTERM_BP_FAT	GO:0009792~embryo development ending in birth or egg hatching	11	12.6437	0.0032321	VASP, TGFB1, CDH1, KRT8, GNAS, RPL13, MYH9, YBX1, PFN1, JUNB, KLF2	82	906	20252	2.9986	0.999941	0.0933529	0.0894088
GOTERM_BP_FAT	GO:0016070~RNA metabolic process	32	36.7816	0.00326083	SF3B5, DAZAP1, YBX1, PARK7, CLU, IRF2BPL, RPS15, RPL7A, SNRPD2, CDH1, EPCAM, RPL35, SCAND1, IER5, JUNB, CD74, JUND, TGFB1, IRF2BP2, HNRNPAB, KLF2, TLE5, DRAP1, RPS28, TNIP1, GNAS, IRF7, HCLS1, CALR, PFN1, SSBP4, RPS24	82	4895	20252	1.61455	0.999946	0.0933529	0.0894088
GOTERM_BP_FAT	GO:0045087~innate immune response	13	14.9425	0.00338805	ZBP1, C1QA, CD74, H2-EB1, TGFB1, H2-K1, RNF19B, TNIP1, IRF7, EVL, CCL21A, H2-D1, H2-AB1	82	1227	20252	2.61669	0.999963	0.09608	0.0920208
GOTERM_BP_FAT	GO:0034097~response to cytokine	13	14.9425	0.00345564	ZBP1, CD74, H2-EB1, KRT8, YBX1, KLF2, TLE5, KRT18, IRF7, HCLS1, EVL, CCL21A, H2-AB1	82	1230	20252	2.61031	0.99997	0.0970808	0.0929792
GOTERM_BP_FAT	GO:0007015~actin filament organization	8	9.1954	0.00357958	VASP, CNN2, COTL1, HCLS1, MYH9, EVL, PFN1, CCL21A	82	493	20252	4.00772	0.999979	0.0996315	0.0954222
GOTERM_BP_FAT	GO:0016064~immunoglobulin mediated immune response	7	8.04598	0.00376428	C1QA, CD74, TGFB1, H2-K1, IRF7, H2-D1, H2-AB1	82	372	20252	4.64739	0.999988	0.103281	0.0989172
GOTERM_BP_FAT	GO:0002763~positive regulation of myeloid leukocyte differentiation	4	4.5977	0.0037794	CD74, TGFB1, GNAS, HCLS1	82	78	20252	12.6654	0.999989	0.103281	0.0989172
GOTERM_BP_FAT	GO:0032271~regulation of protein polymerization	6	6.89655	0.0038271	VASP, COTL1, HCLS1, EVL, PFN1, CCL21A	82	259	20252	5.72144	0.99999	0.103484	0.0991117
GOTERM_BP_FAT	GO:0002683~negative regulation of immune system process	9	10.3448	0.00388723	CNN2, CD74, TGFB1, TMEM176B, TMEM176A, H2-K1, H2-D1, CCL21A, H2-AB1	82	636	20252	3.49494	0.999992	0.103484	0.0991117
GOTERM_BP_FAT	GO:0002819~regulation of adaptive immune response	6	6.89655	0.00389011	CD74, TGFB1, H2-K1, IRF7, H2-D1, H2-AB1	82	260	20252	5.69944	0.999992	0.103484	0.0991117
GOTERM_BP_FAT	GO:0019724~B cell mediated immunity	7	8.04598	0.00396536	C1QA, CD74, TGFB1, H2-K1, IRF7, H2-D1, H2-AB1	82	376	20252	4.59795	0.999994	0.10456	0.100143
GOTERM_BP_FAT	GO:0000028~ribosomal small subunit assembly	3	3.44828	0.00411873	RPS15, RPS28, RPL38	82	24	20252	30.872	0.999996	0.10766	0.103112
GOTERM_BP_FAT	GO:0007159~leukocyte cell-cell adhesion	8	9.1954	0.00421512	CD74, H2-EB1, TGFB1, TNIP1, H2-K1, H2-D1, CCL21A, H2-AB1	82	508	20252	3.88938	0.999997	0.10923	0.104615
GOTERM_BP_FAT	GO:0010608~posttranscriptional regulation of gene expression	9	10.3448	0.00438801	RPS9, TGFB1, KRT17, SLFN2, RPLP1, RPL38, YBX1, CALR, HNRNPA0	82	649	20252	3.42493	0.999998	0.112738	0.107975
GOTERM_BP_FAT	GO:0019886~antigen processing and presentation of exogenous peptide antigen via MHC class II	3	3.44828	0.00446532	CD74, H2-EB1, H2-AB1	82	25	20252	29.6371	0.999999	0.113752	0.108946
GOTERM_BP_FAT	GO:0022613~ribonucleoprotein complex biogenesis	8	9.1954	0.00458734	RPS15, RPL7A, RPS9, RPS28, SNRPD2, RPL35, RPL38, RPS24	82	516	20252	3.82908	0.999999	0.115415	0.110539
GOTERM_BP_FAT	GO:0034341~response to interferon-gamma	5	5.74713	0.00462993	CD74, H2-EB1, EVL, CCL21A, H2-AB1	82	168	20252	7.35046	0.999999	0.115415	0.110539
GOTERM_BP_FAT	GO:0002250~adaptive immune response	10	11.4943	0.00467764	C1QA, CD74, H2-EB1, TGFB1, SLFN2, H2-K1, IRF7, RNF19B, H2-D1, H2-AB1	82	802	20252	3.0795	0.999999	0.115415	0.110539
GOTERM_BP_FAT	GO:0031349~positive regulation of defense response	8	9.1954	0.00468417	ZBP1, CD74, TGFB1, TNIP1, H2-K1, IRF7, PARK7, H2-D1	82	518	20252	3.8143	0.999999	0.115415	0.110539
GOTERM_BP_FAT	GO:1901796~regulation of signal transduction by p53 class mediator	4	4.5977	0.00496929	RPS15, CD74, UBB, RPS20	82	86	20252	11.4872	1	0.121445	0.116314
GOTERM_BP_FAT	GO:0030162~regulation of proteolysis	10	11.4943	0.00510727	CST3, TNIP1, UBB, CDH1, WFIKKN2, LTBP4, RNF19B, MYH9, PARK7, CLU	82	813	20252	3.03783	1	0.122031	0.116875
GOTERM_BP_FAT	GO:0051707~response to other organism	15	17.2414	0.00512588	ZBP1, CD52, TGFB1, JUND, SLFN2, H2-K1, KRT8, CLU, TNIP1, DDIT4, IRF7, COTL1, CCL21A, H2-D1, HNRNPA0	82	1636	20252	2.26445	1	0.122031	0.116875
GOTERM_BP_FAT	GO:0032956~regulation of actin cytoskeleton organization	7	8.04598	0.00515457	VASP, TGFB1, COTL1, HCLS1, EVL, PFN1, CCL21A	82	397	20252	4.35473	1	0.122031	0.116875
GOTERM_BP_FAT	GO:0030097~hemopoiesis	12	13.7931	0.00518513	CNN2, CD74, TGFB1, TMEM176B, TMEM176A, GNAS, IRF2BP2, HCLS1, MYH9, JUNB, KLF2, H2-AB1	82	1129	20252	2.62507	1	0.122031	0.116875
GOTERM_BP_FAT	GO:0050778~positive regulation of immune response	11	12.6437	0.00522131	ZBP1, C1QA, CD74, H2-EB1, TGFB1, TNIP1, H2-K1, IRF7, PARK7, H2-D1, H2-AB1	82	970	20252	2.80075	1	0.122031	0.116875
GOTERM_BP_FAT	GO:0043207~response to external biotic stimulus	15	17.2414	0.00523684	ZBP1, CD52, TGFB1, JUND, SLFN2, H2-K1, KRT8, CLU, TNIP1, DDIT4, IRF7, COTL1, CCL21A, H2-D1, HNRNPA0	82	1640	20252	2.25892	1	0.122031	0.116875
GOTERM_BP_FAT	GO:0002573~myeloid leukocyte differentiation	6	6.89655	0.00547247	CD74, TGFB1, GNAS, HCLS1, MYH9, JUNB	82	282	20252	5.2548	1	0.12654	0.121194
GOTERM_BP_FAT	GO:0051246~regulation of protein metabolic process	23	26.4368	0.00555986	CD74, RPS9, TGFB1, RPLP1, WFIKKN2, LTBP4, RNF19B, PARK7, YBX1, CLU, KLF2, CST3, UBB, TNIP1, KRT17, CDH1, DDIT4, GNAS, HCLS1, MYH9, RPL38, CALR, CCL21A	82	3169	20252	1.7925	1	0.12758	0.12219
GOTERM_BP_FAT	GO:0019219~regulation of nucleobase-containing compound metabolic process	29	33.3333	0.00563934	SF3B5, DAZAP1, PARM1, YBX1, PARK7, CLU, IRF2BPL, CST3, CDH1, EPCAM, SCAND1, IER5, JUNB, CD74, JUND, TGFB1, IRF2BP2, HNRNPAB, KLF2, TLE5, DRAP1, TNIP1, DDIT4, GNAS, IRF7, HCLS1, CALR, PFN1, SSBP4	82	4417	20252	1.62153	1	0.127673	0.122279
GOTERM_BP_FAT	GO:0010941~regulation of cell death	17	19.5402	0.00565873	ZBP1, C1QA, CD74, TGFB1, PARK7, YBX1, CLU, TLE5, CST3, KRT18, UBB, CDH1, EPCAM, RPS29, DDIT4, HCLS1, CCL21A	82	2016	20252	2.08263	1	0.127673	0.122279
GOTERM_BP_FAT	GO:0042110~T cell activation	9	10.3448	0.00573381	CD74, H2-EB1, TGFB1, SLFN2, H2-K1, MYH9, H2-D1, CCL21A, H2-AB1	82	679	20252	3.27361	1	0.127673	0.122279
GOTERM_BP_FAT	GO:0097190~apoptotic signaling pathway	9	10.3448	0.00573381	CD74, TGFB1, KRT18, UBB, DDIT4, KRT8, ANXA6, PARK7, CLU	82	679	20252	3.27361	1	0.127673	0.122279
GOTERM_BP_FAT	GO:0002495~antigen processing and presentation of peptide antigen via MHC class II	3	3.44828	0.00598088	CD74, H2-EB1, H2-AB1	82	29	20252	25.5492	1	0.132195	0.12661
GOTERM_BP_FAT	GO:0006351~transcription, DNA-templated	25	28.7356	0.00629763	SF3B5, YBX1, PARK7, CLU, IRF2BPL, CDH1, EPCAM, SCAND1, IER5, JUNB, CD74, JUND, TGFB1, IRF2BP2, HNRNPAB, KLF2, TLE5, DRAP1, TNIP1, GNAS, IRF7, HCLS1, CALR, PFN1, SSBP4	82	3610	20252	1.71036	1	0.13818	0.132342
GOTERM_BP_FAT	GO:0002821~positive regulation of adaptive immune response	5	5.74713	0.00637016	CD74, TGFB1, H2-K1, H2-D1, H2-AB1	82	184	20252	6.71129	1	0.138549	0.132695
GOTERM_BP_FAT	GO:0002443~leukocyte mediated immunity	9	10.3448	0.0064066	C1QA, CD74, TGFB1, SLFN2, H2-K1, IRF7, RNF19B, H2-D1, H2-AB1	82	692	20252	3.21211	1	0.138549	0.132695
GOTERM_BP_FAT	GO:1902903~regulation of supramolecular fiber organization	7	8.04598	0.00658773	VASP, COTL1, HCLS1, EVL, PFN1, CLU, CCL21A	82	418	20252	4.13596	1	0.141448	0.135472
GOTERM_BP_FAT	GO:0002504~antigen processing and presentation of peptide or polysaccharide antigen via MHC class II	3	3.44828	0.00681473	CD74, H2-EB1, H2-AB1	82	31	20252	23.9009	1	0.142819	0.136785
GOTERM_BP_FAT	GO:0002252~immune effector process	12	13.7931	0.00682069	ZBP1, C1QA, CD74, TGFB1, SLFN2, DDIT4, H2-K1, IRF7, RNF19B, CLU, H2-D1, H2-AB1	82	1172	20252	2.52876	1	0.142819	0.136785
GOTERM_BP_FAT	GO:0045321~leukocyte activation	13	14.9425	0.00684003	C1QA, CD74, H2-EB1, TGFB1, JUND, SLFN2, H2-K1, IRF2BP2, CLU, MYH9, CCL21A, H2-D1, H2-AB1	82	1341	20252	2.39425	1	0.142819	0.136785
GOTERM_BP_FAT	GO:0008219~cell death	19	21.8391	0.00684163	ZBP1, C1QA, CD74, TGFB1, KRT8, PARK7, YBX1, CLU, TLE5, CST3, KRT18, UBB, CDH1, EPCAM, RPS29, DDIT4, ANXA6, HCLS1, CCL21A	82	2435	20252	1.92712	1	0.142819	0.136785
GOTERM_BP_FAT	GO:0050863~regulation of T cell activation	7	8.04598	0.00704577	CD74, H2-EB1, TGFB1, H2-K1, H2-D1, CCL21A, H2-AB1	82	424	20252	4.07743	1	0.145619	0.139467
GOTERM_BP_FAT	GO:0030041~actin filament polymerization	5	5.74713	0.00712108	VASP, HCLS1, EVL, PFN1, CCL21A	82	190	20252	6.49936	1	0.145619	0.139467
GOTERM_BP_FAT	GO:1901655~cellular response to ketone	5	5.74713	0.00712108	TGFB1, RPL32, DDIT4, GNAS, KLF2	82	190	20252	6.49936	1	0.145619	0.139467
GOTERM_BP_FAT	GO:0009607~response to biotic stimulus	15	17.2414	0.00736801	ZBP1, CD52, TGFB1, JUND, SLFN2, H2-K1, KRT8, CLU, TNIP1, DDIT4, IRF7, COTL1, CCL21A, H2-D1, HNRNPA0	82	1706	20252	2.17153	1	0.14965	0.143328
GOTERM_BP_FAT	GO:0002460~adaptive immune response based on somatic recombination of immune receptors built from immunoglobulin superfamily domains	8	9.1954	0.00764622	C1QA, CD74, TGFB1, SLFN2, H2-K1, IRF7, H2-D1, H2-AB1	82	568	20252	3.47853	1	0.154259	0.147741
GOTERM_BP_FAT	GO:1901798~positive regulation of signal transduction by p53 class mediator	3	3.44828	0.00769816	RPS15, UBB, RPS20	82	33	20252	22.4523	1	0.154271	0.147753
GOTERM_BP_FAT	GO:0071407~cellular response to organic cyclic compound	9	10.3448	0.00799489	TGFB1, RPL32, CDH1, DDIT4, GNAS, PARK7, CALR, CLU, KLF2	82	719	20252	3.09149	1	0.159157	0.152432
GOTERM_BP_FAT	GO:1902533~positive regulation of intracellular signal transduction	12	13.7931	0.00833253	RPS15, CD74, TGFB1, UBB, GNAS, HCLS1, MYH9, RPS20, PARK7, CALR, CLU, CCL21A	82	1205	20252	2.45951	1	0.164126	0.157192
GOTERM_BP_FAT	GO:0034250~positive regulation of cellular amide metabolic process	5	5.74713	0.00835374	RPS9, TGFB1, KRT17, YBX1, CLU	82	199	20252	6.20542	1	0.164126	0.157192
GOTERM_BP_FAT	GO:0070663~regulation of leukocyte proliferation	6	6.89655	0.0088543	CNN2, CD74, TGFB1, H2-K1, H2-D1, H2-AB1	82	317	20252	4.67462	1	0.172831	0.165529
GOTERM_BP_FAT	GO:0050821~protein stabilization	5	5.74713	0.00940379	CD74, PARK7, CALR, PFN1, CLU	82	206	20252	5.99455	1	0.182373	0.174668
GOTERM_BP_FAT	GO:0006928~movement of cell or subcellular component	18	20.6897	0.00971853	VASP, CD74, TGFB1, TNC, KRT5, PARK7, CNN2, MYL6, UBB, CDH1, EPCAM, DDIT4, ANXA6, MYH9, EVL, CALR, PFN1, CCL21A	82	2327	20252	1.91043	1	0.187269	0.179357
GOTERM_BP_FAT	GO:0006915~apoptotic process	17	19.5402	0.0100658	ZBP1, CD74, TGFB1, KRT8, PARK7, YBX1, CLU, TLE5, KRT18, UBB, CDH1, EPCAM, RPS29, DDIT4, ANXA6, HCLS1, CCL21A	82	2144	20252	1.9583	1	0.191609	0.183514
GOTERM_BP_FAT	GO:0097421~liver regeneration	3	3.44828	0.0101183	RPS15, TGFB1, RPL32	82	38	20252	19.4981	1	0.191609	0.183514
GOTERM_BP_FAT	GO:0051129~negative regulation of cellular component organization	10	11.4943	0.0101567	CST3, CNN2, TGFB1, CDH1, H2-K1, EVL, PFN1, CLU, H2-D1, CCL21A	82	907	20252	2.72299	1	0.191609	0.183514
GOTERM_BP_FAT	GO:0000122~negative regulation of transcription from RNA polymerase II promoter	11	12.6437	0.0101988	DRAP1, TGFB1, JUND, IRF2BP2, HCLS1, YBX1, CALR, HNRNPAB, KLF2, IRF2BPL, TLE5	82	1071	20252	2.53663	1	0.191609	0.183514
GOTERM_BP_FAT	GO:0045088~regulation of innate immune response	7	8.04598	0.0103962	ZBP1, CD74, TGFB1, TNIP1, H2-K1, IRF7, H2-D1	82	461	20252	3.75017	1	0.193093	0.184935
GOTERM_BP_FAT	GO:0042267~natural killer cell mediated cytotoxicity	4	4.5977	0.0105273	TGFB1, H2-K1, RNF19B, H2-D1	82	113	20252	8.7425	1	0.193093	0.184935
GOTERM_BP_FAT	GO:0030838~positive regulation of actin filament polymerization	4	4.5977	0.0105273	VASP, EVL, PFN1, CCL21A	82	113	20252	8.7425	1	0.193093	0.184935
GOTERM_BP_FAT	GO:0080134~regulation of response to stress	15	17.2414	0.0105347	ZBP1, SF3B5, CD74, TGFB1, H2-K1, TNC, PARK7, YBX1, CLU, TNIP1, IRF7, MYH9, IER5, CCL21A, H2-D1	82	1780	20252	2.08126	1	0.193093	0.184935
GOTERM_BP_FAT	GO:0034248~regulation of cellular amide metabolic process	8	9.1954	0.0108737	RPS9, TGFB1, KRT17, RPLP1, RPL38, YBX1, CALR, CLU	82	608	20252	3.24968	1	0.198098	0.189729
GOTERM_BP_FAT	GO:1903037~regulation of leukocyte cell-cell adhesion	7	8.04598	0.0110307	CD74, H2-EB1, TGFB1, H2-K1, H2-D1, CCL21A, H2-AB1	82	467	20252	3.70199	1	0.19886	0.190459
GOTERM_BP_FAT	GO:0031032~actomyosin structure organization	5	5.74713	0.0110478	CNN2, KRT8, MYH9, EVL, PFN1	82	216	20252	5.71703	1	0.19886	0.190459
GOTERM_BP_FAT	GO:0009967~positive regulation of signal transduction	15	17.2414	0.0112918	ZBP1, CD74, TGFB1, PARK7, CLU, KLF2, RPS15, UBB, IRF7, GNAS, HCLS1, MYH9, RPS20, CALR, CCL21A	82	1795	20252	2.06386	1	0.201416	0.192907
GOTERM_BP_FAT	GO:0006355~regulation of transcription, DNA-templated	25	28.7356	0.0113238	SF3B5, YBX1, PARK7, CLU, IRF2BPL, CDH1, EPCAM, SCAND1, IER5, JUNB, CD74, JUND, TGFB1, IRF2BP2, HNRNPAB, KLF2, TLE5, DRAP1, TNIP1, GNAS, IRF7, HCLS1, CALR, PFN1, SSBP4	82	3785	20252	1.63128	1	0.201416	0.192907
GOTERM_BP_FAT	GO:1903506~regulation of nucleic acid-templated transcription	25	28.7356	0.0113963	SF3B5, YBX1, PARK7, CLU, IRF2BPL, CDH1, EPCAM, SCAND1, IER5, JUNB, CD74, JUND, TGFB1, IRF2BP2, HNRNPAB, KLF2, TLE5, DRAP1, TNIP1, GNAS, IRF7, HCLS1, CALR, PFN1, SSBP4	82	3787	20252	1.63042	1	0.201513	0.192999
GOTERM_BP_FAT	GO:0032535~regulation of cellular component size	7	8.04598	0.0115801	VASP, CDH1, COTL1, HCLS1, EVL, PFN1, CCL21A	82	472	20252	3.66277	1	0.201582	0.193066
GOTERM_BP_FAT	GO:0030100~regulation of endocytosis	6	6.89655	0.0115985	CNN2, TGFB1, MYH9, CALR, CLU, CCL21A	82	339	20252	4.37125	1	0.201582	0.193066
GOTERM_BP_FAT	GO:0006396~RNA processing	10	11.4943	0.0116014	RPS15, RPL7A, SF3B5, DAZAP1, RPS28, TGFB1, SNRPD2, RPL35, YBX1, RPS24	82	927	20252	2.66425	1	0.201582	0.193066
GOTERM_BP_FAT	GO:0002866~positive regulation of acute inflammatory response to antigenic stimulus	3	3.44828	0.0117114	H2-K1, PARK7, H2-D1	82	41	20252	18.0714	1	0.20184	0.193312
GOTERM_BP_FAT	GO:0032268~regulation of cellular protein metabolic process	21	24.1379	0.0117604	CD74, RPS9, TGFB1, RPLP1, WFIKKN2, RNF19B, PARK7, YBX1, CLU, CST3, UBB, TNIP1, KRT17, CDH1, DDIT4, GNAS, HCLS1, MYH9, RPL38, CALR, CCL21A	82	2970	20252	1.74629	1	0.20184	0.193312
GOTERM_BP_FAT	GO:0050727~regulation of inflammatory response	7	8.04598	0.0119189	ZBP1, TGFB1, TNIP1, H2-K1, TNC, PARK7, H2-D1	82	475	20252	3.63964	1	0.20184	0.193312
GOTERM_BP_FAT	GO:2001199~negative regulation of dendritic cell differentiation	2	2.29885	0.0119515	TMEM176B, TMEM176A	82	3	20252	164.65	1	0.20184	0.193312
GOTERM_BP_FAT	GO:2001141~regulation of RNA biosynthetic process	25	28.7356	0.0119519	SF3B5, YBX1, PARK7, CLU, IRF2BPL, CDH1, EPCAM, SCAND1, IER5, JUNB, CD74, JUND, TGFB1, IRF2BP2, HNRNPAB, KLF2, TLE5, DRAP1, TNIP1, GNAS, IRF7, HCLS1, CALR, PFN1, SSBP4	82	3802	20252	1.62398	1	0.20184	0.193312
GOTERM_BP_FAT	GO:0045639~positive regulation of myeloid cell differentiation	4	4.5977	0.0121035	CD74, TGFB1, GNAS, HCLS1	82	119	20252	8.3017	1	0.203195	0.19461
GOTERM_BP_FAT	GO:0071345~cellular response to cytokine stimulus	11	12.6437	0.0122198	ZBP1, CD74, KRT18, KRT8, IRF7, HCLS1, EVL, YBX1, KLF2, CCL21A, H2-AB1	82	1101	20252	2.46751	1	0.203195	0.19461
GOTERM_BP_FAT	GO:0006357~regulation of transcription from RNA polymerase II promoter	20	22.9885	0.0122478	TGFB1, JUND, IRF2BP2, PARK7, YBX1, HNRNPAB, KLF2, TLE5, IRF2BPL, DRAP1, TNIP1, EPCAM, IRF7, GNAS, HCLS1, CALR, PFN1, IER5, JUNB, SSBP4	82	2780	20252	1.7768	1	0.203195	0.19461
GOTERM_BP_FAT	GO:0006364~rRNA processing	5	5.74713	0.0123026	RPS15, RPL7A, RPS28, RPL35, RPS24	82	223	20252	5.53757	1	0.203195	0.19461
GOTERM_BP_FAT	GO:0051252~regulation of RNA metabolic process	26	29.8851	0.0125926	SF3B5, DAZAP1, YBX1, PARK7, CLU, IRF2BPL, CDH1, EPCAM, SCAND1, IER5, JUNB, CD74, JUND, TGFB1, IRF2BP2, HNRNPAB, KLF2, TLE5, DRAP1, TNIP1, GNAS, IRF7, HCLS1, CALR, PFN1, SSBP4	82	4031	20252	1.593	1	0.206784	0.198048
GOTERM_BP_FAT	GO:0002228~natural killer cell mediated immunity	4	4.5977	0.0126574	TGFB1, H2-K1, RNF19B, H2-D1	82	121	20252	8.16448	1	0.206784	0.198048
GOTERM_BP_FAT	GO:0002696~positive regulation of leukocyte activation	8	9.1954	0.0131282	CD74, H2-EB1, TGFB1, JUND, H2-K1, H2-D1, CCL21A, H2-AB1	82	631	20252	3.13123	1	0.213315	0.204303
GOTERM_BP_FAT	GO:0071383~cellular response to steroid hormone stimulus	5	5.74713	0.0140455	TGFB1, RPL32, DDIT4, PARK7, CALR	82	232	20252	5.32275	1	0.226994	0.217404
GOTERM_BP_FAT	GO:0010942~positive regulation of cell death	9	10.3448	0.0142632	ZBP1, C1QA, TGFB1, UBB, RPS29, DDIT4, PARK7, CLU, TLE5	82	797	20252	2.78893	1	0.228921	0.219249
GOTERM_BP_FAT	GO:0051247~positive regulation of protein metabolic process	15	17.2414	0.0143171	CD74, RPS9, TGFB1, RNF19B, PARK7, YBX1, CLU, KLF2, UBB, TNIP1, KRT17, GNAS, HCLS1, MYH9, CCL21A	82	1848	20252	2.00467	1	0.228921	0.219249
GOTERM_BP_FAT	GO:0097028~dendritic cell differentiation	3	3.44828	0.0145932	TGFB1, TMEM176B, TMEM176A	82	46	20252	16.1071	1	0.232101	0.222295
GOTERM_BP_FAT	GO:0045089~positive regulation of innate immune response	6	6.89655	0.0148738	ZBP1, CD74, TNIP1, H2-K1, IRF7, H2-D1	82	361	20252	4.10486	1	0.234146	0.224254
GOTERM_BP_FAT	GO:0051093~negative regulation of developmental process	12	13.7931	0.0150156	CST3, CD74, TGFB1, CDH1, TMEM176B, TMEM176A, H2-K1, GNAS, YBX1, CALR, H2-D1, KLF2	82	1311	20252	2.26065	1	0.234146	0.224254
GOTERM_BP_FAT	GO:0031345~negative regulation of cell projection organization	5	5.74713	0.0150783	CDH1, H2-K1, EVL, H2-D1, CCL21A	82	237	20252	5.21046	1	0.234146	0.224254
GOTERM_BP_FAT	GO:0002863~positive regulation of inflammatory response to antigenic stimulus	3	3.44828	0.0152026	H2-K1, PARK7, H2-D1	82	47	20252	15.7644	1	0.234146	0.224254
GOTERM_BP_FAT	GO:0090066~regulation of anatomical structure size	8	9.1954	0.0152311	VASP, CDH1, COTL1, HCLS1, EVL, PFN1, KLF2, CCL21A	82	650	20252	3.0397	1	0.234146	0.224254
GOTERM_BP_FAT	GO:0030099~myeloid cell differentiation	7	8.04598	0.0152903	CD74, TGFB1, GNAS, HCLS1, MYH9, JUNB, KLF2	82	502	20252	3.44388	1	0.234146	0.224254
GOTERM_BP_FAT	GO:1900182~positive regulation of protein localization to nucleus	4	4.5977	0.0153283	TGFB1, CDH1, HCLS1, PARK7	82	130	20252	7.59925	1	0.234146	0.224254
GOTERM_BP_FAT	GO:0043067~regulation of programmed cell death	15	17.2414	0.0153449	ZBP1, CD74, TGFB1, PARK7, YBX1, CLU, TLE5, CST3, KRT18, UBB, CDH1, EPCAM, RPS29, HCLS1, CCL21A	82	1864	20252	1.98746	1	0.234146	0.224254
GOTERM_BP_FAT	GO:0001893~maternal placenta development	3	3.44828	0.0158229	DAZAP1, CDH1, JUNB	82	48	20252	15.436	1	0.236668	0.226669
GOTERM_BP_FAT	GO:0009725~response to hormone	10	11.4943	0.0158879	TGFB1, JUND, RPL32, DDIT4, GNAS, HCLS1, YBX1, PARK7, CALR, CCL21A	82	977	20252	2.5279	1	0.236668	0.226669
GOTERM_BP_FAT	GO:0002397~MHC class I protein complex assembly	2	2.29885	0.0159039	CALR, TAPBP	82	4	20252	123.488	1	0.236668	0.226669
GOTERM_BP_FAT	GO:0002485~antigen processing and presentation of endogenous peptide antigen via MHC class I via ER pathway, TAP-dependent	2	2.29885	0.0159039	H2-K1, H2-D1	82	4	20252	123.488	1	0.236668	0.226669
GOTERM_BP_FAT	GO:0002502~peptide antigen assembly with MHC class I protein complex	2	2.29885	0.0159039	CALR, TAPBP	82	4	20252	123.488	1	0.236668	0.226669
GOTERM_BP_FAT	GO:0050764~regulation of phagocytosis	4	4.5977	0.0162838	CNN2, TGFB1, MYH9, CALR	82	133	20252	7.42784	1	0.240291	0.230139
GOTERM_BP_FAT	GO:0050867~positive regulation of cell activation	8	9.1954	0.0163072	CD74, H2-EB1, TGFB1, JUND, H2-K1, H2-D1, CCL21A, H2-AB1	82	659	20252	2.99819	1	0.240291	0.230139
GOTERM_BP_FAT	GO:0071549~cellular response to dexamethasone stimulus	3	3.44828	0.0164539	TGFB1, RPL32, DDIT4	82	49	20252	15.121	1	0.24127	0.231077
GOTERM_BP_FAT	GO:0032101~regulation of response to external stimulus	10	11.4943	0.01667	ZBP1, CD74, TGFB1, TNIP1, H2-K1, TNC, PARK7, CALR, H2-D1, CCL21A	82	985	20252	2.50737	1	0.242363	0.232123
GOTERM_BP_FAT	GO:0048870~cell motility	15	17.2414	0.0167801	CD74, TGFB1, TNC, KRT5, PARK7, CNN2, CDH1, EPCAM, DDIT4, ANXA6, MYH9, EVL, CALR, PFN1, CCL21A	82	1885	20252	1.96532	1	0.242363	0.232123
GOTERM_BP_FAT	GO:0097659~nucleic acid-templated transcription	25	28.7356	0.0168421	SF3B5, YBX1, PARK7, CLU, IRF2BPL, CDH1, EPCAM, SCAND1, IER5, JUNB, CD74, JUND, TGFB1, IRF2BP2, HNRNPAB, KLF2, TLE5, DRAP1, TNIP1, GNAS, IRF7, HCLS1, CALR, PFN1, SSBP4	82	3914	20252	1.57751	1	0.242363	0.232123
GOTERM_BP_FAT	GO:0051674~localization of cell	15	17.2414	0.0168509	CD74, TGFB1, TNC, KRT5, PARK7, CNN2, CDH1, EPCAM, DDIT4, ANXA6, MYH9, EVL, CALR, PFN1, CCL21A	82	1886	20252	1.96428	1	0.242363	0.232123
GOTERM_BP_FAT	GO:2000379~positive regulation of reactive oxygen species metabolic process	4	4.5977	0.0169391	TGFB1, PARK7, CLU, KLF2	82	135	20252	7.3178	1	0.242471	0.232227
GOTERM_BP_FAT	GO:0002864~regulation of acute inflammatory response to antigenic stimulus	3	3.44828	0.0170955	H2-K1, PARK7, H2-D1	82	50	20252	14.8185	1	0.24355	0.233261
GOTERM_BP_FAT	GO:0051101~regulation of DNA binding	4	4.5977	0.0172722	TGFB1, WFIKKN2, EDF1, PARK7	82	136	20252	7.26399	1	0.244907	0.23456
GOTERM_BP_FAT	GO:0034654~nucleobase-containing compound biosynthetic process	27	31.0345	0.0174661	SF3B5, PARM1, NDUFB10, YBX1, PARK7, CLU, IRF2BPL, CDH1, EPCAM, SCAND1, IER5, JUNB, CD74, JUND, TGFB1, IRF2BP2, HNRNPAB, KLF2, TLE5, DRAP1, TNIP1, GNAS, IRF7, HCLS1, CALR, PFN1, SSBP4	82	4358	20252	1.53014	1	0.24585	0.235463
GOTERM_BP_FAT	GO:0012501~programmed cell death	17	19.5402	0.0176106	ZBP1, CD74, TGFB1, KRT8, PARK7, YBX1, CLU, TLE5, KRT18, UBB, CDH1, EPCAM, RPS29, DDIT4, ANXA6, HCLS1, CCL21A	82	2283	20252	1.83906	1	0.24585	0.235463
GOTERM_BP_FAT	GO:1902105~regulation of leukocyte differentiation	6	6.89655	0.0176127	CD74, TGFB1, TMEM176B, TMEM176A, GNAS, HCLS1	82	377	20252	3.93065	1	0.24585	0.235463
GOTERM_BP_FAT	GO:0045953~negative regulation of natural killer cell mediated cytotoxicity	3	3.44828	0.0177477	TGFB1, H2-K1, H2-D1	82	51	20252	14.528	1	0.24585	0.235463
GOTERM_BP_FAT	GO:0019885~antigen processing and presentation of endogenous peptide antigen via MHC class I	3	3.44828	0.0177477	H2-K1, H2-D1, TAPBP	82	51	20252	14.528	1	0.24585	0.235463
GOTERM_BP_FAT	GO:0032774~RNA biosynthetic process	25	28.7356	0.0181822	SF3B5, YBX1, PARK7, CLU, IRF2BPL, CDH1, EPCAM, SCAND1, IER5, JUNB, CD74, JUND, TGFB1, IRF2BP2, HNRNPAB, KLF2, TLE5, DRAP1, TNIP1, GNAS, IRF7, HCLS1, CALR, PFN1, SSBP4	82	3940	20252	1.5671	1	0.250714	0.240122
GOTERM_BP_FAT	GO:0002716~negative regulation of natural killer cell mediated immunity	3	3.44828	0.0184103	TGFB1, H2-K1, H2-D1	82	52	20252	14.2486	1	0.25224	0.241583
GOTERM_BP_FAT	GO:0007565~female pregnancy	5	5.74713	0.0184607	DAZAP1, TGFB1, CDH1, CALR, JUNB	82	252	20252	4.90031	1	0.25224	0.241583
GOTERM_BP_FAT	GO:0044089~positive regulation of cellular component biogenesis	8	9.1954	0.0190272	VASP, TGFB1, MYH9, EVL, PARK7, PFN1, CLU, CCL21A	82	680	20252	2.9056	1	0.258397	0.24748
GOTERM_BP_FAT	GO:0031529~ruffle organization	3	3.44828	0.0190832	EVL, PFN1, CCL21A	82	53	20252	13.9798	1	0.258397	0.24748
GOTERM_BP_FAT	GO:0002685~regulation of leukocyte migration	5	5.74713	0.019436	CNN2, CD74, TGFB1, CALR, CCL21A	82	256	20252	4.82374	1	0.261994	0.250925
GOTERM_BP_FAT	GO:0034470~ncRNA processing	6	6.89655	0.0196785	RPS15, RPL7A, RPS28, TGFB1, RPL35, RPS24	82	388	20252	3.81921	1	0.264078	0.252921
GOTERM_BP_FAT	GO:0032760~positive regulation of tumor necrosis factor production	4	4.5977	0.0200693	TGFB1, H2-K1, CLU, H2-D1	82	144	20252	6.86043	1	0.267338	0.256043
GOTERM_BP_FAT	GO:0032845~negative regulation of homeostatic process	5	5.74713	0.0201882	CD74, TGFB1, ANXA6, GNAS, CCL21A	82	259	20252	4.76787	1	0.267338	0.256043
GOTERM_BP_FAT	GO:0016072~rRNA metabolic process	5	5.74713	0.0201882	RPS15, RPL7A, RPS28, RPL35, RPS24	82	259	20252	4.76787	1	0.267338	0.256043
GOTERM_BP_FAT	GO:0050776~regulation of immune response	11	12.6437	0.0204459	ZBP1, C1QA, CD74, H2-EB1, TGFB1, TNIP1, H2-K1, IRF7, PARK7, H2-D1, H2-AB1	82	1194	20252	2.27532	1	0.268568	0.257222
GOTERM_BP_FAT	GO:0002483~antigen processing and presentation of endogenous peptide antigen	3	3.44828	0.0204598	H2-K1, H2-D1, TAPBP	82	55	20252	13.4714	1	0.268568	0.257222
GOTERM_BP_FAT	GO:1903557~positive regulation of tumor necrosis factor superfamily cytokine production	4	4.5977	0.0208053	TGFB1, H2-K1, CLU, H2-D1	82	146	20252	6.76646	1	0.271916	0.260428
GOTERM_BP_FAT	GO:0040011~locomotion	16	18.3908	0.0210416	VASP, CD74, TGFB1, TNC, KRT5, PARK7, CNN2, CDH1, EPCAM, DDIT4, ANXA6, MYH9, EVL, CALR, PFN1, CCL21A	82	2134	20252	1.85174	1	0.273814	0.262245
GOTERM_BP_FAT	GO:0002507~tolerance induction	3	3.44828	0.0211632	TGFB1, H2-K1, H2-D1	82	56	20252	13.2308	1	0.27421	0.262625
GOTERM_BP_FAT	GO:0018130~heterocycle biosynthetic process	27	31.0345	0.0213695	SF3B5, PARM1, NDUFB10, YBX1, PARK7, CLU, IRF2BPL, CDH1, EPCAM, SCAND1, IER5, JUNB, CD74, JUND, TGFB1, IRF2BP2, HNRNPAB, KLF2, TLE5, DRAP1, TNIP1, GNAS, IRF7, HCLS1, CALR, PFN1, SSBP4	82	4431	20252	1.50493	1	0.275615	0.263971
GOTERM_BP_FAT	GO:0032270~positive regulation of cellular protein metabolic process	14	16.092	0.0214551	CD74, RPS9, TGFB1, RNF19B, PARK7, YBX1, CLU, UBB, TNIP1, KRT17, GNAS, HCLS1, MYH9, CCL21A	82	1754	20252	1.9713	1	0.275615	0.263971
GOTERM_BP_FAT	GO:0046634~regulation of alpha-beta T cell activation	4	4.5977	0.0215561	TGFB1, H2-K1, H2-D1, H2-AB1	82	148	20252	6.67502	1	0.275734	0.264085
GOTERM_BP_FAT	GO:0042098~T cell proliferation	5	5.74713	0.0217459	TGFB1, SLFN2, H2-K1, H2-D1, H2-AB1	82	265	20252	4.65992	1	0.276984	0.265281
GOTERM_BP_FAT	GO:0001911~negative regulation of leukocyte mediated cytotoxicity	3	3.44828	0.0218767	TGFB1, H2-K1, H2-D1	82	57	20252	12.9987	1	0.277474	0.265751
GOTERM_BP_FAT	GO:0009790~embryo development	12	13.7931	0.0219926	VASP, TGFB1, CDH1, KRT8, GNAS, RPL13, MYH9, RPL38, YBX1, PFN1, JUNB, KLF2	82	1388	20252	2.13524	1	0.277772	0.266037
GOTERM_BP_FAT	GO:0019438~aromatic compound biosynthetic process	27	31.0345	0.0221926	SF3B5, PARM1, NDUFB10, YBX1, PARK7, CLU, IRF2BPL, CDH1, EPCAM, SCAND1, IER5, JUNB, CD74, JUND, TGFB1, IRF2BP2, HNRNPAB, KLF2, TLE5, DRAP1, TNIP1, GNAS, IRF7, HCLS1, CALR, PFN1, SSBP4	82	4445	20252	1.50019	1	0.27838	0.266618
GOTERM_BP_FAT	GO:0006417~regulation of translation	7	8.04598	0.0222983	RPS9, TGFB1, KRT17, RPLP1, RPL38, YBX1, CALR	82	547	20252	3.16057	1	0.27838	0.266618
GOTERM_BP_FAT	GO:0046651~lymphocyte proliferation	6	6.89655	0.0223185	CD74, TGFB1, SLFN2, H2-K1, H2-D1, H2-AB1	82	401	20252	3.6954	1	0.27838	0.266618
GOTERM_BP_FAT	GO:0019883~antigen processing and presentation of endogenous antigen	3	3.44828	0.0226	H2-K1, H2-D1, TAPBP	82	58	20252	12.7746	1	0.280726	0.268865
GOTERM_BP_FAT	GO:0032943~mononuclear cell proliferation	6	6.89655	0.022959	CD74, TGFB1, SLFN2, H2-K1, H2-D1, H2-AB1	82	404	20252	3.66795	1	0.284011	0.272012
GOTERM_BP_FAT	GO:0001961~positive regulation of cytokine-mediated signaling pathway	3	3.44828	0.0233332	ZBP1, CD74, IRF7	82	59	20252	12.5581	1	0.287457	0.275312
GOTERM_BP_FAT	GO:0032273~positive regulation of protein polymerization	4	4.5977	0.0234974	VASP, EVL, PFN1, CCL21A	82	153	20252	6.45688	1	0.288299	0.276119
GOTERM_BP_FAT	GO:0033993~response to lipid	11	12.6437	0.0236973	TGFB1, JUND, TNIP1, RPL32, DDIT4, GNAS, PARK7, CALR, CLU, CCL21A, HNRNPA0	82	1223	20252	2.22137	1	0.289569	0.277335
GOTERM_BP_FAT	GO:0031347~regulation of defense response	9	10.3448	0.0242697	ZBP1, CD74, TGFB1, TNIP1, H2-K1, TNC, IRF7, PARK7, H2-D1	82	880	20252	2.52589	1	0.294869	0.282412
GOTERM_BP_FAT	GO:0009719~response to endogenous stimulus	15	17.2414	0.0243272	TGFB1, JUND, RPL32, WFIKKN2, LTBP4, PARK7, YBX1, HNRNPAB, KLF2, CDH1, DDIT4, GNAS, HCLS1, CALR, CCL21A	82	1977	20252	1.87387	1	0.294869	0.282412
GOTERM_BP_FAT	GO:0002675~positive regulation of acute inflammatory response	3	3.44828	0.0248285	H2-K1, PARK7, H2-D1	82	61	20252	12.1463	1	0.299737	0.287074
GOTERM_BP_FAT	GO:0006611~protein export from nucleus	4	4.5977	0.0251168	RPS15, TGFB1, PARK7, CALR	82	157	20252	6.29237	1	0.300801	0.288093
GOTERM_BP_FAT	GO:0002718~regulation of cytokine production involved in immune response	4	4.5977	0.0251168	CD74, TGFB1, H2-K1, H2-D1	82	157	20252	6.29237	1	0.300801	0.288093
GOTERM_BP_FAT	GO:0051251~positive regulation of lymphocyte activation	7	8.04598	0.0254338	CD74, H2-EB1, TGFB1, H2-K1, H2-D1, CCL21A, H2-AB1	82	564	20252	3.0653	1	0.302856	0.29006
GOTERM_BP_FAT	GO:0043388~positive regulation of DNA binding	3	3.44828	0.0255906	TGFB1, EDF1, PARK7	82	62	20252	11.9504	1	0.302856	0.29006
GOTERM_BP_FAT	GO:0031342~negative regulation of cell killing	3	3.44828	0.0255906	TGFB1, H2-K1, H2-D1	82	62	20252	11.9504	1	0.302856	0.29006
GOTERM_BP_FAT	GO:0002761~regulation of myeloid leukocyte differentiation	4	4.5977	0.0259486	CD74, TGFB1, GNAS, HCLS1	82	159	20252	6.21322	1	0.305888	0.292965
GOTERM_BP_FAT	GO:0002438~acute inflammatory response to antigenic stimulus	3	3.44828	0.0263621	H2-K1, PARK7, H2-D1	82	63	20252	11.7607	1	0.307241	0.294261
GOTERM_BP_FAT	GO:0060759~regulation of response to cytokine stimulus	4	4.5977	0.02637	ZBP1, CD74, IRF7, TLE5	82	160	20252	6.17439	1	0.307241	0.294261
GOTERM_BP_FAT	GO:1903038~negative regulation of leukocyte cell-cell adhesion	4	4.5977	0.02637	CD74, TGFB1, CCL21A, H2-AB1	82	160	20252	6.17439	1	0.307241	0.294261
GOTERM_BP_FAT	GO:0044706~multi-multicellular organism process	5	5.74713	0.0274618	DAZAP1, TGFB1, CDH1, CALR, JUNB	82	285	20252	4.33291	1	0.317438	0.304027
GOTERM_BP_FAT	GO:0006913~nucleocytoplasmic transport	6	6.89655	0.0275348	RPS15, TGFB1, CDH1, HCLS1, PARK7, CALR	82	424	20252	3.49494	1	0.317438	0.304027
GOTERM_BP_FAT	GO:0002606~positive regulation of dendritic cell antigen processing and presentation	2	2.29885	0.0276676	CD74, CCL21A	82	7	20252	70.5645	1	0.317438	0.304027
GOTERM_BP_FAT	GO:2001198~regulation of dendritic cell differentiation	2	2.29885	0.0276676	TMEM176B, TMEM176A	82	7	20252	70.5645	1	0.317438	0.304027
GOTERM_BP_FAT	GO:0051169~nuclear transport	6	6.89655	0.0277778	RPS15, TGFB1, CDH1, HCLS1, PARK7, CALR	82	425	20252	3.48671	1	0.317491	0.304077
GOTERM_BP_FAT	GO:0060760~positive regulation of response to cytokine stimulus	3	3.44828	0.0279332	ZBP1, CD74, IRF7	82	65	20252	11.3989	1	0.318057	0.30462
GOTERM_BP_FAT	GO:0001701~in utero embryonic development	7	8.04598	0.0286434	CDH1, KRT8, RPL13, MYH9, YBX1, JUNB, KLF2	82	580	20252	2.98074	1	0.323435	0.30977
GOTERM_BP_FAT	GO:0050832~defense response to fungus	3	3.44828	0.0287326	ZBP1, TGFB1, COTL1	82	66	20252	11.2262	1	0.323435	0.30977
GOTERM_BP_FAT	GO:0071548~response to dexamethasone	3	3.44828	0.0287326	TGFB1, RPL32, DDIT4	82	66	20252	11.2262	1	0.323435	0.30977
GOTERM_BP_FAT	GO:0048608~reproductive structure development	7	8.04598	0.0288525	DAZAP1, UBB, CDH1, TNC, KRT8, MYH9, JUNB	82	581	20252	2.97561	1	0.323435	0.30977
GOTERM_BP_FAT	GO:0042981~regulation of apoptotic process	14	16.092	0.0289434	ZBP1, CD74, TGFB1, PARK7, YBX1, CLU, TLE5, KRT18, UBB, CDH1, EPCAM, RPS29, HCLS1, CCL21A	82	1828	20252	1.8915	1	0.323435	0.30977
GOTERM_BP_FAT	GO:1902589~single-organism organelle organization	15	17.2414	0.0291651	VASP, TGFB1, KRT8, KRT5, CNN2, KRT18, KRT17, CDH1, COTL1, HCLS1, MYH9, EVL, CALR, PFN1, CCL21A	82	2025	20252	1.82945	1	0.324704	0.310986
GOTERM_BP_FAT	GO:0009966~regulation of signal transduction	21	24.1379	0.0292839	ZBP1, CD74, TGFB1, WFIKKN2, PARK7, YBX1, CLU, KLF2, TLE5, RPS15, UBB, TNIP1, CDH1, DDIT4, IRF7, GNAS, HCLS1, MYH9, RPS20, CALR, CCL21A	82	3252	20252	1.59486	1	0.324825	0.311101
GOTERM_BP_FAT	GO:0001819~positive regulation of cytokine production	7	8.04598	0.0294859	CD74, TGFB1, H2-K1, IRF7, PARK7, CLU, H2-D1	82	584	20252	2.96032	1	0.325277	0.311534
GOTERM_BP_FAT	GO:0002861~regulation of inflammatory response to antigenic stimulus	3	3.44828	0.0295411	H2-K1, PARK7, H2-D1	82	67	20252	11.0586	1	0.325277	0.311534
GOTERM_BP_FAT	GO:0042176~regulation of protein catabolic process	6	6.89655	0.0297711	CST3, UBB, CDH1, RNF19B, PARK7, CLU	82	433	20252	3.42229	1	0.326486	0.312692
GOTERM_BP_FAT	GO:0009894~regulation of catabolic process	9	10.3448	0.0298681	CST3, UBB, CDH1, DDIT4, RNF19B, YBX1, PARK7, CLU, HNRNPAB	82	916	20252	2.42662	1	0.326486	0.312692
GOTERM_BP_FAT	GO:0050670~regulation of lymphocyte proliferation	5	5.74713	0.0299774	CD74, TGFB1, H2-K1, H2-D1, H2-AB1	82	293	20252	4.2146	1	0.326493	0.312699
GOTERM_BP_FAT	GO:0061458~reproductive system development	7	8.04598	0.0301284	DAZAP1, UBB, CDH1, TNC, KRT8, MYH9, JUNB	82	587	20252	2.94519	1	0.326953	0.31314
GOTERM_BP_FAT	GO:0045727~positive regulation of translation	4	4.5977	0.030328	RPS9, TGFB1, KRT17, YBX1	82	169	20252	5.84558	1	0.327935	0.31408
GOTERM_BP_FAT	GO:0001816~cytokine production	9	10.3448	0.030711	CD74, TGFB1, H2-K1, IRF7, RNF19B, PARK7, CLU, H2-D1, KLF2	82	921	20252	2.41344	1	0.330887	0.316907
GOTERM_BP_FAT	GO:0032944~regulation of mononuclear cell proliferation	5	5.74713	0.0312849	CD74, TGFB1, H2-K1, H2-D1, H2-AB1	82	297	20252	4.15784	1	0.335091	0.320933
GOTERM_BP_FAT	GO:0007009~plasma membrane organization	6	6.89655	0.0313242	TGFB1, KRT18, CDH1, ANXA6, MYH9, CLU	82	439	20252	3.37552	1	0.335091	0.320933
GOTERM_BP_FAT	GO:0001501~skeletal system development	7	8.04598	0.0318869	TGFB1, WFIKKN2, ANXA6, GNAS, RPL13, RPL38, TLE5	82	595	20252	2.9056	1	0.339901	0.32554
GOTERM_BP_FAT	GO:0002702~positive regulation of production of molecular mediator of immune response	4	4.5977	0.0321823	CD74, TGFB1, H2-K1, H2-D1	82	173	20252	5.71042	1	0.340634	0.326242
GOTERM_BP_FAT	GO:0050921~positive regulation of chemotaxis	4	4.5977	0.0321823	CD74, TGFB1, CALR, CCL21A	82	173	20252	5.71042	1	0.340634	0.326242
GOTERM_BP_FAT	GO:0033135~regulation of peptidyl-serine phosphorylation	4	4.5977	0.0336113	TGFB1, DDIT4, HCLS1, PARK7	82	176	20252	5.61308	1	0.353153	0.338233
GOTERM_BP_FAT	GO:0002824~positive regulation of adaptive immune response based on somatic recombination of immune receptors built from immunoglobulin superfamily domains	4	4.5977	0.0336113	TGFB1, H2-K1, H2-D1, H2-AB1	82	176	20252	5.61308	1	0.353153	0.338233
GOTERM_BP_FAT	GO:0042255~ribosome assembly	3	3.44828	0.0337175	RPS15, RPS28, RPL38	82	72	20252	10.2907	1	0.353153	0.338233
GOTERM_BP_FAT	GO:0002367~cytokine production involved in immune response	4	4.5977	0.0340949	CD74, TGFB1, H2-K1, H2-D1	82	177	20252	5.58137	1	0.355865	0.34083
GOTERM_BP_FAT	GO:0060135~maternal process involved in female pregnancy	3	3.44828	0.034579	DAZAP1, CDH1, JUNB	82	73	20252	10.1497	1	0.35843	0.343286
GOTERM_BP_FAT	GO:1903428~positive regulation of reactive oxygen species biosynthetic process	3	3.44828	0.034579	PARK7, CLU, KLF2	82	73	20252	10.1497	1	0.35843	0.343286
GOTERM_BP_FAT	GO:0009895~negative regulation of catabolic process	5	5.74713	0.0346994	CST3, DDIT4, YBX1, PARK7, HNRNPAB	82	307	20252	4.0224	1	0.358442	0.343298
GOTERM_BP_FAT	GO:2001244~positive regulation of intrinsic apoptotic signaling pathway	3	3.44828	0.0354491	UBB, PARK7, CLU	82	74	20252	10.0125	1	0.364931	0.349513
GOTERM_BP_FAT	GO:0035295~tube development	8	9.1954	0.0362122	VASP, TGFB1, UBB, EPCAM, CDH1, TNC, PFN1, KLF2	82	779	20252	2.53633	1	0.371515	0.355819
GOTERM_BP_FAT	GO:0051168~nuclear export	4	4.5977	0.0365671	RPS15, TGFB1, PARK7, CALR	82	182	20252	5.42804	1	0.373848	0.358053
GOTERM_BP_FAT	GO:0051241~negative regulation of multicellular organismal process	12	13.7931	0.0366883	CST3, CD74, TGFB1, CDH1, TMEM176B, TMEM176A, H2-K1, GNAS, EVL, CALR, H2-D1, KLF2	82	1504	20252	1.97055	1	0.373848	0.358053
GOTERM_BP_FAT	GO:0046649~lymphocyte activation	10	11.4943	0.0371157	CD74, H2-EB1, TGFB1, SLFN2, H2-K1, IRF2BP2, MYH9, H2-D1, CCL21A, H2-AB1	82	1135	20252	2.176	1	0.376656	0.360742
GOTERM_BP_FAT	GO:0043489~RNA stabilization	3	3.44828	0.0372145	SLFN2, YBX1, HNRNPA0	82	76	20252	9.74904	1	0.376656	0.360742
GOTERM_BP_FAT	GO:0051493~regulation of cytoskeleton organization	7	8.04598	0.0378118	VASP, TGFB1, COTL1, HCLS1, EVL, PFN1, CCL21A	82	620	20252	2.78843	1	0.381417	0.365303
GOTERM_BP_FAT	GO:0061136~regulation of proteasomal protein catabolic process	4	4.5977	0.0380937	UBB, RNF19B, PARK7, CLU	82	185	20252	5.34001	1	0.382976	0.366796
GOTERM_BP_FAT	GO:0001906~cell killing	5	5.74713	0.0383234	TGFB1, H2-K1, RNF19B, H2-D1, CCL21A	82	317	20252	3.89551	1	0.384001	0.367777
GOTERM_BP_FAT	GO:0002687~positive regulation of leukocyte migration	4	4.5977	0.0391294	CD74, TGFB1, CALR, CCL21A	82	187	20252	5.2829	1	0.387256	0.370894
GOTERM_BP_FAT	GO:0071495~cellular response to endogenous stimulus	12	13.7931	0.03916	TGFB1, RPL32, CDH1, DDIT4, WFIKKN2, LTBP4, GNAS, YBX1, PARK7, CALR, HNRNPAB, KLF2	82	1520	20252	1.94981	1	0.387256	0.370894
GOTERM_BP_FAT	GO:0001667~ameboidal-type cell migration	6	6.89655	0.0392426	TGFB1, ANXA6, MYH9, EVL, CALR, PFN1	82	467	20252	3.17313	1	0.387256	0.370894
GOTERM_BP_FAT	GO:0046543~development of secondary female sexual characteristics	2	2.29885	0.0392924	TGFB1, IRF2BPL	82	10	20252	49.3951	1	0.387256	0.370894
GOTERM_BP_FAT	GO:0002604~regulation of dendritic cell antigen processing and presentation	2	2.29885	0.0392924	CD74, CCL21A	82	10	20252	49.3951	1	0.387256	0.370894
GOTERM_BP_FAT	GO:0035148~tube formation	4	4.5977	0.0396526	VASP, TGFB1, CDH1, PFN1	82	188	20252	5.2548	1	0.389529	0.373072
GOTERM_BP_FAT	GO:0019221~cytokine-mediated signaling pathway	6	6.89655	0.0401574	ZBP1, CD74, KRT18, KRT8, IRF7, CCL21A	82	470	20252	3.15288	1	0.392141	0.375573
GOTERM_BP_FAT	GO:0001909~leukocyte mediated cytotoxicity	4	4.5977	0.0401794	TGFB1, H2-K1, RNF19B, H2-D1	82	189	20252	5.227	1	0.392141	0.375573
GOTERM_BP_FAT	GO:0045596~negative regulation of cell differentiation	9	10.3448	0.0404711	CD74, TGFB1, CDH1, TMEM176B, TMEM176A, H2-K1, YBX1, CALR, H2-D1	82	973	20252	2.28446	1	0.393709	0.377075
GOTERM_BP_FAT	GO:0001889~liver development	4	4.5977	0.0407098	RPS15, TGFB1, KRT18, RPL32	82	190	20252	5.19949	1	0.394754	0.378076
GOTERM_BP_FAT	GO:0009620~response to fungus	3	3.44828	0.0408443	ZBP1, TGFB1, COTL1	82	80	20252	9.26159	1	0.394785	0.378106
GOTERM_BP_FAT	GO:0072593~reactive oxygen species metabolic process	5	5.74713	0.0417648	TGFB1, DDIT4, PARK7, CLU, KLF2	82	326	20252	3.78797	1	0.401171	0.384222
GOTERM_BP_FAT	GO:0042273~ribosomal large subunit biogenesis	3	3.44828	0.041772	RPL7A, RPL35, RPL38	82	81	20252	9.14724	1	0.401171	0.384222
GOTERM_BP_FAT	GO:0061008~hepaticobiliary system development	4	4.5977	0.0423221	RPS15, TGFB1, KRT18, RPL32	82	193	20252	5.11867	1	0.402749	0.385734
GOTERM_BP_FAT	GO:0070997~neuron death	6	6.89655	0.0423425	C1QA, TGFB1, UBB, DDIT4, PARK7, CLU	82	477	20252	3.10661	1	0.402749	0.385734
GOTERM_BP_FAT	GO:0042307~positive regulation of protein import into nucleus	3	3.44828	0.0427075	TGFB1, CDH1, HCLS1	82	82	20252	9.03569	1	0.402749	0.385734
GOTERM_BP_FAT	GO:0002891~positive regulation of immunoglobulin mediated immune response	3	3.44828	0.0427075	TGFB1, H2-K1, H2-D1	82	82	20252	9.03569	1	0.402749	0.385734
GOTERM_BP_FAT	GO:0002714~positive regulation of B cell mediated immunity	3	3.44828	0.0427075	TGFB1, H2-K1, H2-D1	82	82	20252	9.03569	1	0.402749	0.385734
GOTERM_BP_FAT	GO:0006954~inflammatory response	8	9.1954	0.0427402	ZBP1, TGFB1, TNIP1, H2-K1, PARK7, H2-D1, CCL21A, HNRNPA0	82	808	20252	2.4453	1	0.402749	0.385734
GOTERM_BP_FAT	GO:0031647~regulation of protein stability	5	5.74713	0.043349	CD74, PARK7, CALR, PFN1, CLU	82	330	20252	3.74205	1	0.405941	0.38879
GOTERM_BP_FAT	GO:0097193~intrinsic apoptotic signaling pathway	5	5.74713	0.043349	CD74, UBB, DDIT4, PARK7, CLU	82	330	20252	3.74205	1	0.405941	0.38879
GOTERM_BP_FAT	GO:0044087~regulation of cellular component biogenesis	10	11.4943	0.043664	VASP, TGFB1, COTL1, HCLS1, MYH9, EVL, PARK7, PFN1, CLU, CCL21A	82	1170	20252	2.1109	1	0.406043	0.388888
GOTERM_BP_FAT	GO:0044403~symbiosis, encompassing mutualism through parasitism	8	9.1954	0.0436971	ZBP1, CD74, TGFB1, TNIP1, DDIT4, IRF7, PFN1, CLU	82	812	20252	2.43326	1	0.406043	0.388888
GOTERM_BP_FAT	GO:1901701~cellular response to oxygen-containing compound	12	13.7931	0.0437651	TGFB1, TNIP1, RPL32, CDH1, DDIT4, GNAS, MYH9, YBX1, PARK7, CLU, HNRNPAB, KLF2	82	1548	20252	1.91454	1	0.406043	0.388888
GOTERM_BP_FAT	GO:2001242~regulation of intrinsic apoptotic signaling pathway	4	4.5977	0.0439664	CD74, UBB, PARK7, CLU	82	196	20252	5.04032	1	0.406655	0.389474
GOTERM_BP_FAT	GO:0071396~cellular response to lipid	8	9.1954	0.0441808	TGFB1, TNIP1, RPL32, DDIT4, GNAS, PARK7, CALR, CLU	82	814	20252	2.42728	1	0.407385	0.390173
GOTERM_BP_FAT	GO:0010631~epithelial cell migration	5	5.74713	0.0449669	TGFB1, MYH9, EVL, CALR, PFN1	82	334	20252	3.69724	1	0.413143	0.395688
GOTERM_BP_FAT	GO:0046822~regulation of nucleocytoplasmic transport	4	4.5977	0.0450801	TGFB1, CDH1, HCLS1, PARK7	82	198	20252	4.98941	1	0.413143	0.395688
GOTERM_BP_FAT	GO:0044419~interspecies interaction between organisms	8	9.1954	0.0456528	ZBP1, CD74, TGFB1, TNIP1, DDIT4, IRF7, PFN1, CLU	82	820	20252	2.40952	1	0.417119	0.399496
GOTERM_BP_FAT	GO:0090132~epithelium migration	5	5.74713	0.0462024	TGFB1, MYH9, EVL, CALR, PFN1	82	337	20252	3.66433	1	0.41964	0.401911
GOTERM_BP_FAT	GO:0001890~placenta development	4	4.5977	0.0462079	DAZAP1, CDH1, KRT8, JUNB	82	200	20252	4.93951	1	0.41964	0.401911
GOTERM_BP_FAT	GO:0002639~positive regulation of immunoglobulin production	3	3.44828	0.0465274	TGFB1, H2-K1, H2-D1	82	86	20252	8.61543	1	0.421269	0.403471
GOTERM_BP_FAT	GO:0042060~wound healing	6	6.89655	0.0469261	CNN2, TGFB1, ANXA6, GNAS, MYH9, EVL	82	491	20252	3.01803	1	0.422693	0.404835
GOTERM_BP_FAT	GO:0034616~response to laminar fluid shear stress	2	2.29885	0.0469659	TGFB1, KLF2	82	12	20252	41.1626	1	0.422693	0.404835
GOTERM_BP_FAT	GO:0032870~cellular response to hormone stimulus	7	8.04598	0.0472317	TGFB1, RPL32, DDIT4, GNAS, YBX1, PARK7, CALR	82	655	20252	2.63943	1	0.423707	0.405806
GOTERM_BP_FAT	GO:0072332~intrinsic apoptotic signaling pathway by p53 class mediator	3	3.44828	0.0475014	CD74, UBB, DDIT4	82	87	20252	8.5164	1	0.423707	0.405806
GOTERM_BP_FAT	GO:0031100~animal organ regeneration	3	3.44828	0.0475014	RPS15, TGFB1, RPL32	82	87	20252	8.5164	1	0.423707	0.405806
GOTERM_BP_FAT	GO:1902531~regulation of intracellular signal transduction	14	16.092	0.0479835	CD74, TGFB1, PARK7, CLU, RPS15, UBB, TNIP1, DDIT4, GNAS, HCLS1, MYH9, RPS20, CALR, CCL21A	82	1967	20252	1.75783	1	0.42674	0.408711
GOTERM_BP_FAT	GO:0010647~positive regulation of cell communication	15	17.2414	0.0484438	ZBP1, CD74, TGFB1, PARK7, CLU, KLF2, RPS15, UBB, IRF7, GNAS, HCLS1, MYH9, RPS20, CALR, CCL21A	82	2172	20252	1.70563	1	0.428646	0.410536
GOTERM_BP_FAT	GO:2000107~negative regulation of leukocyte apoptotic process	3	3.44828	0.0484829	CD74, HCLS1, CCL21A	82	88	20252	8.41962	1	0.428646	0.410536
GOTERM_BP_FAT	GO:0090130~tissue migration	5	5.74713	0.0487302	TGFB1, MYH9, EVL, CALR, PFN1	82	343	20252	3.60023	1	0.429569	0.41142
GOTERM_BP_FAT	GO:1904591~positive regulation of protein import	3	3.44828	0.0494718	TGFB1, CDH1, HCLS1	82	89	20252	8.32502	1	0.434831	0.41646
GOTERM_BP_FAT	GO:0023056~positive regulation of signaling	15	17.2414	0.0498626	ZBP1, CD74, TGFB1, PARK7, CLU, KLF2, RPS15, UBB, IRF7, GNAS, HCLS1, MYH9, RPS20, CALR, CCL21A	82	2181	20252	1.69859	1	0.436988	0.418526
GOTERM_BP_FAT	GO:0042269~regulation of natural killer cell mediated cytotoxicity	3	3.44828	0.050468	TGFB1, H2-K1, H2-D1	82	90	20252	8.23252	1	0.438633	0.420102
GOTERM_BP_FAT	GO:0071385~cellular response to glucocorticoid stimulus	3	3.44828	0.050468	TGFB1, RPL32, DDIT4	82	90	20252	8.23252	1	0.438633	0.420102
GOTERM_BP_FAT	GO:0045136~development of secondary sexual characteristics	2	2.29885	0.0507799	TGFB1, IRF2BPL	82	13	20252	37.9962	1	0.438633	0.420102
GOTERM_BP_FAT	GO:0090085~regulation of protein deubiquitination	2	2.29885	0.0507799	TNIP1, PARK7	82	13	20252	37.9962	1	0.438633	0.420102
GOTERM_BP_FAT	GO:2000510~positive regulation of dendritic cell chemotaxis	2	2.29885	0.0507799	CALR, CCL21A	82	13	20252	37.9962	1	0.438633	0.420102
GOTERM_BP_FAT	GO:0070371~ERK1 and ERK2 cascade	5	5.74713	0.0517748	CD74, TGFB1, TNIP1, MYH9, CCL21A	82	350	20252	3.52822	1	0.445946	0.427105
GOTERM_BP_FAT	GO:0002707~negative regulation of lymphocyte mediated immunity	3	3.44828	0.052482	TGFB1, H2-K1, H2-D1	82	92	20252	8.05355	1	0.450745	0.431702
GOTERM_BP_FAT	GO:0045807~positive regulation of endocytosis	4	4.5977	0.0526586	MYH9, CALR, CLU, CCL21A	82	211	20252	4.682	1	0.450974	0.431921
GOTERM_BP_FAT	GO:0048468~cell development	18	20.6897	0.0530868	VASP, C1QA, TGFB1, JUND, WFIKKN2, H2-K1, TNC, KRT8, CLU, KLF2, UBB, CDH1, ANXA6, MYH9, EVL, CALR, CCL21A, H2-D1	82	2826	20252	1.57309	1	0.452089	0.432989
GOTERM_BP_FAT	GO:0016477~cell migration	12	13.7931	0.0531008	CNN2, CD74, TGFB1, CDH1, DDIT4, ANXA6, MYH9, EVL, PARK7, CALR, PFN1, CCL21A	82	1599	20252	1.85348	1	0.452089	0.432989
GOTERM_BP_FAT	GO:1903706~regulation of hemopoiesis	6	6.89655	0.05324	CD74, TGFB1, TMEM176B, TMEM176A, GNAS, HCLS1	82	509	20252	2.9113	1	0.452089	0.432989
GOTERM_BP_FAT	GO:0002715~regulation of natural killer cell mediated immunity	3	3.44828	0.0534997	TGFB1, H2-K1, H2-D1	82	93	20252	7.96696	1	0.453014	0.433875
GOTERM_BP_FAT	GO:0070372~regulation of ERK1 and ERK2 cascade	5	5.74713	0.0540123	CD74, TGFB1, TNIP1, MYH9, CCL21A	82	355	20252	3.47853	1	0.455733	0.436479
GOTERM_BP_FAT	GO:0007568~aging	5	5.74713	0.0544661	C1QA, TGFB1, JUND, YBX1, CALR	82	356	20252	3.46876	1	0.455733	0.436479
GOTERM_BP_FAT	GO:0002503~peptide antigen assembly with MHC class II protein complex	2	2.29885	0.0545789	H2-EB1, H2-AB1	82	14	20252	35.2822	1	0.455733	0.436479
GOTERM_BP_FAT	GO:0002399~MHC class II protein complex assembly	2	2.29885	0.0545789	H2-EB1, H2-AB1	82	14	20252	35.2822	1	0.455733	0.436479
GOTERM_BP_FAT	GO:0042590~antigen processing and presentation of exogenous peptide antigen via MHC class I	2	2.29885	0.0545789	H2-K1, TAPBP	82	14	20252	35.2822	1	0.455733	0.436479
GOTERM_BP_FAT	GO:0014070~response to organic cyclic compound	10	11.4943	0.0552389	TGFB1, JUND, RPL32, CDH1, DDIT4, GNAS, PARK7, CALR, CLU, KLF2	82	1224	20252	2.01777	1	0.459867	0.440438
GOTERM_BP_FAT	GO:0051054~positive regulation of DNA metabolic process	5	5.74713	0.0553799	CST3, PARM1, TGFB1, PFN1, HNRNPAB	82	358	20252	3.44938	1	0.459867	0.440438
GOTERM_BP_FAT	GO:0051128~regulation of cellular component organization	19	21.8391	0.0569419	VASP, TGFB1, H2-K1, TNC, PARK7, CLU, CST3, CNN2, KRT17, CDH1, COTL1, SPARCL1, HCLS1, MYH9, EVL, CALR, PFN1, CCL21A, H2-D1	82	3065	20252	1.53101	1	0.470545	0.450665
GOTERM_BP_FAT	GO:0071356~cellular response to tumor necrosis factor	4	4.5977	0.0569788	KRT18, KRT8, KLF2, CCL21A	82	218	20252	4.53166	1	0.470545	0.450665
GOTERM_BP_FAT	GO:0050768~negative regulation of neurogenesis	5	5.74713	0.0572325	TGFB1, CDH1, H2-K1, CALR, H2-D1	82	362	20252	3.41127	1	0.471345	0.451431
GOTERM_BP_FAT	GO:0045104~intermediate filament cytoskeleton organization	3	3.44828	0.0576401	KRT18, KRT17, KRT5	82	97	20252	7.63842	1	0.473405	0.453404
GOTERM_BP_FAT	GO:0051146~striated muscle cell differentiation	5	5.74713	0.0581712	TGFB1, KRT8, MYH9, YBX1, CALR	82	364	20252	3.39252	1	0.474158	0.454126
GOTERM_BP_FAT	GO:0032640~tumor necrosis factor production	4	4.5977	0.0582434	TGFB1, H2-K1, CLU, H2-D1	82	220	20252	4.49047	1	0.474158	0.454126
GOTERM_BP_FAT	GO:2000508~regulation of dendritic cell chemotaxis	2	2.29885	0.0583628	CALR, CCL21A	82	15	20252	32.9301	1	0.474158	0.454126
GOTERM_BP_FAT	GO:2000343~positive regulation of chemokine (C-X-C motif) ligand 2 production	2	2.29885	0.0583628	CD74, TGFB1	82	15	20252	32.9301	1	0.474158	0.454126
GOTERM_BP_FAT	GO:0009611~response to wounding	7	8.04598	0.0586587	CNN2, TGFB1, TNC, ANXA6, GNAS, MYH9, EVL	82	692	20252	2.49831	1	0.474271	0.454234
GOTERM_BP_FAT	GO:0045103~intermediate filament-based process	3	3.44828	0.0586923	KRT18, KRT17, KRT5	82	98	20252	7.56048	1	0.474271	0.454234
GOTERM_BP_FAT	GO:0002694~regulation of leukocyte activation	8	9.1954	0.0588662	CD74, H2-EB1, TGFB1, JUND, H2-K1, H2-D1, CCL21A, H2-AB1	82	869	20252	2.27365	1	0.474402	0.454359
GOTERM_BP_FAT	GO:0031330~negative regulation of cellular catabolic process	4	4.5977	0.0595212	CST3, YBX1, PARK7, HNRNPAB	82	222	20252	4.45001	1	0.478398	0.458186
GOTERM_BP_FAT	GO:1903050~regulation of proteolysis involved in cellular protein catabolic process	4	4.5977	0.0601651	UBB, RNF19B, PARK7, CLU	82	223	20252	4.43006	1	0.482283	0.461907
GOTERM_BP_FAT	GO:0032680~regulation of tumor necrosis factor production	4	4.5977	0.0608123	TGFB1, H2-K1, CLU, H2-D1	82	224	20252	4.41028	1	0.484885	0.464399
GOTERM_BP_FAT	GO:1902107~positive regulation of leukocyte differentiation	4	4.5977	0.0608123	CD74, TGFB1, GNAS, HCLS1	82	224	20252	4.41028	1	0.484885	0.464399
GOTERM_BP_FAT	GO:1900180~regulation of protein localization to nucleus	4	4.5977	0.0614628	TGFB1, CDH1, HCLS1, PARK7	82	225	20252	4.39068	1	0.488775	0.468125
GOTERM_BP_FAT	GO:0048598~embryonic morphogenesis	7	8.04598	0.06167	VASP, TGFB1, GNAS, MYH9, RPL38, YBX1, PFN1	82	701	20252	2.46623	1	0.488922	0.468265
GOTERM_BP_FAT	GO:0006955~immune response	15	17.2414	0.0619132	ZBP1, C1QA, CD74, H2-EB1, TGFB1, SLFN2, H2-K1, RNF19B, PARK7, TNIP1, IRF7, EVL, CCL21A, H2-D1, H2-AB1	82	2251	20252	1.64577	1	0.488922	0.468265
GOTERM_BP_FAT	GO:0034660~ncRNA metabolic process	6	6.89655	0.0619996	RPS15, RPL7A, RPS28, TGFB1, RPL35, RPS24	82	532	20252	2.78544	1	0.488922	0.468265
GOTERM_BP_FAT	GO:0045651~positive regulation of macrophage differentiation	2	2.29885	0.0621318	TGFB1, HCLS1	82	16	20252	30.872	1	0.488922	0.468265
GOTERM_BP_FAT	GO:0010035~response to inorganic substance	7	8.04598	0.0626941	JUND, CDH1, KRT8, PARK7, CALR, JUNB, KLF2	82	704	20252	2.45572	1	0.491399	0.470638
GOTERM_BP_FAT	GO:1903555~regulation of tumor necrosis factor superfamily cytokine production	4	4.5977	0.0627735	TGFB1, H2-K1, CLU, H2-D1	82	227	20252	4.35199	1	0.491399	0.470638
GOTERM_BP_FAT	GO:0071384~cellular response to corticosteroid stimulus	3	3.44828	0.062967	TGFB1, RPL32, DDIT4	82	102	20252	7.26399	1	0.491633	0.470862
GOTERM_BP_FAT	GO:0001101~response to acid chemical	6	6.89655	0.0631994	CDH1, KRT8, GNAS, HNRNPAB, KLF2, CCL21A	82	535	20252	2.76982	1	0.49217	0.471376
GOTERM_BP_FAT	GO:0046631~alpha-beta T cell activation	4	4.5977	0.0634338	TGFB1, H2-K1, H2-D1, H2-AB1	82	228	20252	4.33291	1	0.492718	0.471902
GOTERM_BP_FAT	GO:0060429~epithelium development	11	12.6437	0.0647565	VASP, TGFB1, KRT18, KRT17, EPCAM, CDH1, TNC, GNAS, KRT5, PFN1, KLF2	82	1457	20252	1.86461	1	0.501696	0.4805
GOTERM_BP_FAT	GO:0046635~positive regulation of alpha-beta T cell activation	3	3.44828	0.0651431	H2-K1, H2-D1, H2-AB1	82	104	20252	7.1243	1	0.502103	0.48089
GOTERM_BP_FAT	GO:0002704~negative regulation of leukocyte mediated immunity	3	3.44828	0.0651431	TGFB1, H2-K1, H2-D1	82	104	20252	7.1243	1	0.502103	0.48089
GOTERM_BP_FAT	GO:0071248~cellular response to metal ion	4	4.5977	0.0654341	JUND, CDH1, CALR, JUNB	82	231	20252	4.27663	1	0.503056	0.481802
GOTERM_BP_FAT	GO:0002712~regulation of B cell mediated immunity	3	3.44828	0.0662406	TGFB1, H2-K1, H2-D1	82	105	20252	7.05645	1	0.506665	0.485259
GOTERM_BP_FAT	GO:0002889~regulation of immunoglobulin mediated immune response	3	3.44828	0.0662406	TGFB1, H2-K1, H2-D1	82	105	20252	7.05645	1	0.506665	0.485259
GOTERM_BP_FAT	GO:0042129~regulation of T cell proliferation	4	4.5977	0.0667837	TGFB1, H2-K1, H2-D1, H2-AB1	82	233	20252	4.23992	1	0.508233	0.48676
GOTERM_BP_FAT	GO:0071706~tumor necrosis factor superfamily cytokine production	4	4.5977	0.0667837	TGFB1, H2-K1, CLU, H2-D1	82	233	20252	4.23992	1	0.508233	0.48676
GOTERM_BP_FAT	GO:0046824~positive regulation of nucleocytoplasmic transport	3	3.44828	0.0673443	TGFB1, CDH1, HCLS1	82	106	20252	6.98988	1	0.509535	0.488007
GOTERM_BP_FAT	GO:0032091~negative regulation of protein binding	3	3.44828	0.0673443	WFIKKN2, PARK7, TLE5	82	106	20252	6.98988	1	0.509535	0.488007
GOTERM_BP_FAT	GO:1902905~positive regulation of supramolecular fiber organization	4	4.5977	0.0674633	VASP, EVL, PFN1, CCL21A	82	234	20252	4.22181	1	0.509535	0.488007
GOTERM_BP_FAT	GO:0090087~regulation of peptide transport	7	8.04598	0.0683268	CD74, TGFB1, CDH1, GNAS, HCLS1, MYH9, PARK7	82	720	20252	2.40115	1	0.512404	0.490755
GOTERM_BP_FAT	GO:0042116~macrophage activation	3	3.44828	0.0684541	C1QA, JUND, CLU	82	107	20252	6.92455	1	0.512404	0.490755
GOTERM_BP_FAT	GO:0048545~response to steroid hormone	5	5.74713	0.0685256	TGFB1, RPL32, DDIT4, PARK7, CALR	82	385	20252	3.20748	1	0.512404	0.490755
GOTERM_BP_FAT	GO:0042692~muscle cell differentiation	6	6.89655	0.0689725	TGFB1, WFIKKN2, KRT8, MYH9, YBX1, CALR	82	549	20252	2.69919	1	0.512404	0.490755
GOTERM_BP_FAT	GO:0001817~regulation of cytokine production	8	9.1954	0.0689849	CD74, TGFB1, H2-K1, IRF7, PARK7, CLU, H2-D1, KLF2	82	902	20252	2.19047	1	0.512404	0.490755
GOTERM_BP_FAT	GO:0034504~protein localization to nucleus	5	5.74713	0.0695587	TGFB1, CDH1, HCLS1, PARK7, CALR	82	387	20252	3.1909	1	0.512404	0.490755
GOTERM_BP_FAT	GO:0051222~positive regulation of protein transport	5	5.74713	0.0695587	TGFB1, CDH1, GNAS, HCLS1, MYH9	82	387	20252	3.1909	1	0.512404	0.490755
GOTERM_BP_FAT	GO:0002673~regulation of acute inflammatory response	3	3.44828	0.06957	H2-K1, PARK7, H2-D1	82	108	20252	6.86043	1	0.512404	0.490755
GOTERM_BP_FAT	GO:0071285~cellular response to lithium ion	2	2.29885	0.069625	CDH1, CALR	82	18	20252	27.4417	1	0.512404	0.490755
GOTERM_BP_FAT	GO:0002468~dendritic cell antigen processing and presentation	2	2.29885	0.069625	CD74, CCL21A	82	18	20252	27.4417	1	0.512404	0.490755
GOTERM_BP_FAT	GO:0016032~viral process	7	8.04598	0.0697801	ZBP1, CD74, TGFB1, DDIT4, IRF7, PFN1, CLU	82	724	20252	2.38789	1	0.512404	0.490755
GOTERM_BP_FAT	GO:0045892~negative regulation of transcription, DNA-templated	11	12.6437	0.0698887	DRAP1, TGFB1, JUND, IRF2BP2, HCLS1, YBX1, CALR, HNRNPAB, KLF2, IRF2BPL, TLE5	82	1478	20252	1.83811	1	0.512404	0.490755
GOTERM_BP_FAT	GO:1903507~negative regulation of nucleic acid-templated transcription	11	12.6437	0.0703909	DRAP1, TGFB1, JUND, IRF2BP2, HCLS1, YBX1, CALR, HNRNPAB, KLF2, IRF2BPL, TLE5	82	1480	20252	1.83563	1	0.51376	0.492054
GOTERM_BP_FAT	GO:0003006~developmental process involved in reproduction	9	10.3448	0.0704156	DAZAP1, TGFB1, UBB, CDH1, TNC, KRT8, MYH9, JUNB, IRF2BPL	82	1093	20252	2.03365	1	0.51376	0.492054
GOTERM_BP_FAT	GO:0021700~developmental maturation	5	5.74713	0.0705999	C1QA, TGFB1, PFN1, KLF2, CCL21A	82	389	20252	3.17449	1	0.513858	0.492148
GOTERM_BP_FAT	GO:0030522~intracellular receptor signaling pathway	4	4.5977	0.0709091	IRF7, PARK7, CALR, KLF2	82	239	20252	4.13348	1	0.514861	0.493109
GOTERM_BP_FAT	GO:0002700~regulation of production of molecular mediator of immune response	4	4.5977	0.0716076	CD74, TGFB1, H2-K1, H2-D1	82	240	20252	4.11626	1	0.516493	0.494671
GOTERM_BP_FAT	GO:2000377~regulation of reactive oxygen species metabolic process	4	4.5977	0.0716076	TGFB1, PARK7, CLU, KLF2	82	240	20252	4.11626	1	0.516493	0.494671
GOTERM_BP_FAT	GO:0009615~response to virus	5	5.74713	0.0716492	ZBP1, TGFB1, DDIT4, IRF7, CLU	82	391	20252	3.15826	1	0.516493	0.494671
GOTERM_BP_FAT	GO:0043065~positive regulation of apoptotic process	7	8.04598	0.0719938	ZBP1, TGFB1, UBB, RPS29, PARK7, CLU, TLE5	82	730	20252	2.36826	1	0.517735	0.495861
GOTERM_BP_FAT	GO:0048469~cell maturation	4	4.5977	0.0723094	C1QA, TGFB1, KLF2, CCL21A	82	241	20252	4.09918	1	0.518764	0.496846
GOTERM_BP_FAT	GO:0048732~gland development	6	6.89655	0.0732711	RPS15, TGFB1, KRT18, RPL32, CDH1, TNC	82	559	20252	2.6509	1	0.522485	0.50041
GOTERM_BP_FAT	GO:0060602~branch elongation of an epithelium	2	2.29885	0.0733495	TGFB1, TNC	82	19	20252	25.9974	1	0.522485	0.50041
GOTERM_BP_FAT	GO:0048385~regulation of retinoic acid receptor signaling pathway	2	2.29885	0.0733495	CALR, KLF2	82	19	20252	25.9974	1	0.522485	0.50041
GOTERM_BP_FAT	GO:0002822~regulation of adaptive immune response based on somatic recombination of immune receptors built from immunoglobulin superfamily domains	4	4.5977	0.0737221	TGFB1, H2-K1, H2-D1, H2-AB1	82	243	20252	4.06544	1	0.523014	0.500917
GOTERM_BP_FAT	GO:0048872~homeostasis of number of cells	5	5.74713	0.0737718	CD74, TGFB1, HCLS1, KLF2, RPS24	82	395	20252	3.12627	1	0.523014	0.500917
GOTERM_BP_FAT	GO:0002437~inflammatory response to antigenic stimulus	3	3.44828	0.0740931	H2-K1, PARK7, H2-D1	82	112	20252	6.61542	1	0.523111	0.50101
GOTERM_BP_FAT	GO:0031329~regulation of cellular catabolic process	7	8.04598	0.074248	CST3, UBB, RNF19B, YBX1, PARK7, CLU, HNRNPAB	82	736	20252	2.34895	1	0.523111	0.50101
GOTERM_BP_FAT	GO:0051961~negative regulation of nervous system development	5	5.74713	0.0743075	TGFB1, CDH1, H2-K1, CALR, H2-D1	82	396	20252	3.11838	1	0.523111	0.50101
GOTERM_BP_FAT	GO:0097191~extrinsic apoptotic signaling pathway	4	4.5977	0.0751472	TGFB1, KRT18, KRT8, PARK7	82	245	20252	4.03225	1	0.525018	0.502837
GOTERM_BP_FAT	GO:0001843~neural tube closure	3	3.44828	0.0752385	VASP, TGFB1, PFN1	82	113	20252	6.55687	1	0.525018	0.502837
GOTERM_BP_FAT	GO:2001243~negative regulation of intrinsic apoptotic signaling pathway	3	3.44828	0.0752385	CD74, PARK7, CLU	82	113	20252	6.55687	1	0.525018	0.502837
GOTERM_BP_FAT	GO:1902679~negative regulation of RNA biosynthetic process	11	12.6437	0.0752771	DRAP1, TGFB1, JUND, IRF2BP2, HCLS1, YBX1, CALR, HNRNPAB, KLF2, IRF2BPL, TLE5	82	1499	20252	1.81236	1	0.525018	0.502837
GOTERM_BP_FAT	GO:0043068~positive regulation of programmed cell death	7	8.04598	0.0757733	ZBP1, TGFB1, UBB, RPS29, PARK7, CLU, TLE5	82	740	20252	2.33626	1	0.526667	0.504416
GOTERM_BP_FAT	GO:0034612~response to tumor necrosis factor	4	4.5977	0.0758644	KRT18, KRT8, KLF2, CCL21A	82	246	20252	4.01586	1	0.526667	0.504416
GOTERM_BP_FAT	GO:0060606~tube closure	3	3.44828	0.0763895	VASP, TGFB1, PFN1	82	114	20252	6.49936	1	0.526667	0.504416
GOTERM_BP_FAT	GO:0002690~positive regulation of leukocyte chemotaxis	3	3.44828	0.0763895	CD74, CALR, CCL21A	82	114	20252	6.49936	1	0.526667	0.504416
GOTERM_BP_FAT	GO:0002720~positive regulation of cytokine production involved in immune response	3	3.44828	0.0763895	CD74, H2-K1, H2-D1	82	114	20252	6.49936	1	0.526667	0.504416
GOTERM_BP_FAT	GO:0050865~regulation of cell activation	8	9.1954	0.0766254	CD74, H2-EB1, TGFB1, JUND, H2-K1, H2-D1, CCL21A, H2-AB1	82	925	20252	2.13601	1	0.527085	0.504816
GOTERM_BP_FAT	GO:0031099~regeneration	4	4.5977	0.0773079	RPS15, TGFB1, RPL32, TNC	82	248	20252	3.98348	1	0.529357	0.506992
GOTERM_BP_FAT	GO:0070374~positive regulation of ERK1 and ERK2 cascade	4	4.5977	0.0773079	CD74, TGFB1, MYH9, CCL21A	82	248	20252	3.98348	1	0.529357	0.506992
GOTERM_BP_FAT	GO:0008630~intrinsic apoptotic signaling pathway in response to DNA damage	3	3.44828	0.0775461	CD74, DDIT4, CLU	82	115	20252	6.44284	1	0.529434	0.507066
GOTERM_BP_FAT	GO:0044764~multi-organism cellular process	7	8.04598	0.0777052	ZBP1, CD74, TGFB1, DDIT4, IRF7, PFN1, CLU	82	745	20252	2.32058	1	0.529434	0.507066
GOTERM_BP_FAT	GO:0048585~negative regulation of response to stimulus	13	14.9425	0.0778475	CD74, TGFB1, WFIKKN2, H2-K1, PARK7, YBX1, CLU, TLE5, TNIP1, CDH1, DDIT4, CALR, H2-D1	82	1914	20252	1.67747	1	0.529434	0.507066
GOTERM_BP_FAT	GO:0031324~negative regulation of cellular metabolic process	18	20.6897	0.0781171	TGFB1, JUND, WFIKKN2, IRF2BP2, PARK7, YBX1, CLU, HNRNPAB, KLF2, TLE5, IRF2BPL, CST3, DRAP1, TNIP1, CDH1, DDIT4, HCLS1, CALR	82	2973	20252	1.49531	1	0.530068	0.507673
GOTERM_BP_FAT	GO:0002637~regulation of immunoglobulin production	3	3.44828	0.0787084	TGFB1, H2-K1, H2-D1	82	116	20252	6.3873	1	0.532877	0.510363
GOTERM_BP_FAT	GO:0050920~regulation of chemotaxis	4	4.5977	0.079496	CD74, TGFB1, CALR, CCL21A	82	251	20252	3.93587	1	0.536925	0.514241
GOTERM_BP_FAT	GO:1904951~positive regulation of establishment of protein localization	5	5.74713	0.0797733	TGFB1, CDH1, GNAS, HCLS1, MYH9	82	406	20252	3.04157	1	0.536925	0.514241
GOTERM_BP_FAT	GO:0010646~regulation of cell communication	22	25.2874	0.0798422	ZBP1, CD74, TGFB1, WFIKKN2, PARK7, YBX1, CLU, KLF2, TLE5, RPS15, UBB, TNIP1, CDH1, DDIT4, IRF7, GNAS, HCLS1, MYH9, RPS20, CALR, PFN1, CCL21A	82	3863	20252	1.40654	1	0.536925	0.514241
GOTERM_BP_FAT	GO:0051249~regulation of lymphocyte activation	7	8.04598	0.080457	CD74, H2-EB1, TGFB1, H2-K1, H2-D1, CCL21A, H2-AB1	82	752	20252	2.29898	1	0.537759	0.51504
GOTERM_BP_FAT	GO:0051248~negative regulation of protein metabolic process	10	11.4943	0.0807519	CST3, TGFB1, TNIP1, CDH1, DDIT4, WFIKKN2, YBX1, PARK7, CALR, CLU	82	1321	20252	1.86961	1	0.537759	0.51504
GOTERM_BP_FAT	GO:0060340~positive regulation of type I interferon-mediated signaling pathway	2	2.29885	0.0807543	ZBP1, IRF7	82	21	20252	23.5215	1	0.537759	0.51504
GOTERM_BP_FAT	GO:0009746~response to hexose	4	4.5977	0.0809697	TGFB1, KRT18, COL6A2, MYH9	82	253	20252	3.90475	1	0.537759	0.51504
GOTERM_BP_FAT	GO:0032989~cellular component morphogenesis	10	11.4943	0.0810474	VASP, TGFB1, UBB, CDH1, KRT8, MYH9, EVL, CALR, CLU, KLF2	82	1322	20252	1.8682	1	0.537759	0.51504
GOTERM_BP_FAT	GO:0060349~bone morphogenesis	3	3.44828	0.0810493	TGFB1, ANXA6, GNAS	82	118	20252	6.27904	1	0.537759	0.51504
GOTERM_BP_FAT	GO:0045934~negative regulation of nucleobase-containing compound metabolic process	12	13.7931	0.0812185	DRAP1, TGFB1, JUND, DDIT4, IRF2BP2, HCLS1, YBX1, CALR, HNRNPAB, KLF2, IRF2BPL, TLE5	82	1723	20252	1.72009	1	0.537759	0.51504
GOTERM_BP_FAT	GO:0010632~regulation of epithelial cell migration	4	4.5977	0.081711	TGFB1, EVL, CALR, PFN1	82	254	20252	3.88938	1	0.539832	0.517024
GOTERM_BP_FAT	GO:0050900~leukocyte migration	5	5.74713	0.0831473	CNN2, CD74, TGFB1, CALR, CCL21A	82	412	20252	2.99728	1	0.54728	0.524158
GOTERM_BP_FAT	GO:0045637~regulation of myeloid cell differentiation	4	4.5977	0.0832026	CD74, TGFB1, GNAS, HCLS1	82	256	20252	3.85899	1	0.54728	0.524158
GOTERM_BP_FAT	GO:0014020~primary neural tube formation	3	3.44828	0.0834117	VASP, TGFB1, PFN1	82	120	20252	6.17439	1	0.547458	0.524328
GOTERM_BP_FAT	GO:1903362~regulation of cellular protein catabolic process	4	4.5977	0.0839528	UBB, RNF19B, PARK7, CLU	82	257	20252	3.84398	1	0.549809	0.52658
GOTERM_BP_FAT	GO:1902373~negative regulation of mRNA catabolic process	2	2.29885	0.0844347	YBX1, HNRNPAB	82	22	20252	22.4523	1	0.550565	0.527305
GOTERM_BP_FAT	GO:0045649~regulation of macrophage differentiation	2	2.29885	0.0844347	TGFB1, HCLS1	82	22	20252	22.4523	1	0.550565	0.527305
GOTERM_BP_FAT	GO:0022618~ribonucleoprotein complex assembly	4	4.5977	0.085462	RPS15, RPS28, SNRPD2, RPL38	82	259	20252	3.8143	1	0.555697	0.532219
GOTERM_BP_FAT	GO:0023051~regulation of signaling	22	25.2874	0.0855914	ZBP1, CD74, TGFB1, WFIKKN2, PARK7, YBX1, CLU, KLF2, TLE5, RPS15, UBB, TNIP1, CDH1, DDIT4, IRF7, GNAS, HCLS1, MYH9, RPS20, CALR, PFN1, CCL21A	82	3895	20252	1.39498	1	0.555697	0.532219
GOTERM_BP_FAT	GO:0010721~negative regulation of cell development	5	5.74713	0.0865912	TGFB1, CDH1, H2-K1, CALR, H2-D1	82	418	20252	2.95425	1	0.560977	0.537276
GOTERM_BP_FAT	GO:0051495~positive regulation of cytoskeleton organization	4	4.5977	0.0869829	VASP, EVL, PFN1, CCL21A	82	261	20252	3.78507	1	0.561172	0.537463
GOTERM_BP_FAT	GO:0045778~positive regulation of ossification	3	3.44828	0.0869947	TGFB1, JUND, GNAS	82	123	20252	6.0238	1	0.561172	0.537463
GOTERM_BP_FAT	GO:1901214~regulation of neuron death	5	5.74713	0.0877546	C1QA, UBB, DDIT4, PARK7, CLU	82	420	20252	2.94019	1	0.56467	0.540814
GOTERM_BP_FAT	GO:0001768~establishment of T cell polarity	2	2.29885	0.0881006	MYH9, CCL21A	82	23	20252	21.4761	1	0.56467	0.540814
GOTERM_BP_FAT	GO:0001767~establishment of lymphocyte polarity	2	2.29885	0.0881006	MYH9, CCL21A	82	23	20252	21.4761	1	0.56467	0.540814
GOTERM_BP_FAT	GO:0034284~response to monosaccharide	4	4.5977	0.0892858	TGFB1, KRT18, COL6A2, MYH9	82	264	20252	3.74205	1	0.571049	0.546923
GOTERM_BP_FAT	GO:2000021~regulation of ion homeostasis	4	4.5977	0.0900592	TGFB1, ANXA6, GNAS, CCL21A	82	265	20252	3.72793	1	0.574772	0.550489
GOTERM_BP_FAT	GO:1902106~negative regulation of leukocyte differentiation	3	3.44828	0.0906235	CD74, TMEM176B, TMEM176A	82	126	20252	5.88037	1	0.575928	0.551596
GOTERM_BP_FAT	GO:1903426~regulation of reactive oxygen species biosynthetic process	3	3.44828	0.0906235	PARK7, CLU, KLF2	82	126	20252	5.88037	1	0.575928	0.551596
GOTERM_BP_FAT	GO:0010038~response to metal ion	5	5.74713	0.0924843	JUND, CDH1, PARK7, CALR, JUNB	82	428	20252	2.88523	1	0.586514	0.561735
GOTERM_BP_FAT	GO:0002440~production of molecular mediator of immune response	5	5.74713	0.093084	CD74, TGFB1, H2-K1, H2-D1, H2-AB1	82	429	20252	2.8785	1	0.586864	0.562069
GOTERM_BP_FAT	GO:0060348~bone development	4	4.5977	0.0931809	TGFB1, ANXA6, GNAS, RPL13	82	269	20252	3.6725	1	0.586864	0.562069
GOTERM_BP_FAT	GO:0032844~regulation of homeostatic process	6	6.89655	0.0933914	CD74, TGFB1, ANXA6, GNAS, MYH9, CCL21A	82	602	20252	2.46155	1	0.586864	0.562069
GOTERM_BP_FAT	GO:0051253~negative regulation of RNA metabolic process	11	12.6437	0.0938987	DRAP1, TGFB1, JUND, IRF2BP2, HCLS1, YBX1, CALR, HNRNPAB, KLF2, IRF2BPL, TLE5	82	1565	20252	1.73593	1	0.586864	0.562069
GOTERM_BP_FAT	GO:0051050~positive regulation of transport	9	10.3448	0.0939873	TGFB1, CDH1, GNAS, HCLS1, MYH9, PARK7, CALR, CLU, CCL21A	82	1166	20252	1.90633	1	0.586864	0.562069
GOTERM_BP_FAT	GO:2000106~regulation of leukocyte apoptotic process	3	3.44828	0.0942964	CD74, HCLS1, CCL21A	82	129	20252	5.74362	1	0.586864	0.562069
GOTERM_BP_FAT	GO:0030316~osteoclast differentiation	3	3.44828	0.0942964	TGFB1, GNAS, JUNB	82	129	20252	5.74362	1	0.586864	0.562069
GOTERM_BP_FAT	GO:0051283~negative regulation of sequestering of calcium ion	3	3.44828	0.0942964	TGFB1, ANXA6, CCL21A	82	129	20252	5.74362	1	0.586864	0.562069
GOTERM_BP_FAT	GO:0030048~actin filament-based movement	3	3.44828	0.0942964	MYL6, MYH9, EVL	82	129	20252	5.74362	1	0.586864	0.562069
GOTERM_BP_FAT	GO:1903708~positive regulation of hemopoiesis	4	4.5977	0.0947585	CD74, TGFB1, GNAS, HCLS1	82	271	20252	3.6454	1	0.588521	0.563657
GOTERM_BP_FAT	GO:0097284~hepatocyte apoptotic process	2	2.29885	0.0953889	KRT18, KRT8	82	25	20252	19.758	1	0.589483	0.564578
GOTERM_BP_FAT	GO:0050808~synapse organization	5	5.74713	0.0955017	C1QA, CDH1, TNC, SPARCL1, PFN1	82	433	20252	2.85191	1	0.589483	0.564578
GOTERM_BP_FAT	GO:0051098~regulation of binding	5	5.74713	0.0955017	TGFB1, WFIKKN2, EDF1, PARK7, TLE5	82	433	20252	2.85191	1	0.589483	0.564578
GOTERM_BP_FAT	GO:0002377~immunoglobulin production	4	4.5977	0.0963472	TGFB1, H2-K1, H2-D1, H2-AB1	82	273	20252	3.61869	1	0.592632	0.567594
GOTERM_BP_FAT	GO:0051052~regulation of DNA metabolic process	6	6.89655	0.0964062	CST3, SF3B5, PARM1, TGFB1, PFN1, HNRNPAB	82	608	20252	2.43726	1	0.592632	0.567594
GOTERM_BP_FAT	GO:0002009~morphogenesis of an epithelium	6	6.89655	0.0969135	VASP, TGFB1, KRT17, CDH1, TNC, PFN1	82	609	20252	2.43326	1	0.594535	0.569416
GOTERM_BP_FAT	GO:0009612~response to mechanical stimulus	4	4.5977	0.0979469	CNN2, TGFB1, JUND, KRT5	82	275	20252	3.59237	1	0.595257	0.570108
GOTERM_BP_FAT	GO:0031401~positive regulation of protein modification process	10	11.4943	0.0979953	CD74, TGFB1, TNIP1, UBB, GNAS, HCLS1, MYH9, PARK7, CLU, CCL21A	82	1376	20252	1.79488	1	0.595257	0.570108
GOTERM_BP_FAT	GO:0070555~response to interleukin-1	3	3.44828	0.0980121	KLF2, CCL21A, TLE5	82	132	20252	5.61308	1	0.595257	0.570108
GOTERM_BP_FAT	GO:0001813~regulation of antibody-dependent cellular cytotoxicity	2	2.29885	0.0990115	H2-K1, H2-D1	82	26	20252	18.9981	1	0.595257	0.570108
GOTERM_BP_FAT	GO:1902230~negative regulation of intrinsic apoptotic signaling pathway in response to DNA damage	2	2.29885	0.0990115	CD74, CLU	82	26	20252	18.9981	1	0.595257	0.570108
GOTERM_BP_FAT	GO:0001815~positive regulation of antibody-dependent cellular cytotoxicity	2	2.29885	0.0990115	H2-K1, H2-D1	82	26	20252	18.9981	1	0.595257	0.570108
GOTERM_BP_FAT	GO:2000679~positive regulation of transcription regulatory region DNA binding	2	2.29885	0.0990115	TGFB1, PARK7	82	26	20252	18.9981	1	0.595257	0.570108
GOTERM_BP_FAT	GO:1902369~negative regulation of RNA catabolic process	2	2.29885	0.0990115	YBX1, HNRNPAB	82	26	20252	18.9981	1	0.595257	0.570108
GOTERM_BP_FAT	GO:0001829~trophectodermal cell differentiation	2	2.29885	0.0990115	CDH1, JUNB	82	26	20252	18.9981	1	0.595257	0.570108
GOTERM_BP_FAT	GO:0072567~chemokine (C-X-C motif) ligand 2 production	2	2.29885	0.0990115	CD74, TGFB1	82	26	20252	18.9981	1	0.595257	0.570108
GOTERM_BP_FAT	GO:0043583~ear development	4	4.5977	0.0995575	TGFB1, CDH1, H2-K1, RPL38	82	277	20252	3.56643	1	0.597345	0.572108
GOTERM_BP_FAT	GO:0010605~negative regulation of macromolecule metabolic process	18	20.6897	0.0998123	TGFB1, JUND, WFIKKN2, IRF2BP2, PARK7, YBX1, CLU, HNRNPAB, KLF2, TLE5, IRF2BPL, CST3, DRAP1, TNIP1, CDH1, DDIT4, HCLS1, CALR	82	3076	20252	1.44524	1	0.597681	0.57243
GOTERM_CC_FAT	GO:0022626~cytosolic ribosome	17	19.5402	8.22796e-17	RPL41, RPS9, RPL32, RPLP1, RPL9-PS6, RPS15, RPL7A, RPS28, UBB, RPS29, RPL27A, RPL35, RPL13, RPS20, RPL38, RPS24, RPL19	81	172	17077	20.8376	3.9746e-14	2.94561e-14	2.75637e-14
GOTERM_CC_FAT	GO:0044391~ribosomal subunit	17	19.5402	5.26705e-14	RPL41, RPS9, RPL32, RPLP1, RPL9-PS6, RPS15, RPL7A, RPS28, UBB, RPS29, RPL27A, RPL35, RPL13, RPS20, RPL38, RPS24, RPL19	81	258	17077	13.8917	1.88396e-11	9.42802e-12	8.82231e-12
GOTERM_CC_FAT	GO:0044445~cytosolic part	18	20.6897	8.34521e-13	RPL41, RPS9, RPL32, RPLP1, RPL9-PS6, HNRNPAB, RPS15, RPL7A, RPS28, UBB, RPS29, RPL27A, RPL35, RPL13, RPS20, RPL38, RPS24, RPL19	81	365	17077	10.397	2.98771e-10	9.95862e-11	9.31882e-11
GOTERM_CC_FAT	GO:0005840~ribosome	17	19.5402	3.18947e-12	RPL41, RPS9, RPL32, RPLP1, RPL9-PS6, RPS15, RPL7A, RPS28, UBB, RPS29, RPL27A, RPL35, RPL13, RPS20, RPL38, RPS24, RPL19	81	337	17077	10.6352	1.14182e-09	2.85458e-10	2.67118e-10
GOTERM_CC_FAT	GO:0022625~cytosolic large ribosomal subunit	10	11.4943	1.10305e-09	RPL7A, RPL41, RPL32, RPL27A, RPLP1, RPL35, RPL13, RPL38, RPL9-PS6, RPL19	81	102	17077	20.6693	3.9489e-07	7.89781e-08	7.39041e-08
GOTERM_CC_FAT	GO:1990904~ribonucleoprotein complex	24	27.5862	6.20142e-09	SF3B5, RPL41, DAZAP1, RPS9, RPL32, RPLP1, YBX1, RPL9-PS6, HNRNPAB, RPS15, RPL7A, RPS28, SNRPD2, UBB, RPS29, RPL27A, RPL35, RPL13, RPS20, RPL38, CALR, RPS24, HNRNPA0, RPL19	81	1238	17077	4.08712	2.22011e-06	3.70018e-07	3.46246e-07
GOTERM_CC_FAT	GO:0042788~polysomal ribosome	7	8.04598	2.95322e-08	RPL7A, RPL41, RPS28, RPL32, RPS29, RPL38, RPL19	81	40	17077	36.8948	1.05725e-05	1.51036e-06	1.41333e-06
GOTERM_CC_FAT	GO:0030529~intracellular ribonucleoprotein complex	22	25.2874	3.61825e-08	SF3B5, RPL41, RPS9, RPL32, RPLP1, YBX1, RPL9-PS6, HNRNPAB, RPS15, RPL7A, RPS28, SNRPD2, UBB, RPS29, RPL27A, RPL35, RPL13, RPS20, RPL38, CALR, RPS24, RPL19	81	1135	17077	4.08652	1.29532e-05	1.61917e-06	1.51514e-06
GOTERM_CC_FAT	GO:0015934~large ribosomal subunit	10	11.4943	7.6041e-08	RPL7A, RPL41, RPL32, RPL27A, RPLP1, RPL35, RPL13, RPL38, RPL9-PS6, RPL19	81	165	17077	12.7774	2.72223e-05	3.02474e-06	2.83042e-06
GOTERM_CC_FAT	GO:0005844~polysome	8	9.1954	1.51257e-07	RPL7A, RPL41, RPS28, RPL32, RPS29, RPL38, CALR, RPL19	81	86	17077	19.6118	5.41486e-05	5.415e-06	5.06711e-06
GOTERM_CC_FAT	GO:0022627~cytosolic small ribosomal subunit	7	8.04598	4.79924e-07	RPS15, RPS9, RPS28, UBB, RPS29, RPS20, RPS24	81	63	17077	23.4252	0.000171798	1.56193e-05	1.46159e-05
GOTERM_CC_FAT	GO:0005829~cytosol	43	49.4253	1.3703e-06	DAZAP1, PARM1, SLFN2, RPL32, RPLP1, RNF19B, YBX1, PARK7, CLU, RPL9-PS6, RPS15, RPL7A, SNRPD2, UBB, ANXA6, COTL1, RPL13, RPL35, RPL38, SH3BGRL3, RPL19, ZBP1, VASP, RPL41, RPS9, PDAP1, EDF1, HNRNPAB, RPS28, KRT18, TNIP1, RPS29, RPL27A, MAP7D1, DDIT4, GNAS, IRF7, MYH9, HCLS1, RPS20, CALR, PFN1, RPS24	81	4642	17077	1.95294	0.000490448	4.08807e-05	3.82542e-05
GOTERM_CC_FAT	GO:0015935~small ribosomal subunit	7	8.04598	1.20573e-05	RPS15, RPS9, RPS28, UBB, RPS29, RPS20, RPS24	81	109	17077	13.5394	0.00430723	0.000332039	0.000310707
GOTERM_CC_FAT	GO:0045202~synapse	23	26.4368	1.41736e-05	C1QA, RPS9, RPL32, RPLP1, PARK7, YBX1, CLU, HNRNPAB, RPS15, RPL7A, RPS28, CDH1, RPL27A, SPARCL1, RPL35, RPL13, MYH9, RPS20, RPL38, PFN1, RPS24, HNRNPA0, RPL19	81	1773	17077	2.73493	0.00506132	0.000362438	0.000339153
GOTERM_CC_FAT	GO:0042611~MHC protein complex	5	5.74713	7.42823e-05	CD74, H2-EB1, H2-K1, H2-D1, H2-AB1	81	48	17077	21.9612	0.0262435	0.00177287	0.00165897
GOTERM_CC_FAT	GO:0042824~MHC class I peptide loading complex	4	4.5977	0.000106557	H2-K1, CALR, H2-D1, TAPBP	81	20	17077	42.1654	0.0374308	0.0023842	0.00223103
GOTERM_CC_FAT	GO:0098794~postsynapse	14	16.092	0.000285845	C1QA, RPS9, RPL32, RPLP1, RPL7A, RPS28, CDH1, RPL27A, RPL35, RPL13, RPS20, RPL38, PFN1, RPS24	81	908	17077	3.25064	0.0972838	0.00601955	0.00563282
GOTERM_CC_FAT	GO:0045335~phagocytic vesicle	6	6.89655	0.000347711	H2-K1, MYH9, EVL, CALR, H2-D1, TAPBP	81	129	17077	9.80591	0.117064	0.00691559	0.00647129
GOTERM_CC_FAT	GO:0044456~synapse part	17	19.5402	0.000491667	C1QA, RPS9, RPL32, RPLP1, PARK7, HNRNPAB, RPL7A, RPS28, CDH1, RPL27A, SPARCL1, RPL35, RPL13, RPS20, RPL38, PFN1, RPS24	81	1360	17077	2.63534	0.161432	0.00926404	0.00866887
GOTERM_CC_FAT	GO:0098793~presynapse	12	13.7931	0.00111039	RPL7A, RPS28, RPL32, CDH1, RPL27A, RPL35, RPL13, RPL38, PARK7, PFN1, HNRNPAB, RPS24	81	791	17077	3.19839	0.328163	0.019876	0.018599
GOTERM_CC_FAT	GO:0042613~MHC class II protein complex	3	3.44828	0.00281602	CD74, H2-EB1, H2-AB1	81	17	17077	37.2048	0.63562	0.0480065	0.0449223
GOTERM_CC_FAT	GO:0030139~endocytic vesicle	6	6.89655	0.00433405	H2-K1, MYH9, EVL, CALR, H2-D1, TAPBP	81	228	17077	5.54808	0.788803	0.0705268	0.0659957
GOTERM_CC_FAT	GO:0098552~side of membrane	13	14.9425	0.004899	CD74, CD52, H2-EB1, H2-K1, RPS28, KRT18, CDH1, RPS29, GNAS, MYH9, CALR, H2-D1, H2-AB1	81	1098	17077	2.49613	0.827637	0.0762539	0.0713549
GOTERM_CC_FAT	GO:0031012~extracellular matrix	7	8.04598	0.00738711	CST3, FCGBP, TGFB1, COL6A2, TNC, LTBP4, SPARCL1	81	366	17077	4.03221	0.929659	0.0981003	0.0917978
GOTERM_CC_FAT	GO:0044420~extracellular matrix component	5	5.74713	0.00752216	CST3, TGFB1, TNC, LTBP4, SPARCL1	81	165	17077	6.3887	0.933003	0.0981003	0.0917978
GOTERM_CC_FAT	GO:0005689~U12-type spliceosomal complex	3	3.44828	0.00757039	SF3B5, SNRPD2, YBX1	81	28	17077	22.5886	0.934159	0.0981003	0.0917978
GOTERM_CC_FAT	GO:0005764~lysosome	9	10.3448	0.00767265	CST3, CD74, H2-EB1, H2-K1, ANXA6, RNF19B, CALR, H2-D1, H2-AB1	81	610	17077	3.11056	0.936544	0.0981003	0.0917978
GOTERM_CC_FAT	GO:0000323~lytic vacuole	9	10.3448	0.00767265	CST3, CD74, H2-EB1, H2-K1, ANXA6, RNF19B, CALR, H2-D1, H2-AB1	81	610	17077	3.11056	0.936544	0.0981003	0.0917978
GOTERM_CC_FAT	GO:0030864~cortical actin cytoskeleton	4	4.5977	0.00816409	CDH1, COTL1, HCLS1, MYH9	81	88	17077	9.58305	0.946856	0.100784	0.0943094
GOTERM_CC_FAT	GO:0005770~late endosome	6	6.89655	0.0161462	CST3, CD74, H2-EB1, PARM1, ANXA6, H2-AB1	81	315	17077	4.01576	0.997055	0.192679	0.1803
GOTERM_CC_FAT	GO:0005773~vacuole	9	10.3448	0.0194488	CST3, CD74, H2-EB1, H2-K1, ANXA6, RNF19B, CALR, H2-D1, H2-AB1	81	721	17077	2.63168	0.999116	0.224231	0.209825
GOTERM_CC_FAT	GO:0045095~keratin filament	4	4.5977	0.020043	KRT18, KRT17, KRT8, KRT5	81	123	17077	6.85617	0.999289	0.224231	0.209825
GOTERM_CC_FAT	GO:0030863~cortical cytoskeleton	4	4.5977	0.0209061	CDH1, COTL1, HCLS1, MYH9	81	125	17077	6.74647	0.999481	0.2268	0.212229
GOTERM_CC_FAT	GO:0035976~transcription factor AP-1 complex	2	2.29885	0.0232076	JUND, JUNB	81	5	17077	84.3309	0.999777	0.244362	0.228663
GOTERM_CC_FAT	GO:0005768~endosome	11	12.6437	0.0241394	CST3, CD74, H2-EB1, PARM1, CDH1, H2-K1, ANXA6, GNAS, MYH9, H2-D1, H2-AB1	81	1048	17077	2.21288	0.999841	0.246912	0.231049
GOTERM_CC_FAT	GO:0098562~cytoplasmic side of membrane	5	5.74713	0.0262244	RPS28, CDH1, RPS29, GNAS, MYH9	81	240	17077	4.39223	0.999926	0.255051	0.238665
GOTERM_CC_FAT	GO:0097458~neuron part	18	20.6897	0.0267478	TGFB1, RPL32, PARK7, YBX1, CLU, HNRNPAB, CST3, RPL7A, RPS28, UBB, CDH1, RPL27A, GNAS, RPL35, RPL13, RPL38, PFN1, RPS24	81	2222	17077	1.70787	0.999939	0.255051	0.238665
GOTERM_CC_FAT	GO:0098556~cytoplasmic side of rough endoplasmic reticulum membrane	2	2.29885	0.0277849	RPS28, RPS29	81	6	17077	70.2757	0.999958	0.255051	0.238665
GOTERM_CC_FAT	GO:0060473~cortical granule	2	2.29885	0.0277849	MYH9, CALR	81	6	17077	70.2757	0.999958	0.255051	0.238665
GOTERM_CC_FAT	GO:0099535~synapse associated extracellular matrix	2	2.29885	0.032341	TNC, SPARCL1	81	7	17077	60.2363	0.999992	0.289452	0.270856
GOTERM_CC_FAT	GO:0030670~phagocytic vesicle membrane	3	3.44828	0.0341933	H2-K1, H2-D1, TAPBP	81	62	17077	10.2013	0.999996	0.298566	0.279385
GOTERM_CC_FAT	GO:0030176~integral component of endoplasmic reticulum membrane	4	4.5977	0.0469698	H2-K1, CALR, H2-D1, TAPBP	81	172	17077	4.90296	1	0.397839	0.37228
GOTERM_CC_FAT	GO:0032040~small-subunit processome	3	3.44828	0.0482713	RPS9, RPS28, RPS24	81	75	17077	8.43309	1	0.397839	0.37228
GOTERM_CC_FAT	GO:0005783~endoplasmic reticulum	16	18.3908	0.0488964	CD74, RPL41, H2-K1, RNF19B, PARK7, YBX1, CLU, TAPBP, CST3, RPS28, RPS29, RPL27A, RPL13, CALR, H2-D1, RPS24	81	2033	17077	1.65924	1	0.397839	0.37228
GOTERM_CC_FAT	GO:0005771~multivesicular body	3	3.44828	0.0517738	CST3, CD74, H2-AB1	81	78	17077	8.10874	1	0.406668	0.380541
GOTERM_CC_FAT	GO:0031227~intrinsic component of endoplasmic reticulum membrane	4	4.5977	0.0524836	H2-K1, CALR, H2-D1, TAPBP	81	180	17077	4.68505	1	0.406668	0.380541
GOTERM_CC_FAT	GO:0042383~sarcolemma	4	4.5977	0.0553531	COL6A2, KRT8, ANXA6, GNAS	81	184	17077	4.5832	1	0.406668	0.380541
GOTERM_CC_FAT	GO:0016328~lateral plasma membrane	3	3.44828	0.0565808	EPCAM, CDH1, MYH9	81	82	17077	7.71319	1	0.406668	0.380541
GOTERM_CC_FAT	GO:0005765~lysosomal membrane	5	5.74713	0.0576619	H2-EB1, H2-K1, ANXA6, H2-D1, H2-AB1	81	310	17077	3.40044	1	0.406668	0.380541
GOTERM_CC_FAT	GO:0098852~lytic vacuole membrane	5	5.74713	0.0576619	H2-EB1, H2-K1, ANXA6, H2-D1, H2-AB1	81	310	17077	3.40044	1	0.406668	0.380541
GOTERM_CC_FAT	GO:0030666~endocytic vesicle membrane	3	3.44828	0.0590409	H2-K1, H2-D1, TAPBP	81	84	17077	7.52954	1	0.406668	0.380541
GOTERM_CC_FAT	GO:0009986~cell surface	12	13.7931	0.0590691	CD74, H2-EB1, TGFB1, KRT18, EPCAM, CDH1, H2-K1, MYH9, CALR, CLU, H2-D1, H2-AB1	81	1391	17077	1.81878	1	0.406668	0.380541
GOTERM_CC_FAT	GO:0044448~cell cortex part	4	4.5977	0.0683622	CDH1, COTL1, HCLS1, MYH9	81	201	17077	4.19557	1	0.453763	0.424611
GOTERM_CC_FAT	GO:0005925~focal adhesion	4	4.5977	0.0707909	VASP, ANXA6, MYH9, EVL	81	204	17077	4.13387	1	0.453763	0.424611
GOTERM_CC_FAT	GO:0044194~cytolytic granule	2	2.29885	0.0724085	RNF19B, CALR	81	16	17077	26.3534	1	0.453763	0.424611
GOTERM_CC_FAT	GO:0098554~cytoplasmic side of endoplasmic reticulum membrane	2	2.29885	0.0724085	RPS28, RPS29	81	16	17077	26.3534	1	0.453763	0.424611
GOTERM_CC_FAT	GO:0099568~cytoplasmic region	6	6.89655	0.0725278	CDH1, COTL1, HCLS1, MYH9, PFN1, HNRNPAB	81	476	17077	2.65749	1	0.453763	0.424611
GOTERM_CC_FAT	GO:0031252~cell leading edge	6	6.89655	0.0740646	VASP, CDH1, GNAS, MYH9, EVL, SH3BGRL3	81	479	17077	2.64084	1	0.453763	0.424611
GOTERM_CC_FAT	GO:0005924~cell-substrate adherens junction	4	4.5977	0.0766078	VASP, ANXA6, MYH9, EVL	81	211	17077	3.99672	1	0.453763	0.424611
GOTERM_CC_FAT	GO:1990124~messenger ribonucleoprotein complex	2	2.29885	0.076758	YBX1, HNRNPAB	81	17	17077	24.8032	1	0.453763	0.424611
GOTERM_CC_FAT	GO:0044421~extracellular region part	18	20.6897	0.0779906	C1QA, CD74, FCGBP, TGFB1, WFIKKN2, H2-K1, TNC, LTBP4, PDAP1, YBX1, CLU, CST3, KRT18, COL6A2, SPARCL1, CALR, CCL21A, H2-D1	81	2539	17077	1.49464	1	0.453763	0.424611
GOTERM_CC_FAT	GO:0005882~intermediate filament	4	4.5977	0.079164	KRT18, KRT17, KRT8, KRT5	81	214	17077	3.94069	1	0.453763	0.424611
GOTERM_CC_FAT	GO:0005667~transcription factor complex	6	6.89655	0.0798522	DRAP1, JUND, HCLS1, HNRNPAB, JUNB, TLE5	81	490	17077	2.58156	1	0.453763	0.424611
GOTERM_CC_FAT	GO:0010008~endosome membrane	6	6.89655	0.081472	H2-EB1, PARM1, H2-K1, ANXA6, H2-D1, H2-AB1	81	493	17077	2.56585	1	0.455734	0.426455
GOTERM_CC_FAT	GO:0030055~cell-substrate junction	4	4.5977	0.0835065	VASP, ANXA6, MYH9, EVL	81	219	17077	3.85072	1	0.459928	0.43038
GOTERM_CC_FAT	GO:0030027~lamellipodium	4	4.5977	0.0852719	VASP, CDH1, MYH9, EVL	81	221	17077	3.81588	1	0.462536	0.43282
GOTERM_CC_FAT	GO:0071556~integral component of lumenal side of endoplasmic reticulum membrane	2	2.29885	0.0896861	H2-K1, H2-D1	81	20	17077	21.0827	1	0.468421	0.438327
GOTERM_CC_FAT	GO:0098553~lumenal side of endoplasmic reticulum membrane	2	2.29885	0.0896861	H2-K1, H2-D1	81	20	17077	21.0827	1	0.468421	0.438327
GOTERM_CC_FAT	GO:0005615~extracellular space	16	18.3908	0.0902822	C1QA, CD74, FCGBP, TGFB1, WFIKKN2, H2-K1, TNC, PDAP1, CLU, CST3, KRT18, COL6A2, SPARCL1, CALR, CCL21A, H2-D1	81	2220	17077	1.51948	1	0.468421	0.438327
GOTERM_CC_FAT	GO:0005912~adherens junction	5	5.74713	0.0928031	VASP, CDH1, ANXA6, MYH9, EVL	81	366	17077	2.88015	1	0.474621	0.444129
GOTERM_CC_FAT	GO:0005774~vacuolar membrane	5	5.74713	0.0977854	H2-EB1, H2-K1, ANXA6, H2-D1, H2-AB1	81	373	17077	2.8261	1	0.477322	0.446656
GOTERM_CC_FAT	GO:0005686~U2 snRNP	2	2.29885	0.0982054	SF3B5, SNRPD2	81	22	17077	19.1661	1	0.477322	0.446656
GOTERM_CC_FAT	GO:0005938~cell cortex	5	5.74713	0.0985073	CDH1, COTL1, HCLS1, MYH9, PFN1	81	374	17077	2.81854	1	0.477322	0.446656
GOTERM_CC_FAT	GO:0090575~RNA polymerase II transcription factor complex	4	4.5977	0.0990122	DRAP1, JUND, HNRNPAB, JUNB	81	236	17077	3.57334	1	0.477322	0.446656
GOTERM_MF_FAT	GO:0003735~structural constituent of ribosome	17	19.5402	1.92809e-15	RPL41, RPS9, RPL32, RPLP1, RPL9-PS6, RPS15, RPL7A, RPS28, UBB, RPS29, RPL27A, RPL35, RPL13, RPS20, RPL38, RPS24, RPL19	75	241	18165	17.0846	6.60583e-13	6.76758e-13	6.47837e-13
GOTERM_MF_FAT	GO:0005198~structural molecule activity	24	27.5862	1.1954e-13	RPL41, RPS9, RPL32, RPLP1, TNC, LTBP4, KRT5, RPL9-PS6, RPS15, RPL7A, RPS28, MYL6, KRT18, UBB, KRT17, RPS29, COL6A2, RPL27A, RPL35, RPL13, RPS20, RPL38, RPS24, RPL19	75	837	18165	6.9448	4.18499e-11	2.09793e-11	2.00828e-11
GOTERM_MF_FAT	GO:0044877~macromolecular complex binding	25	28.7356	3.52262e-08	SLFN2, RPLP1, H2-K1, PARK7, CLU, CNN2, SNRPD2, EPCAM, ANXA6, COTL1, RPL35, CD74, H2-EB1, TGFB1, KRT8, HNRNPAB, TAPBP, COL6A2, GNAS, MYH9, SPARCL1, HCLS1, CALR, H2-D1, H2-AB1	75	1714	18165	3.53267	1.23291e-05	4.12146e-06	3.94533e-06
GOTERM_MF_FAT	GO:0032403~protein complex binding	15	17.2414	5.34119e-06	CD74, H2-EB1, H2-K1, TAPBP, CNN2, COL6A2, ANXA6, COTL1, GNAS, SPARCL1, HCLS1, MYH9, CALR, H2-D1, H2-AB1	75	828	18165	4.38768	0.00186767	0.000468689	0.00044866
GOTERM_MF_FAT	GO:0003723~RNA binding	18	20.6897	1.88988e-05	ZBP1, SF3B5, RPL41, DAZAP1, RPS9, SLFN2, PARK7, YBX1, HNRNPAB, RPS15, RPL7A, SNRPD2, RPL35, RPL13, RPS20, CALR, HNRNPA0, RPL19	75	1330	18165	3.27789	0.00659282	0.0013267	0.00127
GOTERM_MF_FAT	GO:0023023~MHC protein complex binding	4	4.5977	0.000176941	CD74, H2-EB1, H2-AB1, TAPBP	75	27	18165	35.8815	0.0600558	0.010351	0.00990868
GOTERM_MF_FAT	GO:0097110~scaffold protein binding	5	5.74713	0.000540771	KRT18, KRT8, MYH9, KRT5, PARK7	75	92	18165	13.163	0.172479	0.0271158	0.025957
GOTERM_MF_FAT	GO:0003779~actin binding	9	10.3448	0.000694486	VASP, CNN2, ANXA6, COTL1, HCLS1, MYH9, EVL, PFN1, PPP1R18	75	476	18165	4.57941	0.21585	0.0304706	0.0291684
GOTERM_MF_FAT	GO:0042277~peptide binding	8	9.1954	0.00139017	CST3, CD74, H2-EB1, H2-K1, CALR, CLU, H2-D1, H2-AB1	75	410	18165	4.72585	0.38547	0.0542165	0.0518996
GOTERM_MF_FAT	GO:0003823~antigen binding	7	8.04598	0.00181518	CD74, H2-EB1, TGFB1, H2-K1, H2-D1, H2-AB1, TAPBP	75	316	18165	5.36519	0.470536	0.0604149	0.0578331
GOTERM_MF_FAT	GO:0023026~MHC class II protein complex binding	3	3.44828	0.00189335	CD74, H2-EB1, H2-AB1	75	16	18165	45.4125	0.484851	0.0604149	0.0578331
GOTERM_MF_FAT	GO:0033218~amide binding	8	9.1954	0.00247545	CST3, CD74, H2-EB1, H2-K1, CALR, CLU, H2-D1, H2-AB1	75	454	18165	4.26784	0.579993	0.072407	0.0693127
GOTERM_MF_FAT	GO:0008092~cytoskeletal protein binding	12	13.7931	0.00392712	VASP, CNN2, CDH1, ANXA6, GNAS, COTL1, HCLS1, MYH9, EVL, PFN1, PPP1R18, CLU	75	1072	18165	2.71119	0.747716	0.106032	0.101501
GOTERM_MF_FAT	GO:0003729~mRNA binding	7	8.04598	0.00486787	RPL41, DAZAP1, RPL35, YBX1, PARK7, CALR, HNRNPA0	75	386	18165	4.39223	0.818757	0.118084	0.113038
GOTERM_MF_FAT	GO:0042605~peptide antigen binding	4	4.5977	0.00504632	H2-EB1, H2-K1, H2-D1, H2-AB1	75	85	18165	11.3976	0.829784	0.118084	0.113038
GOTERM_MF_FAT	GO:0046979~TAP2 binding	3	3.44828	0.00619045	H2-K1, H2-D1, TAPBP	75	29	18165	25.0552	0.886209	0.135803	0.129999
GOTERM_MF_FAT	GO:0046978~TAP1 binding	3	3.44828	0.00661523	H2-K1, H2-D1, TAPBP	75	30	18165	24.22	0.902023	0.136585	0.130748
GOTERM_MF_FAT	GO:0046977~TAP binding	3	3.44828	0.00705292	H2-K1, H2-D1, TAPBP	75	31	18165	23.4387	0.916028	0.137532	0.131655
GOTERM_MF_FAT	GO:0019899~enzyme binding	19	21.8391	0.00938174	CD74, TGFB1, JUND, RNF19B, PARK7, YBX1, PPP1R18, CLU, CST3, UBB, TNIP1, CDH1, COTL1, HCLS1, MYH9, CALR, PFN1, HNRNPA0, H2-AB1	75	2479	18165	1.85631	0.963084	0.173315	0.165909
GOTERM_MF_FAT	GO:0042608~T cell receptor binding	3	3.44828	0.0121158	H2-EB1, H2-K1, H2-D1	75	41	18165	17.722	0.985968	0.212632	0.203545
GOTERM_MF_FAT	GO:0003676~nucleic acid binding	25	28.7356	0.0129431	SF3B5, DAZAP1, SLFN2, YBX1, PARK7, RPS15, RPL7A, SNRPD2, RPL13, RPL35, JUNB, HNRNPA0, RPL19, ZBP1, RPL41, RPS9, JUND, EDF1, HNRNPAB, KLF2, DRAP1, IRF7, RPS20, CALR, SSBP4	75	3781	18165	1.60143	0.989534	0.216335	0.20709
GOTERM_MF_FAT	GO:0051015~actin filament binding	5	5.74713	0.0164052	CNN2, ANXA6, COTL1, HCLS1, MYH9	75	239	18165	5.06695	0.99694	0.261737	0.250552
GOTERM_MF_FAT	GO:0003712~transcription cofactor activity	7	8.04598	0.0198798	DRAP1, JUND, IRF2BP2, EDF1, PARK7, IRF2BPL, TLE5	75	524	18165	3.2355	0.999113	0.283799	0.271671
GOTERM_MF_FAT	GO:1990932~5.8S rRNA binding	2	2.29885	0.0202058	RPS9, RPL19	75	5	18165	96.88	0.999211	0.283799	0.271671
GOTERM_MF_FAT	GO:0000989~transcription factor activity, transcription factor binding	7	8.04598	0.0202136	DRAP1, JUND, IRF2BP2, EDF1, PARK7, IRF2BPL, TLE5	75	526	18165	3.22319	0.999213	0.283799	0.271671
GOTERM_MF_FAT	GO:0000988~transcription factor activity, protein binding	7	8.04598	0.0235781	DRAP1, JUND, IRF2BP2, EDF1, PARK7, IRF2BPL, TLE5	75	545	18165	3.11083	0.999764	0.308885	0.295684
GOTERM_MF_FAT	GO:0019955~cytokine binding	4	4.5977	0.0237603	CD74, WFIKKN2, LTBP4, PARK7	75	151	18165	6.41589	0.999779	0.308885	0.295684
GOTERM_MF_FAT	GO:0071889~14-3-3 protein binding	3	3.44828	0.0264511	DDIT4, H2-K1, H2-D1	75	62	18165	11.7194	0.999916	0.331584	0.317414
GOTERM_MF_FAT	GO:0042287~MHC protein binding	3	3.44828	0.0313718	CD74, H2-K1, H2-D1	75	68	18165	10.6853	0.999986	0.379707	0.36348
GOTERM_MF_FAT	GO:0001540~beta-amyloid binding	3	3.44828	0.0339573	CST3, CD74, CLU	75	71	18165	10.2338	0.999994	0.3973	0.380322
GOTERM_MF_FAT	GO:1990948~ubiquitin ligase inhibitor activity	2	2.29885	0.0400087	RPS15, RPS20	75	10	18165	48.44	0.999999	0.453001	0.433642
GOTERM_MF_FAT	GO:0042609~CD4 receptor binding	2	2.29885	0.0478188	CD74, H2-EB1	75	12	18165	40.3667	1	0.508618	0.486882
GOTERM_MF_FAT	GO:0005522~profilin binding	2	2.29885	0.0478188	VASP, EVL	75	12	18165	40.3667	1	0.508618	0.486882
GOTERM_MF_FAT	GO:0003714~transcription corepressor activity	4	4.5977	0.051852	DRAP1, IRF2BP2, IRF2BPL, TLE5	75	206	18165	4.70291	1	0.527129	0.504602
GOTERM_MF_FAT	GO:0043021~ribonucleoprotein complex binding	4	4.5977	0.0549551	SNRPD2, SLFN2, RPLP1, RPL35	75	211	18165	4.59147	1	0.527129	0.504602
GOTERM_MF_FAT	GO:0055105~ubiquitin-protein transferase inhibitor activity	2	2.29885	0.0555663	RPS15, RPS20	75	14	18165	34.6	1	0.527129	0.504602
GOTERM_MF_FAT	GO:0097371~MDM2/MDM4 family protein binding	2	2.29885	0.0555663	RPS15, RPS20	75	14	18165	34.6	1	0.527129	0.504602
GOTERM_MF_FAT	GO:0005102~receptor binding	14	16.092	0.0644841	CD74, H2-EB1, TGFB1, JUND, WFIKKN2, H2-K1, PARK7, CLU, GNAS, MYH9, CALR, PFN1, CCL21A, H2-D1	75	2026	18165	1.67364	1	0.59563	0.570175
GOTERM_MF_FAT	GO:0003730~mRNA 3'-UTR binding	3	3.44828	0.0872369	RPL41, DAZAP1, HNRNPA0	75	121	18165	6.00496	1	0.785132	0.75158
GOTERM_MF_FAT	GO:0050431~transforming growth factor beta binding	2	2.29885	0.0970787	WFIKKN2, LTBP4	75	25	18165	19.376	1	0.844253	0.808174
KEGG_PATHWAY	mmu03010:Ribosome	15	17.2414	2.97941e-13	RPL41, RPS9, RPL32, RPLP1, RPS15, RPL7A, RPS28, RPS29, RPL27A, RPL35, RPL13, RPS20, RPL38, RPS24, RPL19	52	177	9396	15.3129	4.61875e-11	4.61809e-11	4.32014e-11
KEGG_PATHWAY	mmu05171:Coronavirus disease - COVID-19	16	18.3908	1.9977e-12	C1QA, RPL41, RPS9, RPL32, RPLP1, RPS15, RPL7A, RPS28, RPS29, RPL27A, RPL35, RPL13, RPS20, RPL38, RPS24, RPL19	52	249	9396	11.6108	3.09649e-10	1.54822e-10	1.44833e-10
KEGG_PATHWAY	mmu04612:Antigen processing and presentation	7	8.04598	7.29792e-06	CD74, H2-EB1, H2-K1, CALR, H2-D1, H2-AB1, TAPBP	52	88	9396	14.3733	0.00113054	0.000377059	0.000352733
KEGG_PATHWAY	mmu05169:Epstein-Barr virus infection	7	8.04598	0.00141329	H2-EB1, H2-K1, IRF7, CALR, H2-D1, H2-AB1, TAPBP	52	229	9396	5.52335	0.19685	0.0547648	0.0512316
KEGG_PATHWAY	mmu05332:Graft-versus-host disease	4	4.5977	0.00434502	H2-EB1, H2-K1, H2-D1, H2-AB1	52	61	9396	11.8487	0.490815	0.110901	0.103746
KEGG_PATHWAY	mmu05330:Allograft rejection	4	4.5977	0.00434502	H2-EB1, H2-K1, H2-D1, H2-AB1	52	61	9396	11.8487	0.490815	0.110901	0.103746
KEGG_PATHWAY	mmu05150:Staphylococcus aureus infection	5	5.74713	0.00500845	C1QA, H2-EB1, KRT18, KRT17, H2-AB1	52	128	9396	7.05829	0.540796	0.110901	0.103746
KEGG_PATHWAY	mmu04940:Type I diabetes mellitus	4	4.5977	0.00589171	H2-EB1, H2-K1, H2-D1, H2-AB1	52	68	9396	10.629	0.59985	0.114152	0.106787
KEGG_PATHWAY	mmu05320:Autoimmune thyroid disease	4	4.5977	0.00831111	H2-EB1, H2-K1, H2-D1, H2-AB1	52	77	9396	9.38661	0.72572	0.143136	0.133901
KEGG_PATHWAY	mmu05166:Human T-cell leukemia virus 1 infection	6	6.89655	0.0107544	H2-EB1, TGFB1, H2-K1, CALR, H2-D1, H2-AB1	52	248	9396	4.37159	0.812872	0.157009	0.14688
KEGG_PATHWAY	mmu05168:Herpes simplex virus 1 infection	8	9.1954	0.0111426	CD74, H2-EB1, H2-K1, IRF7, CALR, H2-D1, H2-AB1, TAPBP	52	457	9396	3.1631	0.823916	0.157009	0.14688
KEGG_PATHWAY	mmu05416:Viral myocarditis	4	4.5977	0.0138779	H2-EB1, H2-K1, H2-D1, H2-AB1	52	93	9396	7.77171	0.885381	0.179256	0.167691
KEGG_PATHWAY	mmu04145:Phagosome	5	5.74713	0.0161668	H2-EB1, H2-K1, CALR, H2-D1, H2-AB1	52	180	9396	5.01923	0.920049	0.182315	0.170553
KEGG_PATHWAY	mmu04514:Cell adhesion molecules	5	5.74713	0.0164671	H2-EB1, CDH1, H2-K1, H2-D1, H2-AB1	52	181	9396	4.9915	0.923744	0.182315	0.170553
KEGG_PATHWAY	mmu05142:Chagas disease	4	4.5977	0.0182133	C1QA, TGFB1, GNAS, CALR	52	103	9396	7.01718	0.942103	0.188204	0.176062
KEGG_PATHWAY	mmu04672:Intestinal immune network for IgA production	3	3.44828	0.0226366	H2-EB1, TGFB1, H2-AB1	52	43	9396	12.6064	0.971247	0.219292	0.205144
KEGG_PATHWAY	mmu04015:Rap1 signaling pathway	5	5.74713	0.028407	VASP, CDH1, GNAS, EVL, PFN1	52	214	9396	4.22178	0.988516	0.259005	0.242295
KEGG_PATHWAY	mmu05321:Inflammatory bowel disease	3	3.44828	0.0444223	H2-EB1, TGFB1, H2-AB1	52	62	9396	8.74318	0.999127	0.382525	0.357846
KEGG_PATHWAY	mmu05163:Human cytomegalovirus infection	5	5.74713	0.0484199	H2-K1, GNAS, CALR, H2-D1, TAPBP	52	254	9396	3.55694	0.999544	0.395005	0.36952
KEGG_PATHWAY	mmu05140:Leishmaniasis	3	3.44828	0.0552089	H2-EB1, TGFB1, H2-AB1	52	70	9396	7.74396	0.99985	0.427869	0.400264
KEGG_PATHWAY	mmu04530:Tight junction	4	4.5977	0.0626799	VASP, MYL6, HCLS1, MYH9	52	168	9396	4.3022	0.999956	0.462638	0.43279
KEGG_PATHWAY	mmu05152:Tuberculosis	4	4.5977	0.0738257	CD74, H2-EB1, TGFB1, H2-AB1	52	180	9396	4.01538	0.999993	0.520136	0.486578
KEGG_PATHWAY	mmu05323:Rheumatoid arthritis	3	3.44828	0.0807407	H2-EB1, TGFB1, H2-AB1	52	87	9396	6.23077	0.999998	0.544122	0.509017

## Sheet: ADX vs Sham Up-DEGs 
Category	Term	Count	%	PValue	Genes	List Total	Pop Hits	Pop Total	Fold Enrichment	Bonferroni	Benjamini	FDR
GOTERM_BP_FAT	GO:0016477~cell migration	155	19.7704	2.02e-30	SEMA5A, SCARB1, APP, ERRFI1, NCKAP1, PLVAP, WWC2, FAM107A, DIXDC1, PLAT, FGF1, CXCL13, AQP1, MYLK, EPS8, CDH5, GJA1, EDNRB, ADORA1, DAG1, KDR, ENPP2, GRB10, CYP1B1, GLUL, TNS3, HOXA5, CMKLR1, TNS1, PDGFRA, RBFOX2, IGFBP5, LIMCH1, IGFBP3, MTUS1, ISL1, SCNN1G, FCGR3, PARD3, LGALS12, DDIT4, DPEP1, ADAM9, PGR, PLPP3, NBL1, RIN2, S100A9, S100A8, CSF1R, SDC4, SDC2, C5AR1, LPAR1, PDGFB, ADAMTS12, PLA2G7…	734	1599	20252	2.67458	1.53e-26	1.53e-26	1.33e-26
GOTERM_BP_FAT	GO:0007166~cell surface receptor signaling pathway	223	28.4439	2.58e-29	APP, ERRFI1, IGHV1-82, PID1, ZFYVE9, DIXDC1, TSKU, EDNRB, KDR, IGHV3-6, TNS2, PDK2, IFITM6, CMKLR1, UNC13B, UNC5A, ISL1, HSPG2, DKK3, AR, TWSG1, DDIT4, TXNIP, SIK2, PLPP3, NBL1, MEG3, IGHV8-12, GATA6, PDGFB, ADAMTS12, KLRK1, FLRT2, APOD, PPARGC1A, FZD4, IGHV1-74, IGHV10-1, FOSL2, FAT4, FERMT2, RIAN, HIP1, WFIKKN2, PTH1R, VLDLR, CHRDL1, CX3CL1, SMPD3, IGHV5-9, RBPMS2, TIMP3, RSPO1, TIMP4, ANXA1, I…	734	2928	20252	2.10139	1.96e-25	9.77e-26	8.51e-26
GOTERM_BP_FAT	GO:0001944~vasculature development	103	13.1378	3.9e-27	SEMA5A, ERRFI1, FGF1, ANTXR1, LOXL1, AQP1, MYLK, CDH5, GJA1, DAG1, KDR, ENPP2, LEPR, CYP1B1, GLUL, HOXA5, PDGFRA, S100A1, OSR1, ISL1, HSPG2, LGALS12, PLPP3, RIN2, MEG3, NOTCH3, CFH, EPAS1, C5AR1, NPR3, GATA6, PDGFB, ADIPOR2, FBLN5, CALD1, ACE, FZD4, CAV1, PARVA, ARHGAP24, BMP4, PTPRB, AMOTL2, TCF4, CSPG4, TGFBI, AMOTL1, FGFR2, FGFR1, BMPR1A, COL18A1, BMPR2, FLT1, PTPRM, TSPAN12, PKD2, CX3CL1, TME…	734	854	20252	3.32775	2.96e-23	7.4e-24	6.44e-24
GOTERM_BP_FAT	GO:0072358~cardiovascular system development	103	13.1378	3.9e-27	SEMA5A, ERRFI1, FGF1, ANTXR1, LOXL1, AQP1, MYLK, CDH5, GJA1, DAG1, KDR, ENPP2, LEPR, CYP1B1, GLUL, HOXA5, PDGFRA, S100A1, OSR1, ISL1, HSPG2, LGALS12, PLPP3, RIN2, MEG3, NOTCH3, CFH, EPAS1, C5AR1, NPR3, GATA6, PDGFB, ADIPOR2, FBLN5, CALD1, ACE, FZD4, CAV1, PARVA, ARHGAP24, BMP4, PTPRB, AMOTL2, TCF4, CSPG4, TGFBI, AMOTL1, FGFR2, FGFR1, BMPR1A, COL18A1, BMPR2, FLT1, PTPRM, TSPAN12, PKD2, CX3CL1, TME…	734	854	20252	3.32775	2.96e-23	7.4e-24	6.44e-24
GOTERM_BP_FAT	GO:0001568~blood vessel development	99	12.6276	1.36e-26	SEMA5A, FGF1, ANTXR1, LOXL1, AQP1, MYLK, CDH5, GJA1, DAG1, KDR, LEPR, CYP1B1, GLUL, HOXA5, PDGFRA, S100A1, OSR1, ISL1, HSPG2, PLPP3, RIN2, MEG3, NOTCH3, CFH, EPAS1, C5AR1, NPR3, GATA6, PDGFB, ADIPOR2, FBLN5, CALD1, ACE, FZD4, CAV1, PARVA, ARHGAP24, BMP4, PTPRB, AMOTL2, TCF4, CSPG4, TGFBI, AMOTL1, FGFR2, FGFR1, BMPR1A, COL18A1, BMPR2, FLT1, PTPRM, TSPAN12, PKD2, CX3CL1, TMEM100, EMILIN2, CD34, PTG…	734	808	20252	3.38061	1.03e-22	1.82e-23	1.58e-23
GOTERM_BP_FAT	GO:0048870~cell motility	163	20.7908	1.81e-26	SEMA5A, SCARB1, APP, ERRFI1, NCKAP1, PLVAP, WWC2, FAM107A, DIXDC1, PLAT, FGF1, CXCL13, AQP1, MYLK, EPS8, CDH5, GJA1, EDNRB, ADORA1, DAG1, KDR, ENPP2, GRB10, CYP1B1, GLUL, TNS3, HOXA5, CMKLR1, TNS1, PDGFRA, RBFOX2, IGFBP5, LIMCH1, IGFBP3, MTUS1, ISL1, SCNN1G, FCGR3, PARD3, LGALS12, DDIT4, DPEP1, ADAM9, PGR, PLPP3, NBL1, RIN2, S100A9, S100A8, CSF1R, SDC4, SDC2, C5AR1, LPAR1, PDGFB, ADAMTS12, PLA2G7…	734	1885	20252	2.38588	1.37e-22	1.82e-23	1.58e-23
GOTERM_BP_FAT	GO:0048514~blood vessel morphogenesis	91	11.6071	1.88e-26	SEMA5A, COL18A1, BMPR2, FLT1, PTPRM, TSPAN12, PKD2, FGF1, CX3CL1, AQP1, MYLK, TMEM100, CDH5, GJA1, KDR, LEPR, DAG1, CYP1B1, EMILIN2, GLUL, CD34, HOXA5, PDGFRA, PTGIS, ANXA1, S100A1, ISL1, HSPG2, DCN, RHOB, TGFBR3, NGP, ADGRF5, PXDN, RHOJ, ITGA7, MMP19, PPARG, ANG, RIN2, ENG, MEG3, NOTCH3, LRP1, CFH, EPAS1, C5AR1, NPR3, GATA6, PDGFB, LRP2, THBS2, ADIPOR2, FBLN5, RXRA, CD59A, CALD1, XDH, SASH1, ACE…	734	696	20252	3.60748	1.42e-22	1.82e-23	1.58e-23
GOTERM_BP_FAT	GO:0051674~localization of cell	163	20.7908	1.92e-26	SEMA5A, SCARB1, APP, ERRFI1, NCKAP1, PLVAP, WWC2, FAM107A, DIXDC1, PLAT, FGF1, CXCL13, AQP1, MYLK, EPS8, CDH5, GJA1, EDNRB, ADORA1, DAG1, KDR, ENPP2, GRB10, CYP1B1, GLUL, TNS3, HOXA5, CMKLR1, TNS1, PDGFRA, RBFOX2, IGFBP5, LIMCH1, IGFBP3, MTUS1, ISL1, SCNN1G, FCGR3, PARD3, LGALS12, DDIT4, DPEP1, ADAM9, PGR, PLPP3, NBL1, RIN2, S100A9, S100A8, CSF1R, SDC4, SDC2, C5AR1, LPAR1, PDGFB, ADAMTS12, PLA2G7…	734	1886	20252	2.38461	1.45e-22	1.82e-23	1.58e-23
GOTERM_BP_FAT	GO:0040011~locomotion	175	22.3214	6.62e-26	SEMA5A, SCARB1, APP, ERRFI1, NCKAP1, PLVAP, WWC2, FAM107A, DIXDC1, PLAT, FGF1, CXCL13, AQP1, MYLK, EPS8, CDH5, GJA1, EDNRB, ADORA1, DAG1, KDR, ENPP2, GRB10, CYP1B1, GLUL, TNS3, HOXA5, CMKLR1, TNS1, PDGFRA, RBFOX2, IGFBP5, UNC5A, LIMCH1, IGFBP3, MTUS1, ISL1, MID2, SCNN1G, FCGR3, PARD3, LGALS12, DDIT4, DPEP1, ADAM9, PGR, PLPP3, NBL1, RIN2, S100A9, S100A8, MEG3, CSF1R, NOTCH3, SDC4, SDC2, C5AR1, LPA…	734	2134	20252	2.26264	5.02e-22	5.58e-23	4.86e-23
GOTERM_BP_FAT	GO:0070887~cellular response to chemical stimulus	249	31.7602	3.3e-25	APP, ERRFI1, PID1, ZFYVE9, TSKU, AQP1, MYLK, LY6C1, EPS8, GJA1, EDNRB, KDR, DAG1, CYP1B1, SOX6, TNS2, PDK2, IFITM6, CMKLR1, UNC13B, RBFOX2, MTUS1, ISL1, AR, TWSG1, FNDC1, DDIT4, SIK2, NBL1, ATF6, OPTN, MEG3, CFH, EPAS1, GATA6, PDGFB, LPAR1, ADAMTS12, PLA2G7, SULT1A1, KLRK1, FLRT2, PPARGC1A, ABCA1, GSTM2, GSTM1, ACE, FZD4, BCL11A, PARVA, NR1D1, ACER2, FASN, CYP2S1, FAT4, FERMT2, WFIKKN2, SNX10, VL…	734	3692	20252	1.86084	2.5e-21	2.5e-22	2.18e-22
GOTERM_BP_FAT	GO:0072359~circulatory system development	127	16.199	9.47e-25	SEMA5A, ERRFI1, NCKAP1, ODAD4, FGF1, ANTXR1, LOXL1, AQP1, MYLK, CDH5, GJA1, CCND2, DAG1, KDR, ENPP2, LEPR, CYP1B1, SOX6, GLUL, HOXA5, PDGFRA, S100A1, OSR1, ISL1, HSPG2, LGALS12, SIK1, PLPP3, RIN2, MEG3, NOTCH3, CFH, EPAS1, C5AR1, NPR3, GATA6, PDGFB, ADIPOR2, FBLN5, FLRT2, CALD1, PLXNA4, ACE, FZD4, CAV1, PARVA, ARHGAP24, BMP4, PTPRB, CPE, AMOTL2, TCF4, CSPG4, TGFBI, FAT4, AMOTL1, PAM, FGFR2, FBN1,…	734	1307	20252	2.68102	7.18e-21	6.53e-22	5.69e-22
GOTERM_BP_FAT	GO:0006928~movement of cell or subcellular component	182	23.2143	1.26e-24	SEMA5A, SCARB1, APP, ERRFI1, NCKAP1, PLVAP, ODAD4, WWC2, FAM107A, DIXDC1, PLAT, FGF1, CXCL13, AQP1, MYLK, EPS8, CDH5, GJA1, EDNRB, ADORA1, DAG1, KDR, ENPP2, GRB10, CYP1B1, GLUL, TNS3, HOXA5, SCN1A, CMKLR1, TNS1, PDGFRA, RBFOX2, IGFBP5, UNC5A, LIMCH1, IGFBP3, MTUS1, ISL1, SCNN1G, FCGR3, PARD3, LGALS12, DDIT4, DPEP1, ADAM9, PGR, PLPP3, NBL1, RIN2, S100A9, S100A8, MEG3, CSF1R, NOTCH3, SDC4, SDC2, C5…	734	2327	20252	2.15798	9.59e-21	7.99e-22	6.96e-22
GOTERM_BP_FAT	GO:0048646~anatomical structure formation involved in morphogenesis	125	15.9439	1.65e-23	SEMA5A, NCKAP1, PHLDB1, COL12A1, TRP63, FGF1, AQP1, CDH5, GJA1, CAPN2, DAG1, KDR, LEPR, CYP1B1, GLUL, HOXA5, TGM2, PDGFRA, S100A1, OSR1, ISL1, HSPG2, TM4SF1, AR, TWSG1, ADAM9, MEG3, CSF1R, NOTCH3, CFH, SDC4, EPAS1, C5AR1, NPR3, GATA6, HTRA1, ADIPOR2, FBLN5, CALD1, PODXL, TPPP, ACE, FZD4, CAV1, PARVA, ARHGAP24, BMP4, EHD2, PTPRB, AMOTL2, TCF4, CSPG4, TGFBI, AMOTL1, FGFR2, FGFR1, BMPR1A, COL18A1, B…	734	1315	20252	2.62275	1.25e-19	9.63e-21	8.39e-21
GOTERM_BP_FAT	GO:0030334~regulation of cell migration	108	13.7755	4.02e-23	SEMA5A, APP, PLVAP, FAM107A, FGF1, CXCL13, AQP1, MYLK, CDH5, GJA1, ADORA1, DAG1, KDR, ENPP2, CYP1B1, GLUL, CMKLR1, PDGFRA, IGFBP5, LIMCH1, IGFBP3, MTUS1, DPEP1, ADAM9, PGR, PLPP3, NBL1, RIN2, CSF1R, SDC4, C5AR1, LPAR1, PDGFB, PLA2G7, KLRK1, FLRT2, PODXL, APOD, SRGAP3, PPARGC1A, PLXNA4, ARSB, ACE, FZD4, IQSEC1, CAV1, RARRES2, BMP4, ARHGAP32, AFDN, DAB2, LCN2, AMOTL2, AMOTL1, FERMT2, FGFR1, BMPR1A,…	734	1042	20252	2.85975	3.05e-19	2.18e-20	1.9e-20
GOTERM_BP_FAT	GO:0007167~enzyme linked receptor protein signaling pathway	105	13.3929	1.06e-22	APP, ERRFI1, PID1, ZFYVE9, PLAT, IRS3, FGF1, TSKU, CDH5, ADORA1, KDR, GRB10, TNS2, PDK2, PDGFRA, IGFBP5, IGFBP4, APLP2, IGFBP3, LIFR, PRLR, AR, TWSG1, DDIT4, TXNIP, ADAM9, SIK2, NBL1, MEG3, CSF1R, NPR1, HTRA3, LTBP4, GATA6, HTRA1, PDGFB, LTBP3, ADAMTS12, FLRT2, APOD, RBPMS, CAV2, CAV1, RARRES2, CRIM1, ESR1, BMP4, DAB2, CSPG4, FAT4, FERMT2, FGFR2, FBN1, FGFR1, BMPR1A, HIP1, BMPR2, FLT1, ITGB5, WFI…	734	1006	20252	2.87981	8.03e-19	5.35e-20	4.66e-20
GOTERM_BP_FAT	GO:0009719~response to endogenous stimulus	158	20.1531	4.58e-22	APP, ERRFI1, SLC27A1, PID1, ZFYVE9, FAM107A, TRP63, CIB2, PLAT, IRS3, FGF1, CXCL13, TSKU, AQP1, CDH5, GJA1, EDNRB, ADORA1, CAPN2, DAG1, KDR, GRB10, LEPR, CYP1B1, HADH, SOX6, PDE8A, TNS2, PDK2, TGM2, RGS7, PAQR8, PDGFRA, RBFOX2, IGFBP5, ISL1, SCNN1G, AR, TWSG1, DDIT4, TXNIP, ADAM9, PGR, SIK2, TRIM16, NBL1, MAOB, INSIG1, HTRA3, C5AR1, LTBP4, GATA6, HTRA1, PDGFB, SLC1A3, LTBP3, ADAMTS12, ADIPOR2, AC…	734	1977	20252	2.20507	3.47e-18	2.17e-19	1.89e-19
GOTERM_BP_FAT	GO:0001525~angiogenesis	76	9.69388	6.36e-22	SEMA5A, COL18A1, FLT1, PTPRM, TSPAN12, FGF1, CX3CL1, AQP1, TMEM100, CDH5, KDR, LEPR, DAG1, CYP1B1, EMILIN2, GLUL, CD34, HOXA5, PDGFRA, PTGIS, ANXA1, S100A1, ISL1, HSPG2, DCN, RHOB, NGP, PXDN, RHOJ, MMP19, PPARG, ANG, ENG, MEG3, NOTCH3, CFH, EPAS1, C5AR1, NPR3, GATA6, THBS2, ADIPOR2, FBLN5, RXRA, CD59A, CALD1, SASH1, ACE, ANGPT1, FZD4, CMA1, CAV1, ATP2B4, VEGFD, PARVA, SULF1, KLF4, AGT, ARHGAP24, …	734	585	20252	3.58451	4.82e-18	2.84e-19	2.47e-19
GOTERM_BP_FAT	GO:2000145~regulation of cell motility	109	13.9031	1.01e-21	SEMA5A, APP, PLVAP, FAM107A, FGF1, CXCL13, AQP1, MYLK, CDH5, GJA1, ADORA1, DAG1, KDR, ENPP2, CYP1B1, GLUL, CMKLR1, PDGFRA, IGFBP5, LIMCH1, IGFBP3, MTUS1, DPEP1, ADAM9, PGR, PLPP3, NBL1, RIN2, CSF1R, SDC4, C5AR1, LPAR1, PDGFB, PLA2G7, KLRK1, FLRT2, PODXL, APOD, SRGAP3, PPARGC1A, PLXNA4, ARSB, ACE, FZD4, IQSEC1, CAV1, RARRES2, BMP4, ARHGAP32, AFDN, DAB2, LCN2, AMOTL2, AMOTL1, FERMT2, FGFR1, BMPR1A,…	734	1103	20252	2.72661	7.64e-18	4.24e-19	3.69e-19
GOTERM_BP_FAT	GO:0008283~cell proliferation	172	21.9388	1.23e-21	SEMA5A, SCARB1, APP, ERRFI1, PID1, DIXDC1, TRP63, COMT, FGF1, CLU, AQP1, CDH5, RGS5, GJA1, IL18RAP, EDNRB, CCND2, NAMPT, ADORA1, CHP2, CCN5, KDR, ENPP2, LEPR, CYP1B1, GLUL, TNS3, HOXA5, TNS2, IL13RA1, TGM2, PDGFRA, IGFBP5, IGFBP4, IGFBP3, OSR1, LIFR, ISL1, HSPG2, PRLR, AR, TWSG1, PGR, NUPR1, OPTN, PTGES, MEG3, CSF1R, NOTCH3, SDC4, MAGED1, NPR1, PDE1A, C5AR1, NPR3, GATA6, HTRA1, PDGFB, LTBP3, NDRG…	734	2272	20252	2.08878	9.35e-18	4.75e-19	4.14e-19
GOTERM_BP_FAT	GO:0051270~regulation of cellular component movement	114	14.5408	1.25e-21	SEMA5A, APP, PLVAP, FAM107A, FGF1, CXCL13, AQP1, MYLK, CDH5, GJA1, ADORA1, DAG1, KDR, ENPP2, CYP1B1, GLUL, CMKLR1, PDGFRA, IGFBP5, LIMCH1, IGFBP3, MTUS1, DPEP1, ADAM9, PGR, PLPP3, NBL1, RIN2, CSF1R, SDC4, C5AR1, LPAR1, PDGFB, PLA2G7, KLRK1, FLRT2, PODXL, APOD, SRGAP3, PPARGC1A, PLXNA4, ARSB, ACE, FZD4, IQSEC1, CAV1, RARRES2, BMP4, ARHGAP32, AFDN, DAB2, FXYD1, LCN2, AMOTL2, AMOTL1, FERMT2, FGFR1, …	734	1191	20252	2.64098	9.5e-18	4.75e-19	4.14e-19
GOTERM_BP_FAT	GO:0040012~regulation of locomotion	113	14.4133	1.54e-21	SEMA5A, APP, PLVAP, FAM107A, FGF1, CXCL13, AQP1, MYLK, CDH5, GJA1, ADORA1, DAG1, KDR, ENPP2, CYP1B1, GLUL, CMKLR1, PDGFRA, IGFBP5, LIMCH1, IGFBP3, MTUS1, MID2, DPEP1, ADAM9, PGR, PLPP3, NBL1, RIN2, CSF1R, SDC4, C5AR1, LPAR1, PDGFB, PLA2G7, KLRK1, FLRT2, PODXL, APOD, SRGAP3, PPARGC1A, PLXNA4, ARSB, ACE, FZD4, IQSEC1, CAV1, RARRES2, BMP4, ARHGAP32, AFDN, DAB2, LCN2, AMOTL2, AMOTL1, FERMT2, FGFR1, B…	734	1177	20252	2.64895	1.17e-17	5.57e-19	4.85e-19
GOTERM_BP_FAT	GO:0009605~response to external stimulus	219	27.9337	2.4e-21	APP, IGHV1-82, AQP1, GJA1, EDNRB, KDR, DAG1, CYP1B1, IGHV3-6, GLUL, PDK2, IFITM6, SCN1A, CMKLR1, UNC13B, GABARAPL1, UNC5A, MTUS1, RNASE4, ISL1, CCDC80, SLPI, DDIT4, TXNIP, SERPING1, SIK1, AMY1, SIK2, NBL1, OPTN, PTGES, MEG3, IGHV8-12, MAOB, CFH, GATA6, PDGFB, LPAR1, ADAMTS12, PLA2G7, PPL, KLRK1, FLRT2, APOD, PPARGC1A, ARSB, ABCA1, ACE, IGHV1-74, PARVA, NR1D1, IGHV10-1, FOSL2, CLIC5, PTPRM, PYGL, …	734	3267	20252	1.84955	1.82e-17	8.28e-19	7.21e-19
GOTERM_BP_FAT	GO:0090287~regulation of cellular response to growth factor stimulus	56	7.14286	2.95e-21	BMPR2, ZFYVE9, WFIKKN2, TSPAN12, CXCL13, FGF1, CHRDL1, TSKU, CDH5, KDR, RBPMS2, GRB10, NEO1, ITGA3, DCN, RGMA, TGFBR3, TWSG1, ZEB2, PPARG, PPARA, NBL1, ENG, MEG3, TNXB, LRP1, HTRA3, GATA6, HTRA1, PDGFB, LRP2, ADAMTS12, FSTL1, CD59A, XDH, ANGPT1, FZD4, CAV2, CAV1, CRIM1, ATP2B4, VEGFD, SULF1, SORL1, AGT, HIPK2, VEGFA, SULF2, BMP4, DAB2, LRG1, NEDD4, TCF4, TEK, FBN1, FGFR1	734	336	20252	4.59855	2.24e-17	9.73e-19	8.48e-19
GOTERM_BP_FAT	GO:0006629~lipid metabolic process	132	16.8367	8.37e-21	SCARB1, APP, ERRFI1, SLC27A1, ACSM3, ECI1, COMT, FGF1, TSKU, FADS3, EDNRB, ADORA1, CAPN2, ENPP2, LEPR, CYP1B1, MMUT, HADH, PDK2, PDGFRA, PHYH, DGAT2, STARD5, DGAT1, ABCA8A, ABCA8B, APLP2, DKK3, BSCL2, ACLY, CYP2D22, LGALS12, DPEP1, SIK1, SIK2, PLPP3, PTGES, CSF1R, ABHD4, RETSAT, INSIG1, GATA6, PDGFB, ABHD5, PLA2G7, HACD2, ADIPOR2, ACACA, SULT1A1, ADH1, CYB5R3, AGMO, APOD, ST8SIA6, IGFBP7, PPARGC1…	734	1542	20252	2.3619	6.35e-17	2.65e-18	2.3e-18
GOTERM_BP_FAT	GO:0010033~response to organic substance	251	32.0153	1.93e-20	APP, ERRFI1, PID1, ZFYVE9, TSKU, AQP1, LY6C1, EPS8, GJA1, EDNRB, KDR, DAG1, CYP1B1, SOX6, GLUL, TNS2, PDK2, IFITM6, UNC13B, PAQR8, RBFOX2, ISL1, AR, TWSG1, SLPI, DDIT4, TXNIP, SIK2, TRIM16, NBL1, ATF6, OPTN, MEG3, MAOB, CFH, GATA6, PDGFB, LPAR1, ADAMTS12, SULT1A1, ADH1, KLRK1, FLRT2, PPARGC1A, ARSB, GPIHBP1, ABCA1, ACE, FZD4, BCL11A, NR1D1, FOSL2, ACER2, FASN, FAT4, PAM, FERMT2, WFIKKN2, SNX10, C…	734	4036	20252	1.71591	1.47e-16	5.86e-18	5.11e-18
GOTERM_BP_FAT	GO:0022603~regulation of anatomical structure morphogenesis	110	14.0306	9.06e-20	SEMA5A, PHLDB1, DIXDC1, FGF1, AQP1, EPS8, CDH5, GJA1, CAPN2, DAG1, KDR, ENPP2, CYP1B1, GLUL, HOXA5, PDGFRA, S100A1, OSR1, ISL1, AR, ADAM9, RIN2, MEG3, CSF1R, MAGED1, SDC2, C5AR1, GATA6, LPAR1, ADAMTS12, FBLN5, PPARGC1A, PLXNA4, FZD4, BCL11A, PARVA, PARVB, ESR1, PTPRD, BMP4, ARHGAP32, AFDN, EHD2, DAB2, LCN2, CPE, TCF4, FERMT2, FGFR2, FGFR1, BMPR1A, BMPR2, FLT1, PTPRM, TSPAN12, TMEM100, EMILIN2, CD…	734	1188	20252	2.55475	6.87e-16	2.64e-17	2.3e-17
GOTERM_BP_FAT	GO:0032787~monocarboxylic acid metabolic process	83	10.5867	1.05e-19	ERRFI1, APP, SLC27A1, ABCD2, DAGLA, ACSM3, ECI1, DBI, SLC4A4, AACS, FADS3, MPC1, CYP2B10, ME1, CYP1B1, MMUT, DLAT, HADH, PDK2, PHYH, PTGIS, ANXA1, DGAT2, DGAT1, ELOVL3, ELOVL6, PGD, ALDH1A3, ACLY, CYP2D22, ALDH5A1, ACOX1, IVD, ALDH1A1, PCCB, DDIT4, DPEP1, PPARG, SIK2, NUPR1, ALDOA, PPARA, NAT8L, MGLL, PTGES, PON3, ECHS1, TNXB, ACSS2, INSIG1, SLC1A3, ACAA1B, ABHD5, HSD17B12, HACD2, ADIPOR2, CYGB, …	734	744	20252	3.07806	7.94e-16	2.94e-17	2.56e-17
GOTERM_BP_FAT	GO:0071310~cellular response to organic substance	200	25.5102	2.53e-19	APP, ERRFI1, PID1, ZFYVE9, TSKU, AQP1, EPS8, GJA1, EDNRB, KDR, DAG1, CYP1B1, SOX6, TNS2, PDK2, IFITM6, UNC13B, RBFOX2, ISL1, AR, TWSG1, DDIT4, SIK2, NBL1, ATF6, OPTN, MEG3, CFH, GATA6, PDGFB, LPAR1, ADAMTS12, KLRK1, FLRT2, PPARGC1A, ABCA1, ACE, FZD4, BCL11A, NR1D1, FASN, FAT4, FERMT2, WFIKKN2, SNX10, CHRDL1, AACS, RYR3, CX3CL1, SMPD3, MRC1, RBPMS2, TIMP2, TIMP3, ANXA1, MME, OSMR, RGMA, ENAH, ANO1…	734	2980	20252	1.85176	1.92e-15	6.84e-17	5.96e-17
GOTERM_BP_FAT	GO:0006082~organic acid metabolic process	107	13.648	4.72e-19	APP, ERRFI1, SLC27A1, ALDH1L1, ACSM3, ECI1, COMT, SLC4A4, CMAH, FADS3, EDNRB, MPC1, CYP1B1, MMUT, HADH, GLUL, PDK2, MCCC2, PHYH, DGAT2, DGAT1, GPT2, PGD, ACLY, CYP2D22, DDIT4, DPEP1, SUCLG2, SIK2, NUPR1, PTGES, INSIG1, SLC1A3, ABHD5, HACD2, ADIPOR2, ACACA, ADH1, PPARGC1A, ARSB, GSTM2, GSTM1, PDHA1, IDH1, ADHFE1, GFPT2, NR1D1, ACADSB, ACSF2, ALDH6A1, FASN, CYP2S1, ECHDC1, CRYL1, ACO1, PAM, FGFR1, …	734	1162	20252	2.54068	3.58e-15	1.2e-16	1.04e-16
GOTERM_BP_FAT	GO:0043436~oxoacid metabolic process	106	13.5204	4.85e-19	APP, ERRFI1, SLC27A1, ALDH1L1, ACSM3, ECI1, COMT, SLC4A4, CMAH, FADS3, EDNRB, MPC1, CYP1B1, MMUT, HADH, GLUL, PDK2, MCCC2, PHYH, DGAT2, DGAT1, GPT2, PGD, ACLY, CYP2D22, DDIT4, DPEP1, SUCLG2, SIK2, NUPR1, PTGES, INSIG1, SLC1A3, ABHD5, HACD2, ADIPOR2, ACACA, ADH1, PPARGC1A, ARSB, GSTM2, GSTM1, PDHA1, IDH1, ADHFE1, GFPT2, NR1D1, ACADSB, ACSF2, ALDH6A1, FASN, CYP2S1, ECHDC1, CRYL1, ACO1, PAM, FGFR1, …	734	1145	20252	2.5543	3.68e-15	1.2e-16	1.04e-16
GOTERM_BP_FAT	GO:0071363~cellular response to growth factor stimulus	83	10.5867	4.9e-19	ERRFI1, APP, BMPR2, FLT1, ITGB5, ZFYVE9, WFIKKN2, TSPAN12, CXCL13, FGF1, CHRDL1, TSKU, TMEM100, SMPD3, CDH5, KDR, RBPMS2, GRB10, SOX6, PDE8A, NEO1, PDGFRA, ANXA1, ITGA3, DCN, RGMA, TGFBR3, TWSG1, ZEB2, CAT, DDIT4, ADAM9, PPARG, PPARA, NBL1, ENG, MEG3, TNXB, NFIX, LRP1, HTRA3, GATA6, HTRA1, PDGFB, LTBP4, LRP2, LTBP3, ADAMTS12, FSTL1, CLEC3B, CD59A, FLRT2, XDH, PPARGC1A, ANGPT1, FZD4, SORT1, CAV2, …	734	763	20252	3.00141	3.71e-15	1.2e-16	1.04e-16
GOTERM_BP_FAT	GO:0042127~regulation of cell proliferation	149	19.0051	9.28e-19	SEMA5A, APP, ERRFI1, PID1, TRP63, COMT, FGF1, CLU, AQP1, CDH5, RGS5, GJA1, EDNRB, CCND2, NAMPT, ADORA1, CHP2, CCN5, KDR, ENPP2, CYP1B1, GLUL, TNS3, HOXA5, TNS2, IL13RA1, TGM2, KCNH1, PDGFRA, IGFBP5, IGFBP3, OSR1, LIFR, ISL1, HSPG2, PRLR, AR, TWSG1, TXNIP, PGR, NUPR1, OPTN, PTGES, MEG3, CSF1R, NOTCH3, SDC4, MAGED1, NPR1, PDE1A, C5AR1, NPR3, GATA6, HTRA1, PDGFB, LTBP3, NDRG2, FBLN5, NACC2, APOD, PP…	734	1959	20252	2.09857	7.04e-15	2.2e-16	1.92e-16
GOTERM_BP_FAT	GO:0070848~response to growth factor	84	10.7143	1.48e-18	ERRFI1, APP, BMPR2, FLT1, ITGB5, ZFYVE9, WFIKKN2, TSPAN12, CXCL13, FGF1, CHRDL1, TSKU, TMEM100, SMPD3, CDH5, KDR, RBPMS2, GRB10, SOX6, PDE8A, NEO1, PDGFRA, ANXA1, ITGA3, DCN, RGMA, TGFBR3, TWSG1, ZEB2, CAT, DDIT4, ADAM9, PPARG, PPARA, NBL1, ENG, MEG3, TNXB, NFIX, LRP1, HTRA3, GATA6, HTRA1, PDGFB, LTBP4, LRP2, LTBP3, ADAMTS12, FSTL1, CLEC3B, CD59A, FLRT2, XDH, PPARGC1A, GDF10, ANGPT1, FZD4, SORT1,…	734	793	20252	2.92266	1.12e-14	3.39e-16	2.95e-16
GOTERM_BP_FAT	GO:0009966~regulation of signal transduction	210	26.7857	1.85e-18	APP, ERRFI1, PID1, SLC46A2, ZFYVE9, DIXDC1, TSKU, CMAH, EPS8, KDR, DAG1, CYP1B1, TNS3, TNS2, PDK2, CMKLR1, UNC13B, ISL1, DKK3, AR, TWSG1, DDIT4, SIK2, TRIM16, PLPP3, NBL1, ATF6, OPTN, MEG3, MAGED1, GATA6, PDGFB, LPAR1, ADAMTS12, APOD, PPARGC1A, ABCA1, FZD4, IQSEC1, NR1D1, MARCO, FERMT2, RIAN, HIP1, WFIKKN2, CHRDL1, CX3CL1, SMPD3, RBPMS2, TIMP2, TIMP3, RSPO1, CGNL1, RGMA, ZEB2, GPRC5B, PPARG, PPAR…	734	3252	20252	1.78172	1.41e-14	4.13e-16	3.6e-16
GOTERM_BP_FAT	GO:0001667~ameboidal-type cell migration	62	7.90816	2.06e-18	SEMA5A, COL18A1, SCARB1, NCKAP1, BMPR2, PTPRM, CXCL13, ARHGAP5, FGF1, AQP1, CDH5, GJA1, EDNRB, KDR, ENPP2, CYP1B1, GLUL, TNS3, TNS1, ANXA1, ITGA3, ISL1, DCN, RHOB, TGFBR3, ZEB2, LGALS12, RHOJ, ADAM9, PPARG, PLPP3, DOCK1, RIN2, S100A9, DDR2, KANK2, LAMA5, KANK1, SEMA3D, PDGFB, FSTL1, CYGB, SASH1, ARSB, ANGPT1, IQSEC1, ATP2B4, KLF4, AGT, VEGFA, BMP4, LRG1, PMP22, LCN2, FAT2, AMOTL2, EPPK1, CD248, T…	734	467	20252	3.66308	1.56e-14	4.45e-16	3.88e-16
GOTERM_BP_FAT	GO:0019752~carboxylic acid metabolic process	99	12.6276	3.3e-18	APP, ERRFI1, SLC27A1, ALDH1L1, ACSM3, ECI1, COMT, SLC4A4, CMAH, FADS3, MPC1, CYP1B1, MMUT, HADH, GLUL, PDK2, MCCC2, PHYH, DGAT2, DGAT1, GPT2, PGD, ACLY, CYP2D22, DDIT4, DPEP1, SUCLG2, SIK2, NUPR1, PTGES, INSIG1, SLC1A3, ABHD5, HACD2, ADIPOR2, ACACA, ADH1, PPARGC1A, ARSB, GSTM2, GSTM1, PDHA1, IDH1, ADHFE1, GFPT2, NR1D1, ACADSB, ACSF2, ALDH6A1, FASN, CYP2S1, ECHDC1, CRYL1, ACO1, PAM, ABCD2, DAGLA, …	734	1054	20252	2.59159	2.5e-14	6.94e-16	6.05e-16
GOTERM_BP_FAT	GO:0048584~positive regulation of response to stimulus	188	23.9796	1.27e-17	SEMA5A, APP, IGHV1-82, SLC46A2, DIXDC1, TRP63, PLAT, IRS3, FGF1, CXCL13, CLU, MYLK, FCNA, C4B, CDH5, GJA1, IGHG1, IL18RAP, C1S1, ADORA1, CHP2, KDR, GRB10, LEPR, CYP1B1, IGHV7-3, IGHV3-6, PDE8A, TNS3, TGM2, CMKLR1, UNC13B, PDGFRA, GUCY1A1, IGFBP5, IGFBP4, IGFBP3, IGHV1-15, ISL1, PRLR, MID2, AR, IGHG2B, FCGR3, TWSG1, IGHG2C, RAB34, SERPING1, ADAM9, TRIM16, NUPR1, PLPP3, ATF6, S100A9, OPTN, S100A8, …	734	2828	20252	1.83422	9.66e-14	2.61e-15	2.27e-15
GOTERM_BP_FAT	GO:0022610~biological adhesion	127	16.199	1.99e-16	SEMA5A, SCARB1, APP, SLC46A2, COL12A1, CLSTN1, FAM107A, CXCL13, ANTXR1, CDH5, DAG1, HMCN2, CCN5, KDR, ENPP2, CYP1B1, TGM2, PDGFRA, LIMCH1, HSPG2, TWSG1, BCAM, CCDC80, PARD3, SPARCL1, ADAM9, TLN2, PLPP3, RIN2, S100A9, S100A8, CFH, SDC4, PDGFB, ILDR2, NID1, ADAMTS12, FBLN2, KNG2, FBLN5, FLRT2, PODXL, APOD, IGFBP7, MPDZ, PLXNA4, FZD4, ZBTB16, CAV1, PARVA, PARVB, PTPRD, BMP4, ACER2, AFDN, DAB2, FAT1,…	734	1627	20252	2.15371	1.68e-12	3.96e-14	3.45e-14
GOTERM_BP_FAT	GO:0071495~cellular response to endogenous stimulus	121	15.4337	2.4e-16	APP, ERRFI1, SLC27A1, PID1, ZFYVE9, FAM107A, TRP63, CIB2, PLAT, IRS3, FGF1, CXCL13, TSKU, AQP1, CDH5, GJA1, CAPN2, KDR, GRB10, LEPR, CYP1B1, SOX6, PDE8A, TNS2, PDK2, TGM2, PDGFRA, RBFOX2, IGFBP5, ISL1, SCNN1G, AR, TWSG1, DDIT4, ADAM9, PGR, SIK2, NBL1, INSIG1, HTRA3, LTBP4, GATA6, HTRA1, PDGFB, SLC1A3, LTBP3, ADAMTS12, ADIPOR2, ACACA, FLRT2, PPARGC1A, ACE, CAV2, BCL11A, CAV1, RARRES2, CRIM1, NR1D1…	734	1520	20252	2.19641	1.68e-12	4.67e-14	4.07e-14
GOTERM_BP_FAT	GO:0010631~epithelial cell migration	49	6.25	3.32e-16	SEMA5A, COL18A1, SCARB1, BMPR2, PTPRM, CXCL13, ARHGAP5, FGF1, AQP1, CDH5, KDR, ENPP2, CYP1B1, GLUL, TNS3, ANXA1, ITGA3, DCN, RHOB, TGFBR3, ZEB2, LGALS12, RHOJ, ADAM9, PPARG, PLPP3, DOCK1, RIN2, S100A9, KANK2, KANK1, PDGFB, FSTL1, SASH1, ARSB, ANGPT1, IQSEC1, ATP2B4, KLF4, AGT, VEGFA, BMP4, LRG1, LCN2, FAT2, EPPK1, TEK, AMOTL1, FGFR1	734	334	20252	4.04782	2.53e-12	6.3e-14	5.48e-14
GOTERM_BP_FAT	GO:0044255~cellular lipid metabolic process	100	12.7551	3.41e-16	SCARB1, SLC27A1, ACSM3, ECI1, FADS3, CAPN2, ENPP2, CYP1B1, MMUT, HADH, PDK2, PDGFRA, PHYH, DGAT2, DGAT1, ABCA8A, ABCA8B, BSCL2, ACLY, CYP2D22, DPEP1, SIK1, PLPP3, PTGES, CSF1R, ABHD4, RETSAT, INSIG1, GATA6, PDGFB, ABHD5, PLA2G7, HACD2, ADIPOR2, ACACA, ADH1, AGMO, APOD, ST8SIA6, PPARGC1A, GPIHBP1, GSTM2, GSTM1, IDH1, CAV1, RARRES2, ACADSB, ESR1, ACSF2, ACER2, FASN, CYP2S1, ECHDC1, CRYL1, PAM, ABCD…	734	1142	20252	2.41605	2.53e-12	6.31e-14	5.5e-14
GOTERM_BP_FAT	GO:0090132~epithelium migration	49	6.25	4.27e-16	SEMA5A, COL18A1, SCARB1, BMPR2, PTPRM, CXCL13, ARHGAP5, FGF1, AQP1, CDH5, KDR, ENPP2, CYP1B1, GLUL, TNS3, ANXA1, ITGA3, DCN, RHOB, TGFBR3, ZEB2, LGALS12, RHOJ, ADAM9, PPARG, PLPP3, DOCK1, RIN2, S100A9, KANK2, KANK1, PDGFB, FSTL1, SASH1, ARSB, ANGPT1, IQSEC1, ATP2B4, KLF4, AGT, VEGFA, BMP4, LRG1, LCN2, FAT2, EPPK1, TEK, AMOTL1, FGFR1	734	337	20252	4.01179	3.37e-12	7.71e-14	6.72e-14
GOTERM_BP_FAT	GO:0023051~regulation of signaling	232	29.5918	4.45e-16	APP, ERRFI1, PID1, SLC46A2, ZFYVE9, DIXDC1, TSKU, CMAH, EPS8, PREX2, GJA1, KDR, DAG1, CYP1B1, GLUL, TNS3, TNS2, PDK2, CMKLR1, UNC13B, ISL1, DKK3, AR, TWSG1, DDIT4, SIK2, TRIM16, PLPP3, NBL1, ATF6, OPTN, MEG3, MAGED1, GATA6, PDGFB, LPAR1, ADAMTS12, APOD, PPARGC1A, ABCA1, ACE, FZD4, IQSEC1, NR1D1, MARCO, FERMT2, RIAN, HIP1, WFIKKN2, SLC7A10, CHRDL1, AACS, CX3CL1, SMPD3, RBPMS2, TIMP2, TIMP3, RSPO1,…	734	3895	20252	1.64343	3.37e-12	7.85e-14	6.84e-14
GOTERM_BP_FAT	GO:0007155~cell adhesion	125	15.9439	5.02e-16	SEMA5A, APP, SLC46A2, COL12A1, CLSTN1, FAM107A, CXCL13, ANTXR1, CDH5, DAG1, HMCN2, CCN5, KDR, ENPP2, CYP1B1, TGM2, PDGFRA, LIMCH1, HSPG2, TWSG1, BCAM, CCDC80, PARD3, SPARCL1, ADAM9, TLN2, PLPP3, RIN2, S100A9, S100A8, CFH, SDC4, PDGFB, ILDR2, NID1, ADAMTS12, FBLN2, KNG2, FBLN5, FLRT2, PODXL, APOD, IGFBP7, MPDZ, PLXNA4, FZD4, ZBTB16, CAV1, PARVA, PARVB, PTPRD, BMP4, ACER2, AFDN, DAB2, FAT1, FAT2, E…	734	1613	20252	2.1382	4.21e-12	8.65e-14	7.53e-14
GOTERM_BP_FAT	GO:0006631~fatty acid metabolic process	60	7.65306	6.01e-16	SLC27A1, ABCD2, DAGLA, ACSM3, ECI1, DBI, AACS, FADS3, CYP2B10, CYP1B1, MMUT, HADH, PDK2, PHYH, PTGIS, ANXA1, DGAT2, DGAT1, ELOVL3, ELOVL6, ACLY, CYP2D22, ACOX1, IVD, PCCB, DPEP1, PPARG, PPARA, MGLL, PTGES, ECHS1, TNXB, ACSS2, INSIG1, ACAA1B, ABHD5, HSD17B12, HACD2, ADIPOR2, CYGB, ACACA, UCP3, PPARGC1A, GSTM2, GSTM1, FMO1, FMO2, ACADSB, ACSF2, AGT, NUDT7, GPAM, CYP2S1, FASN, APOC1, ECHDC1, PNPLA3,…	734	494	20252	3.35117	4.21e-12	1.01e-13	8.83e-14
GOTERM_BP_FAT	GO:0010646~regulation of cell communication	230	29.3367	6.72e-16	APP, ERRFI1, PID1, SLC46A2, ZFYVE9, DIXDC1, TSKU, CMAH, EPS8, GJA1, KDR, DAG1, CYP1B1, GLUL, TNS3, TNS2, PDK2, CMKLR1, UNC13B, ISL1, DKK3, AR, TWSG1, DDIT4, SIK2, TRIM16, PLPP3, NBL1, ATF6, OPTN, MEG3, MAGED1, GATA6, PDGFB, LPAR1, ADAMTS12, APOD, PPARGC1A, ABCA1, ACE, FZD4, IQSEC1, NR1D1, MARCO, FERMT2, RIAN, HIP1, WFIKKN2, SLC7A10, CHRDL1, AACS, CX3CL1, SMPD3, RBPMS2, TIMP2, TIMP3, RSPO1, CGNL1,…	734	3863	20252	1.64276	5.05e-12	1.08e-13	9.45e-14
GOTERM_BP_FAT	GO:0009725~response to hormone	90	11.4796	6.82e-16	ERRFI1, SLC27A1, PID1, FAM107A, TRP63, PLAT, SLC2A4, IRS3, ADRA1A, AQP1, GJA1, EDNRB, ME1, GRB10, LEPR, DAG1, TIMP2, CYP1B1, TIMP3, HADH, TIMP4, TNS2, PDK2, PAQR8, ANXA1, RBFOX2, IGFBP5, ITGA3, ISL1, KLF15, TGFBR3, SCNN1G, AR, CAT, DDIT4, TXNIP, ADAM9, MMP19, PPARG, ANG, PGR, TRIM16, SIK2, PPARA, RHOQ, ENG, TRARG1, KANK2, KANK1, MAOB, INSIG1, GATA6, ATP1A3, LRP2, ADIPOR2, ACACA, SULT1A1, SERPINA3…	734	977	20252	2.54167	5.05e-12	1.08e-13	9.45e-14
GOTERM_BP_FAT	GO:0030198~extracellular matrix organization	48	6.12245	6.87e-16	SEMA5A, COL18A1, APP, PHLDB1, TNXB, COL14A1, LTBP4, HSD17B12, LTBP3, AEBP1, NID1, ADAMTS12, OLFML2A, FBLN2, ANTXR1, FBLN5, LOXL1, ADAMTSL1, SMPD3, ADAMTS5, ADAMTS2, FLRT2, ADAMTSL3, DAG1, CYP1B1, PDGFRA, SCARA3, LAMB2, CMA1, CAV2, APLP2, CAV1, LAMB1, SULF1, MMP8, HSPG2, KAZALD1, AGT, SULF2, CCDC80, WT1, PXDN, PMP22, MMP19, TGFBI, FMOD, DDR2, ENG	734	329	20252	4.02548	5.05e-12	1.08e-13	9.45e-14
GOTERM_BP_FAT	GO:0090130~tissue migration	49	6.25	8.6e-16	SEMA5A, COL18A1, SCARB1, BMPR2, PTPRM, CXCL13, ARHGAP5, FGF1, AQP1, CDH5, KDR, ENPP2, CYP1B1, GLUL, TNS3, ANXA1, ITGA3, DCN, RHOB, TGFBR3, ZEB2, LGALS12, RHOJ, ADAM9, PPARG, PLPP3, DOCK1, RIN2, S100A9, KANK2, KANK1, PDGFB, FSTL1, SASH1, ARSB, ANGPT1, IQSEC1, ATP2B4, KLF4, AGT, VEGFA, BMP4, LRG1, LCN2, FAT2, EPPK1, TEK, AMOTL1, FGFR1	734	343	20252	3.94161	6.74e-12	1.33e-13	1.16e-13
GOTERM_BP_FAT	GO:0043062~extracellular structure organization	48	6.12245	9.51e-16	SEMA5A, COL18A1, APP, PHLDB1, TNXB, COL14A1, LTBP4, HSD17B12, LTBP3, AEBP1, NID1, ADAMTS12, OLFML2A, FBLN2, ANTXR1, FBLN5, LOXL1, ADAMTSL1, SMPD3, ADAMTS5, ADAMTS2, FLRT2, ADAMTSL3, DAG1, CYP1B1, PDGFRA, SCARA3, LAMB2, CMA1, CAV2, APLP2, CAV1, LAMB1, SULF1, MMP8, HSPG2, KAZALD1, AGT, SULF2, CCDC80, WT1, PXDN, PMP22, MMP19, TGFBI, FMOD, DDR2, ENG	734	331	20252	4.00115	7.58e-12	1.44e-13	1.26e-13
GOTERM_BP_FAT	GO:0010562~positive regulation of phosphorus metabolic process	106	13.5204	1.16e-15	APP, SLC27A1, PID1, DIXDC1, FGF1, SLC4A4, CLU, CDH5, EDNRB, CCND2, CAPN2, ADORA1, DAG1, CHP2, KDR, ENPP2, GRB10, LEPR, PDE8A, PDGFRA, LIMCH1, IGFBP4, IGFBP3, ISL1, PRLR, AR, TWSG1, FNDC1, ADAM9, NUPR1, PLPP3, CSF1R, SDC4, MAGED1, C5AR1, LPAR1, PDGFB, ADIPOR2, GRK3, SNX9, IGFBP6, PPARGC1A, NIBAN1, ACE, RBPMS, FZD4, CAV2, CAV1, RARRES2, ESR1, BMP4, MARCO, DAB2, TMEM119, CSPG4, FERMT2, FGFR2, FBN1, …	734	1272	20252	2.29927	8.42e-12	1.69e-13	1.47e-13
GOTERM_BP_FAT	GO:0045937~positive regulation of phosphate metabolic process	106	13.5204	1.16e-15	APP, SLC27A1, PID1, DIXDC1, FGF1, SLC4A4, CLU, CDH5, EDNRB, CCND2, CAPN2, ADORA1, DAG1, CHP2, KDR, ENPP2, GRB10, LEPR, PDE8A, PDGFRA, LIMCH1, IGFBP4, IGFBP3, ISL1, PRLR, AR, TWSG1, FNDC1, ADAM9, NUPR1, PLPP3, CSF1R, SDC4, MAGED1, C5AR1, LPAR1, PDGFB, ADIPOR2, GRK3, SNX9, IGFBP6, PPARGC1A, NIBAN1, ACE, RBPMS, FZD4, CAV2, CAV1, RARRES2, ESR1, BMP4, MARCO, DAB2, TMEM119, CSPG4, FERMT2, FGFR2, FBN1, …	734	1272	20252	2.29927	8.42e-12	1.69e-13	1.47e-13
GOTERM_BP_FAT	GO:1901700~response to oxygen-containing compound	152	19.3878	2.03e-15	SCARB1, APP, ERRFI1, SLC27A1, PID1, CIB2, PLAT, IRS3, CXCL13, CLU, LOXL1, AQP1, LY6C1, EPS8, GJA1, IL18RAP, EDNRB, CAPN2, DAG1, GRB10, LEPR, CYP1B1, HADH, GLUL, PDE8A, TNS2, PDK2, TGM2, RGS7, UNC13B, PDGFRA, DGAT2, IGFBP5, OSR1, SCNN1G, AR, SLPI, RAB34, DDIT4, TXNIP, DPEP1, ADAM9, PGR, SIK2, TRIM16, S100A9, S100A8, CFH, MAOB, INSIG1, C5AR1, GATA6, LPAR1, PDGFB, SLC1A3, ILDR2, RASAL2, ADIPOR2, FBL…	734	2188	20252	1.91676	1.52e-11	2.9e-13	2.53e-13
GOTERM_BP_FAT	GO:0009887~animal organ morphogenesis	102	13.0102	2.36e-15	ERRFI1, NCKAP1, TRP63, FGF1, TSKU, AQP1, MYLK, GJA1, DAG1, KDR, SOX6, HOXA5, TGM2, PDGFRA, IGFBP5, OSR1, ISL1, HSPG2, AR, TWSG1, PGR, NBL1, CFH, MAGED1, INSIG1, GATA6, HTRA1, PDGFB, LTBP3, FLRT2, CAV1, PARVA, ESR1, PBX1, FOSL2, BMP4, AFDN, DAB2, FAT1, TMEM119, CPE, FAT4, PAM, FGFR2, FBN1, FGFR1, BMPR1A, CLIC5, BMPR2, FLT1, PTPRM, SNX10, TSPAN12, PKD2, TMEM100, SMPD3, ADAMTS5, RBPMS2, CD34, DSP, A…	734	1212	20252	2.32204	1.77e-11	3.31e-13	2.88e-13
GOTERM_BP_FAT	GO:0032101~regulation of response to external stimulus	89	11.352	3.26e-15	SEMA5A, APP, ABCD2, BMPR2, PROS1, PLAT, CXCL13, FGF1, CX3CL1, CDH5, THBD, GJA1, IGHG1, EDNRB, ALDH2, ADORA1, KDR, EMILIN2, CD34, NEO1, CMKLR1, UNC13B, PDGFRA, PTGIS, ANXA1, VWF, MTUS1, ISL1, RGMA, IGHG2B, GPRC5B, FCGR3, SLPI, RAB34, SERPING1, PPARG, PPARA, NBL1, S100A9, MGLL, OPTN, S100A8, PTGES, LTF, KANK2, CSF1R, CEBPA, CEBPB, LRP1, CFH, SEMA3D, PTGER3, FGL2, C5AR1, GATA6, HTRA1, LPAR1, PDGFB, …	734	985	20252	2.49302	2.44e-11	4.49e-13	3.91e-13
GOTERM_BP_FAT	GO:0033002~muscle cell proliferation	42	5.35714	1.38e-14	NOTCH3, BMPR2, FLT1, NPR1, NPR3, GATA6, PDGFB, FGF1, COMT, NDRG2, CX3CL1, SMPD3, RGS5, GJA1, RXRA, CCND2, NAMPT, RBPMS2, TIMP3, APOD, PPARGC1A, TGM2, IGFBP5, ANGPT1, CAV2, IGFBP3, CAV1, SULF1, KLF4, ESR1, AGT, VEGFA, TGFBR3, BMP4, MEIS1, OGN, PPARG, ANG, FGFR2, BMPR1A, DDR2, FGFR1	734	276	20252	4.19867	1.05e-10	1.88e-12	1.63e-12
GOTERM_BP_FAT	GO:0006793~phosphorus metabolic process	202	25.7653	3.43e-14	APP, ERRFI1, PID1, ACSM3, PANK1, DIXDC1, SLC4A4, CMAH, MYLK, EDNRB, NAMPT, KDR, DAG1, MMUT, TNS3, TNS2, PDK2, MCCC2, ENTPD1, LIMCH1, ISL1, AR, TWSG1, FNDC1, PARD3, DDIT4, SUCLG2, SIK1, SIK2, PLPP3, CFH, SDC4, MAGED1, PDE1A, GATA6, PDGFB, LPAR1, PLA2G7, SNX9, PPARGC1A, ACE, FZD4, ACADSB, MARCO, FASN, FERMT2, PTPRM, PYGL, PTH1R, VLDLR, CX3CL1, SMPD3, MT-ATP6, TIMP2, TIMP3, RSPO1, DLAT, MMD, ELOVL3,…	734	3355	20252	1.66123	2.6e-10	4.56e-12	3.97e-12
GOTERM_BP_FAT	GO:0051094~positive regulation of developmental process	128	16.3265	4.36e-14	SEMA5A, APP, PHLDB1, CLSTN1, DIXDC1, TRP63, FGF1, CLU, AQP1, CDH5, GJA1, CCND2, CAPN2, DAG1, KDR, ENPP2, CYP1B1, SOX6, HOXA5, TGM2, CMKLR1, PDGFRA, S100A1, IGFBP3, OSR1, ISL1, AR, PARD3, ADAM9, TRIM16, NBL1, RIN2, S100A9, MEG3, CSF1R, MAGED1, C5AR1, GATA6, LPAR1, PDGFB, LTBP3, NID1, FLRT2, TPPP, PPARGC1A, PLXNA4, ARSB, ACE, FZD4, BCL11A, ZBTB16, RARRES2, PTPRD, BMP4, ARHGAP32, AFDN, EHD2, DAB2, L…	734	1775	20252	1.98968	3.31e-10	5.65e-12	4.92e-12
GOTERM_BP_FAT	GO:0009967~positive regulation of signal transduction	129	16.4541	4.4e-14	SEMA5A, APP, SLC46A2, DIXDC1, TRP63, IRS3, FGF1, CLU, CDH5, ADORA1, CHP2, KDR, GRB10, LEPR, CYP1B1, PDE8A, TNS3, TGM2, UNC13B, PDGFRA, GUCY1A1, IGFBP5, IGFBP4, IGFBP3, ISL1, PRLR, MID2, AR, TWSG1, RAB34, ADAM9, TRIM16, NUPR1, ATF6, S100A9, S100A8, CSF1R, MAGED1, NPR1, C5AR1, GATA6, LPAR1, PDGFB, NID1, NACC2, IGFBP6, RBPMS, FZD4, CAV2, CAV1, ESR1, BMP4, MARCO, DAB2, CSPG4, IL7R, FERMT2, FGFR2, FGF…	734	1795	20252	1.98288	3.33e-10	5.65e-12	4.92e-12
GOTERM_BP_FAT	GO:1901342~regulation of vasculature development	49	6.25	4.94e-14	SEMA5A, FLT1, PTPRM, TSPAN12, FGF1, AQP1, TMEM100, CDH5, KDR, ENPP2, CYP1B1, EMILIN2, GLUL, CD34, HOXA5, PTGIS, ANXA1, S100A1, ISL1, DCN, RHOB, NGP, RHOJ, PPARG, RIN2, ENG, MEG3, C5AR1, GATA6, PDGFB, THBS2, FBLN5, CD59A, XDH, SASH1, CMA1, ATP2B4, VEGFD, SULF1, KLF4, AGT, HIPK2, VEGFA, TJP1, BMP4, LRG1, WT1, TCF4, TEK	734	381	20252	3.54848	3.75e-10	6.23e-12	5.43e-12
GOTERM_BP_FAT	GO:0007399~nervous system development	174	22.1939	5.01e-14	SEMA5A, APP, NCKAP1, ODAD4, CLSTN1, DIXDC1, TRP63, FRY, CLU, TSKU, AQP1, PREX2, NRBP2, GJA1, EDNRB, DAG1, KDR, ENPP2, LEPR, CYP1B1, SOX6, SCN1A, TGM2, RGS7, UNC13B, RBFOX2, UNC5A, APLP2, LIFR, ISL1, HSPG2, TWSG1, PARD3, SELENOP, DDIT4, PLPP3, NBL1, S100A9, S100A8, MEG3, CSF1R, NOTCH3, CFH, SDC4, SDC2, C5AR1, LPAR1, PDGFB, SLC1A3, NDRG2, FLRT2, APOD, TPPP, MPDZ, PLXNA4, ARSB, ACE, FZD4, IQSEC1, BC…	734	2745	20252	1.74896	3.8e-10	6.23e-12	5.43e-12
GOTERM_BP_FAT	GO:0001934~positive regulation of protein phosphorylation	92	11.7347	5.17e-14	APP, SLC27A1, BMPR2, FLT1, DOCK7, DIXDC1, VLDLR, PKD2, FGF1, ADRA1A, CLU, CX3CL1, CCND2, EDNRB, ADORA1, KDR, ENPP2, LEPR, DAG1, TIMP2, RSPO1, PDE8A, PDGFRA, LIMCH1, IGFBP4, MMD, IGFBP3, ITGA1, TNFRSF19, MMP8, ISL1, PRLR, RGMA, AR, TWSG1, GPRC5B, ZEB2, FNDC1, ADAM9, PPARG, ANG, PLPP3, DDR2, LTF, ENG, CSF1R, LRP1, SDC4, MAGED1, PTGER3, C5AR1, LPAR1, PDGFB, ADIPOR2, GRK3, CCL8, CCL6, SNX9, IGFBP6, X…	734	1087	20252	2.33523	3.92e-10	6.32e-12	5.51e-12
GOTERM_BP_FAT	GO:0042327~positive regulation of phosphorylation	96	12.2449	8.18e-14	APP, SLC27A1, BMPR2, FLT1, DOCK7, DIXDC1, VLDLR, PKD2, FGF1, SLC4A4, ADRA1A, CLU, CX3CL1, CCND2, EDNRB, ADORA1, KDR, ENPP2, GRB10, LEPR, DAG1, TIMP2, RSPO1, PDE8A, PDGFRA, LIMCH1, IGFBP4, MMD, IGFBP3, ITGA1, TNFRSF19, MMP8, ISL1, PRLR, RGMA, AR, TWSG1, GPRC5B, ZEB2, FNDC1, ADAM9, PPARG, ANG, NUPR1, PLPP3, DDR2, LTF, ENG, CSF1R, LRP1, SDC4, MAGED1, PTGER3, C5AR1, LPAR1, PDGFB, ADIPOR2, GRK3, CCL8,…	734	1169	20252	2.26584	6.2e-10	9.84e-12	8.57e-12
GOTERM_BP_FAT	GO:0051272~positive regulation of cellular component movement	67	8.54592	1.28e-13	SEMA5A, COL18A1, APP, PLVAP, BMPR2, FLT1, DOCK7, FAM107A, CXCL13, ARHGAP5, FGF1, SYNE2, CX3CL1, AQP1, MYLK, CDH5, KDR, ENPP2, CYP1B1, CMKLR1, PDGFRA, ANXA1, IGFBP5, ITGA3, RHOB, ZEB2, RHOJ, ADAM9, PGR, ALDOA, PLPP3, DOCK1, RIN2, DDR2, CSF1R, LRP1, SEMA3D, PTGER3, C5AR1, LPAR1, PDGFB, PLA2G7, PODXL, SASH1, ANGPT1, CAVIN1, FZD4, IQSEC1, CAV1, RARRES2, LAMB1, VEGFD, LYVE1, AGT, VEGFA, TJP1, BMP4, AR…	734	668	20252	2.76739	9.71e-10	1.52e-11	1.32e-11
GOTERM_BP_FAT	GO:0051241~negative regulation of multicellular organismal process	113	14.4133	1.4e-13	SEMA5A, APP, ERRFI1, PROS1, WWC2, DIXDC1, TRP63, PLAT, COMT, CXCL13, TSKU, GJA1, EDNRB, CCND2, ADORA1, SOX6, HOXA5, CMKLR1, PDGFRA, GUCY1A1, IGFBP5, OSR1, ISL1, TWSG1, SERPING1, MEG3, LRPAP1, CSF1R, NOTCH3, GATA6, LPAR1, PDGFB, LTBP3, NDRG2, ADAMTS12, KNG2, FBLN5, APOD, ACE, MUC16, BCL11A, ZBTB16, CAV1, CRIM1, PRG4, PBX1, BMP4, DAB2, TMEM119, CPE, TCF4, CSPG4, FBN1, FGFR1, BMPR1A, ABCD2, BMPR2, F…	734	1504	20252	2.07302	1.06e-09	1.63e-11	1.42e-11
GOTERM_BP_FAT	GO:0030335~positive regulation of cell migration	64	8.16327	1.46e-13	SEMA5A, COL18A1, APP, PLVAP, BMPR2, FLT1, DOCK7, FAM107A, CXCL13, ARHGAP5, FGF1, SYNE2, CX3CL1, AQP1, MYLK, CDH5, KDR, ENPP2, CYP1B1, CMKLR1, PDGFRA, ANXA1, IGFBP5, ITGA3, RHOB, RHOJ, ADAM9, PGR, ALDOA, PLPP3, DOCK1, RIN2, DDR2, CSF1R, LRP1, SEMA3D, PTGER3, C5AR1, LPAR1, PDGFB, PLA2G7, PODXL, SASH1, ANGPT1, FZD4, IQSEC1, CAV1, RARRES2, LAMB1, VEGFD, LYVE1, AGT, VEGFA, TJP1, BMP4, ARHGAP32, DAB2, …	734	621	20252	2.84355	1.11e-09	1.68e-11	1.46e-11
GOTERM_BP_FAT	GO:0048729~tissue morphogenesis	70	8.92857	2.89e-13	SEMA5A, NCKAP1, BMPR2, FLT1, TRP63, PKD2, FGF1, MYLK, TMEM100, ADAMTS5, GJA1, KDR, DAG1, HOXA5, TGM2, DSP, PDGFRA, IGFBP5, ITGA3, OSR1, ISL1, RHOB, RGMA, TGFBR3, ENAH, ALDH1A3, SCNN1G, AR, TWSG1, ZEB2, PARD3, ALDH1A1, PGR, SHANK3, ENG, MEG3, LAMA5, SDC4, MAGED1, PDGFB, TULP3, LRP2, ADAMTS12, RXRA, PODXL, ANGPT1, RYK, SULF1, KLF4, ESR1, PBX1, AGT, ARHGAP24, VEGFA, BMP4, DAB2, LRG1, WT1, DLC1, MGP,…	734	730	20252	2.64574	2.19e-09	3.27e-11	2.85e-11
GOTERM_BP_FAT	GO:2000147~positive regulation of cell motility	65	8.29082	3.33e-13	SEMA5A, COL18A1, APP, PLVAP, BMPR2, FLT1, DOCK7, FAM107A, CXCL13, ARHGAP5, FGF1, SYNE2, CX3CL1, AQP1, MYLK, CDH5, KDR, ENPP2, CYP1B1, CMKLR1, PDGFRA, ANXA1, IGFBP5, ITGA3, RHOB, RHOJ, ADAM9, PGR, ALDOA, PLPP3, DOCK1, RIN2, DDR2, CSF1R, LRP1, SEMA3D, PTGER3, C5AR1, LPAR1, PDGFB, PLA2G7, PODXL, SASH1, ANGPT1, CAVIN1, FZD4, IQSEC1, CAV1, RARRES2, LAMB1, VEGFD, LYVE1, AGT, VEGFA, TJP1, BMP4, ARHGAP32…	734	649	20252	2.76338	2.53e-09	3.71e-11	3.23e-11
GOTERM_BP_FAT	GO:0048660~regulation of smooth muscle cell proliferation	34	4.33673	3.58e-13	NOTCH3, BMPR2, FLT1, NPR1, PDE1A, NPR3, PDGFB, COMT, NDRG2, CX3CL1, SMPD3, RGS5, GJA1, NAMPT, RBPMS2, TIMP3, APOD, PPARGC1A, TGM2, IGFBP5, IGFBP3, CAV1, SULF1, KLF4, ESR1, AGT, VEGFA, BMP4, OGN, PPARG, ANG, FGFR2, BMPR1A, DDR2	734	202	20252	4.64408	2.71e-09	3.93e-11	3.42e-11
GOTERM_BP_FAT	GO:0008285~negative regulation of cell proliferation	74	9.43878	3.96e-13	APP, RIAN, BMPR2, FLT1, PTPRM, PTH1R, COMT, CDH5, RGS5, GJA1, CCN5, ADORA1, TIMP2, CYP1B1, TIMP3, TNS2, IGFBP5, TSC22D1, IGFBP3, ITGA1, ISL1, HSPG2, TGFBR3, AR, TWSG1, ASPH, PPARG, ANG, NUPR1, OPTN, PTGES, ENG, KANK2, MEG3, CSF1R, CEBPA, CEBPB, SDC4, MAGED1, NPR1, NPR3, GATA6, NDRG2, RXRA, CLMN, NACC2, APOD, SLIT3, XDH, PPARGC1A, BCHE, MUC16, CAV2, ZBTB16, CAV1, PODN, SULF1, KLF4, ESR1, AGT, BMP4…	734	803	20252	2.54266	3e-09	4.29e-11	3.74e-11
GOTERM_BP_FAT	GO:0031589~cell-substrate adhesion	48	6.12245	4.31e-13	LAMA5, SNED1, KANK1, TNXB, LRP1, ITGB5, SDC4, PDGFB, FAM107A, HSD17B12, NID1, ADAMTS12, FBLN2, ANTXR1, DAG1, KDR, ENPP2, APOD, CD34, ANGPT1, VWF, LIMCH1, LAMB2, ITGA3, FZD4, ITGA1, LAMB1, PARVA, PARVB, SORBS1, SORBS3, AGT, VEGFA, ACER2, DAB2, BCAM, CCDC80, ITGAD, AXL, DLC1, FAT2, ITGA7, ADAM9, TEK, DOCK1, RIN2, FERMT2, LIMS2	734	389	20252	3.40458	3.27e-09	4.6e-11	4.01e-11
GOTERM_BP_FAT	GO:0000902~cell morphogenesis	95	12.1173	4.67e-13	SEMA5A, COL18A1, CLIC5, APP, NCKAP1, BMPR2, DOCK7, DIXDC1, PTPRM, VLDLR, FRY, ANTXR1, CLU, TSKU, EPS8, PREX2, CDH5, GJA1, DACT2, KDR, ENPP2, DAG1, SOX6, NEO1, ANXA1, RBFOX2, UNC5A, APLP2, ITGA1, LIFR, ISL1, RHOB, RGMA, ENAH, AR, ZEB2, PARD3, RHOJ, ITGA7, CDC42EP1, RHOU, ALDOA, DOCK1, NBL1, SHANK3, MGLL, RHOQ, MEG3, LAMA5, CSF1R, NOTCH3, KANK1, NFIX, LAMA2, LRP1, SEMA3D, SDC2, LPAR1, SLC1A3, LRP2,…	734	1185	20252	2.21196	3.54e-09	4.91e-11	4.28e-11
GOTERM_BP_FAT	GO:0040017~positive regulation of locomotion	66	8.41837	4.88e-13	SEMA5A, COL18A1, APP, PLVAP, BMPR2, FLT1, DOCK7, FAM107A, CXCL13, ARHGAP5, FGF1, SYNE2, CX3CL1, AQP1, MYLK, CDH5, KDR, ENPP2, CYP1B1, CMKLR1, PDGFRA, ANXA1, IGFBP5, ITGA3, RHOB, RHOJ, ADAM9, PGR, ALDOA, PLPP3, DOCK1, RIN2, DDR2, CSF1R, LRP1, SEMA3D, PTGER3, C5AR1, LPAR1, PDGFB, PLA2G7, PODXL, SASH1, ANGPT1, CAVIN1, FZD4, IQSEC1, CAV1, RARRES2, LAMB1, VEGFD, LYVE1, AGT, VEGFA, TJP1, BMP4, ARHGAP32…	734	671	20252	2.7139	3.7e-09	5.04e-11	4.39e-11
GOTERM_BP_FAT	GO:0050673~epithelial cell proliferation	57	7.27041	4.92e-13	SEMA5A, COL18A1, SCARB1, ERRFI1, RIAN, BMPR2, FLT1, BNC1, TRP63, PTPRM, FGF1, GJA1, CCND2, KDR, GLUL, CD34, HOXA5, IGFBP5, IGFBP4, IGFBP3, OSR1, ISL1, HSPG2, TGFBR3, AR, ZEB2, PPARG, ANG, NUPR1, ENG, CEBPB, MAGED1, C5AR1, HTRA1, PDGFB, XDH, MUC16, CAV2, CAV1, VEGFD, NR1D1, SULF1, ESR1, VEGFA, SULF2, BMP4, DAB2, LRG1, NFIB, KLF9, EPPK1, TEK, LIMS2, FGFR2, LGR4, BMPR1A, FGFR1	734	526	20252	2.98993	3.73e-09	5.04e-11	4.39e-11
GOTERM_BP_FAT	GO:0032989~cellular component morphogenesis	102	13.0102	5.63e-13	SEMA5A, APP, NCKAP1, PHLDB1, PID1, DIXDC1, FRY, ANTXR1, CLU, TSKU, EPS8, PREX2, CDH5, GJA1, DAG1, KDR, ENPP2, SOX6, PDGFRA, RBFOX2, UNC5A, APLP2, LIFR, ISL1, AR, PARD3, NBL1, MEG3, CSF1R, NOTCH3, SDC2, LPAR1, SLC1A3, FLRT2, TPPP, PLXNA4, FZD4, BCL11A, PARVA, PARVB, FOSL2, PTPRD, ARHGAP32, AFDN, DAB2, FAT1, IL7R, FERMT2, FGFR2, COL18A1, CLIC5, BMPR2, DOCK7, PTPRM, VLDLR, DACT2, PGM5, NEO1, ANXA1, …	734	1322	20252	2.12883	4.27e-09	5.69e-11	4.96e-11
GOTERM_BP_FAT	GO:0007169~transmembrane receptor protein tyrosine kinase signaling pathway	62	7.90816	9e-13	ERRFI1, APP, FLT1, PID1, HIP1, PLAT, SLC2A4, IRS3, FGF1, SMPD3, ADORA1, KDR, GRB10, TNS2, PDK2, PDGFRA, IGFBP5, IGFBP4, IGFBP3, APLP2, ITGA1, PRLR, DCN, AR, DDIT4, TXNIP, SIK2, RHOQ, DDR2, MEG3, CSF1R, KANK1, TNXB, LRP1, PDGFB, ADAMTS12, CD59A, FLRT2, APOD, XDH, ANGPT1, SORT1, RYK, CAV2, RARRES2, VEGFD, SORBS1, SULF1, ESR1, SORL1, AGT, VEGFA, SULF2, BMP4, AXL, NEDD4, CSPG4, FAT4, TEK, MYORG, FGFR…	734	614	20252	2.78609	6.83e-09	8.98e-11	7.82e-11
GOTERM_BP_FAT	GO:0022008~neurogenesis	137	17.4745	9.36e-13	SEMA5A, APP, NCKAP1, DIXDC1, FRY, CLU, TSKU, PREX2, NRBP2, GJA1, EDNRB, DAG1, KDR, ENPP2, LEPR, SOX6, TGM2, RBFOX2, UNC5A, APLP2, LIFR, ISL1, HSPG2, PARD3, DDIT4, PLPP3, NBL1, S100A9, S100A8, MEG3, CSF1R, NOTCH3, CFH, SDC4, SDC2, C5AR1, LPAR1, PDGFB, SLC1A3, FLRT2, APOD, TPPP, MPDZ, PLXNA4, ARSB, ACE, FZD4, IQSEC1, BCL11A, CAV1, PBX1, PTPRD, BMP4, ARHGAP32, AFDN, PTPRB, DAB2, BHLHE40, FAT1, TCF4,…	734	2039	20252	1.85385	7.1e-09	9.22e-11	8.03e-11
GOTERM_BP_FAT	GO:0030510~regulation of BMP signaling pathway	25	3.18878	9.87e-13	BMPR2, HTRA3, GATA6, HTRA1, LRP2, FSTL1, CHRDL1, CDH5, KDR, RBPMS2, NEO1, ITGA3, CAV1, CRIM1, SULF1, SORL1, RGMA, HIPK2, TGFBR3, BMP4, TWSG1, PPARG, NBL1, FBN1, ENG	734	110	20252	6.27075	7.48e-09	9.59e-11	8.35e-11
GOTERM_BP_FAT	GO:0050678~regulation of epithelial cell proliferation	52	6.63265	1.11e-12	SEMA5A, COL18A1, ERRFI1, RIAN, BMPR2, FLT1, BNC1, TRP63, PTPRM, FGF1, GJA1, CCND2, EDNRB, KDR, GLUL, HOXA5, OSR1, ISL1, HSPG2, TGFBR3, AR, PPARG, ANG, PGR, NUPR1, ENG, LAMA5, MAGED1, C5AR1, HTRA1, PDGFB, XDH, MUC16, CAV2, CAV1, VEGFD, NR1D1, SULF1, ESR1, VEGFA, SULF2, BMP4, DAB2, LRG1, NFIB, KLF9, EPPK1, TEK, LIMS2, FGFR2, BMPR1A, FGFR1	734	459	20252	3.12581	8.43e-09	1.07e-10	9.3e-11
GOTERM_BP_FAT	GO:0060429~epithelium development	108	13.7755	1.26e-12	SEMA5A, ERRFI1, NCKAP1, TRP63, FGF1, AQP1, CDH5, GJA1, EDNRB, DAG1, KDR, HOXA5, TGM2, PDGFRA, IGFBP5, OSR1, PRLR, SCNN1G, AR, MAF, PARD3, TXNIP, ADAM9, PGR, TRIM16, MEG3, CSF1R, CFH, SDC4, MAGED1, EPAS1, GATA6, PDGFB, ADAMTS12, PPL, PODXL, PLXNA4, FZD4, CAV1, ESR1, PBX1, ARHGAP24, FOSL2, BMP4, AFDN, DAB2, FASN, FAT1, LCN2, FAT4, FERMT2, NFE2L1, FGFR2, FGFR1, BMPR1A, COL18A1, CLIC5, BMPR2, FLT1, D…	734	1457	20252	2.0452	9.56e-09	1.2e-10	1.04e-10
GOTERM_BP_FAT	GO:0048878~chemical homeostasis	107	13.648	1.4e-12	SCARB1, APP, ERRFI1, STEAP4, CLSTN1, TRP63, CIB2, COMT, CXCL13, SLC4A4, TSKU, AQP1, CDH5, GJA1, EDNRB, ADORA1, CHP2, KDR, LEPR, PDK2, TGM2, KCNH1, CMKLR1, UNC13B, PDGFRA, DGAT2, RBFOX2, DGAT1, IGFBP5, SCARA5, APLP2, SCNN1G, RAB34, ABHD4, EPAS1, INSIG1, C5AR1, LPAR1, SLC1A3, ABHD5, KNG2, ADIPOR2, ACACA, C7, GPIHBP1, ABCA1, ACE, CAV2, CAV1, NR1D1, MT1, CP, ESR1, FOSL2, BMP4, FXYD1, LCN2, ACO1, NFE2…	734	1440	20252	2.05019	1.06e-08	1.31e-10	1.14e-10
GOTERM_BP_FAT	GO:0051174~regulation of phosphorus metabolic process	130	16.5816	1.54e-12	SCARB1, APP, ERRFI1, SLC27A1, PID1, DIXDC1, FGF1, SLC4A4, CLU, CDH5, EDNRB, CCND2, DEPTOR, ADORA1, CAPN2, DAG1, CHP2, KDR, ENPP2, GRB10, LEPR, PDE8A, PDK2, PDGFRA, ENTPD1, LIMCH1, IGFBP4, APLP2, IGFBP3, ISL1, PRLR, BSCL2, AR, TWSG1, FNDC1, PARD3, DDIT4, ADAM9, SIK2, NUPR1, PLPP3, CSF1R, SDC4, MAGED1, C5AR1, NPR3, LPAR1, PDGFB, NDRG2, ADIPOR2, GRK3, SNX9, IGFBP6, PPARGC1A, NIBAN1, ACE, RBPMS, FZD4…	734	1906	20252	1.88188	1.17e-08	1.43e-10	1.24e-10
GOTERM_BP_FAT	GO:0048659~smooth muscle cell proliferation	33	4.20918	1.68e-12	NOTCH3, BMPR2, FLT1, NPR1, NPR3, PDGFB, COMT, NDRG2, CX3CL1, SMPD3, RGS5, GJA1, NAMPT, RBPMS2, TIMP3, APOD, PPARGC1A, TGM2, IGFBP5, IGFBP3, CAV1, SULF1, KLF4, ESR1, AGT, VEGFA, BMP4, OGN, PPARG, ANG, FGFR2, BMPR1A, DDR2	734	201	20252	4.52991	1.28e-08	1.54e-10	1.34e-10
GOTERM_BP_FAT	GO:0030029~actin filament-based process	76	9.69388	1.83e-12	SEMA5A, NCKAP1, HIP1, ITGB5, FAM107A, DIXDC1, ANTXR1, SYNE2, CX3CL1, AQP1, EPS8, ADORA1, PLS3, PGM5, ARFGEF3, CGNL1, SCN1A, DSP, PDGFRA, ANXA1, ARHGEF15, LIMCH1, ARHGEF17, ABCC9, SPTB, RHOB, ENAH, ZEB2, PARD3, RHOJ, CDC42EP1, RHOU, ANG, DOCK1, S100A9, SHANK3, RHOQ, KANK2, CSF1R, KANK1, TNXB, LRP1, SDC4, PTGER3, LPAR1, PDGFB, ABLIM3, CALD1, EPB41L1, SNX9, FLNC, RHPN2, FARP1, GSN, KCNJ8, IQSEC1, CA…	734	864	20252	2.42701	1.39e-08	1.65e-10	1.44e-10
GOTERM_BP_FAT	GO:0051240~positive regulation of multicellular organismal process	144	18.3673	1.92e-12	SEMA5A, APP, PHLDB1, SLC27A1, CLSTN1, DIXDC1, TRP63, PLAT, FGF1, CLU, TSKU, AQP1, FCNA, CDH5, GJA1, EDNRB, CCND2, DAG1, KDR, ENPP2, CYP1B1, SOX6, HOXA5, TGM2, PDGFRA, RBFOX2, S100A1, OSR1, ISL1, AR, FCGR3, PARD3, ADAM9, TRIM16, PLPP3, NBL1, RIN2, S100A9, OPTN, MEG3, CSF1R, MAGED1, C5AR1, GATA6, LPAR1, PDGFB, LTBP3, KLRK1, FLRT2, TPPP, PLXNA4, ARSB, GPIHBP1, ABCA1, ACE, FZD4, IQSEC1, BCL11A, ZBTB1…	734	2207	20252	1.80025	1.45e-08	1.71e-10	1.49e-10
GOTERM_BP_FAT	GO:0035295~tube development	71	9.05612	2.16e-12	SEMA5A, ERRFI1, NCKAP1, BMPR2, FLT1, ODAD4, TRP63, PKD2, FGF1, AQP1, SMPD3, GJA1, ADAMTS2, EDNRB, DACT2, KDR, RBPMS2, DAG1, TNS3, HOXA5, TGM2, PDGFRA, IGFBP5, MME, ITGA3, OSR1, RHOB, RGMA, ENAH, AR, ZEB2, CAT, PGR, SHANK3, ENG, MEG3, LAMA5, CEBPA, SDC4, MAGED1, EPAS1, GATA6, TULP3, LRP2, LTBP3, CLMP, PODXL, PLXNA4, ACE, ANGPT1, RARRES2, ESR1, PBX1, AGT, HIPK2, VEGFA, FOSL2, BMP4, NFIA, WT1, NFIB,…	734	779	20252	2.51474	1.64e-08	1.9e-10	1.66e-10
GOTERM_BP_FAT	GO:0010632~regulation of epithelial cell migration	37	4.71939	2.4e-12	SEMA5A, COL18A1, BMPR2, PDGFB, PTPRM, ARHGAP5, FGF1, CXCL13, AQP1, KDR, ENPP2, GLUL, SASH1, ARSB, ANXA1, ANGPT1, ITGA3, IQSEC1, ATP2B4, KLF4, AGT, DCN, VEGFA, RHOB, TGFBR3, BMP4, RHOJ, LCN2, ADAM9, PPARG, EPPK1, AMOTL1, TEK, PLPP3, DOCK1, RIN2, FGFR1	734	254	20252	4.0192	1.82e-08	2.09e-10	1.82e-10
GOTERM_BP_FAT	GO:0010647~positive regulation of cell communication	142	18.1122	2.55e-12	SEMA5A, APP, SLC46A2, CLSTN1, FAM107A, DIXDC1, TRP63, IRS3, FGF1, CLU, CDH5, GJA1, RIMS4, ADORA1, CHP2, KDR, GRB10, LEPR, CYP1B1, GLUL, PDE8A, TNS3, TGM2, UNC13B, PDGFRA, GUCY1A1, IGFBP5, IGFBP4, IGFBP3, ISL1, PRLR, MID2, AR, TWSG1, RAB34, ADAM9, TRIM16, NUPR1, ATF6, S100A9, S100A8, CSF1R, MAGED1, NPR1, C5AR1, GATA6, LPAR1, PDGFB, SLC1A3, NID1, NACC2, IGFBP6, RBPMS, FZD4, CAV2, CAV1, ESR1, BMP4, …	734	2172	20252	1.80385	1.93e-08	2.19e-10	1.91e-10
GOTERM_BP_FAT	GO:0019220~regulation of phosphate metabolic process	129	16.4541	2.7e-12	SCARB1, APP, ERRFI1, SLC27A1, PID1, DIXDC1, FGF1, SLC4A4, CLU, CDH5, EDNRB, CCND2, DEPTOR, ADORA1, CAPN2, DAG1, CHP2, KDR, ENPP2, GRB10, LEPR, PDE8A, PDGFRA, ENTPD1, LIMCH1, IGFBP4, APLP2, IGFBP3, ISL1, PRLR, BSCL2, AR, TWSG1, FNDC1, PARD3, DDIT4, ADAM9, SIK2, NUPR1, PLPP3, CSF1R, SDC4, MAGED1, C5AR1, NPR3, LPAR1, PDGFB, NDRG2, ADIPOR2, GRK3, SNX9, IGFBP6, PPARGC1A, NIBAN1, ACE, RBPMS, FZD4, CAV2…	734	1901	20252	1.87232	2.05e-08	2.29e-10	1.99e-10
GOTERM_BP_FAT	GO:0045595~regulation of cell differentiation	146	18.6224	2.71e-12	SEMA5A, APP, ERRFI1, PHLDB1, SLC46A2, DIXDC1, TRP63, CLU, TSKU, CDH5, GJA1, EDNRB, CCND2, CAPN2, DAG1, KDR, ENPP2, SOX6, HOXA5, TGM2, CMKLR1, PDGFRA, RBFOX2, IGFBP5, IGFBP3, OSR1, ISL1, PRLR, AR, TWSG1, MAF, LGALS12, SIK1, TRIM16, NBL1, RIN2, S100A9, MEG3, CSF1R, NOTCH3, INSIG1, SDC2, GATA6, LPAR1, PDGFB, LTBP3, NID1, ADAMTS12, FLRT2, PLXNA4, ARSB, ACE, FZD4, BCL11A, ZBTB16, CAV1, RARRES2, CRIM1,…	734	2260	20252	1.78245	2.06e-08	2.29e-10	1.99e-10
GOTERM_BP_FAT	GO:0007178~transmembrane receptor protein serine/threonine kinase signaling pathway	49	6.25	2.9e-12	BMPR2, ITGB5, ZFYVE9, WFIKKN2, CHRDL1, TSKU, TMEM100, SMPD3, CDH5, DACT2, KDR, RBPMS2, NEO1, ITGA3, RGMA, TGFBR3, TWSG1, ZEB2, ADAM9, PPARG, PPARA, NBL1, ENG, MEG3, LRP1, HTRA3, GATA6, HTRA1, LTBP4, AKAP7, LRP2, LTBP3, FSTL1, GDF10, RBPMS, CAV2, CAV1, CRIM1, SULF1, SORL1, HIPK2, BMP4, DAB2, LRG1, NFIA, MEGF8, FERMT2, BMPR1A, FBN1	734	425	20252	3.18111	2.2e-08	2.42e-10	2.11e-10
GOTERM_BP_FAT	GO:0023056~positive regulation of signaling	142	18.1122	3.42e-12	SEMA5A, APP, SLC46A2, CLSTN1, FAM107A, DIXDC1, TRP63, IRS3, FGF1, CLU, CDH5, GJA1, RIMS4, ADORA1, CHP2, KDR, GRB10, LEPR, CYP1B1, GLUL, PDE8A, TNS3, TGM2, UNC13B, PDGFRA, GUCY1A1, IGFBP5, IGFBP4, IGFBP3, ISL1, PRLR, MID2, AR, TWSG1, RAB34, ADAM9, TRIM16, NUPR1, ATF6, S100A9, S100A8, CSF1R, MAGED1, NPR1, C5AR1, GATA6, LPAR1, PDGFB, SLC1A3, NID1, NACC2, IGFBP6, RBPMS, FZD4, CAV2, CAV1, ESR1, BMP4, …	734	2181	20252	1.79641	2.59e-08	2.82e-10	2.45e-10
GOTERM_BP_FAT	GO:0042060~wound healing	53	6.7602	4.23e-12	BNC1, CPQ, PROS1, PLAT, FGF1, PEAR1, TSKU, CX3CL1, AQP1, MYLK, THBD, GJA1, KDR, DAG1, EMILIN2, ANXA8, CD34, DSP, PDGFRA, ENTPD1, ANXA1, VWF, SCNN1G, PARD3, SERPING1, PPARG, PPARA, PLPP3, S100A9, DDR2, ENG, KANK1, NFIX, CFH, AHNAK, SDC4, PTGER3, PDGFB, PPL, KNG2, ADIPOR2, APOD, IL33, MUC16, CAV1, ARHGAP24, VEGFA, LRG1, AXL, EPPK1, LGR6, FERMT2, FGFR2	734	491	20252	2.97828	3.21e-08	3.44e-10	3e-10
GOTERM_BP_FAT	GO:0035556~intracellular signal transduction	170	21.6837	4.27e-12	SEMA5A, APP, ERRFI1, NCKAP1, PLVAP, SLC46A2, WWC2, DIXDC1, TRP63, IRS3, FGF1, CLU, AQP1, EPS8, PREX2, NRBP2, EDNRB, DEPTOR, ADORA1, DAG1, CHP2, KDR, GRB10, LEPR, CYP1B1, PDE8A, TNS3, TNS2, PDK2, TGM2, KCNH1, PHLDA3, CMKLR1, TNS1, RGS7, UNC13B, PDGFRA, GUCY1A1, IGFBP5, IGFBP4, IGFBP3, ISL1, PRLR, MID2, AR, LGALS12, DDIT4, ADAM9, SIK1, SIK2, NUPR1, S100A9, OPTN, S100A8, CSF1R, MAGED1, NPR1, C5AR1, …	734	2798	20252	1.67638	3.24e-08	3.44e-10	3e-10
GOTERM_BP_FAT	GO:0042592~homeostatic process	143	18.2398	4.71e-12	SCARB1, APP, ERRFI1, SLC27A1, STEAP4, SLC46A2, RAB3D, CLSTN1, TRP63, CIB2, COMT, CXCL13, SLC4A4, TSKU, AQP1, CDH5, GJA1, EDNRB, ADORA1, CHP2, KDR, LEPR, SOX6, TNS3, HOXA5, TNS2, PDK2, TGM2, KCNH1, CMKLR1, UNC13B, CADPS2, PDGFRA, DGAT2, RBFOX2, DGAT1, IGFBP5, SCARA5, APLP2, SCNN1G, RAB34, PTGES, CSF1R, ABHD4, CFH, EPAS1, INSIG1, C5AR1, LPAR1, SLC1A3, ILDR2, LTBP3, ABHD5, KNG2, ADIPOR2, ACACA, C7, …	734	2212	20252	1.7837	3.57e-08	3.76e-10	3.27e-10
GOTERM_BP_FAT	GO:0006897~endocytosis	78	9.94898	4.9e-12	SCARB1, APP, IGHV1-82, HIP1, PROS1, SNX10, VLDLR, PEAR1, CLU, IGHG1, MRC1, IGHV5-9, LEPR, IGHV9-4, RSPO1, IGHV7-3, IGHV3-6, IGHV9-3, IGHV9-2, TGM2, ANXA1, SCARA5, IGHV1-55, IGHV5-17, IGHV1-15, HSPG2, DNM1, IGHG2B, IGHV11-2, FCGR3, IGHG2C, IGHA, PARD3, RAB34, RHOJ, PPARG, RHOU, TLN2, DOCK1, RIN2, RHOQ, COLEC12, IGHV8-12, LRPAP1, NFIX, LRP1, IGHV2-2, PTGER3, LRP2, GRK3, SNX9, ATP9A, ABCA1, IGHV1-62…	734	918	20252	2.34436	3.72e-08	3.87e-10	3.37e-10
GOTERM_BP_FAT	GO:0045765~regulation of angiogenesis	43	5.48469	6.09e-12	SEMA5A, MEG3, FLT1, C5AR1, GATA6, PTPRM, THBS2, TSPAN12, FGF1, FBLN5, AQP1, CDH5, CD59A, KDR, ENPP2, CYP1B1, EMILIN2, CD34, GLUL, SASH1, HOXA5, PTGIS, ANXA1, CMA1, S100A1, ATP2B4, VEGFD, SULF1, KLF4, ISL1, AGT, DCN, VEGFA, RHOB, HIPK2, TJP1, LRG1, NGP, RHOJ, PPARG, TCF4, TEK, ENG	734	345	20252	3.43891	4.62e-08	4.76e-10	4.14e-10
GOTERM_BP_FAT	GO:0002009~morphogenesis of an epithelium	60	7.65306	6.18e-12	SEMA5A, NCKAP1, FLT1, TRP63, PKD2, FGF1, GJA1, KDR, DAG1, HOXA5, TGM2, PDGFRA, IGFBP5, OSR1, RHOB, RGMA, ENAH, ALDH1A3, SCNN1G, AR, ZEB2, PARD3, ALDH1A1, PGR, SHANK3, ENG, MEG3, LAMA5, SDC4, MAGED1, PDGFB, TULP3, LRP2, ADAMTS12, RXRA, PODXL, ANGPT1, RYK, SULF1, KLF4, ESR1, PBX1, AGT, ARHGAP24, VEGFA, BMP4, DAB2, LRG1, WT1, DLC1, MGP, FAT1, LCN2, FAT4, TEK, MEGF8, FERMT2, FGFR2, LGR4, FGFR1	734	609	20252	2.71835	4.69e-08	4.78e-10	4.17e-10
GOTERM_BP_FAT	GO:0001655~urogenital system development	49	6.25	7.97e-12	TRP63, PKD2, FGF1, AQP1, EDNRB, DACT2, CD34, TNS2, PDGFRA, ANXA1, MME, ITGA3, OSR1, PRLR, KLF15, AR, CAT, KANK2, LAMA5, NOTCH3, CFH, SDC4, MAGED1, PDGFB, LRP2, NID1, RXRA, PODXL, ACE, KCNJ8, ANGPT1, LAMB2, ZBTB16, SULF1, ESR1, PBX1, AGT, BICC1, VEGFA, SULF2, BMP4, NFIA, WT1, FAT4, TEK, FGFR2, LGR4, FBN1, FGFR1	734	437	20252	3.09376	6.04e-08	6.1e-10	5.32e-10
GOTERM_BP_FAT	GO:0048585~negative regulation of response to stimulus	128	16.3265	9.14e-12	SEMA5A, APP, ERRFI1, PID1, PROS1, WWC2, TRP63, PLAT, CXCL13, CLU, TSKU, CDH5, RGS5, GJA1, DEPTOR, NAMPT, ADORA1, DAG1, GRB10, PDE8A, TNS3, TNS2, PHLDA3, RGS7, PDGFRA, IGFBP5, ISL1, DKK3, AR, TWSG1, SLPI, DDIT4, SERPING1, NBL1, OPTN, MEG3, INSIG1, HTRA3, HTRA1, LPAR1, PDGFB, NDRG2, ADAMTS12, KNG2, GRK3, KLRK1, ZKSCAN3, APOD, MUC16, FZD4, CAV2, CAV1, CRIM1, NR1D1, ESR1, ARHGAP24, PTPRD, BMP4, DAB2,…	734	1914	20252	1.84518	6.93e-08	6.93e-10	6.04e-10
GOTERM_BP_FAT	GO:0009611~response to wounding	64	8.16327	1.68e-11	BNC1, CPQ, PROS1, PLAT, FGF1, PEAR1, TSKU, CX3CL1, AQP1, MYLK, THBD, GJA1, KDR, DAG1, EMILIN2, ANXA8, CD34, NEO1, DSP, PDGFRA, ENTPD1, ANXA1, VWF, ISL1, RGMA, SCNN1G, PARD3, SERPING1, PPARG, PPARA, PLPP3, S100A9, DDR2, ENG, KANK1, NFIX, LRP1, CFH, AHNAK, SDC4, PTGER3, PDGFB, SLC1A3, PPL, KNG2, ADIPOR2, APOD, IL33, MUC16, LAMB2, BNIP3, CAV1, KLF4, ARHGAP24, VEGFA, SULF2, LRG1, NFIA, NFIB, AXL, EPP…	734	692	20252	2.55179	1.28e-07	1.26e-09	1.1e-09
GOTERM_BP_FAT	GO:0043542~endothelial cell migration	34	4.33673	2.03e-11	SEMA5A, COL18A1, SCARB1, BMPR2, PDGFB, PTPRM, FGF1, CXCL13, FSTL1, CDH5, KDR, CYP1B1, TNS3, SASH1, ANXA1, ANGPT1, ATP2B4, KLF4, AGT, DCN, VEGFA, RHOB, BMP4, ZEB2, RHOJ, LGALS12, LCN2, PPARG, AMOTL1, TEK, PLPP3, S100A9, RIN2, FGFR1	734	233	20252	4.0262	1.54e-07	1.51e-09	1.31e-09
GOTERM_BP_FAT	GO:0090092~regulation of transmembrane receptor protein serine/threonine kinase signaling pathway	38	4.84694	2.33e-11	BMPR2, LRP1, ZFYVE9, HTRA3, WFIKKN2, GATA6, HTRA1, LRP2, FSTL1, CHRDL1, TSKU, CDH5, DACT2, KDR, RBPMS2, NEO1, GDF10, RBPMS, ITGA3, CAV2, CAV1, CRIM1, SULF1, SORL1, RGMA, HIPK2, TGFBR3, BMP4, ZEB2, DAB2, TWSG1, LRG1, PPARG, PPARA, NBL1, BMPR1A, FBN1, ENG	734	288	20252	3.64052	1.76e-07	1.71e-09	1.49e-09
GOTERM_BP_FAT	GO:0006796~phosphate-containing compound metabolic process	188	23.9796	2.95e-11	SCARB1, APP, ERRFI1, SLC27A1, PLVAP, ALDH1L1, PID1, GDA, PANK1, DIXDC1, FGF1, SLC4A4, CLU, MYLK, CDH5, NRBP2, EDNRB, CCND2, DEPTOR, MPC1, NAMPT, ADORA1, CAPN2, DAG1, CHP2, KDR, ENPP2, GRB10, LEPR, MAP3K6, PDE8A, TNS3, ENPP5, TNS2, PDK2, NUDT12, MCCC2, PDGFRA, GUCY1A1, ENTPD1, ABCA8A, LIMCH1, ABCA8B, IGFBP4, APLP2, IGFBP3, PGD, ISL1, PRLR, BSCL2, AR, TWSG1, FNDC1, PARD3, DDIT4, ADAM9, SIK1, SIK2, …	734	3274	20252	1.58435	2.23e-07	2.15e-09	1.87e-09
GOTERM_BP_FAT	GO:0008015~blood circulation	55	7.01531	3.27e-11	APP, PLVAP, BMPR2, PTPRM, ADRA1A, CX3CL1, SMPD3, CDH5, GJA1, EDNRB, NAMPT, ADORA1, KDR, CD34, SCN1A, DSP, CPA3, GUCY1A1, ARHGEF12, RBFOX2, S100A1, ITGA1, ABCC9, ISL1, TGFBR3, SCNN1G, AR, G6PDX, PPARG, PPARA, MGLL, ENG, NPR1, EPAS1, PTGER3, NPR3, GATA6, PDGFB, ATP1A3, KNG2, SULT1A1, ACE, GSN, KCNJ8, ANGPT1, LVRN, CAV1, RARRES2, ATP2B4, SOD3, AGT, VEGFA, TJP1, FXYD1, FERMT2	734	551	20252	2.75412	2.48e-07	2.36e-09	2.05e-09
GOTERM_BP_FAT	GO:0044712~single-organism catabolic process	82	10.4592	4.24e-11	SCARB1, APP, ALDH1L1, ABCD2, DAGLA, GDA, ECI1, DBI, PYGL, SLC4A4, SMPD3, ADAMTS2, ALDH2, ADORA1, ENPP2, CYP1B1, HADH, PDE8A, ENPP5, PGM1, NUDT12, BCKDHA, MCCC2, PHYH, ENTPD1, GABARAPL1, URAH, GPT2, DHDH, WIPI1, AMPD3, PGD, MMP8, BSCL2, ALDH5A1, PCCA, ACOX1, IVD, DPYD, ALDH1A1, DDIT4, DPEP1, MMP19, SIK2, NUPR1, ALDOA, PPARA, MGLL, OPTN, PON3, ECHS1, OAT, ABHD4, LRP1, PDE1A, ACAA1B, ABHD5, PLA2G7, …	734	1034	20252	2.18809	3.22e-07	3.04e-09	2.64e-09
GOTERM_BP_FAT	GO:0071773~cellular response to BMP stimulus	30	3.82653	4.71e-11	BMPR2, NFIX, HTRA3, GATA6, HTRA1, LRP2, ADAMTS12, CHRDL1, TMEM100, SMPD3, CDH5, KDR, RBPMS2, NEO1, CAV1, CRIM1, SULF1, SORL1, RGMA, HIPK2, TGFBR3, BMP4, TWSG1, NFIA, PPARG, MEGF8, NBL1, BMPR1A, FBN1, ENG	734	189	20252	4.37957	3.57e-07	3.31e-09	2.88e-09
GOTERM_BP_FAT	GO:0071772~response to BMP	30	3.82653	4.71e-11	BMPR2, NFIX, HTRA3, GATA6, HTRA1, LRP2, ADAMTS12, CHRDL1, TMEM100, SMPD3, CDH5, KDR, RBPMS2, NEO1, CAV1, CRIM1, SULF1, SORL1, RGMA, HIPK2, TGFBR3, BMP4, TWSG1, NFIA, PPARG, MEGF8, NBL1, BMPR1A, FBN1, ENG	734	189	20252	4.37957	3.57e-07	3.31e-09	2.88e-09
GOTERM_BP_FAT	GO:0008610~lipid biosynthetic process	64	8.03571	5.12e-11	SCARB1, PPRAR,ERRFI1, SLC27A1, ABCD2, ACSM3, DBI, FGF1, FADS3, SMPD3, CAPN2, PTGIS, ANXA1, DGAT2, DGAT1, ABCA8A, ABCA8B, ELOVL3, ELOVL6, TLCD3B, DKK3, BSCL2, ALDH1A3, ACLY, ALDH1A1, ADGRF5, G6PDX, PCCB, SIK1, ANG, SIK2, PPARA, MGLL, PTGES, ACSS2, ABHD4, INSIG1, PDGFB, FITM2, ABHD5, HSD17B12, HACD2, ACACA, CYB5R3, AGMO, ST8SIA6, IGFBP7, PPARGC1A, GSTM2, GSTM1, IDH1, SORBS1, NR1D1, PBX1, AGT, ACER2…	734	693	20252	2.5083	3.88e-07	3.56e-09	3.1e-09
GOTERM_BP_FAT	GO:0001932~regulation of protein phosphorylation	109	13.9031	5.68e-11	APP, ERRFI1, SLC27A1, PID1, DIXDC1, FGF1, CLU, CDH5, EDNRB, CCND2, DEPTOR, ADORA1, DAG1, KDR, ENPP2, LEPR, PDE8A, PDGFRA, LIMCH1, IGFBP4, APLP2, IGFBP3, ISL1, PRLR, AR, TWSG1, FNDC1, PARD3, DDIT4, ADAM9, PLPP3, CSF1R, SDC4, MAGED1, C5AR1, LPAR1, PDGFB, NDRG2, ADIPOR2, GRK3, SNX9, IGFBP6, PPARGC1A, NIBAN1, ACE, RBPMS, FZD4, CAV2, CAV1, RARRES2, ESR1, BMP4, MARCO, PTPRB, DAB2, TMEM119, CSPG4, FERMT…	734	1571	20252	1.91435	4.31e-07	3.92e-09	3.41e-09
GOTERM_BP_FAT	GO:0090288~negative regulation of cellular response to growth factor stimulus	30	3.82653	6.12e-11	MEG3, LRP1, HTRA3, WFIKKN2, HTRA1, LRP2, ADAMTS12, CXCL13, CHRDL1, TSKU, CD59A, RBPMS2, XDH, CAV2, CAV1, CRIM1, ATP2B4, SULF1, SORL1, AGT, DCN, HIPK2, SULF2, TGFBR3, TWSG1, NEDD4, PPARG, PPARA, NBL1, FBN1	734	191	20252	4.33371	4.64e-07	4.18e-09	3.64e-09
GOTERM_BP_FAT	GO:0003013~circulatory system process	55	7.01531	7.89e-11	APP, PLVAP, BMPR2, PTPRM, ADRA1A, CX3CL1, SMPD3, CDH5, GJA1, EDNRB, NAMPT, ADORA1, KDR, CD34, SCN1A, DSP, CPA3, GUCY1A1, ARHGEF12, RBFOX2, S100A1, ITGA1, ABCC9, ISL1, TGFBR3, SCNN1G, AR, G6PDX, PPARG, PPARA, MGLL, ENG, NPR1, EPAS1, PTGER3, NPR3, GATA6, PDGFB, ATP1A3, KNG2, SULT1A1, ACE, GSN, KCNJ8, ANGPT1, LVRN, CAV1, RARRES2, ATP2B4, SOD3, AGT, VEGFA, TJP1, FXYD1, FERMT2	734	564	20252	2.69064	5.98e-07	5.34e-09	4.65e-09
GOTERM_BP_FAT	GO:0045444~fat cell differentiation	35	4.46429	9.33e-11	CEBPA, CEBPB, STEAP4, PEX11A, LAMA4, INSIG1, LRP3, SLC2A4, SLC7A10, SELENBP1, CMKLR1, GDF10, PDGFRA, KCNJ8, SORT1, BNIP3, RARRES2, ZBTB16, EBF2, KLF4, TLCD3B, VEGFA, FOSL2, MRAP, BSCL2, ALDH6A1, NUDT7, LRG1, ADGRF5, PNPLA3, PPARG, CCDC3, LPIN1, FERMT2, FBN1	734	260	20252	3.71421	7.08e-07	6.26e-09	5.46e-09
GOTERM_BP_FAT	GO:0009617~response to bacterium	92	11.7347	1.07e-10	SCARB1, APP, IGHV1-82, ABCD2, PYGL, HBA-A1, CXCL13, LOXL1, AQP1, JCHAIN, THBD, ADAMTS5, GJA1, IGHG1, UPK1B, EDNRB, CYP2B10, MRC1, IGHV5-9, CAPN2, EMILIN2, IGHV9-4, IGHV7-3, IGHV3-6, IGHV9-3, IGHV9-2, UNC13B, IGHV1-55, RNASE4, TENT5A, IGHV5-17, IGHV1-15, MMP8, PRLR, NAALADL2, IGHG2B, IGHV11-2, IGHG2C, CCDC80, SLPI, IGHA, RAB34, PLSCR4, ADAM9, AMY1, ANG, ALDOA, S100A9, OPTN, S100A8, LTF, COLEC12, I…	734	1247	20252	2.0356	8.1e-07	7.1e-09	6.19e-09
GOTERM_BP_FAT	GO:0031401~positive regulation of protein modification process	98	12.5	1.59e-10	APP, SLC27A1, FAM107A, DIXDC1, FGF1, CLU, CDH5, EDNRB, CCND2, ADORA1, DAG1, KDR, ENPP2, LEPR, PDE8A, PDGFRA, LIMCH1, IGFBP4, IGFBP3, ISL1, PRLR, AR, TWSG1, FNDC1, ADAM9, NUPR1, PLPP3, CSF1R, SDC4, MAGED1, C5AR1, LPAR1, PDGFB, ADIPOR2, GRK3, SNX9, IGFBP6, NIBAN1, ACE, RBPMS, FZD4, CAV2, CAV1, RARRES2, ESR1, BMP4, MARCO, DAB2, TMEM119, CSPG4, FERMT2, FGFR2, FBN1, FGFR1, BMPR1A, BMPR2, FLT1, DOCK7, …	734	1376	20252	1.96508	1.21e-06	1.05e-08	9.16e-09
GOTERM_BP_FAT	GO:0048699~generation of neurons	123	15.6888	1.62e-10	SEMA5A, APP, NCKAP1, DIXDC1, FRY, CLU, TSKU, PREX2, NRBP2, GJA1, EDNRB, DAG1, KDR, ENPP2, TGM2, RBFOX2, UNC5A, APLP2, LIFR, ISL1, HSPG2, DDIT4, NBL1, S100A9, MEG3, CSF1R, NOTCH3, CFH, SDC4, SDC2, LPAR1, PDGFB, SLC1A3, FLRT2, APOD, MPDZ, PLXNA4, ARSB, ACE, FZD4, IQSEC1, BCL11A, CAV1, PBX1, PTPRD, BMP4, ARHGAP32, AFDN, DAB2, BHLHE40, FAT1, TCF4, CSPG4, FAT4, NFE2L1, FGFR2, FGFR1, BMPR1A, CLIC5, DAG…	734	1892	20252	1.79372	1.23e-06	1.06e-08	9.2e-09
GOTERM_BP_FAT	GO:0042325~regulation of phosphorylation	115	14.6684	1.74e-10	APP, ERRFI1, SLC27A1, PID1, DIXDC1, FGF1, SLC4A4, CLU, CDH5, EDNRB, CCND2, DEPTOR, ADORA1, DAG1, KDR, ENPP2, GRB10, LEPR, PDE8A, PDGFRA, LIMCH1, IGFBP4, APLP2, IGFBP3, ISL1, PRLR, AR, TWSG1, FNDC1, PARD3, DDIT4, ADAM9, SIK2, NUPR1, PLPP3, CSF1R, SDC4, MAGED1, C5AR1, LPAR1, PDGFB, NDRG2, ADIPOR2, GRK3, SNX9, IGFBP6, PPARGC1A, NIBAN1, ACE, RBPMS, FZD4, CAV2, CAV1, RARRES2, ESR1, BMP4, MARCO, PTPRB,…	734	1726	20252	1.83835	1.32e-06	1.13e-08	9.8e-09
GOTERM_BP_FAT	GO:0006935~chemotaxis	60	7.65306	1.81e-10	SEMA5A, APP, BMPR2, FLT1, PTPRM, CXCL13, FGF1, CX3CL1, EDNRB, KDR, ENPP2, DAG1, NEO1, CMKLR1, PDGFRA, ANXA1, UNC5A, ITGA1, MTUS1, ISL1, ENAH, FCGR3, DPEP1, NBL1, S100A9, S100A8, ENG, MEG3, LAMA5, CSF1R, NOTCH3, LAMA2, LRP1, SEMA3D, C5AR1, LPAR1, PDGFB, LRP2, PLA2G7, CCL8, KLRK1, FLRT2, CCL6, SLIT3, PLXNA4, ANGPT1, LAMB2, RYK, RARRES2, VEGFD, PARVA, VEGFA, BMP4, NFIB, ACKR4, ACKR3, MEGF8, LGR4, FG…	734	662	20252	2.50072	1.37e-06	1.16e-08	1.01e-08
GOTERM_BP_FAT	GO:0030509~BMP signaling pathway	28	3.57143	1.93e-10	BMPR2, HTRA3, GATA6, HTRA1, LRP2, CHRDL1, TMEM100, SMPD3, CDH5, KDR, RBPMS2, NEO1, CAV1, CRIM1, SULF1, SORL1, RGMA, HIPK2, TGFBR3, BMP4, TWSG1, NFIA, PPARG, MEGF8, NBL1, BMPR1A, FBN1, ENG	734	175	20252	4.4146	1.47e-06	1.23e-08	1.07e-08
GOTERM_BP_FAT	GO:0048468~cell development	165	21.0459	2.3e-10	SEMA5A, APP, NCKAP1, DIXDC1, TRP63, FRY, ANTXR1, CLU, TSKU, PREX2, CDH5, GJA1, EDNRB, DAG1, KDR, ENPP2, SOX6, HOXA5, TGM2, PAQR8, PDGFRA, RBFOX2, UNC5A, APLP2, OSR1, LIFR, ISL1, HSPG2, AR, MAF, PARD3, PGR, NBL1, S100A9, S100A8, MEG3, CSF1R, NOTCH3, CFH, SDC4, EPAS1, SDC2, C5AR1, LPAR1, PDGFB, SLC1A3, FLRT2, PODXL, APOD, TPPP, MPDZ, PLXNA4, ARSB, ACE, FZD4, IQSEC1, CAV2, BCL11A, ZBTB16, CAV1, PARV…	734	2826	20252	1.61096	1.74e-06	1.45e-08	1.26e-08
GOTERM_BP_FAT	GO:0042330~taxis	60	7.65306	2.53e-10	SEMA5A, APP, BMPR2, FLT1, PTPRM, CXCL13, FGF1, CX3CL1, EDNRB, KDR, ENPP2, DAG1, NEO1, CMKLR1, PDGFRA, ANXA1, UNC5A, ITGA1, MTUS1, ISL1, ENAH, FCGR3, DPEP1, NBL1, S100A9, S100A8, ENG, MEG3, LAMA5, CSF1R, NOTCH3, LAMA2, LRP1, SEMA3D, C5AR1, LPAR1, PDGFB, LRP2, PLA2G7, CCL8, KLRK1, FLRT2, CCL6, SLIT3, PLXNA4, ANGPT1, LAMB2, RYK, RARRES2, VEGFD, PARVA, VEGFA, BMP4, NFIB, ACKR4, ACKR3, MEGF8, LGR4, FG…	734	668	20252	2.47826	1.92e-06	1.59e-08	1.38e-08
GOTERM_BP_FAT	GO:0032835~glomerulus development	19	2.42347	2.56e-10	PDGFRA, NOTCH3, ANGPT1, CFH, LAMB2, OSR1, PDGFB, SULF1, NID1, KLF15, SULF2, AQP1, BMP4, EDNRB, PODXL, WT1, TEK, CD34, LGR4	734	78	20252	6.72095	1.95e-06	1.59e-08	1.39e-08
GOTERM_BP_FAT	GO:0072006~nephron development	28	3.57143	2.87e-10	LAMA5, NOTCH3, CFH, MAGED1, PDGFB, PKD2, FGF1, NID1, AQP1, EDNRB, PODXL, CD34, PDGFRA, ANGPT1, LAMB2, ITGA3, OSR1, SULF1, KLF15, PBX1, AGT, VEGFA, SULF2, BMP4, WT1, FAT4, TEK, LGR4	734	178	20252	4.3402	2.17e-06	1.77e-08	1.54e-08
GOTERM_BP_FAT	GO:0010634~positive regulation of epithelial cell migration	27	3.44388	2.99e-10	SEMA5A, COL18A1, BMPR2, PDGFB, ARHGAP5, FGF1, AQP1, KDR, ENPP2, SASH1, ANXA1, ANGPT1, ITGA3, IQSEC1, AGT, VEGFA, RHOB, BMP4, RHOJ, LCN2, ADAM9, AMOTL1, TEK, PLPP3, DOCK1, RIN2, FGFR1	734	166	20252	4.48774	2.27e-06	1.83e-08	1.59e-08
GOTERM_BP_FAT	GO:0051128~regulation of cellular component organization	175	22.3214	3.08e-10	SEMA5A, SCARB1, APP, NCKAP1, PHLDB1, PID1, GDA, PROS1, CLSTN1, FAM107A, DIXDC1, CXCL13, ANTXR1, CLU, TSKU, AQP1, EPS8, CDH5, GJA1, RIMS4, IGHG1, CAPN2, DAG1, CCN5, KDR, ENPP2, TGM2, UNC13B, IGFBP5, LIMCH1, IGFBP4, IGFBP3, ISL1, HSPG2, AR, IGHG2B, FCGR3, PARD3, SPARCL1, ADAM9, NUPR1, S100A9, OPTN, LRPAP1, CSF1R, SDC4, INSIG1, SDC2, LPAR1, PDGFB, AEBP1, ADIPOR2, FBLN5, FLRT2, PODXL, APOD, SNX9, IGF…	734	3065	20252	1.57536	2.34e-06	1.87e-08	1.63e-08
GOTERM_BP_FAT	GO:0072001~renal system development	43	5.48469	3.33e-10	KANK2, LAMA5, NOTCH3, CFH, SDC4, MAGED1, PDGFB, LRP2, PKD2, FGF1, NID1, AQP1, EDNRB, PODXL, DACT2, CD34, TNS2, PDGFRA, ACE, KCNJ8, ANGPT1, MME, LAMB2, ITGA3, OSR1, ZBTB16, SULF1, KLF15, PBX1, AGT, BICC1, VEGFA, SULF2, BMP4, NFIA, WT1, CAT, FAT4, TEK, FGFR2, LGR4, FBN1, FGFR1	734	391	20252	3.03434	2.53e-06	1.99e-08	1.73e-08
GOTERM_BP_FAT	GO:0019216~regulation of lipid metabolic process	47	5.9949	3.33e-10	SCARB1, SLC27A1, ABCD2, FLT1, INSIG1, PDGFB, DBI, FITM2, ABHD5, FGF1, SMPD3, ADORA1, CAPN2, APOD, IGFBP7, PPARGC1A, PDK2, PDGFRA, DGAT2, ANXA1, DGAT1, CAV1, RARRES2, IDH1, FMO1, FMO2, NR1D1, SORBS1, ESR1, SORL1, AGT, DKK3, BSCL2, DAB2, GPAM, LGALS12, ADGRF5, APOC1, PPARG, SIK1, CCDC3, SIK2, TEK, PPARA, LPIN1, NFE2L1, PNPLA2	734	454	20252	2.85637	2.53e-06	1.99e-08	1.73e-08
GOTERM_BP_FAT	GO:0001822~kidney development	42	5.35714	3.74e-10	KANK2, LAMA5, NOTCH3, CFH, SDC4, MAGED1, PDGFB, LRP2, PKD2, FGF1, NID1, AQP1, EDNRB, PODXL, DACT2, CD34, TNS2, PDGFRA, ACE, KCNJ8, ANGPT1, MME, LAMB2, ITGA3, OSR1, ZBTB16, SULF1, KLF15, PBX1, AGT, BICC1, VEGFA, SULF2, BMP4, WT1, CAT, FAT4, TEK, FGFR2, LGR4, FBN1, FGFR1	734	377	20252	3.07383	2.84e-06	2.21e-08	1.93e-08
GOTERM_BP_FAT	GO:0006641~triglyceride metabolic process	22	2.80612	5.22e-10	SCARB1, SLC27A1, TNXB, DGAT2, DGAT1, CAV1, INSIG1, DBI, FITM2, ABHD5, SORL1, ESR1, GPAM, AGMO, APOC1, CAT, PNPLA3, SIK1, LPIN1, MGLL, GPIHBP1, PNPLA2	734	112	20252	5.41972	3.96e-06	3.07e-08	2.67e-08
GOTERM_BP_FAT	GO:0003018~vascular process in circulatory system	31	3.95408	5.97e-10	PLVAP, BMPR2, NPR1, PTGER3, NPR3, PDGFB, PTPRM, ADRA1A, KNG2, CX3CL1, SMPD3, CDH5, GJA1, EDNRB, ADORA1, KDR, GUCY1A1, ACE, RBFOX2, KCNJ8, ANGPT1, CAV1, ITGA1, SOD3, AGT, VEGFA, TJP1, TGFBR3, G6PDX, MGLL, FERMT2	734	223	20252	3.83556	4.53e-06	3.48e-08	3.03e-08
GOTERM_BP_FAT	GO:0035239~tube morphogenesis	46	5.86735	6.38e-10	SEMA5A, MEG3, NCKAP1, LAMA5, FLT1, SDC4, MAGED1, GATA6, TULP3, TRP63, LRP2, PKD2, FGF1, GJA1, PODXL, DAG1, KDR, RBPMS2, HOXA5, TGM2, PDGFRA, ANGPT1, OSR1, ESR1, PBX1, AGT, VEGFA, RHOB, RGMA, ENAH, BMP4, AR, ZEB2, WT1, NFIB, DLC1, MGP, LCN2, PGR, FAT4, TEK, MEGF8, SHANK3, FGFR2, LGR4, ENG	734	447	20252	2.83937	4.84e-06	3.68e-08	3.2e-08
GOTERM_BP_FAT	GO:0001763~morphogenesis of a branching structure	33	4.20918	6.4e-10	SEMA5A, LAMA5, FLT1, MAGED1, PDGFB, TRP63, PKD2, FGF1, RXRA, DAG1, KDR, HOXA5, TGM2, PDGFRA, ANGPT1, BCL11A, SULF1, ESR1, PBX1, AGT, VEGFA, BMP4, AR, WT1, MGP, CPE, PGR, FAT4, TEK, FGFR2, LGR4, FGFR1, ENG	734	251	20252	3.62754	4.86e-06	3.68e-08	3.2e-08
GOTERM_BP_FAT	GO:0065009~regulation of molecular function	158	20.1531	8.24e-10	SCARB1, APP, ERRFI1, SLC27A1, TRP63, FGF1, CXCL13, ANTXR1, CLU, AQP1, PREX2, GJA1, IL18RAP, CCND2, DEPTOR, ADORA1, DAG1, CHP2, KDR, LEPR, CYP1B1, MMUT, SOX6, TNS3, TGM2, CMKLR1, RGS7, PDGFRA, S100A1, APLP2, OSR1, EBF2, ISL1, PRLR, MID2, BSCL2, AR, SLPI, DPEP1, SERPING1, ADAM9, SIK1, NUPR1, PLPP3, S100A9, S100A8, LRPAP1, CSF1R, PARM1, SDC4, MAGED1, C5AR1, NPR3, LPAR1, PDGFB, ABHD5, RASAL2, KNG2, S…	734	2715	20252	1.60568	6.25e-06	4.7e-08	4.09e-08
GOTERM_BP_FAT	GO:1901701~cellular response to oxygen-containing compound	104	13.2653	1.02e-09	APP, ERRFI1, SLC27A1, PID1, CIB2, PLAT, IRS3, CXCL13, CLU, AQP1, LY6C1, GJA1, IL18RAP, EDNRB, CAPN2, DAG1, GRB10, LEPR, CYP1B1, PDE8A, TNS2, PDK2, TGM2, UNC13B, PDGFRA, DGAT2, IGFBP5, OSR1, SCNN1G, AR, RAB34, DDIT4, DPEP1, ADAM9, SIK2, CFH, INSIG1, LPAR1, PDGFB, SLC1A3, ADIPOR2, ACACA, KLRK1, ABCA1, ACE, CAV2, BCL11A, CAV1, RARRES2, NR1D1, MT1, ESR1, BMP4, LCN2, NFE2L1, FGFR2, FBN1, SLC2A4, PKD2,…	734	1548	20252	1.85368	7.77e-06	5.8e-08	5.05e-08
GOTERM_BP_FAT	GO:0006915~apoptotic process	132	16.8367	1.03e-09	SEMA5A, APP, ERRFI1, SLC46A2, TRP63, CLU, AQP1, CDH5, NRBP2, GJA1, EDNRB, CCND2, DEPTOR, ADORA1, CAPN2, KDR, CYP1B1, TNS4, HOXA5, PDK2, TGM2, PHLDA3, UNC13B, RBFOX2, UNC5A, IGFBP3, OSR1, LIFR, ISL1, PRLR, AR, FNDC1, LGALS12, DDIT4, TXNIP, DPEP1, SIK1, PGR, NUPR1, ATF6, S100A9, OPTN, S100A8, CSF1R, MAGED1, PDE1A, C5AR1, GATA6, HTRA1, LPAR1, KLRK1, NACC2, PPARGC1A, ACE, ZBTB16, CAV1, MT1, ESR1, FOS…	734	2144	20252	1.69872	7.84e-06	5.8e-08	5.05e-08
GOTERM_BP_FAT	GO:0010941~regulation of cell death	126	16.0714	1.08e-09	SEMA5A, APP, SLC46A2, TRP63, CLU, AQP1, CDH5, NRBP2, GJA1, EDNRB, CCND2, DEPTOR, ADORA1, CAPN2, CCN5, KDR, CYP1B1, PDE8A, HOXA5, TGM2, PHLDA3, UNC13B, RBFOX2, IGFBP3, OSR1, LIFR, ISL1, HSPG2, PRLR, AR, FNDC1, DDIT4, TXNIP, DPEP1, SIK1, PGR, NUPR1, ATF6, S100A9, OPTN, S100A8, LRPAP1, CSF1R, MAGED1, PDE1A, C5AR1, GATA6, HTRA1, LPAR1, KLRK1, NACC2, PPARGC1A, ACE, ZBTB16, CAV1, MT1, ESR1, BMP4, ACER2…	734	2016	20252	1.72446	8.23e-06	6.05e-08	5.27e-08
GOTERM_BP_FAT	GO:0006952~defense response	130	16.5816	1.24e-09	APP, IGHV1-82, SLC46A2, CXCL13, AQP1, FCNA, C4B, CDH5, GJA1, IGHG1, IL18RAP, EDNRB, C1S1, TRIM29, ADORA1, IGHV7-3, IGHV3-6, IFITM6, CMKLR1, UNC13B, IGFBP4, RNASE4, IGHV1-15, ISL1, MID2, IGHG2B, FCGR3, IGHG2C, SLPI, RAB34, DDIT4, DPEP1, SERPING1, NUPR1, S100A9, OPTN, S100A8, PTGES, IGHV8-12, CSF1R, CFH, C5AR1, HTRA1, ADAMTS12, PLA2G7, PPL, KNG2, KLRK1, C7, APOD, CD163, ACE, IGHV1-74, CAV1, RARRES2…	734	2107	20252	1.70236	9.38e-06	6.84e-08	5.96e-08
GOTERM_BP_FAT	GO:0030036~actin cytoskeleton organization	63	8.03571	1.43e-09	SEMA5A, NCKAP1, HIP1, ITGB5, FAM107A, ANTXR1, CX3CL1, AQP1, EPS8, PLS3, PGM5, ARFGEF3, CGNL1, PDGFRA, ANXA1, ARHGEF15, LIMCH1, ARHGEF17, SPTB, RHOB, ENAH, ZEB2, RHOJ, CDC42EP1, RHOU, ANG, DOCK1, S100A9, SHANK3, RHOQ, KANK2, CSF1R, KANK1, TNXB, SDC4, LPAR1, PDGFB, ABLIM3, CALD1, EPB41L1, SNX9, FLNC, RHPN2, FARP1, GSN, IQSEC1, PARVA, SORBS1, PARVB, SORBS3, TJP1, EHD2, KRT19, MYO1B, DLC1, FAT1, PMP2…	734	753	20252	2.30843	1.09e-05	7.88e-08	6.87e-08
GOTERM_BP_FAT	GO:0055114~oxidation-reduction process	50	6.37755	1.54e-09	ALDH1L1, ABCD2, GBE1, ECI1, DBI, PYGL, LOXL1, GYS2, GYS1, GRB10, LEPR, DLAT, HADH, PGM1, PHYH, GABARAPL1, DGAT2, DGAT1, ACLY, ACOX1, IVD, ADGRF5, G6PDX, CAT, SUCLG2, PPARG, ALDOA, PPARA, ECHS1, SLC1A3, ACAA1B, PLA2G7, ADIPOR2, CYGB, ADH1, UGP2, APOD, PPARGC1A, NQO1, PDHA1, BNIP3, IDH1, FMO1, FMO2, SORBS1, NR1D1, ACADSB, PPP1R1A, ECHDC1, ACO1	734	526	20252	2.62275	1.17e-05	8.39e-08	7.3e-08
GOTERM_BP_FAT	GO:0001501~skeletal system development	54	6.88776	1.59e-09	COL18A1, ERRFI1, BMPR2, WFIKKN2, TRP63, SNX10, PTH1R, SMPD3, GJA1, PLS3, TIMP3, SOX6, HOXA5, TGM2, PDGFRA, MIGA2, OSR1, HSPG2, TWSG1, MAF, LTF, ENG, LAMA5, NFIX, CFH, INSIG1, NPR3, TULP3, LTBP3, ADAMTS12, CLEC3B, PRRX1, RYK, ZBTB16, SULF1, PBX1, VEGFA, FOSL2, SULF2, BMP4, MEIS1, NFIA, NFIB, MGP, ETL4, OGN, TMEM119, FAT4, TGFBI, MEGF8, FGFR2, BMPR1A, FBN1, FGFR1	734	595	20252	2.50408	1.2e-05	8.59e-08	7.48e-08
GOTERM_BP_FAT	GO:1902531~regulation of intracellular signal transduction	123	15.6888	1.8e-09	SEMA5A, APP, ERRFI1, SLC46A2, WWC2, DIXDC1, IRS3, FGF1, CLU, EPS8, DEPTOR, ADORA1, DAG1, CHP2, KDR, LEPR, CYP1B1, PDE8A, TNS3, PDK2, TGM2, PHLDA3, CMKLR1, PDGFRA, GUCY1A1, IGFBP5, IGFBP4, IGFBP3, ISL1, PRLR, MID2, AR, DDIT4, ADAM9, NUPR1, S100A9, OPTN, S100A8, CSF1R, MAGED1, NPR1, C5AR1, LPAR1, PDGFB, NDRG2, NACC2, IGFBP6, ABCA1, FZD4, IQSEC1, CAV2, CAV1, NR1D1, ESR1, ARHGAP24, PTPRD, BMP4, MARCO…	734	1967	20252	1.72533	1.36e-05	9.66e-08	8.41e-08
GOTERM_BP_FAT	GO:0060541~respiratory system development	35	4.46429	1.9e-09	MEG3, LAMA5, ERRFI1, CEBPA, BMPR2, ODAD4, EPAS1, GATA6, TULP3, LTBP3, FGF1, SMPD3, ADAMTS2, DAG1, KDR, TNS3, HOXA5, PDGFRA, ACE, IGFBP5, MME, ITGA3, VEGFA, FOSL2, HIPK2, BMP4, ANO1, ALDH1A3, WT1, NFIB, MGP, PGR, FGFR2, BMPR1A, FGFR1	734	291	20252	3.31854	1.44e-05	1.02e-07	8.86e-08
GOTERM_BP_FAT	GO:0048662~negative regulation of smooth muscle cell proliferation	18	2.29592	2.08e-09	BMPR2, IGFBP5, NPR1, CAV1, IGFBP3, NPR3, COMT, NDRG2, KLF4, ESR1, AGT, RGS5, OGN, TIMP3, APOD, PPARG, ANG, PPARGC1A	734	78	20252	6.36722	1.58e-05	1.1e-07	9.59e-08
GOTERM_BP_FAT	GO:0033993~response to lipid	87	11.0969	2.24e-09	SCARB1, ERRFI1, APP, PID1, FAM107A, TRP63, PLAT, CXCL13, CLU, AACS, LOXL1, AQP1, THBD, GJA1, EDNRB, MRC1, CAPN2, DAG1, CYP1B1, PAQR8, ANXA1, DGAT2, RBFOX2, OSR1, MMP8, ISL1, TGFBR3, SCNN1G, AR, SLPI, PLSCR4, CAT, DDIT4, TXNIP, ADAM9, PPARG, PGR, TRIM16, ALDOA, PPARA, S100A9, S100A8, LTF, ENG, KANK2, CEBPB, MAOB, CFH, INSIG1, PTGER3, GATA6, LPAR1, ATP1A3, ADIPOR2, GNAI1, ACACA, SULT1A1, ADH1, RXRA…	734	1223	20252	1.96275	1.7e-05	1.18e-07	1.03e-07
GOTERM_BP_FAT	GO:0010594~regulation of endothelial cell migration	27	3.44388	2.29e-09	SEMA5A, COL18A1, BMPR2, PDGFB, PTPRM, FGF1, CXCL13, KDR, GLUL, SASH1, ANXA1, ANGPT1, ATP2B4, KLF4, AGT, DCN, VEGFA, RHOB, BMP4, RHOJ, LCN2, PPARG, AMOTL1, TEK, PLPP3, RIN2, FGFR1	734	182	20252	4.09321	1.74e-05	1.2e-07	1.04e-07
GOTERM_BP_FAT	GO:1902533~positive regulation of intracellular signal transduction	86	10.9694	2.4e-09	SEMA5A, APP, FLT1, SLC46A2, DIXDC1, IRS3, PKD2, FGF1, ADRA1A, CLU, CX3CL1, SMPD3, ADORA1, KDR, LEPR, TIMP2, CHP2, CYP1B1, PDE8A, TNS3, TGM2, PDGFRA, GUCY1A1, IGFBP5, VWF, IGFBP4, IGFBP3, ITGA1, TNFRSF19, MMP8, ISL1, PRLR, MID2, DCN, AR, GPRC5B, ZEB2, CAT, ADAM9, NUPR1, S100A9, S100A8, DDR2, LTF, ENG, CSF1R, LRP1, MAGED1, NPR1, PTGER3, C5AR1, LPAR1, PDGFB, LRP2, CCL8, CCL6, NACC2, IGFBP6, XDH, SAS…	734	1205	20252	1.96917	1.82e-05	1.24e-07	1.08e-07
GOTERM_BP_FAT	GO:0050873~brown fat cell differentiation	16	2.04082	2.43e-09	CEBPA, CEBPB, PEX11A, LAMA4, RARRES2, BNIP3, EBF2, SLC2A4, SLC7A10, MRAP, SELENBP1, ALDH6A1, NUDT7, LRG1, PPARG, FBN1	734	60	20252	7.35767	1.84e-05	1.25e-07	1.09e-07
GOTERM_BP_FAT	GO:0032870~cellular response to hormone stimulus	57	7.27041	2.43e-09	ERRFI1, SLC27A1, PID1, FAM107A, TRP63, PLAT, SLC2A4, IRS3, AQP1, GJA1, GRB10, LEPR, CYP1B1, TNS2, PDK2, ANXA1, RBFOX2, ISL1, SCNN1G, AR, DDIT4, PPARG, PGR, SIK2, PPARA, RHOQ, TRARG1, KANK2, KANK1, INSIG1, GATA6, ATP1A3, ADIPOR2, ACACA, RXRA, UCP3, SLIT3, PPARGC1A, ACE, CAV2, CAV1, RARRES2, SORBS1, NR1D1, ESR1, SORL1, TSHR, AGT, BMP4, DAB2, GPAM, WT1, NEDD4, KLF9, PNPLA3, LPIN1, FBN1	734	655	20252	2.40107	1.85e-05	1.25e-07	1.09e-07
GOTERM_BP_FAT	GO:0007507~heart development	60	7.65306	2.45e-09	NCKAP1, BMPR2, COL14A1, ODAD4, PKD2, FGF1, ADRA1A, TMEM100, GYS1, ADAMTS5, GJA1, CCND2, KDR, DAG1, SOX6, DSP, PDGFRA, ITGA3, OSR1, ABCC9, ISL1, HSPG2, TGFBR3, TFDP2, G6PDX, SIK1, PPARG, PPARA, ENG, LRP1, GATA6, PDGFB, LRP2, ADIPOR2, RXRA, FLRT2, SLIT3, PLXNA4, ACE, KCNJ8, ANGPT1, PARVA, AGT, BICC1, VEGFA, BMP4, MEIS1, WT1, NEDD4, DLC1, CPE, PI16, FAT4, TEK, MEGF8, PAM, FGFR2, BMPR1A, FBN1, FGFR1	734	709	20252	2.33495	1.86e-05	1.25e-07	1.09e-07
GOTERM_BP_FAT	GO:0030336~negative regulation of cell migration	37	4.71939	2.73e-09	KANK1, LRP1, PDGFB, PTPRM, CXCL13, CYGB, CX3CL1, GJA1, KLRK1, DAG1, ADORA1, CYP1B1, EMILIN2, APOD, SRGAP3, PPARGC1A, IL33, IGFBP5, LIMCH1, IGFBP3, CAV1, ATP2B4, SULF1, KLF4, PODN, DCN, RHOB, TGFBR3, AFDN, ZEB2, DLC1, DPEP1, PPARG, EPPK1, NBL1, BMPR1A, ENG	734	325	20252	3.14116	2.07e-05	1.38e-07	1.2e-07
GOTERM_BP_FAT	GO:1904018~positive regulation of vasculature development	30	3.82653	2.85e-09	SEMA5A, FLT1, C5AR1, GATA6, PDGFB, FGF1, AQP1, TMEM100, CDH5, KDR, CYP1B1, EMILIN2, CD34, SASH1, PTGIS, ANXA1, CMA1, S100A1, VEGFD, KLF4, ISL1, VEGFA, RHOB, HIPK2, TJP1, LRG1, RHOJ, TEK, RIN2, ENG	734	224	20252	3.69526	2.16e-05	1.42e-07	1.24e-07
GOTERM_BP_FAT	GO:0061138~morphogenesis of a branching epithelium	30	3.82653	2.85e-09	SEMA5A, LAMA5, FLT1, MAGED1, PDGFB, TRP63, PKD2, FGF1, DAG1, KDR, HOXA5, TGM2, PDGFRA, ANGPT1, SULF1, ESR1, PBX1, AGT, VEGFA, BMP4, AR, WT1, MGP, PGR, FAT4, TEK, FGFR2, LGR4, FGFR1, ENG	734	224	20252	3.69526	2.16e-05	1.42e-07	1.24e-07
GOTERM_BP_FAT	GO:0061061~muscle structure development	65	8.29082	2.97e-09	BMPR2, COL14A1, WFIKKN2, FHL1, ADRA1A, MYLK, ADAMTS5, GJA1, CCND2, EDNRB, RBPMS2, CAPN2, DAG1, PGM5, SOX6, NEO1, DSP, PDGFRA, IGFBP5, IGFBP3, ISL1, TGFBR3, G6PDX, ITGA7, SIK1, NUPR1, PPARA, DOCK1, ENG, MEG3, LAMA5, CSF1R, NFIX, HLF, LAMA2, CFH, EPAS1, GATA6, PDGFB, LRP2, NID1, CCL8, RXRA, FLNC, KCNJ8, ANGPT1, LAMB2, SORT1, CAV2, CAV1, LAMB1, AGT, VEGFA, BMP4, EHD2, KRT19, MEIS1, WT1, PMP22, TMEM1…	734	804	20252	2.23064	2.25e-05	1.47e-07	1.28e-07
GOTERM_BP_FAT	GO:0051093~negative regulation of developmental process	91	11.6071	2.99e-09	SEMA5A, APP, BMPR2, FLT1, WWC2, DIXDC1, TRP63, PTPRM, SLC7A10, TSKU, GJA1, CCND2, EDNRB, NAMPT, RBPMS2, SOX6, NEO1, HOXA5, ANXA1, IGFBP5, TSC22D1, ARHGEF15, OSR1, ISL1, TLCD3B, DCN, RGMA, TGFBR3, TWSG1, NGP, G6PDX, PPARG, PPARA, LTF, MEG3, CSF1R, CEBPA, NOTCH3, KANK1, LRP1, SEMA3D, INSIG1, PTGER3, FGL2, LPAR1, PDGFB, TULP3, LRP3, LTBP3, THBS2, ADAMTS12, FBLN5, CD59A, ZKSCAN3, XDH, PPARGC1A, GDF10…	734	1311	20252	1.91518	2.27e-05	1.47e-07	1.28e-07
GOTERM_BP_FAT	GO:0050790~regulation of catalytic activity	122	15.5612	3e-09	SCARB1, APP, ERRFI1, SLC27A1, TRP63, FGF1, CXCL13, ANTXR1, CLU, AQP1, PREX2, CCND2, DEPTOR, ADORA1, DAG1, CHP2, KDR, LEPR, MMUT, TNS3, TGM2, RGS7, PDGFRA, S100A1, APLP2, PRLR, BSCL2, SLPI, DPEP1, SERPING1, ADAM9, S100A9, S100A8, CSF1R, PARM1, SDC4, MAGED1, C5AR1, NPR3, LPAR1, PDGFB, ABHD5, RASAL2, KNG2, SERPINA3C, KLRK1, SNX9, PLXNA4, GPIHBP1, ACE, FZD4, IQSEC1, CAV2, CAV1, ARHGAP29, SERPINA3N, E…	734	1962	20252	1.71567	2.28e-05	1.47e-07	1.28e-07
GOTERM_BP_FAT	GO:0006639~acylglycerol metabolic process	24	3.06122	3.23e-09	SCARB1, SLC27A1, DAGLA, TNXB, DGAT2, DGAT1, CAV1, INSIG1, DBI, FITM2, ABHD5, SORL1, ESR1, GPAM, AGMO, APOC1, CAT, PNPLA3, ANG, SIK1, LPIN1, MGLL, GPIHBP1, PNPLA2	734	147	20252	4.5047	2.45e-05	1.57e-07	1.37e-07
GOTERM_BP_FAT	GO:0051271~negative regulation of cellular component movement	40	5.10204	3.35e-09	SEMA5A, KANK1, LRP1, SEMA3D, PDGFB, PTPRM, CXCL13, CYGB, CX3CL1, GJA1, KLRK1, DAG1, ADORA1, CYP1B1, EMILIN2, APOD, SRGAP3, PPARGC1A, IL33, IGFBP5, LIMCH1, RYK, IGFBP3, CAV1, ATP2B4, SULF1, KLF4, PODN, DCN, RHOB, TGFBR3, AFDN, ZEB2, DLC1, DPEP1, PPARG, EPPK1, NBL1, BMPR1A, ENG	734	374	20252	2.95094	2.54e-05	1.62e-07	1.41e-07
GOTERM_BP_FAT	GO:0030182~neuron differentiation	108	13.7755	3.81e-09	SEMA5A, APP, NCKAP1, DIXDC1, FRY, CLU, TSKU, PREX2, NRBP2, GJA1, EDNRB, DAG1, KDR, RBFOX2, UNC5A, APLP2, LIFR, ISL1, HSPG2, DDIT4, NBL1, S100A9, MEG3, CSF1R, NOTCH3, CFH, SDC4, SDC2, LPAR1, PDGFB, SLC1A3, FLRT2, APOD, MPDZ, PLXNA4, ARSB, FZD4, IQSEC1, BCL11A, CAV1, PBX1, PTPRD, BMP4, ARHGAP32, AFDN, DAB2, TCF4, CSPG4, FAT4, NFE2L1, FGFR2, FGFR1, BMPR1A, CLIC5, BMPR2, DOCK7, PTPRM, VLDLR, CHRDL1, …	734	1671	20252	1.78328	2.89e-05	1.83e-07	1.59e-07
GOTERM_BP_FAT	GO:0006638~neutral lipid metabolic process	24	3.06122	4.23e-09	SCARB1, SLC27A1, DAGLA, TNXB, DGAT2, DGAT1, CAV1, INSIG1, DBI, FITM2, ABHD5, SORL1, ESR1, GPAM, AGMO, APOC1, CAT, PNPLA3, ANG, SIK1, LPIN1, MGLL, GPIHBP1, PNPLA2	734	149	20252	4.44423	3.21e-05	2.02e-07	1.76e-07
GOTERM_BP_FAT	GO:0000904~cell morphogenesis involved in differentiation	68	8.67347	4.65e-09	SEMA5A, COL18A1, CLIC5, APP, BMPR2, DOCK7, DIXDC1, PTPRM, VLDLR, ANTXR1, TSKU, PREX2, DACT2, ENPP2, DAG1, NEO1, RBFOX2, UNC5A, APLP2, ISL1, RGMA, ENAH, AR, ZEB2, PARD3, DOCK1, SHANK3, MGLL, MEG3, LAMA5, CSF1R, NOTCH3, KANK1, NFIX, LAMA2, LRP1, SEMA3D, SDC2, SLC1A3, LRP2, FLRT2, SLIT3, PLXNA4, FARP1, LAMB2, FZD4, BCL11A, RYK, LAMB1, PARVA, PARVB, VEGFA, PTPRD, ARHGAP32, AFDN, DAB2, NFIB, AXL, NEDD…	734	870	20252	2.15656	3.53e-05	2.2e-07	1.92e-07
GOTERM_BP_FAT	GO:0043410~positive regulation of MAPK cascade	51	6.5051	4.95e-09	APP, FLT1, DIXDC1, FGF1, ADRA1A, CX3CL1, ADORA1, KDR, LEPR, TIMP2, PDE8A, PDGFRA, IGFBP4, IGFBP3, ITGA1, TNFRSF19, MMP8, AR, ZEB2, ADAM9, CSF1R, LRP1, MAGED1, C5AR1, LPAR1, PDGFB, CCL8, CCL6, IGFBP6, XDH, SASH1, GSN, ANGPT1, FZD4, RYK, CAV2, ESR1, SORBS3, AGT, HIPK2, VEGFA, BMP4, MARCO, DAB2, ACKR3, CSPG4, TEK, FCGR2B, FERMT2, FGFR2, FGFR1	734	562	20252	2.50384	3.75e-05	2.32e-07	2.02e-07
GOTERM_BP_FAT	GO:0042981~regulation of apoptotic process	115	14.6684	4.97e-09	SEMA5A, APP, SLC46A2, TRP63, CLU, AQP1, CDH5, NRBP2, GJA1, EDNRB, CCND2, DEPTOR, ADORA1, CAPN2, KDR, CYP1B1, HOXA5, TGM2, PHLDA3, UNC13B, RBFOX2, IGFBP3, OSR1, LIFR, ISL1, PRLR, AR, FNDC1, TXNIP, DPEP1, SIK1, PGR, NUPR1, ATF6, S100A9, OPTN, S100A8, CSF1R, MAGED1, PDE1A, C5AR1, GATA6, HTRA1, LPAR1, KLRK1, NACC2, PPARGC1A, ACE, ZBTB16, CAV1, MT1, ESR1, BMP4, ACER2, DAB2, LCN2, IL7R, FGFR2, FGFR1, C…	734	1828	20252	1.73578	3.77e-05	2.32e-07	2.02e-07
GOTERM_BP_FAT	GO:0043085~positive regulation of catalytic activity	84	10.7143	5.55e-09	SCARB1, APP, SLC27A1, FLT1, HIP1, DOCK9, DOCK7, DBI, VLDLR, CXCL13, PKD2, FGF1, ADRA1A, ANTXR1, CLU, CX3CL1, PREX2, CCND2, ADORA1, KDR, DAG1, TIMP2, CHP2, MMUT, TGM2, RGS7, PDGFRA, ARHGEF15, MMD, S100A1, ITGA1, PRLR, RGMA, GPRC5B, ZEB2, ASPH, ADAM9, PPARG, ANG, S100A9, S100A8, DDR2, LTF, CSF1R, PARM1, SDC4, MAGED1, NPR3, LPAR1, PDGFB, ABHD5, CCL8, CCL6, SNX9, XDH, SASH1, GPIHBP1, IFI207, ACE, GSN…	734	1186	20252	1.95419	4.21e-05	2.58e-07	2.25e-07
GOTERM_BP_FAT	GO:0040013~negative regulation of locomotion	41	5.22959	6.08e-09	SEMA5A, KANK1, LRP1, SEMA3D, PDGFB, PTPRM, CXCL13, CYGB, CX3CL1, GJA1, KLRK1, DAG1, ADORA1, CYP1B1, EMILIN2, APOD, SRGAP3, PPARGC1A, IL33, IGFBP5, LIMCH1, RYK, IGFBP3, CAV1, ATP2B4, SULF1, KLF4, PODN, MID2, DCN, RHOB, TGFBR3, AFDN, ZEB2, DLC1, DPEP1, PPARG, EPPK1, NBL1, BMPR1A, ENG	734	398	20252	2.84232	4.61e-05	2.81e-07	2.45e-07
GOTERM_BP_FAT	GO:0042692~muscle cell differentiation	50	6.37755	6.21e-09	BMPR2, COL14A1, WFIKKN2, ADRA1A, ADAMTS5, CCND2, EDNRB, RBPMS2, CAPN2, PGM5, SOX6, NEO1, PDGFRA, IGFBP5, IGFBP3, ISL1, G6PDX, SIK1, PPARA, DOCK1, ENG, MEG3, CSF1R, LAMA2, CFH, EPAS1, GATA6, PDGFB, NID1, CCL8, RXRA, FLNC, KCNJ8, LAMB2, SORT1, CAV2, LAMB1, AGT, VEGFA, BMP4, EHD2, KRT19, MEIS1, WT1, PMP22, TMEM119, PI16, MYORG, FGFR2, BMPR1A	734	549	20252	2.51287	4.71e-05	2.86e-07	2.49e-07
GOTERM_BP_FAT	GO:0060562~epithelial tube morphogenesis	41	5.22959	6.53e-09	SEMA5A, MEG3, NCKAP1, LAMA5, FLT1, SDC4, MAGED1, TULP3, LRP2, PKD2, FGF1, GJA1, PODXL, DAG1, KDR, HOXA5, PDGFRA, ANGPT1, OSR1, ESR1, PBX1, AGT, VEGFA, RHOB, RGMA, ENAH, BMP4, AR, ZEB2, WT1, DLC1, MGP, LCN2, PGR, FAT4, TEK, MEGF8, SHANK3, FGFR2, LGR4, ENG	734	399	20252	2.83519	4.95e-05	2.98e-07	2.6e-07
GOTERM_BP_FAT	GO:0030323~respiratory tube development	32	4.08163	6.67e-09	MEG3, LAMA5, ERRFI1, CEBPA, BMPR2, ODAD4, EPAS1, GATA6, TULP3, LTBP3, FGF1, SMPD3, ADAMTS2, DAG1, KDR, TNS3, HOXA5, PDGFRA, ACE, IGFBP5, MME, ITGA3, VEGFA, FOSL2, HIPK2, BMP4, NFIB, MGP, PGR, FGFR2, BMPR1A, FGFR1	734	261	20252	3.38284	5.06e-05	3.03e-07	2.64e-07
GOTERM_BP_FAT	GO:0010648~negative regulation of cell communication	101	12.8827	6.72e-09	APP, ERRFI1, PID1, WWC2, TRP63, CLU, TSKU, RGS5, GJA1, DEPTOR, ADORA1, DAG1, GRB10, HADH, TNS3, TNS2, PHLDA3, RGS7, IGFBP5, ISL1, DKK3, AR, TWSG1, DDIT4, NBL1, OPTN, MEG3, INSIG1, HTRA3, HTRA1, LPAR1, NDRG2, ADAMTS12, GRK3, APOD, FZD4, CAV2, CAV1, CRIM1, NR1D1, ESR1, ARHGAP24, PTPRD, BMP4, DAB2, FBN1, RIAN, WFIKKN2, PKD2, ADRA1A, CHRDL1, CX3CL1, RBPMS2, TIMP2, DACT2, TIMP3, CGNL1, TRIM67, ITGA3, …	734	1540	20252	1.80956	5.1e-05	3.03e-07	2.64e-07
GOTERM_BP_FAT	GO:0032270~positive regulation of cellular protein metabolic process	111	14.1582	7.13e-09	APP, SLC27A1, FAM107A, DIXDC1, FGF1, ANTXR1, CLU, CDH5, EDNRB, CCND2, ADORA1, DAG1, KDR, ENPP2, LEPR, CYP1B1, PDE8A, PDGFRA, LIMCH1, IGFBP4, IGFBP3, ISL1, PRLR, AR, TWSG1, FNDC1, ADAM9, NUPR1, PLPP3, S100A9, S100A8, CSF1R, SDC4, MAGED1, C5AR1, LPAR1, PDGFB, ADIPOR2, GRK3, SNX9, IGFBP6, NIBAN1, ACE, RBPMS, FZD4, CAV2, CAV1, RARRES2, ESR1, BMP4, ACER2, MARCO, DAB2, TMEM119, CSPG4, FERMT2, FGFR2, FB…	734	1754	20252	1.74608	5.41e-05	3.2e-07	2.78e-07
GOTERM_BP_FAT	GO:0045597~positive regulation of cell differentiation	88	11.2245	7.2e-09	SEMA5A, APP, BMPR2, FLT1, BNC1, DIXDC1, TRP63, VLDLR, CLU, CX3CL1, TMEM100, CDH5, GJA1, KDR, CAPN2, ENPP2, DAG1, TIMP2, SOX6, CD34, HOXA5, CMKLR1, TGM2, TRIM67, ANXA1, MME, MMD, ITGA3, IGFBP3, TENT5A, ISL1, RGMA, AR, GPRC5B, ZEB2, PPARG, TRIM16, DOCK1, NBL1, RIN2, S100A9, SHANK3, DDR2, LTF, ENG, MEG3, CSF1R, CEBPA, CEBPB, LAMA2, LRP1, GATA6, LPAR1, LRP3, LRP2, LTBP3, NID1, CCL8, PLXNA4, ARSB, GDF…	734	1274	20252	1.90583	5.46e-05	3.2e-07	2.78e-07
GOTERM_BP_FAT	GO:0008219~cell death	142	18.1122	7.21e-09	SEMA5A, APP, ERRFI1, SLC46A2, TRP63, CLU, AQP1, CDH5, NRBP2, GJA1, EDNRB, CCND2, DEPTOR, ADORA1, CAPN2, CCN5, KDR, CYP1B1, TNS4, PDE8A, HOXA5, PDK2, TGM2, PHLDA3, UNC13B, RBFOX2, UNC5A, IGFBP3, OSR1, LIFR, ISL1, HSPG2, PRLR, AR, FNDC1, LGALS12, DDIT4, TXNIP, DPEP1, SIK1, PGR, NUPR1, ATF6, S100A9, OPTN, S100A8, LRPAP1, CSF1R, MAGED1, PDE1A, C5AR1, GATA6, HTRA1, LPAR1, KLRK1, NACC2, PPARGC1A, ACE, …	734	2435	20252	1.60902	5.46e-05	3.2e-07	2.78e-07
GOTERM_BP_FAT	GO:0023057~negative regulation of signaling	101	12.8827	7.63e-09	APP, ERRFI1, PID1, WWC2, TRP63, CLU, TSKU, RGS5, GJA1, DEPTOR, ADORA1, DAG1, GRB10, HADH, TNS3, TNS2, PHLDA3, RGS7, IGFBP5, ISL1, DKK3, AR, TWSG1, DDIT4, NBL1, OPTN, MEG3, INSIG1, HTRA3, HTRA1, LPAR1, NDRG2, ADAMTS12, GRK3, APOD, FZD4, CAV2, CAV1, CRIM1, NR1D1, ESR1, ARHGAP24, PTPRD, BMP4, DAB2, FBN1, RIAN, WFIKKN2, PKD2, ADRA1A, CHRDL1, CX3CL1, RBPMS2, TIMP2, DACT2, TIMP3, CGNL1, TRIM67, ITGA3, …	734	1544	20252	1.80487	5.79e-05	3.37e-07	2.93e-07
GOTERM_BP_FAT	GO:0043067~regulation of programmed cell death	116	14.7959	7.77e-09	SEMA5A, APP, SLC46A2, TRP63, CLU, AQP1, CDH5, NRBP2, GJA1, EDNRB, CCND2, DEPTOR, ADORA1, CAPN2, KDR, CYP1B1, HOXA5, TGM2, PHLDA3, UNC13B, RBFOX2, IGFBP3, OSR1, LIFR, ISL1, PRLR, AR, FNDC1, TXNIP, DPEP1, SIK1, PGR, NUPR1, ATF6, S100A9, OPTN, S100A8, CSF1R, MAGED1, PDE1A, C5AR1, GATA6, HTRA1, LPAR1, KLRK1, NACC2, PPARGC1A, ACE, ZBTB16, CAV1, MT1, ESR1, BMP4, ACER2, DAB2, LCN2, IL7R, FGFR2, FGFR1, C…	734	1864	20252	1.71705	5.89e-05	3.41e-07	2.97e-07
GOTERM_BP_FAT	GO:2000146~negative regulation of cell motility	37	4.71939	8.39e-09	KANK1, LRP1, PDGFB, PTPRM, CXCL13, CYGB, CX3CL1, GJA1, KLRK1, DAG1, ADORA1, CYP1B1, EMILIN2, APOD, SRGAP3, PPARGC1A, IL33, IGFBP5, LIMCH1, IGFBP3, CAV1, ATP2B4, SULF1, KLF4, PODN, DCN, RHOB, TGFBR3, AFDN, ZEB2, DLC1, DPEP1, PPARG, EPPK1, NBL1, BMPR1A, ENG	734	339	20252	3.01144	6.36e-05	3.65e-07	3.18e-07
GOTERM_BP_FAT	GO:0003014~renal system process	23	2.93367	8.55e-09	PON3, GSN, ACE, ITGA3, PTGER3, NPR3, PDGFB, COMT, SULF1, ADRA1A, AGT, JCHAIN, SULF2, AQP1, BMP4, DAB2, GJA1, EDNRB, G6PDX, ADGRF5, ADORA1, RHPN2, CD34	734	142	20252	4.46901	6.48e-05	3.7e-07	3.23e-07
GOTERM_BP_FAT	GO:0009968~negative regulation of signal transduction	93	11.8622	9.55e-09	ERRFI1, APP, RIAN, PID1, WWC2, WFIKKN2, TRP63, PKD2, ADRA1A, CLU, CHRDL1, TSKU, CX3CL1, RGS5, DEPTOR, DACT2, RBPMS2, GRB10, DAG1, TIMP2, TIMP3, TNS3, TNS2, CGNL1, PHLDA3, RGS7, TRIM67, IGFBP5, ITGA3, ITGA1, ISL1, DNM1, DCN, DKK3, TGFBR3, AR, TWSG1, RASA3, DDIT4, PPARG, PPARA, NBL1, OPTN, RBMS3, LTF, ENG, KANK2, MEG3, KANK1, LRP1, INSIG1, HTRA3, PTGER3, HTRA1, LPAR1, TULP3, LRP2, ADAMTS12, NDRG2, …	734	1384	20252	1.85404	7.24e-05	4.11e-07	3.58e-07
GOTERM_BP_FAT	GO:0048666~neuron development	92	11.7347	9.7e-09	SEMA5A, CLIC5, APP, NCKAP1, BMPR2, DOCK7, DIXDC1, PTPRM, VLDLR, FRY, CLU, TSKU, CX3CL1, PREX2, GJA1, EDNRB, KDR, DAG1, NEO1, TRIM67, RBFOX2, UNC5A, ITGA3, APLP2, ITGA1, LIFR, ISL1, HSPG2, RGMA, ENAH, GPRC5B, ZEB2, NBL1, S100A9, SHANK3, MGLL, DDR2, MEG3, LAMA5, CSF1R, NOTCH3, KANK1, TNXB, NFIX, LAMA2, LRP1, CFH, SDC4, SEMA3D, SDC2, LPAR1, PDGFB, SLC1A3, LRP2, FLRT2, CLMN, APOD, SLIT3, MPDZ, PLXNA4…	734	1364	20252	1.861	7.36e-05	4.16e-07	3.62e-07
GOTERM_BP_FAT	GO:0008284~positive regulation of cell proliferation	83	10.5867	1.08e-08	SEMA5A, COL18A1, BMPR2, FLT1, PID1, BNC1, TRP63, PTH1R, ARHGAP5, FGF1, CLU, CX3CL1, AQP1, SMPD3, GJA1, CCND2, EDNRB, NAMPT, KDR, RBPMS2, ENPP2, CHP2, GLUL, TNS3, IL13RA1, TGM2, PDGFRA, ANXA1, IGFBP5, TSC22D1, OSR1, LIFR, OSMR, ISL1, HSPG2, PRLR, TGFBR3, AR, ANG, PGR, OPTN, DDR2, LTF, CSF1R, NOTCH3, TNXB, C5AR1, GATA6, HTRA1, PDGFB, CRIP2, LRP2, LTBP3, FBLN5, CD59A, PPARGC1A, CD209B, PRRX1, CAV2, …	734	1183	20252	1.93582	8.18e-05	4.59e-07	4e-07
GOTERM_BP_FAT	GO:0008202~steroid metabolic process	39	4.97449	1.09e-08	SCARB1, ERRFI1, APP, CEBPA, LRP1, INSIG1, ACAA1B, LRP2, VLDLR, HSD17B12, FGF1, COMT, TSKU, SULT1A1, EDNRB, CYB5R3, CYP2B10, LEPR, CYP1B1, IGFBP7, PPARGC1A, ABCA1, PDGFRA, DGAT2, STARD5, APLP2, NR1D1, ESR1, PBX1, AGT, DKK3, DAB2, CYP2D22, CAT, APOC1, G6PDX, PMP22, NFE2L1, FGFR1	734	374	20252	2.87717	8.24e-05	4.6e-07	4.01e-07
GOTERM_BP_FAT	GO:0009607~response to biotic stimulus	108	13.7755	1.18e-08	SCARB1, APP, IGHV1-82, CXCL13, CLU, LOXL1, AQP1, GJA1, IGHG1, EDNRB, CAPN2, IGHV7-3, IGHV3-6, IFITM6, UNC13B, RNASE4, IGHV1-15, PRLR, IGHG2B, IGHG2C, CCDC80, SLPI, RAB34, DDIT4, TXNIP, ADAM9, AMY1, S100A9, OPTN, S100A8, IGHV8-12, CFH, MAOB, C5AR1, GATA6, HTRA1, PPL, KNG2, ADIPOR2, KLRK1, ABCA1, ACE, IGHV1-74, CAV1, RARRES2, NR1D1, SERPINA3N, IGHV10-1, FOSL2, IGHV14-3, LCN2, IL7R, FGFR2, ABCD2, PY…	734	1706	20252	1.74669	8.94e-05	4.96e-07	4.32e-07
GOTERM_BP_FAT	GO:0046890~regulation of lipid biosynthetic process	30	3.82653	1.26e-08	SCARB1, SLC27A1, ABCD2, INSIG1, PDGFB, DBI, FITM2, FGF1, SMPD3, CAPN2, IGFBP7, PPARGC1A, DGAT2, ANXA1, DGAT1, IDH1, NR1D1, SORBS1, AGT, DKK3, BSCL2, DAB2, GPAM, ADGRF5, APOC1, SIK1, CCDC3, SIK2, PPARA, LPIN1	734	239	20252	3.46334	9.58e-05	5.29e-07	4.61e-07
GOTERM_BP_FAT	GO:0044093~positive regulation of molecular function	103	13.1378	1.34e-08	SCARB1, APP, SLC27A1, FGF1, CXCL13, ANTXR1, CLU, PREX2, IL18RAP, CCND2, ADORA1, DAG1, CHP2, KDR, MMUT, TNS3, TGM2, RGS7, PDGFRA, S100A1, EBF2, ISL1, PRLR, MID2, AR, ADAM9, PLPP3, S100A9, S100A8, CSF1R, PARM1, SDC4, MAGED1, NPR3, LPAR1, PDGFB, ABHD5, CALD1, SNX9, PPARGC1A, GPIHBP1, ACE, FZD4, IQSEC1, CAV2, CAV1, ARHGAP29, ESR1, ARHGAP24, BMP4, ACER2, AFDN, FERMT2, FGFR2, FBN1, FGFR1, HIP1, FLT1, D…	734	1603	20252	1.77286	0.000101	5.57e-07	4.85e-07
GOTERM_BP_FAT	GO:0006732~coenzyme metabolic process	40	5.10204	1.44e-08	APP, ALDH1L1, ACSS2, ACSM3, PANK1, FITM2, SLC4A4, ACACA, MPC1, NAMPT, ME1, DLAT, MMUT, PPARGC1A, PDK2, NUDT12, MCCC2, NQO1, DGAT2, PDHA1, DGAT1, IDH1, ELOVL3, FMO1, ELOVL6, FMO2, PGD, ACADSB, ACLY, NUDT7, GPAM, FASN, G6PDX, DDIT4, SUCLG2, SIK2, NUPR1, PPARA, ALDOA, TKT	734	394	20252	2.80115	0.000109	5.95e-07	5.18e-07
GOTERM_BP_FAT	GO:0010243~response to organonitrogen compound	80	10.2041	1.44e-08	ERRFI1, APP, SLC27A1, PID1, CIB2, PLAT, SLC2A4, IRS3, PKD2, AACS, RYR3, AQP1, SMPD3, THBD, GJA1, EDNRB, ADORA1, CAPN2, GRB10, DAG1, CYP1B1, HADH, TNS2, PDK2, TGM2, RGS7, PDGFRA, ANXA1, IGFBP5, ABCC9, KLF15, ANO1, SCNN1G, ASPH, COL6A1, CAT, MMP19, PPARG, PGR, TRIM16, SIK2, ALDOA, PPARA, RHOQ, TRARG1, KANK1, CEBPB, LRP1, INSIG1, C5AR1, GATA6, ATP1A3, SLC1A3, AKAP7, ADIPOR2, SERPINA3C, UCP3, GPIHBP1…	734	1131	20252	1.95164	0.00011	5.95e-07	5.19e-07
GOTERM_BP_FAT	GO:0048286~lung alveolus development	16	2.04082	1.55e-08	MEG3, ERRFI1, BMPR2, ACE, IGFBP5, GATA6, LTBP3, VEGFA, FOSL2, SMPD3, BMP4, KDR, PGR, TNS3, FGFR2, HOXA5	734	68	20252	6.49207	0.000117	6.34e-07	5.52e-07
GOTERM_BP_FAT	GO:0031175~neuron projection development	81	10.3316	1.56e-08	SEMA5A, APP, NCKAP1, BMPR2, DOCK7, DIXDC1, PTPRM, VLDLR, FRY, CLU, TSKU, CX3CL1, PREX2, GJA1, KDR, DAG1, NEO1, TRIM67, RBFOX2, UNC5A, ITGA3, APLP2, ITGA1, LIFR, ISL1, RGMA, ENAH, GPRC5B, ZEB2, NBL1, S100A9, SHANK3, MGLL, DDR2, MEG3, LAMA5, CSF1R, NOTCH3, KANK1, TNXB, NFIX, LAMA2, LRP1, SEMA3D, SDC2, LPAR1, LRP2, FLRT2, CLMN, APOD, SLIT3, MPDZ, PLXNA4, ATP9A, ARSB, FARP1, PRRX1, LAMB2, FZD4, IQSEC…	734	1153	20252	1.93833	0.000118	6.34e-07	5.53e-07
GOTERM_BP_FAT	GO:0080134~regulation of response to stress	111	14.1582	1.6e-08	APP, ERRFI1, SLC46A2, PROS1, DIXDC1, TRP63, PLAT, CLU, MYLK, FCNA, CDH5, GJA1, IGHG1, IL18RAP, EDNRB, NAMPT, ADORA1, PDE8A, UNC13B, PDGFRA, ISL1, IGHG2B, FCGR3, SLPI, RAB34, SERPING1, NUPR1, PLPP3, ATF6, S100A9, OPTN, S100A8, PTGES, CFH, INSIG1, HTRA1, PDGFB, ADAMTS12, PPL, KNG2, FBLN5, KLRK1, NACC2, ZKSCAN3, APOD, IGFBP6, ACE, MUC16, FZD4, CAV1, NR1D1, ESR1, BMP4, DAB2, FERMT2, NFE2L1, FGFR1, BM…	734	1780	20252	1.72058	0.000121	6.48e-07	5.64e-07
GOTERM_BP_FAT	GO:1901565~organonitrogen compound catabolic process	37	4.71939	1.68e-08	ALDH1L1, OAT, GDA, CPQ, PDE1A, COMT, PLA2G7, SMPD3, ENPP2, PDE8A, XDH, ARSB, NUDT12, BCKDHA, MCCC2, ENTPD1, ACE, URAH, MME, LVRN, GPT2, ADHFE1, ATP2B4, AMPD3, FAH, ACADSB, LYVE1, GSTZ1, ACER2, ALDH6A1, NUDT7, ALDH5A1, IVD, DPYD, APOC1, CPE, DPEP1	734	348	20252	2.93356	0.000127	6.78e-07	5.9e-07
GOTERM_BP_FAT	GO:0006637~acyl-CoA metabolic process	19	2.42347	1.76e-08	PDHA1, ACSS2, DGAT2, DGAT1, ACSM3, ELOVL3, ELOVL6, FITM2, ACADSB, ACACA, ACLY, NUDT7, GPAM, MPC1, FASN, SUCLG2, DLAT, MMUT, PDK2	734	100	20252	5.24234	0.000133	6.97e-07	6.07e-07
GOTERM_BP_FAT	GO:0035383~thioester metabolic process	19	2.42347	1.76e-08	PDHA1, ACSS2, DGAT2, DGAT1, ACSM3, ELOVL3, ELOVL6, FITM2, ACADSB, ACACA, ACLY, NUDT7, GPAM, MPC1, FASN, SUCLG2, DLAT, MMUT, PDK2	734	100	20252	5.24234	0.000133	6.97e-07	6.07e-07
GOTERM_BP_FAT	GO:0051247~positive regulation of protein metabolic process	114	14.5408	1.76e-08	APP, SLC27A1, FAM107A, DIXDC1, FGF1, ANTXR1, CLU, CDH5, GJA1, EDNRB, CCND2, ADORA1, DAG1, KDR, ENPP2, LEPR, CYP1B1, PDE8A, PDGFRA, LIMCH1, IGFBP4, IGFBP3, ISL1, PRLR, AR, TWSG1, FNDC1, ADAM9, NUPR1, PLPP3, S100A9, S100A8, CSF1R, SDC4, MAGED1, C5AR1, LPAR1, PDGFB, ADIPOR2, GRK3, SNX9, IGFBP6, NIBAN1, ACE, RBPMS, FZD4, CAV2, CAV1, RARRES2, ESR1, BMP4, ACER2, MARCO, DAB2, TMEM119, CSPG4, FERMT2, FGF…	734	1848	20252	1.70206	0.000133	6.97e-07	6.07e-07
GOTERM_BP_FAT	GO:0030324~lung development	31	3.95408	1.91e-08	MEG3, LAMA5, ERRFI1, CEBPA, BMPR2, ODAD4, EPAS1, GATA6, LTBP3, FGF1, SMPD3, ADAMTS2, DAG1, KDR, TNS3, HOXA5, PDGFRA, ACE, IGFBP5, MME, ITGA3, VEGFA, FOSL2, HIPK2, BMP4, NFIB, MGP, PGR, FGFR2, BMPR1A, FGFR1	734	258	20252	3.31523	0.000145	7.55e-07	6.57e-07
GOTERM_BP_FAT	GO:0034440~lipid oxidation	22	2.80612	1.98e-08	ABCD2, PHYH, ECHS1, DGAT2, DGAT1, ECI1, FMO1, DBI, FMO2, ACAA1B, ACADSB, ADIPOR2, PLA2G7, CYGB, ACOX1, IVD, ECHDC1, APOD, PPARG, HADH, PPARA, PPARGC1A	734	136	20252	4.4633	0.00015	7.77e-07	6.76e-07
GOTERM_BP_FAT	GO:0035296~regulation of tube diameter	26	3.31633	2.04e-08	BMPR2, NPR1, PTGER3, NPR3, PDGFB, PTPRM, ADRA1A, KNG2, CX3CL1, SMPD3, GJA1, EDNRB, ADORA1, KDR, GUCY1A1, ACE, RBFOX2, KCNJ8, CAV1, ITGA1, SOD3, AGT, VEGFA, TGFBR3, G6PDX, MGLL	734	188	20252	3.81582	0.000155	7.89e-07	6.87e-07
GOTERM_BP_FAT	GO:0050880~regulation of blood vessel size	26	3.31633	2.04e-08	BMPR2, NPR1, PTGER3, NPR3, PDGFB, PTPRM, ADRA1A, KNG2, CX3CL1, SMPD3, GJA1, EDNRB, ADORA1, KDR, GUCY1A1, ACE, RBFOX2, KCNJ8, CAV1, ITGA1, SOD3, AGT, VEGFA, TGFBR3, G6PDX, MGLL	734	188	20252	3.81582	0.000155	7.89e-07	6.87e-07
GOTERM_BP_FAT	GO:0097746~regulation of blood vessel diameter	26	3.31633	2.04e-08	BMPR2, NPR1, PTGER3, NPR3, PDGFB, PTPRM, ADRA1A, KNG2, CX3CL1, SMPD3, GJA1, EDNRB, ADORA1, KDR, GUCY1A1, ACE, RBFOX2, KCNJ8, CAV1, ITGA1, SOD3, AGT, VEGFA, TGFBR3, G6PDX, MGLL	734	188	20252	3.81582	0.000155	7.89e-07	6.87e-07
GOTERM_BP_FAT	GO:0035150~regulation of tube size	26	3.31633	2.27e-08	BMPR2, NPR1, PTGER3, NPR3, PDGFB, PTPRM, ADRA1A, KNG2, CX3CL1, SMPD3, GJA1, EDNRB, ADORA1, KDR, GUCY1A1, ACE, RBFOX2, KCNJ8, CAV1, ITGA1, SOD3, AGT, VEGFA, TGFBR3, G6PDX, MGLL	734	189	20252	3.79563	0.000172	8.74e-07	7.62e-07
GOTERM_BP_FAT	GO:0060976~coronary vasculature development	17	2.16837	2.29e-08	ACE, KCNJ8, LRP1, ANGPT1, GATA6, PDGFB, ABCC9, LRP2, FGF1, VEGFA, TGFBR3, BMP4, RXRA, WT1, MEGF8, FGFR2, FGFR1	734	80	20252	5.86315	0.000174	8.77e-07	7.64e-07
GOTERM_BP_FAT	GO:0031399~regulation of protein modification process	122	15.5612	2.32e-08	APP, ERRFI1, SLC27A1, PID1, FAM107A, DIXDC1, FGF1, FRY, CLU, CDH5, EDNRB, CCND2, DEPTOR, ADORA1, DAG1, KDR, ENPP2, LEPR, PDE8A, PDGFRA, LIMCH1, IGFBP4, APLP2, IGFBP3, ISL1, PRLR, AR, TWSG1, FNDC1, PARD3, DDIT4, ADAM9, NUPR1, PLPP3, CSF1R, SDC4, MAGED1, EPAS1, C5AR1, LPAR1, PDGFB, NDRG2, ADIPOR2, GRK3, SNX9, IGFBP6, TPPP, PPARGC1A, NIBAN1, ACE, RBPMS, FZD4, CAV2, CAV1, RARRES2, ESR1, BMP4, ACER2, …	734	2033	20252	1.65575	0.000176	8.84e-07	7.7e-07
GOTERM_BP_FAT	GO:0045766~positive regulation of angiogenesis	27	3.44388	2.34e-08	SEMA5A, FLT1, C5AR1, GATA6, FGF1, AQP1, CDH5, KDR, CYP1B1, EMILIN2, CD34, SASH1, PTGIS, ANXA1, CMA1, S100A1, VEGFD, KLF4, ISL1, VEGFA, RHOB, HIPK2, TJP1, LRG1, RHOJ, TEK, ENG	734	203	20252	3.66978	0.000178	8.87e-07	7.73e-07
GOTERM_BP_FAT	GO:0035265~organ growth	28	3.57143	2.35e-08	COL14A1, WWC2, GATA6, FGF1, ADRA1A, FBLN5, SMPD3, GJA1, RXRA, CCND2, LEPR, KDR, PDGFRA, ESR1, PRLR, AGT, FOSL2, TGFBR3, AR, MEIS1, WT1, G6PDX, PI16, PPARA, FGFR2, BMPR1A, DDR2, FGFR1	734	217	20252	3.56017	0.000178	8.87e-07	7.73e-07
GOTERM_BP_FAT	GO:0012501~programmed cell death	133	16.9643	2.66e-08	SEMA5A, APP, ERRFI1, SLC46A2, TRP63, CLU, AQP1, CDH5, NRBP2, GJA1, EDNRB, CCND2, DEPTOR, ADORA1, CAPN2, KDR, CYP1B1, TNS4, HOXA5, PDK2, TGM2, PHLDA3, UNC13B, RBFOX2, UNC5A, IGFBP3, OSR1, LIFR, ISL1, PRLR, AR, FNDC1, LGALS12, DDIT4, TXNIP, DPEP1, SIK1, PGR, NUPR1, ATF6, S100A9, OPTN, S100A8, CSF1R, MAGED1, PDE1A, C5AR1, GATA6, HTRA1, LPAR1, KLRK1, NACC2, PPARGC1A, ACE, ZBTB16, CAV1, MT1, ESR1, FOS…	734	2283	20252	1.60738	0.000202	9.98e-07	8.69e-07
GOTERM_BP_FAT	GO:0006910~phagocytosis, recognition	27	3.44388	2.87e-08	COLEC12, SCARB1, IGHV8-12, IGHV1-82, IGHV2-2, PEAR1, IGHG1, IGHV5-9, IGHV9-4, IGHV7-3, IGHV3-6, IGHV9-3, IGHV9-2, IGHV1-62-2, CD209B, IGHV1-74, IGHV1-55, IGHV5-17, IGHV1-15, IGHV1-39, IGHV10-1, IGHG2B, IGHV11-2, IGHG2C, FCGR3, IGHV14-3, IGHA	734	205	20252	3.63397	0.000218	1.07e-06	9.34e-07
GOTERM_BP_FAT	GO:0009893~positive regulation of metabolic process	208	26.5306	2.94e-08	APP, PID1, DIXDC1, SLC4A4, ANTXR1, GJA1, EDNRB, NAMPT, KDR, DAG1, CYP1B1, SOX6, HOXA5, RBFOX2, LIMCH1, EBF1, EBF2, EBF3, ISL1, AR, TWSG1, FNDC1, PARD3, TRIM16, PLPP3, ATF6, OPTN, MEG3, MAOB, SDC4, MAGED1, EPAS1, GATA6, PDGFB, LPAR1, KLRK1, SNX9, PPARGC1A, ACE, FZD4, BCL11A, NR1D1, PBX1, FOSL2, ACER2, MARCO, FERMT2, HIP1, PTH1R, VLDLR, CX3CL1, JCHAIN, SMPD3, TIMP2, RSPO1, ANXA1, TSC22D1, MMD, RGMA…	734	4047	20252	1.41808	0.000223	1.09e-06	9.47e-07
GOTERM_BP_FAT	GO:0000165~MAPK cascade	64	8.16327	2.95e-08	ERRFI1, APP, PLVAP, FLT1, DIXDC1, FGF1, ADRA1A, CX3CL1, ADORA1, KDR, GRB10, LEPR, DAG1, TIMP2, TIMP3, PDE8A, PDGFRA, IGFBP4, IGFBP3, ITGA1, TNFRSF19, MMP8, AR, ZEB2, ADAM9, PPARG, SHANK3, CSF1R, TNXB, LRP1, MAGED1, C5AR1, LPAR1, PDGFB, NDRG2, CCL8, CCL6, IGFBP6, XDH, SASH1, GSN, KCNJ8, ANGPT1, FZD4, RYK, CAV2, CAV1, KLF4, ESR1, SORL1, SORBS3, AGT, HIPK2, VEGFA, BMP4, MARCO, DAB2, ACKR3, CSPG4, TE…	734	835	20252	2.11478	0.000224	1.09e-06	9.47e-07
GOTERM_BP_FAT	GO:0023014~signal transduction by protein phosphorylation	64	8.16327	2.95e-08	ERRFI1, APP, PLVAP, FLT1, DIXDC1, FGF1, ADRA1A, CX3CL1, ADORA1, KDR, GRB10, LEPR, DAG1, TIMP2, TIMP3, PDE8A, PDGFRA, IGFBP4, IGFBP3, ITGA1, TNFRSF19, MMP8, AR, ZEB2, ADAM9, PPARG, SHANK3, CSF1R, TNXB, LRP1, MAGED1, C5AR1, LPAR1, PDGFB, NDRG2, CCL8, CCL6, IGFBP6, XDH, SASH1, GSN, KCNJ8, ANGPT1, FZD4, RYK, CAV2, CAV1, KLF4, ESR1, SORL1, SORBS3, AGT, HIPK2, VEGFA, BMP4, MARCO, DAB2, ACKR3, CSPG4, TE…	734	835	20252	2.11478	0.000224	1.09e-06	9.47e-07
GOTERM_BP_FAT	GO:0010595~positive regulation of endothelial cell migration	20	2.55102	3.03e-08	SEMA5A, COL18A1, BMPR2, ANXA1, ANGPT1, PDGFB, FGF1, AGT, VEGFA, RHOB, BMP4, RHOJ, LCN2, KDR, AMOTL1, TEK, PLPP3, RIN2, SASH1, FGFR1	734	115	20252	4.79848	0.00023	1.11e-06	9.68e-07
GOTERM_BP_FAT	GO:0072593~reactive oxygen species metabolic process	35	4.46429	3.41e-08	APP, PON3, ABCD2, PID1, PDGFB, HBA-A1, PKD2, CLU, FBLN5, SLC7A2, SMPD3, CYB5R3, KLRK1, CYP1B1, CD34, XDH, NQO1, PTGIS, BNIP3, CAV1, ATP2B4, HBB-BT, HBB-BS, KLF4, MMP8, ESR1, SOD3, AGT, ACOX1, CAT, PXDN, G6PDX, DDIT4, LCN2, PPARA	734	326	20252	2.96225	0.000259	1.24e-06	1.08e-06
GOTERM_BP_FAT	GO:0031214~biomineral tissue development	26	3.31633	3.47e-08	CSF1R, CEBPB, BMPR2, NFIX, SNX10, PTH1R, LTBP3, SMPD3, GJA1, CLEC3B, RXRA, OSR1, TENT5A, FOSL2, BMP4, MGP, TMEM119, PPARA, ANK, FGFR2, LGR4, BMPR1A, DDR2, FGFR1, LTF, NECTIN1	734	193	20252	3.71696	0.000263	1.25e-06	1.09e-06
GOTERM_BP_FAT	GO:0006956~complement activation	30	3.82653	3.47e-08	IGHV8-12, IGHV1-82, CFH, IGHV2-2, C4B, FCNA, IGHG1, C1S1, CD59A, C7, IGHV5-9, IGHV9-4, IGHV7-3, IGHV3-6, IGHV9-3, IGHV9-2, IGHV1-62-2, C1RA, IGHV1-74, IGHV1-55, IGHV5-17, IGHV1-15, IGHV1-39, IGHV10-1, IGHG2B, IGHV11-2, IGHG2C, IGHV14-3, IGHA, SERPING1	734	250	20252	3.31095	0.000263	1.25e-06	1.09e-06
GOTERM_BP_FAT	GO:0051707~response to other organism	103	13.1378	3.8e-08	SCARB1, APP, IGHV1-82, CXCL13, CLU, LOXL1, AQP1, GJA1, IGHG1, EDNRB, CAPN2, IGHV7-3, IGHV3-6, IFITM6, UNC13B, RNASE4, IGHV1-15, PRLR, IGHG2B, IGHG2C, CCDC80, SLPI, RAB34, DDIT4, ADAM9, AMY1, S100A9, OPTN, S100A8, IGHV8-12, CFH, MAOB, C5AR1, HTRA1, PPL, KNG2, ADIPOR2, KLRK1, ABCA1, ACE, IGHV1-74, CAV1, RARRES2, NR1D1, SERPINA3N, IGHV10-1, FOSL2, IGHV14-3, LCN2, IL7R, FGFR2, ABCD2, PYGL, HBA-A1, JC…	734	1636	20252	1.7371	0.000288	1.37e-06	1.19e-06
GOTERM_BP_FAT	GO:0006468~protein phosphorylation	121	15.4337	3.94e-08	APP, ERRFI1, SLC27A1, PLVAP, PID1, DIXDC1, FGF1, CLU, MYLK, NRBP2, EDNRB, CCND2, DEPTOR, ADORA1, DAG1, KDR, ENPP2, GRB10, LEPR, MAP3K6, PDE8A, PDK2, PDGFRA, LIMCH1, IGFBP4, APLP2, IGFBP3, ISL1, PRLR, AR, TWSG1, FNDC1, PARD3, DDIT4, ADAM9, SIK1, SIK2, PLPP3, CSF1R, SDC4, MAGED1, NPR1, C5AR1, LPAR1, PDGFB, NDRG2, ADIPOR2, GRK3, SNX9, IGFBP6, PPARGC1A, NIBAN1, ACE, RBPMS, FZD4, CAV2, CAV1, RARRES2, …	734	2030	20252	1.6446	0.000299	1.41e-06	1.23e-06
GOTERM_BP_FAT	GO:0006790~sulfur compound metabolic process	40	5.10204	3.97e-08	CLIC5, ACSS2, ACSM3, FITM2, OPLAH, COMT, ACACA, SULT1A1, EDNRB, MPC1, DLAT, MMUT, XDH, ARSB, PDK2, GSTM2, GSTM1, DGAT2, PDHA1, ANGPT1, DGAT1, IDH1, ELOVL3, FMO1, HBB-BT, ELOVL6, HBB-BS, SULF1, ACADSB, DCN, SULF2, GSTZ1, ACLY, NUDT7, GPAM, FASN, G6PDX, DPEP1, SUCLG2, NFE2L1	734	409	20252	2.69841	0.000301	1.41e-06	1.23e-06
GOTERM_BP_FAT	GO:0043207~response to external biotic stimulus	103	13.1378	4.23e-08	SCARB1, APP, IGHV1-82, CXCL13, CLU, LOXL1, AQP1, GJA1, IGHG1, EDNRB, CAPN2, IGHV7-3, IGHV3-6, IFITM6, UNC13B, RNASE4, IGHV1-15, PRLR, IGHG2B, IGHG2C, CCDC80, SLPI, RAB34, DDIT4, ADAM9, AMY1, S100A9, OPTN, S100A8, IGHV8-12, CFH, MAOB, C5AR1, HTRA1, PPL, KNG2, ADIPOR2, KLRK1, ABCA1, ACE, IGHV1-74, CAV1, RARRES2, NR1D1, SERPINA3N, IGHV10-1, FOSL2, IGHV14-3, LCN2, IL7R, FGFR2, ABCD2, PYGL, HBA-A1, JC…	734	1640	20252	1.73287	0.000321	1.5e-06	1.3e-06
GOTERM_BP_FAT	GO:0042063~gliogenesis	40	5.10204	4.87e-08	APP, CSF1R, FLT1, NFIX, LRP1, C5AR1, LPAR1, PDGFB, DBI, LRP2, CLU, SYNE2, CX3CL1, LEPR, DAG1, ENPP2, TPPP, SOX6, IL33, ANXA1, LAMB2, BNIP3, LAMB1, KLF15, AGT, BMP4, AFDN, ZEB2, PTPRB, NFIA, NFIB, PARD3, PMP22, PPARG, CSPG4, PLPP3, S100A9, SHANK3, NFE2L1, S100A8	734	412	20252	2.67877	0.000369	1.72e-06	1.5e-06
GOTERM_BP_FAT	GO:1901615~organic hydroxy compound metabolic process	48	6.12245	5.19e-08	SCARB1, ERRFI1, APP, CEBPA, LRP1, ABHD4, MAOB, RETSAT, CPQ, NPR1, EPAS1, INSIG1, ACAA1B, LRP2, VLDLR, PTH1R, FGF1, COMT, TSKU, SULT1A1, ADH1, GRK3, EDNRB, CYB5R3, ALDH2, LEPR, CYP1B1, ABCA1, NQO1, DGAT2, APLP2, NR1D1, FAH, DKK3, ACER2, ALDH1A3, DHRS7, ZEB2, DAB2, CYP2D22, CAT, ALDH1A1, APOC1, G6PDX, PMP22, PLPP3, NFE2L1, FGFR1	734	551	20252	2.4036	0.000394	1.82e-06	1.59e-06
GOTERM_BP_FAT	GO:0006909~phagocytosis	42	5.35714	5.27e-08	COLEC12, SCARB1, IGHV8-12, IGHV1-82, NFIX, LRP1, IGHV2-2, PROS1, PEAR1, IGHG1, IGHV5-9, LEPR, IGHV9-4, IGHV7-3, IGHV3-6, IGHV9-3, IGHV9-2, TGM2, ABCA1, IGHV1-62-2, CD209B, GSN, ANXA1, IGHV1-74, IGHV1-55, IGHV5-17, IGHV1-15, IGHV1-39, IGHV10-1, MARCO, IGHG2B, IGHV11-2, IGHG2C, FCGR3, IGHV14-3, IGHA, AXL, RAB34, IL2RB, PPARG, FCGR2B, DOCK1	734	447	20252	2.59247	0.000399	1.84e-06	1.6e-06
GOTERM_BP_FAT	GO:0051050~positive regulation of transport	80	10.2041	5.38e-08	APP, BMPR2, HIP1, DENND5B, RAB3D, PROS1, FHL1, DBI, PKD2, CLU, AACS, CX3CL1, AQP1, MYLK, SMPD3, GJA1, IGHG1, EDNRB, ADORA1, LEPR, CHP2, GLUL, CD34, RGS7, UNC13B, CADPS2, ANXA1, ABCA8A, ABCA8B, S100A1, FRMD4A, ISL1, KLF15, DNM1, ANO1, IGHG2B, FCGR3, ASPH, PARD3, RAB34, G6PDX, ADAM9, PPARG, ANG, NAT8L, S100A9, SHANK3, RHOQ, S100A8, PTGES, CEBPB, LRP1, SDC4, PDGFB, AKAP7, LRP2, ADIPOR2, ABCA1, CD209…	734	1166	20252	1.89306	0.000408	1.87e-06	1.63e-06
GOTERM_BP_FAT	GO:0001654~eye development	43	5.48469	5.6e-08	BMPR2, FLT1, NFIX, CFH, CRYBG3, PDGFB, PTPRM, TULP3, TSPAN12, CHRDL1, TSKU, AQP1, GJA1, RXRA, KDR, CYP1B1, PDGFRA, ARHGEF15, LAMB2, FZD4, ATP2B4, KLF4, PBX1, VEGFA, HIPK2, MFAP5, BMP4, ALDH1A3, ZEB2, TWSG1, MEIS1, MAF, NFIA, WT1, NFIB, RHOJ, ALDH1A1, PXDN, FAT1, ATF6, FGFR2, FBN1, NECTIN1	734	465	20252	2.55145	0.000424	1.94e-06	1.69e-06
GOTERM_BP_FAT	GO:1903034~regulation of response to wounding	28	3.57143	6.09e-08	KANK1, LRP1, AHNAK, PROS1, PTGER3, PDGFB, PLAT, KNG2, MYLK, THBD, GJA1, EMILIN2, CD34, NEO1, PDGFRA, ANXA1, MUC16, VWF, CAV1, KLF4, RGMA, SERPING1, PPARG, EPPK1, PLPP3, S100A9, FERMT2, DDR2	734	227	20252	3.40333	0.000462	2.1e-06	1.83e-06
GOTERM_BP_FAT	GO:0030155~regulation of cell adhesion	67	8.54592	6.2e-08	SEMA5A, SLC46A2, FAM107A, CXCL13, CX3CL1, DACT2, KDR, ENPP2, DAG1, CYP1B1, EMILIN2, TGM2, ANXA1, LIMCH1, ITGA3, LMO7, HSPG2, PRLR, TWSG1, CCDC80, ADAM9, PPARA, PLPP3, DOCK1, RIN2, LAMA5, KANK1, CEBPB, TNXB, LAMA2, LRP1, SDC4, LAMA4, PTGER3, FGL2, PDGFB, ILDR2, HSD17B12, NID1, FBLN2, KNG2, CD59A, PODXL, APOD, PLXNA4, CD209B, GSN, ANGPT1, MYO10, LAMB2, FZD4, ZBTB16, CAV1, LAMB1, KLF4, VEGFA, ACER2,…	734	910	20252	2.03145	0.00047	2.13e-06	1.85e-06
GOTERM_BP_FAT	GO:0097435~supramolecular fiber organization	65	8.29082	6.31e-08	SEMA5A, COL18A1, APP, NCKAP1, HIP1, ITGB5, COL14A1, GDA, FAM107A, CLU, LOXL1, CX3CL1, EPS8, CDH5, ADAMTS2, CYP1B1, PLS3, PGM5, CGNL1, DSP, PDGFRA, ARHGEF15, LIMCH1, SPTB, HSPG2, RHOB, ENAH, ZEB2, PXDN, RHOJ, CDC42EP1, RHOU, ANG, SHANK3, RHOQ, DDR2, KANK2, KANK1, KRT80, TNXB, SDC4, LPAR1, LTBP2, AEBP1, ADAMTS12, CALD1, SNX9, FLNC, RHPN2, TPPP, GSN, CAV1, SORBS1, SORBS3, MFAP5, TJP1, TPPP3, KRT19, …	734	872	20252	2.05669	0.000478	2.16e-06	1.88e-06
GOTERM_BP_FAT	GO:0044242~cellular lipid catabolic process	30	3.82653	6.38e-08	SCARB1, ABCD2, DAGLA, ECHS1, LRP1, ECI1, ACAA1B, DBI, ABHD5, PLA2G7, SMPD3, ENPP2, CYP1B1, HADH, GPIHBP1, PHYH, ACADSB, SORL1, ACER2, BSCL2, NUDT7, ACOX1, IVD, APOC1, PNPLA3, ECHDC1, DPEP1, LPIN1, MGLL, PNPLA2	734	257	20252	3.22077	0.000484	2.17e-06	1.89e-06
GOTERM_BP_FAT	GO:0031325~positive regulation of cellular metabolic process	193	24.6173	6.93e-08	APP, PID1, DIXDC1, SLC4A4, ANTXR1, EDNRB, NAMPT, KDR, DAG1, CYP1B1, SOX6, HOXA5, LIMCH1, EBF1, EBF2, EBF3, ISL1, AR, TWSG1, FNDC1, PARD3, TRIM16, PLPP3, ATF6, OPTN, MEG3, MAOB, SDC4, MAGED1, EPAS1, GATA6, PDGFB, LPAR1, KLRK1, SNX9, PPARGC1A, ACE, FZD4, NR1D1, PBX1, FOSL2, ACER2, MARCO, FERMT2, HIP1, PTH1R, VLDLR, CX3CL1, SMPD3, TIMP2, RSPO1, ANXA1, TSC22D1, MMD, RGMA, ZEB2, GPRC5B, PPARG, PPARA, …	734	3726	20252	1.42918	0.000525	2.35e-06	2.04e-06
GOTERM_BP_FAT	GO:0010942~positive regulation of cell death	61	7.78061	6.96e-08	COL18A1, APP, HIP1, TRP63, HBA-A1, CLU, ADORA1, CAPN2, CYP1B1, EMILIN2, TIMP3, HOXA5, PHLDA3, TGM2, UNC13B, PTGIS, ANXA1, TSC22D1, IGFBP3, ITGA1, ISL1, RHOB, ALDH1A3, FNDC1, ALDH1A1, DDIT4, TXNIP, SIK1, PPARG, NUPR1, ATF6, S100A9, OPTN, S100A8, LRP1, MAGED1, GATA6, HTRA1, LPAR1, RXRA, KLRK1, NACC2, XDH, PPARGC1A, NQO1, ACE, GSN, SORT1, BNIP3, ZBTB16, CAV1, G0S2, AGT, ACER2, BMP4, WT1, DLC1, LCN2,…	734	797	20252	2.11175	0.000528	2.35e-06	2.04e-06
GOTERM_BP_FAT	GO:0030030~cell projection organization	110	14.0306	7.39e-08	SEMA5A, APP, NCKAP1, ODAD4, DIXDC1, FRY, CLU, TSKU, AQP1, MYLK, EPS8, PREX2, GJA1, DAG1, KDR, ENPP2, RBFOX2, UNC5A, APLP2, LIFR, ISL1, RAB34, NBL1, S100A9, MEG3, CSF1R, NOTCH3, SDC4, SDC2, LPAR1, PDGFB, FLRT2, PODXL, APOD, MPDZ, PLXNA4, ARSB, FZD4, IQSEC1, BCL11A, CAV1, PARVA, PARVB, ARHGAP24, PTPRD, BMP4, ARHGAP32, AFDN, EHD2, DAB2, LCN2, CSPG4, FAT4, FGFR2, FGFR1, CLIC5, BMPR2, DOCK7, PTPRM, SN…	734	1811	20252	1.67589	0.00056	2.48e-06	2.16e-06
GOTERM_BP_FAT	GO:0072073~kidney epithelium development	24	3.06122	7.51e-08	KANK2, LAMA5, SDC4, MAGED1, LAMB2, OSR1, PDGFB, PKD2, FGF1, KLF15, PBX1, AGT, VEGFA, AQP1, BMP4, EDNRB, PODXL, WT1, CAT, FAT4, CD34, FGFR2, LGR4, FGFR1	734	173	20252	3.82769	0.000569	2.51e-06	2.18e-06
GOTERM_BP_FAT	GO:0048754~branching morphogenesis of an epithelial tube	25	3.18878	8.61e-08	SEMA5A, LAMA5, FLT1, MAGED1, PKD2, FGF1, DAG1, KDR, HOXA5, PDGFRA, ANGPT1, ESR1, PBX1, AGT, VEGFA, BMP4, AR, WT1, MGP, PGR, FAT4, TEK, FGFR2, LGR4, ENG	734	188	20252	3.66905	0.000652	2.86e-06	2.49e-06
GOTERM_BP_FAT	GO:0060191~regulation of lipase activity	17	2.16837	9.39e-08	PDGFRA, FLT1, ANXA1, LRP1, SORT1, LPAR1, ABHD5, ADRA1A, ESR1, AGT, DLC1, APOC1, ANXA8, ANG, FGFR2, GPIHBP1, FGFR1	734	88	20252	5.33013	0.000712	3.11e-06	2.71e-06
GOTERM_BP_FAT	GO:0048858~cell projection morphogenesis	58	7.39796	9.72e-08	SEMA5A, APP, NCKAP1, BMPR2, DOCK7, DIXDC1, PTPRM, VLDLR, CLU, TSKU, PREX2, GJA1, KDR, ENPP2, DAG1, NEO1, RBFOX2, UNC5A, APLP2, ITGA1, LIFR, ISL1, RGMA, ENAH, ZEB2, NBL1, SHANK3, MGLL, MEG3, LAMA5, CSF1R, NOTCH3, KANK1, NFIX, LAMA2, LRP1, SEMA3D, SDC2, LRP2, FLRT2, SLIT3, PLXNA4, ATP9A, FARP1, LAMB2, FZD4, BCL11A, RYK, VEGFA, PTPRD, ARHGAP32, AFDN, NFIB, PMP22, MEGF8, FGFR2, LGR4, NECTIN1	734	748	20252	2.13943	0.000737	3.2e-06	2.79e-06
GOTERM_BP_FAT	GO:0060326~cell chemotaxis	35	4.46429	1.01e-07	SEMA5A, APP, CSF1R, FLT1, C5AR1, LPAR1, PDGFB, FGF1, CXCL13, PLA2G7, CX3CL1, CCL8, EDNRB, KLRK1, CCL6, KDR, ENPP2, CMKLR1, PDGFRA, ANXA1, RARRES2, ITGA1, MTUS1, VEGFD, PARVA, VEGFA, FCGR3, ACKR4, DPEP1, ACKR3, S100A9, NBL1, S100A8, FGFR1, ENG	734	341	20252	2.83195	0.000769	3.33e-06	2.9e-06
GOTERM_BP_FAT	GO:0061440~kidney vasculature development	11	1.40306	1.14e-07	BMP4, PDGFRA, NOTCH3, ANGPT1, WT1, OSR1, PDGFB, TEK, PKD2, CD34, AQP1	734	32	20252	9.4845	0.000862	3.7e-06	3.22e-06
GOTERM_BP_FAT	GO:0061437~renal system vasculature development	11	1.40306	1.14e-07	BMP4, PDGFRA, NOTCH3, ANGPT1, WT1, OSR1, PDGFB, TEK, PKD2, CD34, AQP1	734	32	20252	9.4845	0.000862	3.7e-06	3.22e-06
GOTERM_BP_FAT	GO:0007160~cell-matrix adhesion	28	3.57143	1.15e-07	SNED1, TNXB, LRP1, ITGB5, SDC4, FAM107A, NID1, ADAMTS12, DAG1, KDR, ENPP2, APOD, CD34, LIMCH1, ITGA3, ITGA1, SORBS1, AGT, VEGFA, ACER2, BCAM, ITGAD, DLC1, ITGA7, ADAM9, TEK, RIN2, FERMT2	734	234	20252	3.30152	0.000873	3.73e-06	3.25e-06
GOTERM_BP_FAT	GO:0051960~regulation of nervous system development	80	10.2041	1.18e-07	SEMA5A, APP, BMPR2, FLT1, CLSTN1, DOCK7, DIXDC1, VLDLR, TSKU, CX3CL1, EDNRB, KDR, ENPP2, DAG1, TIMP2, NEO1, TGM2, TRIM67, ARHGEF15, MME, MMD, ITGA3, ISL1, RGMA, GPRC5B, ZEB2, PARD3, PPARG, NBL1, S100A9, SHANK3, MGLL, DDR2, NOTCH3, KANK1, LRP1, SEMA3D, SDC2, PTGER3, LPAR1, TULP3, LRP2, THBS2, RXRA, FLRT2, TPPP, PLXNA4, ARSB, FARP1, IL33, ACE, PRRX1, FZD4, BCL11A, RYK, CAV1, PTPN13, KLF4, SORL1, PB…	734	1188	20252	1.858	0.000892	3.8e-06	3.31e-06
GOTERM_BP_FAT	GO:0043408~regulation of MAPK cascade	60	7.65306	1.18e-07	ERRFI1, APP, FLT1, DIXDC1, FGF1, ADRA1A, CX3CL1, ADORA1, KDR, LEPR, DAG1, TIMP2, TIMP3, PDE8A, PDGFRA, IGFBP4, IGFBP3, ITGA1, TNFRSF19, MMP8, AR, ZEB2, ADAM9, PPARG, CSF1R, TNXB, LRP1, MAGED1, C5AR1, LPAR1, PDGFB, NDRG2, CCL8, CCL6, IGFBP6, XDH, SASH1, GSN, ANGPT1, FZD4, RYK, CAV2, CAV1, KLF4, ESR1, SORL1, SORBS3, AGT, HIPK2, VEGFA, BMP4, MARCO, DAB2, ACKR3, CSPG4, TEK, FCGR2B, FERMT2, FGFR2, FGF…	734	790	20252	2.09554	0.000898	3.81e-06	3.32e-06
GOTERM_BP_FAT	GO:0045834~positive regulation of lipid metabolic process	27	3.44388	1.22e-07	SCARB1, SLC27A1, ABCD2, FLT1, PDGFB, DBI, ABHD5, FGF1, SMPD3, ADORA1, CAPN2, PPARGC1A, PDGFRA, DGAT2, ANXA1, DGAT1, NR1D1, SORBS1, AGT, DAB2, GPAM, ADGRF5, PPARG, CCDC3, TEK, PPARA, PNPLA2	734	220	20252	3.3862	0.000922	3.89e-06	3.39e-06
GOTERM_BP_FAT	GO:0048010~vascular endothelial growth factor receptor signaling pathway	13	1.65816	1.24e-07	MEG3, FLT1, ANGPT1, PDGFB, VEGFD, SULF1, VEGFA, BMP4, CD59A, NEDD4, KDR, GRB10, TEK	734	49	20252	7.32014	0.000944	3.97e-06	3.45e-06
GOTERM_BP_FAT	GO:0050801~ion homeostasis	69	8.80102	1.27e-07	APP, MCUR1, STEAP4, CLSTN1, FHL1, CIB2, SNX10, DBI, PTH1R, COMT, CXCL13, PKD2, SLC4A4, ADRA1A, CX3CL1, RYR3, SMPD3, CDH5, GJA1, EDNRB, ADORA1, KDR, CHP2, NEO1, PDK2, CMKLR1, TGM2, KCNH1, PDGFRA, DGAT2, RBFOX2, DGAT1, SCARA5, APLP2, DCN, SCNN1G, ASPH, ANK, LTF, LRP1, EPAS1, PTGER3, C5AR1, LPAR1, ATP1A3, SLC1A3, KNG2, CCL8, C7, SCN7A, ABCA1, ACE, CAV2, BNIP3, CAV1, ATP2B4, MT1, ESR1, CP, AGT, BMP4,…	734	968	20252	1.96673	0.000964	4.04e-06	3.52e-06
GOTERM_BP_FAT	GO:0061448~connective tissue development	34	4.33673	1.37e-07	BMPR2, CFH, PDGFB, PTH1R, RASAL2, LTBP3, ADAMTS12, SMPD3, SOX6, PPARGC1A, CD34, HOXA5, DGAT2, PRRX1, OSR1, ZBTB16, EBF2, SULF1, HSPG2, SORL1, FOSL2, SULF2, BSCL2, BMP4, TWSG1, MAF, NFIA, WT1, NFIB, MGP, PPARG, TGFBI, BMPR1A, FGFR1	734	329	20252	2.85138	0.00103705	4.32e-06	3.77e-06
GOTERM_BP_FAT	GO:0051336~regulation of hydrolase activity	76	9.69388	1.41e-07	APP, FLT1, HIP1, DOCK9, DOCK7, WFIKKN2, TRP63, CXCL13, ADRA1A, ANTXR1, CX3CL1, AQP1, PREX2, LEPR, TIMP2, CHP2, TIMP3, ANXA8, MMUT, TNS3, TIMP4, TGM2, RGS7, PDGFRA, ANXA1, ARHGEF15, ITGA1, RGMA, ASPH, RASA3, SLPI, NGP, DPEP1, SERPING1, PPARG, ANG, S100A9, S100A8, LTF, ITIH5, LRP1, LPAR1, ABHD5, RASAL2, KNG2, SERPINA3C, CCL8, KLRK1, CCL6, SNX9, XDH, PLXNA4, GPIHBP1, IFI207, GSN, IQSEC1, SORT1, CAV2…	734	1112	20252	1.88574	0.00106869	4.44e-06	3.86e-06
GOTERM_BP_FAT	GO:0051049~regulation of transport	122	15.5612	1.52e-07	SCARB1, APP, PID1, DENND5B, RAB3D, PROS1, COMT, CLU, AQP1, MYLK, GJA1, RIMS4, IGHG1, EDNRB, ADORA1, CHP2, GRB10, LEPR, HADH, GLUL, SCN1A, TGM2, KCNH1, RGS7, UNC13B, CADPS2, ENTPD1, DGAT1, ABCA8A, ABCA8B, S100A1, IGFBP3, OSR1, FRMD4A, ISL1, IGHG2B, FCGR3, FNDC1, PARD3, RAB34, ADAM9, SIK1, S100A9, S100A8, PTGES, LRPAP1, MAOB, SDC4, INSIG1, PDGFB, ADIPOR2, NKAIN4, APOD, SNX9, PPARGC1A, ABCA1, ACE, O…	734	2104	20252	1.59987	0.00115264	4.77e-06	4.15e-06
GOTERM_BP_FAT	GO:0055065~metal ion homeostasis	59	7.52551	1.6e-07	APP, MCUR1, STEAP4, CLSTN1, CIB2, SNX10, DBI, PTH1R, COMT, CXCL13, PKD2, ADRA1A, CX3CL1, RYR3, SMPD3, CDH5, GJA1, EDNRB, ADORA1, KDR, NEO1, CMKLR1, TGM2, KCNH1, PDGFRA, SCARA5, APLP2, SCNN1G, ASPH, ANK, LTF, LRP1, EPAS1, PTGER3, C5AR1, LPAR1, ATP1A3, SLC1A3, KNG2, CCL8, C7, SCN7A, ACE, CAV2, BNIP3, CAV1, ATP2B4, MT1, ESR1, CP, AGT, BMP4, FXYD1, ACKR4, LCN2, ACKR3, ACO1, FGFR1, GRINA	734	778	20252	2.0924	0.0012156	5e-06	4.36e-06
GOTERM_BP_FAT	GO:0051146~striated muscle cell differentiation	36	4.59184	1.62e-07	MEG3, CSF1R, COL14A1, GATA6, ADRA1A, ADAMTS5, CCL8, RXRA, CCND2, CAPN2, PGM5, FLNC, SOX6, NEO1, PDGFRA, KCNJ8, IGFBP5, CAV2, SORT1, ISL1, AGT, VEGFA, BMP4, EHD2, KRT19, MEIS1, WT1, G6PDX, TMEM119, PMP22, SIK1, PI16, PPARA, DOCK1, MYORG, BMPR1A	734	364	20252	2.72881	0.00122666	5.03e-06	4.38e-06
GOTERM_BP_FAT	GO:0060284~regulation of cell development	81	10.3316	1.65e-07	SEMA5A, APP, BMPR2, FLT1, BNC1, COL14A1, DOCK7, DIXDC1, VLDLR, TSKU, CX3CL1, CDH5, GJA1, EDNRB, KDR, ENPP2, DAG1, TIMP2, NEO1, TGM2, TRIM67, MME, MMD, ITGA3, ISL1, RGMA, GPRC5B, ZEB2, G6PDX, PPARG, PPARA, DOCK1, NBL1, S100A9, SHANK3, MGLL, DDR2, LTF, MEG3, CSF1R, NOTCH3, KANK1, LRP1, SEMA3D, SDC2, PTGER3, LPAR1, LRP2, FLRT2, PLXNA4, ARSB, IL33, ACE, PRRX1, FZD4, BCL11A, RYK, CAV1, KLF4, SORL1, PB…	734	1218	20252	1.83489	0.00124856	5.1e-06	4.44e-06
GOTERM_BP_FAT	GO:0019395~fatty acid oxidation	20	2.55102	1.77e-07	ABCD2, PHYH, ECHS1, DGAT2, DGAT1, ECI1, FMO1, DBI, FMO2, ACAA1B, ACADSB, ADIPOR2, CYGB, ACOX1, IVD, ECHDC1, PPARG, HADH, PPARA, PPARGC1A	734	128	20252	4.31114	0.00133986	5.45e-06	4.75e-06
GOTERM_BP_FAT	GO:0071559~response to transforming growth factor beta	31	3.95408	1.78e-07	LRP1, ITGB5, ZFYVE9, HTRA3, WFIKKN2, HTRA1, LTBP4, LTBP3, TSKU, CDH5, CLEC3B, SOX6, PPARGC1A, GDF10, ITGA3, CAV2, CAV1, HIPK2, TGFBR3, ZEB2, DAB2, TWSG1, LRG1, ADAM9, PPARG, PPARA, FERMT2, FGFR2, BMPR1A, FBN1, ENG	734	285	20252	3.00116	0.00135095	5.47e-06	4.77e-06
GOTERM_BP_FAT	GO:0032990~cell part morphogenesis	59	7.52551	1.97e-07	SEMA5A, APP, NCKAP1, BMPR2, PID1, DOCK7, DIXDC1, PTPRM, VLDLR, CLU, TSKU, PREX2, GJA1, KDR, ENPP2, DAG1, NEO1, RBFOX2, UNC5A, APLP2, ITGA1, LIFR, ISL1, RGMA, ENAH, ZEB2, NBL1, SHANK3, MGLL, MEG3, LAMA5, CSF1R, NOTCH3, KANK1, NFIX, LAMA2, LRP1, SEMA3D, SDC2, LRP2, FLRT2, SLIT3, PLXNA4, ATP9A, FARP1, LAMB2, FZD4, BCL11A, RYK, VEGFA, PTPRD, ARHGAP32, AFDN, NFIB, PMP22, MEGF8, FGFR2, LGR4, NECTIN1	734	783	20252	2.07904	0.00149497	6.03e-06	5.25e-06
GOTERM_BP_FAT	GO:0048732~gland development	47	5.9949	2.06e-07	MEG3, LAMA5, ERRFI1, CEBPA, CEBPB, SLC46A2, GATA6, PDGFB, TRP63, PKD2, ARHGAP5, FGF1, AACS, GJA1, RXRA, DAG1, CYP1B1, XDH, HOXA5, TGM2, PDGFRA, ANXA1, IGFBP5, VWF, CAV1, SULF1, ISL1, ESR1, PRLR, PBX1, VEGFA, HIPK2, SULF2, TGFBR3, BMP4, ALDH1A3, AR, TWSG1, WT1, NFIB, FASN, PGR, PAM, FGFR2, LIMS2, BMPR1A, FGFR1	734	559	20252	2.31984	0.00155735	6.26e-06	5.45e-06
GOTERM_BP_FAT	GO:0019637~organophosphate metabolic process	77	9.82143	2.09e-07	SCARB1, APP, SLC27A1, ALDH1L1, FLT1, PID1, GDA, PANK1, DBI, PYGL, PTH1R, SLC4A4, MT-ATP6, SMPD3, MPC1, NAMPT, ME1, CAPN2, ENPP2, TIMP2, DLAT, PDE8A, ENPP5, NUDT12, MCCC2, PDGFRA, GUCY1A1, ENTPD1, URAH, ABCA8A, ABCA8B, AMPD3, PGD, BSCL2, DPYD, ADGRF5, G6PDX, DDIT4, SLC25A10, SIK2, NUPR1, ALDOA, PPARA, PLPP3, TKT, RHOQ, CSF1R, ABHD4, CFH, NPR1, PDE1A, NPR3, GATA6, PDGFB, GMPR, FITM2, ABHD5, PLA2G7,…	734	1143	20252	1.85873	0.00158254	6.33e-06	5.52e-06
GOTERM_BP_FAT	GO:0046889~positive regulation of lipid biosynthetic process	19	2.42347	2.14e-07	SCARB1, SLC27A1, ABCD2, ANXA1, DGAT2, DGAT1, DBI, NR1D1, SORBS1, FGF1, AGT, SMPD3, DAB2, GPAM, ADGRF5, CAPN2, CCDC3, PPARA, PPARGC1A	734	117	20252	4.48064	0.00162106	6.46e-06	5.63e-06
GOTERM_BP_FAT	GO:0072376~protein activation cascade	30	3.82653	2.18e-07	IGHV8-12, IGHV1-82, CFH, IGHV2-2, C4B, FCNA, IGHG1, C1S1, CD59A, C7, IGHV5-9, IGHV9-4, IGHV7-3, IGHV3-6, IGHV9-3, IGHV9-2, IGHV1-62-2, C1RA, IGHV1-74, IGHV1-55, IGHV5-17, IGHV1-15, IGHV1-39, IGHV10-1, IGHG2B, IGHV11-2, IGHG2C, IGHV14-3, IGHA, SERPING1	734	272	20252	3.04316	0.00164858	6.55e-06	5.7e-06
GOTERM_BP_FAT	GO:0048812~neuron projection morphogenesis	56	7.14286	2.34e-07	SEMA5A, APP, NCKAP1, BMPR2, DOCK7, DIXDC1, PTPRM, VLDLR, CLU, TSKU, PREX2, GJA1, KDR, DAG1, NEO1, RBFOX2, UNC5A, APLP2, ITGA1, LIFR, ISL1, RGMA, ENAH, ZEB2, NBL1, SHANK3, MGLL, MEG3, LAMA5, CSF1R, NOTCH3, NFIX, LAMA2, LRP1, SEMA3D, SDC2, LRP2, FLRT2, SLIT3, PLXNA4, ATP9A, FARP1, LAMB2, FZD4, BCL11A, RYK, VEGFA, PTPRD, ARHGAP32, AFDN, NFIB, PMP22, MEGF8, FGFR2, LGR4, NECTIN1	734	729	20252	2.11949	0.00177176	7.01e-06	6.1e-06
GOTERM_BP_FAT	GO:0060537~muscle tissue development	45	5.7398	2.42e-07	MEG3, NFIX, HLF, COL14A1, GATA6, LRP2, PKD2, FGF1, ADRA1A, MYLK, GJA1, RXRA, CCND2, PGM5, SOX6, PPARGC1A, DSP, PDGFRA, KCNJ8, IGFBP5, ANGPT1, CAV2, OSR1, CAV1, ISL1, HSPG2, AGT, VEGFA, FOSL2, TGFBR3, BMP4, MEIS1, WT1, G6PDX, PMP22, ITGA7, SIK1, PI16, NUPR1, PPARA, MYORG, FGFR2, BMPR1A, FGFR1, ENG	734	526	20252	2.36047	0.00183032	7.21e-06	6.28e-06
GOTERM_BP_FAT	GO:0006958~complement activation, classical pathway	27	3.44388	2.48e-07	IGHV8-12, IGHV1-82, IGHV2-2, C4B, IGHG1, C1S1, C7, IGHV5-9, IGHV9-4, IGHV7-3, IGHV3-6, IGHV9-3, IGHV9-2, IGHV1-62-2, C1RA, IGHV1-74, IGHV1-55, IGHV5-17, IGHV1-15, IGHV1-39, IGHV10-1, IGHG2B, IGHV11-2, IGHG2C, IGHV14-3, IGHA, SERPING1	734	228	20252	3.26739	0.00187957	7.38e-06	6.43e-06
GOTERM_BP_FAT	GO:0002455~humoral immune response mediated by circulating immunoglobulin	28	3.57143	2.69e-07	IGHV8-12, IGHV1-82, IGHV2-2, C4B, IGHG1, C1S1, C7, IGHV5-9, IGHV9-4, IGHV7-3, IGHV3-6, IGHV9-3, IGHV9-2, IGHV1-62-2, C1RA, IGHV1-74, IGHV1-55, IGHV5-17, IGHV1-15, IGHV1-39, IGHV10-1, IGHG2B, IGHV11-2, IGHG2C, IGHV14-3, IGHA, SERPING1, FCGR2B	734	244	20252	3.16621	0.00204025	7.98e-06	6.95e-06
GOTERM_BP_FAT	GO:1901652~response to peptide	48	6.12245	2.74e-07	TRARG1, KANK1, ERRFI1, APP, SLC27A1, PID1, LRP1, INSIG1, ATP1A3, SLC2A4, IRS3, SERPINA3C, SMPD3, GJA1, EDNRB, UCP3, DAG1, GRB10, HADH, TNS2, PDK2, ANXA1, KCNJ8, IGFBP5, CAV2, SORT1, CAV1, RARRES2, SERPINA3N, SORBS1, KLF15, SORL1, TSHR, AGT, FOSL2, ANO1, SCNN1G, GPAM, CAT, PNPLA3, PPARG, TRIM16, SIK2, PPARA, LPIN1, FCGR2B, RHOQ, FBN1	734	583	20252	2.27167	0.00207228	8.07e-06	7.03e-06
GOTERM_BP_FAT	GO:1901698~response to nitrogen compound	85	10.8418	2.84e-07	ERRFI1, APP, SLC27A1, PID1, CIB2, PLAT, SLC2A4, IRS3, PKD2, AACS, RYR3, LY6C1, AQP1, SMPD3, THBD, GJA1, EDNRB, ADORA1, CAPN2, GRB10, DAG1, CYP1B1, HADH, TNS2, PDK2, TGM2, RGS7, PDGFRA, ANXA1, IGFBP5, ABCC9, KLF15, ANO1, SCNN1G, ASPH, COL6A1, CAT, DPEP1, MMP19, PPARG, PGR, TRIM16, SIK2, ALDOA, PPARA, RHOQ, TRARG1, COLEC12, KANK1, CEBPB, LRP1, INSIG1, C5AR1, GATA6, ATP1A3, SLC1A3, AKAP7, ADIPOR2, S…	734	1318	20252	1.77941	0.00215412	8.36e-06	7.28e-06
GOTERM_BP_FAT	GO:0001935~endothelial cell proliferation	25	3.18878	3.05e-07	SEMA5A, COL18A1, SCARB1, BMPR2, FLT1, PDGFB, PTPRM, GJA1, KDR, CD34, XDH, CAV2, CAV1, VEGFD, SULF1, HSPG2, VEGFA, BMP4, ZEB2, LRG1, PPARG, ANG, TEK, FGFR1, ENG	734	201	20252	3.43175	0.00230966	8.93e-06	7.78e-06
GOTERM_BP_FAT	GO:0003158~endothelium development	21	2.67857	3.23e-07	COL18A1, BMPR2, FZD4, PDGFB, FSTL1, AGT, VEGFA, RHOB, TJP1, TMEM100, BMP4, AFDN, CDH5, GJA1, EDNRB, FASN, LCN2, KDR, XDH, CD34, ENG	734	146	20252	3.96861	0.00244543	9.42e-06	8.2e-06
GOTERM_BP_FAT	GO:0048589~developmental growth	63	8.03571	3.28e-07	SEMA5A, APP, BMPR2, COL14A1, CPQ, WWC2, FGF1, ADRA1A, SMPD3, GJA1, CCND2, KDR, LEPR, DAG1, TNS2, HOXA5, PDGFRA, ANXA1, PRLR, RGMA, TGFBR3, AR, ZEB2, G6PDX, PPARA, MGLL, DDR2, MEG3, CSF1R, NFIX, LRP1, SEMA3D, GATA6, RASAL2, FBLN5, RXRA, APOD, SLIT3, PLXNA4, KCNJ8, LAMB2, BCL11A, RYK, ESR1, TSHR, AGT, VEGFA, FOSL2, BMP4, ARHGAP32, AFDN, MEIS1, GPAM, WT1, PMP22, EPPK1, PI16, LGR6, MEGF8, FGFR2, UNC7…	734	873	20252	1.99112	0.00248677	9.54e-06	8.31e-06
GOTERM_BP_FAT	GO:0007179~transforming growth factor beta receptor signaling pathway	25	3.18878	3.34e-07	LRP1, ITGB5, ZFYVE9, HTRA3, WFIKKN2, HTRA1, LTBP4, LTBP3, TSKU, CDH5, CAV2, CAV1, HIPK2, TGFBR3, ZEB2, DAB2, TWSG1, LRG1, ADAM9, PPARG, PPARA, FERMT2, BMPR1A, FBN1, ENG	734	202	20252	3.41476	0.00253298	9.68e-06	8.43e-06
GOTERM_BP_FAT	GO:0040007~growth	76	9.69388	3.36e-07	SEMA5A, APP, BMPR2, COL14A1, CPQ, WWC2, CLSTN1, FHL1, FAM107A, FGF1, ADRA1A, SMPD3, GJA1, CCND2, CCN5, KDR, LEPR, DAG1, TNS2, HOXA5, PDGFRA, ANXA1, IGFBP5, IGFBP4, IGFBP3, PRLR, RGMA, TGFBR3, AR, ZEB2, G6PDX, PPARG, PPARA, MGLL, DDR2, MEG3, CSF1R, NFIX, LRP1, SEMA3D, GATA6, RASAL2, ADIPOR2, FBLN5, RXRA, APOD, SLIT3, IGFBP7, PLXNA4, KCNJ8, LAMB2, BCL11A, RYK, MT1, ESR1, KAZALD1, TSHR, AGT, VEGFA, …	734	1136	20252	1.8459	0.00254223	9.68e-06	8.43e-06
GOTERM_BP_FAT	GO:0051130~positive regulation of cellular component organization	99	12.6276	3.38e-07	SEMA5A, APP, NCKAP1, PHLDB1, GDA, PROS1, CLSTN1, DIXDC1, CXCL13, CLU, AQP1, EPS8, CDH5, GJA1, IGHG1, CAPN2, DAG1, KDR, ENPP2, UNC13B, LIMCH1, IGFBP3, ISL1, AR, IGHG2B, FCGR3, PARD3, ADAM9, S100A9, OPTN, SDC4, LPAR1, PDGFB, FLRT2, SNX9, TPPP, PPARGC1A, PLXNA4, ARSB, GPIHBP1, ABCA1, FZD4, BCL11A, CAV1, ESR1, PTPRD, BMP4, ARHGAP32, AFDN, EHD2, DAB2, LCN2, FERMT2, FGFR1, HIP1, BMPR2, VLDLR, CX3CL1, S…	734	1625	20252	1.68095	0.0025574	9.7e-06	8.45e-06
GOTERM_BP_FAT	GO:0001503~ossification	43	5.48469	3.46e-07	CSF1R, CEBPA, CEBPB, BMPR2, NFIX, TRP63, SNX10, LRP3, PTH1R, LTBP3, ADAMTS12, CHRDL1, SMPD3, GJA1, CLEC3B, RXRA, GDF10, IGFBP5, SORT1, IGFBP3, OSR1, ZBTB16, CRIM1, TENT5A, HSPG2, KAZALD1, VEGFA, FOSL2, TGFBR3, BMP4, TWSG1, MGP, TMEM119, PPARG, FAT4, FERMT2, ANK, FGFR2, LGR4, BMPR1A, DDR2, FGFR1, LTF	734	497	20252	2.38717	0.00262167	9.88e-06	8.6e-06
GOTERM_BP_FAT	GO:0061041~regulation of wound healing	24	3.06122	3.46e-07	PDGFRA, KANK1, ANXA1, VWF, MUC16, AHNAK, CAV1, PROS1, PTGER3, PDGFB, PLAT, KNG2, MYLK, THBD, GJA1, SERPING1, EMILIN2, EPPK1, PPARG, PLPP3, CD34, S100A9, FERMT2, DDR2	734	188	20252	3.52229	0.00262371	9.88e-06	8.6e-06
GOTERM_BP_FAT	GO:0043010~camera-type eye development	38	4.84694	3.54e-07	BMPR2, FLT1, NFIX, CFH, CRYBG3, PDGFB, PTPRM, TULP3, TSPAN12, TSKU, AQP1, GJA1, RXRA, KDR, CYP1B1, PDGFRA, ARHGEF15, LAMB2, FZD4, ATP2B4, KLF4, VEGFA, HIPK2, BMP4, ALDH1A3, ZEB2, TWSG1, MEIS1, MAF, NFIA, WT1, NFIB, RHOJ, ALDH1A1, FAT1, FGFR2, FBN1, NECTIN1	734	410	20252	2.55724	0.00267921	1e-05	8.73e-06
GOTERM_BP_FAT	GO:0006809~nitric oxide biosynthetic process	16	2.04082	3.54e-07	APP, PTGIS, CAV1, ATP2B4, PKD2, MMP8, KLF4, CLU, ESR1, SLC7A2, AGT, SMPD3, CYB5R3, KLRK1, CYP1B1, CD34	734	85	20252	5.19365	0.00268314	1e-05	8.73e-06
GOTERM_BP_FAT	GO:0016054~organic acid catabolic process	29	3.69898	3.63e-07	PON3, ALDH1L1, ABCD2, OAT, ECHS1, ECI1, ACAA1B, DBI, HADH, ARSB, BCKDHA, MCCC2, PHYH, GPT2, ADHFE1, ATP2B4, PGD, FAH, ACADSB, GSTZ1, ALDH6A1, NUDT7, ALDH5A1, ACOX1, IVD, ECHDC1, CRYL1, DPEP1, LPIN1	734	263	20252	3.04238	0.00274662	1.01e-05	8.84e-06
GOTERM_BP_FAT	GO:0046395~carboxylic acid catabolic process	29	3.69898	3.63e-07	PON3, ALDH1L1, ABCD2, OAT, ECHS1, ECI1, ACAA1B, DBI, HADH, ARSB, BCKDHA, MCCC2, PHYH, GPT2, ADHFE1, ATP2B4, PGD, FAH, ACADSB, GSTZ1, ALDH6A1, NUDT7, ALDH5A1, ACOX1, IVD, ECHDC1, CRYL1, DPEP1, LPIN1	734	263	20252	3.04238	0.00274662	1.01e-05	8.84e-06
GOTERM_BP_FAT	GO:0099024~plasma membrane invagination	29	3.69898	3.63e-07	IGHV8-12, IGHV1-82, IGHV2-2, IGHG1, IGHV5-9, IGHV9-4, SNX9, IGHV7-3, IGHV3-6, IGHV9-3, IGHV9-2, ABCA1, IGHV1-62-2, GSN, IGHV1-74, IGHV1-55, IGHV5-17, IGHV1-15, IGHV1-39, IGHV10-1, MARCO, IGHG2B, IGHV11-2, IGHG2C, FCGR3, IGHV14-3, IGHA, PPARG, FCGR2B	734	263	20252	3.04238	0.00274662	1.01e-05	8.84e-06
GOTERM_BP_FAT	GO:0043068~positive regulation of programmed cell death	56	7.14286	3.72e-07	COL18A1, APP, HIP1, TRP63, CLU, CAPN2, CYP1B1, EMILIN2, TIMP3, HOXA5, PHLDA3, TGM2, UNC13B, PTGIS, ANXA1, TSC22D1, IGFBP3, ITGA1, ISL1, RHOB, ALDH1A3, FNDC1, ALDH1A1, TXNIP, SIK1, PPARG, NUPR1, ATF6, S100A9, OPTN, S100A8, MAGED1, GATA6, HTRA1, LPAR1, RXRA, KLRK1, NACC2, XDH, PPARGC1A, NQO1, ACE, GSN, SORT1, BNIP3, ZBTB16, CAV1, G0S2, AGT, ACER2, BMP4, WT1, DLC1, LCN2, CD248, SIGLEC1	734	740	20252	2.08799	0.00281794	1.04e-05	9.04e-06
GOTERM_BP_FAT	GO:0071560~cellular response to transforming growth factor beta stimulus	30	3.82653	3.74e-07	LRP1, ITGB5, ZFYVE9, HTRA3, WFIKKN2, HTRA1, LTBP4, LTBP3, TSKU, CDH5, CLEC3B, SOX6, PPARGC1A, ITGA3, CAV2, CAV1, HIPK2, TGFBR3, ZEB2, DAB2, TWSG1, LRG1, ADAM9, PPARG, PPARA, FERMT2, FGFR2, BMPR1A, FBN1, ENG	734	279	20252	2.9668	0.00283595	1.04e-05	9.06e-06
GOTERM_BP_FAT	GO:0035924~cellular response to vascular endothelial growth factor stimulus	14	1.78571	4.75e-07	PDGFRA, FLT1, TNXB, ANXA1, ATP2B4, PDGFB, VEGFD, TSPAN12, ADAMTS12, DCN, VEGFA, KDR, TCF4, XDH	734	65	20252	5.94274	0.00359885	1.32e-05	1.15e-05
GOTERM_BP_FAT	GO:0046209~nitric oxide metabolic process	16	2.04082	4.85e-07	APP, PTGIS, CAV1, ATP2B4, PKD2, MMP8, KLF4, CLU, ESR1, SLC7A2, AGT, SMPD3, CYB5R3, KLRK1, CYP1B1, CD34	734	87	20252	5.07426	0.00367029	1.34e-05	1.16e-05
GOTERM_BP_FAT	GO:0001666~response to hypoxia	34	4.33673	5.05e-07	FLT1, EPAS1, GATA6, PLAT, VLDLR, SLC2A4, CYGB, AQP1, UCP3, ADORA1, KDR, CAPN2, CD34, PTGIS, ACE, KCNJ8, FZD4, BNIP3, CAV1, VEGFD, SOD3, VEGFA, FOSL2, TGFBR3, FNDC1, CAT, DDIT4, PPARG, ANG, TEK, PPARA, ALDOA, PAM, ENG	734	348	20252	2.6957	0.00382028	1.39e-05	1.21e-05
GOTERM_BP_FAT	GO:0097205~renal filtration	10	1.27551	5.3e-07	GJA1, ITGA3, ADGRF5, PDGFB, RHPN2, SULF1, CD34, AQP1, JCHAIN, SULF2	734	29	20252	9.51423	0.00401237	1.45e-05	1.26e-05
GOTERM_BP_FAT	GO:0019725~cellular homeostasis	73	9.31122	5.48e-07	APP, MCUR1, STEAP4, CLSTN1, CIB2, SNX10, DBI, PTH1R, CXCL13, PKD2, SLC4A4, ADRA1A, AACS, CX3CL1, RYR3, AQP1, SMPD3, CDH5, GJA1, EDNRB, ADORA1, KDR, LEPR, NEO1, TNS2, CMKLR1, TGM2, KCNH1, UNC13B, PDGFRA, DGAT2, SCARA5, APLP2, KLF15, ANO1, SCNN1G, ASPH, RAB34, ALDOA, SHANK3, ANK, LRP1, PTGER3, C5AR1, LPAR1, ATP1A3, SLC1A3, FITM2, KNG2, CCL8, C7, SCN7A, NQO1, ACE, CMA1, CAV2, KCNB1, BNIP3, CAV1, ATP…	734	1089	20252	1.84955	0.00414675	1.49e-05	1.3e-05
GOTERM_BP_FAT	GO:0007417~central nervous system development	77	9.82143	5.5e-07	SEMA5A, APP, ODAD4, DOCK7, DIXDC1, DBI, VLDLR, PKD2, CLU, TSKU, SYNE2, AQP1, ENPP2, DAG1, SOX6, RGS7, RBFOX2, APLP2, ISL1, HSPG2, ALDH1A3, TWSG1, ZEB2, ALDH5A1, SELENOP, DDIT4, PPARG, ANG, PLPP3, S100A9, SHANK3, S100A8, ENG, CSF1R, NOTCH3, NFIX, LRP1, PTGER3, C5AR1, LPAR1, ATP1A3, TULP3, LRP2, UGP2, APOD, TPPP, PLXNA4, ARSB, GDF10, IL33, ACE, GSN, LAMB2, FZD4, CMA1, RYK, BNIP3, ZBTB16, ATP2B4, LA…	734	1172	20252	1.81274	0.00416596	1.5e-05	1.3e-05
GOTERM_BP_FAT	GO:0043065~positive regulation of apoptotic process	55	7.01531	5.54e-07	COL18A1, APP, HIP1, TRP63, CLU, CAPN2, CYP1B1, EMILIN2, TIMP3, HOXA5, PHLDA3, TGM2, UNC13B, PTGIS, ANXA1, IGFBP3, ITGA1, ISL1, RHOB, ALDH1A3, FNDC1, ALDH1A1, TXNIP, SIK1, PPARG, NUPR1, ATF6, S100A9, OPTN, S100A8, MAGED1, GATA6, HTRA1, LPAR1, RXRA, KLRK1, NACC2, XDH, PPARGC1A, NQO1, ACE, GSN, SORT1, BNIP3, ZBTB16, CAV1, G0S2, AGT, ACER2, BMP4, WT1, DLC1, LCN2, CD248, SIGLEC1	734	730	20252	2.0788	0.0041946	1.5e-05	1.31e-05
GOTERM_BP_FAT	GO:0007423~sensory organ development	54	6.88776	5.65e-07	CLIC5, BMPR2, FLT1, CRYBG3, PTPRM, TSPAN12, CHRDL1, TSKU, AQP1, GJA1, KDR, CYP1B1, PDGFRA, ARHGEF15, OSR1, ALDH1A3, TWSG1, ZEB2, MAF, ALDH1A1, PXDN, RHOJ, ATF6, CEBPA, NFIX, CFH, SDC4, INSIG1, PDGFB, TULP3, RXRA, IGFBP7, PRRX1, LAMB2, FZD4, EYA4, ATP2B4, KLF4, TSHR, PBX1, HIPK2, VEGFA, MFAP5, BMP4, MEIS1, NFIA, WT1, NFIB, FAT1, FAT4, FGFR2, FBN1, FGFR1, NECTIN1	734	711	20252	2.09554	0.00427203	1.52e-05	1.33e-05
GOTERM_BP_FAT	GO:0060348~bone development	29	3.69898	5.74e-07	BMPR2, NFIX, CFH, INSIG1, TULP3, SNX10, LTBP3, ADAMTS12, SMPD3, GJA1, PLS3, TIMP3, TGM2, MIGA2, ZBTB16, SULF1, HSPG2, FOSL2, SULF2, BMP4, MEIS1, OGN, TMEM119, FAT4, MEGF8, FGFR2, FBN1, LTF, ENG	734	269	20252	2.97452	0.00434283	1.54e-05	1.34e-05
GOTERM_BP_FAT	GO:0030855~epithelial cell differentiation	62	7.90816	5.75e-07	COL18A1, CLIC5, ERRFI1, BMPR2, TRP63, TMEM100, CDH5, GJA1, UPK1B, EDNRB, DACT2, KDR, CD34, HOXA5, DSP, ANXA1, OSR1, PRLR, KLF15, AR, ZEB2, MAF, PARD3, TXNIP, ADAM9, PPARG, PGR, TRIM16, ENG, CSF1R, CEBPA, KRT80, CEBPB, EPAS1, GATA6, PDGFB, PPL, FSTL1, RXRA, PODXL, XDH, LAMB2, FZD4, CAV1, KLF4, ESR1, AGT, VEGFA, FOSL2, TJP1, BMP4, AFDN, KRT19, DAB2, WT1, NFIB, FASN, FAT1, FAT4, NFE2L1, FGFR2, FGFR1	734	868	20252	1.97081	0.00435137	1.54e-05	1.34e-05
GOTERM_BP_FAT	GO:0006911~phagocytosis, engulfment	28	3.57143	6.02e-07	IGHV8-12, IGHV1-82, IGHV2-2, IGHG1, IGHV5-9, IGHV9-4, IGHV7-3, IGHV3-6, IGHV9-3, IGHV9-2, ABCA1, IGHV1-62-2, GSN, IGHV1-74, IGHV1-55, IGHV5-17, IGHV1-15, IGHV1-39, IGHV10-1, MARCO, IGHG2B, IGHV11-2, IGHG2C, FCGR3, IGHV14-3, IGHA, PPARG, FCGR2B	734	254	20252	3.04156	0.00455337	1.61e-05	1.4e-05
GOTERM_BP_FAT	GO:0051186~cofactor metabolic process	42	5.35714	6.22e-07	APP, ALDH1L1, ACSS2, ACSM3, PANK1, FITM2, SLC4A4, ACACA, MPC1, NAMPT, ME1, DLAT, MMUT, PPARGC1A, XDH, PDK2, NUDT12, MCCC2, NQO1, DGAT2, PDHA1, DGAT1, IDH1, ELOVL3, FMO1, ELOVL6, FMO2, PGD, ACADSB, SPTB, ACLY, NUDT7, GPAM, FASN, G6PDX, DDIT4, SUCLG2, SIK2, NUPR1, PPARA, ALDOA, TKT	734	490	20252	2.36497	0.00470868	1.66e-05	1.44e-05
GOTERM_BP_FAT	GO:0055080~cation homeostasis	62	7.90816	6.29e-07	APP, MCUR1, STEAP4, CLSTN1, CIB2, SNX10, DBI, PTH1R, COMT, CXCL13, PKD2, SLC4A4, ADRA1A, CX3CL1, RYR3, SMPD3, CDH5, GJA1, EDNRB, ADORA1, KDR, CHP2, NEO1, PDK2, CMKLR1, TGM2, KCNH1, PDGFRA, SCARA5, APLP2, SCNN1G, ASPH, ANK, LTF, LRP1, EPAS1, PTGER3, C5AR1, LPAR1, ATP1A3, SLC1A3, KNG2, CCL8, C7, SCN7A, ACE, CAV2, BNIP3, CAV1, ATP2B4, MT1, ESR1, CP, AGT, BMP4, FXYD1, ACKR4, LCN2, ACKR3, ACO1, FGFR1,…	734	870	20252	1.96628	0.00475836	1.67e-05	1.45e-05
GOTERM_BP_FAT	GO:0009790~embryo development	87	11.0969	6.33e-07	COL18A1, CLIC5, NCKAP1, PHLDB1, BMPR2, FLT1, ITGB5, COL12A1, TRP63, HBA-A1, PTH1R, PKD2, PCSK6, CHRDL1, TMEM100, THBD, GJA1, KDR, RBPMS2, CAPN2, DAG1, SOX6, HOXA5, PDGFRA, ITGA3, APLP2, OSR1, MMP8, ISL1, HSPG2, TM4SF1, RGMA, TGFBR3, ENAH, ALDH1A3, AR, TWSG1, ZEB2, ALDH1A1, ADGRF5, COL6A1, ITGA7, PLPP3, SHANK3, ENG, MEG3, LAMA5, CEBPA, CEBPB, SDC4, EPAS1, INSIG1, GATA6, PDGFB, TULP3, LRP2, RXRA, S…	734	1388	20252	1.72942	0.00478951	1.67e-05	1.46e-05
GOTERM_BP_FAT	GO:2001057~reactive nitrogen species metabolic process	16	2.04082	6.57e-07	APP, PTGIS, CAV1, ATP2B4, PKD2, MMP8, KLF4, CLU, ESR1, SLC7A2, AGT, SMPD3, CYB5R3, KLRK1, CYP1B1, CD34	734	89	20252	4.96023	0.00497266	1.73e-05	1.51e-05
GOTERM_BP_FAT	GO:0010324~membrane invagination	29	3.69898	6.66e-07	IGHV8-12, IGHV1-82, IGHV2-2, IGHG1, IGHV5-9, IGHV9-4, SNX9, IGHV7-3, IGHV3-6, IGHV9-3, IGHV9-2, ABCA1, IGHV1-62-2, GSN, IGHV1-74, IGHV1-55, IGHV5-17, IGHV1-15, IGHV1-39, IGHV10-1, MARCO, IGHG2B, IGHV11-2, IGHG2C, FCGR3, IGHV14-3, IGHA, PPARG, FCGR2B	734	271	20252	2.95257	0.00504004	1.75e-05	1.52e-05
GOTERM_BP_FAT	GO:0060688~regulation of morphogenesis of a branching structure	14	1.78571	6.87e-07	PDGFRA, MAGED1, BCL11A, SULF1, ESR1, AGT, VEGFA, BMP4, AR, RXRA, CPE, FGFR2, LGR4, FGFR1	734	67	20252	5.76534	0.00519781	1.8e-05	1.57e-05
GOTERM_BP_FAT	GO:0072012~glomerulus vasculature development	10	1.27551	7.33e-07	BMP4, PDGFRA, NOTCH3, ANGPT1, WT1, OSR1, PDGFB, TEK, CD34, AQP1	734	30	20252	9.19709	0.00554433	1.91e-05	1.66e-05
GOTERM_BP_FAT	GO:0032103~positive regulation of response to external stimulus	38	4.84694	7.59e-07	SEMA5A, APP, CSF1R, CEBPA, CEBPB, BMPR2, LRP1, PTGER3, C5AR1, LPAR1, PDGFB, PLAT, CXCL13, PLA2G7, CX3CL1, IGHG1, RXRA, KDR, EMILIN2, SASH1, CMKLR1, UNC13B, IL33, PDGFRA, ACE, RARRES2, VEGFD, VEGFA, IGHG2B, GPRC5B, FCGR3, RAB34, MEGF8, S100A9, OPTN, S100A8, FBN1, FGFR1	734	423	20252	2.47865	0.0057406	1.97e-05	1.72e-05
GOTERM_BP_FAT	GO:0002377~immunoglobulin production	29	3.69898	7.73e-07	IGKV4-72, IGKV4-70, IGKV6-15, IGKV4-91, FGL2, IGKV15-103, IGHG1, IGKV3-10, IGKV6-20, IGKV14-126, IGKV1-117, IL33, IGKV6-23, IGKV3-4, IGKV17-121, IGKV13-85, IGKV13-84, IGKV16-104, IGKV12-89, IGKV12-44, IGKV3-1, IGKV8-30, IGKV1-88, IGKV4-57, IGKV14-111, IL7R, IGKV1-135, FCGR2B, IGKV6-32	734	273	20252	2.93094	0.00584883	2e-05	1.74e-05
GOTERM_BP_FAT	GO:0006066~alcohol metabolic process	33	4.20918	8.22e-07	SCARB1, ERRFI1, APP, CEBPA, LRP1, ABHD4, RETSAT, INSIG1, LRP2, VLDLR, PTH1R, FGF1, TSKU, ADH1, GRK3, CYB5R3, ALDH2, LEPR, CYP1B1, ABCA1, DGAT2, APLP2, ACER2, ALDH1A3, DHRS7, CAT, ALDH1A1, APOC1, G6PDX, PMP22, PLPP3, NFE2L1, FGFR1	734	339	20252	2.68588	0.00621706	2.12e-05	1.84e-05
GOTERM_BP_FAT	GO:0097755~positive regulation of blood vessel diameter	15	1.91327	8.23e-07	GUCY1A1, BMPR2, KCNJ8, ITGA1, NPR3, PTPRM, KNG2, AGT, CX3CL1, VEGFA, GJA1, EDNRB, G6PDX, ADORA1, KDR	734	79	20252	5.23885	0.00622122	2.12e-05	1.84e-05
GOTERM_BP_FAT	GO:0044282~small molecule catabolic process	36	4.59184	8.35e-07	SCARB1, PON3, ALDH1L1, ABCD2, OAT, ECHS1, ECI1, ACAA1B, DBI, ADH1, ALDH2, HADH, ARSB, BCKDHA, MCCC2, PHYH, URAH, GPT2, ADHFE1, DHDH, ATP2B4, PGD, FAH, ACADSB, GSTZ1, ALDH6A1, NUDT7, ALDH5A1, ACOX1, IVD, ALDH1A1, ECHDC1, CRYL1, DPEP1, ALDOA, LPIN1	734	390	20252	2.54689	0.00631043	2.14e-05	1.86e-05
GOTERM_BP_FAT	GO:0030282~bone mineralization	19	2.42347	8.42e-07	CSF1R, BMPR2, NFIX, OSR1, SNX10, LTBP3, TENT5A, PTH1R, FOSL2, SMPD3, BMP4, CLEC3B, RXRA, TMEM119, FGFR2, ANK, LGR4, BMPR1A, LTF	734	128	20252	4.09558	0.00636424	2.15e-05	1.87e-05
GOTERM_BP_FAT	GO:0048598~embryonic morphogenesis	53	6.7602	8.44e-07	CLIC5, NCKAP1, PHLDB1, BMPR2, FLT1, ITGB5, COL12A1, TRP63, PKD2, GJA1, RBPMS2, DAG1, HOXA5, PDGFRA, ITGA3, OSR1, MMP8, HSPG2, RGMA, ENAH, ALDH1A3, AR, TWSG1, ZEB2, ALDH1A1, COL6A1, ITGA7, PLPP3, SHANK3, ENG, LAMA5, SDC4, INSIG1, GATA6, TULP3, LRP2, PRRX1, ZBTB16, EYA4, LAMB1, SULF1, KLF4, TSHR, PBX1, HIPK2, MFAP5, BMP4, DLC1, MEGF8, FGFR2, BMPR1A, FBN1, FGFR1	734	701	20252	2.08607	0.00637927	2.15e-05	1.87e-05
GOTERM_BP_FAT	GO:0090101~negative regulation of transmembrane receptor protein serine/threonine kinase signaling pathway	21	2.67857	8.55e-07	LRP1, CAV2, CAV1, HTRA3, WFIKKN2, CRIM1, HTRA1, LRP2, SORL1, CHRDL1, TSKU, HIPK2, TGFBR3, TWSG1, RBPMS2, DACT2, PPARG, PPARA, NBL1, FBN1, ENG	734	155	20252	3.73817	0.00646361	2.17e-05	1.89e-05
GOTERM_BP_FAT	GO:0016192~vesicle-mediated transport	104	13.2653	9.08e-07	SCARB1, APP, IGHV1-82, RAB3D, PROS1, CLSTN1, CLU, NRBP2, RIMS4, IGHG1, LEPR, IGHV7-3, IGHV3-6, TGM2, KCNH1, UNC13B, CADPS2, SCARA5, IGHV1-15, HSPG2, IGHG2B, FCGR3, IGHG2C, PARD3, RAB34, TLN2, PLPP3, RIN2, OPTN, LRPAP1, IGHV8-12, SDC4, INSIG1, GRK3, SNX9, RAB6B, CD300LG, GPIHBP1, ABCA1, CD163, IGHV1-74, CAV2, CAV1, IGHV10-1, MARCO, EHD2, DAB2, IGHV14-3, FGFR2, HIP1, SNX10, VLDLR, PEAR1, ADRA1A, SM…	734	1771	20252	1.62027	0.00686209	2.29e-05	2e-05
GOTERM_BP_FAT	GO:0006959~humoral immune response	44	5.61224	9.22e-07	IGHV8-12, APP, IGHV1-82, CFH, IGHV2-2, GATA6, CXCL13, PPL, KNG2, JCHAIN, C4B, FCNA, IGHG1, CCL8, C1S1, CD59A, C7, IGHV5-9, IGHV9-4, IGHV7-3, IGHV3-6, IGHV9-3, IGHV9-2, IGHV1-62-2, C1RA, IGHV1-74, RARRES2, IGHV1-55, RNASE4, IGHV5-17, IGHV1-15, IGHV1-39, IGHV10-1, IGHG2B, IGHV11-2, IGHG2C, SLPI, IGHV14-3, IGHA, SERPING1, ANG, FCGR2B, S100A9, LTF	734	534	20252	2.27344	0.0069718	2.32e-05	2.02e-05
GOTERM_BP_FAT	GO:0050679~positive regulation of epithelial cell proliferation	27	3.44388	9.26e-07	SEMA5A, COL18A1, BMPR2, BNC1, C5AR1, HTRA1, PDGFB, TRP63, FGF1, CCND2, KDR, GLUL, CAV2, OSR1, CAV1, VEGFD, ESR1, HSPG2, VEGFA, BMP4, AR, LRG1, ANG, EPPK1, FGFR2, BMPR1A, FGFR1	734	244	20252	3.05313	0.00699597	2.32e-05	2.02e-05
GOTERM_BP_FAT	GO:0001816~cytokine production	64	8.16327	9.49e-07	ERRFI1, APP, ABCD2, FLT1, CLU, TSKU, CX3CL1, FCNA, IL18RAP, CAPN2, CYP1B1, CD34, CMKLR1, ANXA1, ABCC9, MMP8, ISL1, TWSG1, GPRC5B, FCGR3, MAF, G6PDX, PPARG, TRIM16, PPARA, OPTN, LTF, CSF1R, RBM47, CEBPB, LRP1, C5AR1, GATA6, LTBP3, NDRG2, CD59A, KLRK1, APOD, NQO1, IL33, CD209B, IFI207, MUC16, KCNJ8, ANGPT1, IFI205, PRG4, VEGFD, SULF1, KLF4, SORL1, SCART2, AGT, FOSL2, SULF2, GPAM, AXL, SIGLEC1, TEK,…	734	921	20252	1.91731	0.00717418	2.38e-05	2.07e-05
GOTERM_BP_FAT	GO:0098771~inorganic ion homeostasis	62	7.90816	1.1e-06	APP, MCUR1, STEAP4, CLSTN1, CIB2, SNX10, DBI, PTH1R, COMT, CXCL13, PKD2, SLC4A4, ADRA1A, CX3CL1, RYR3, SMPD3, CDH5, GJA1, EDNRB, ADORA1, KDR, CHP2, NEO1, PDK2, CMKLR1, TGM2, KCNH1, PDGFRA, SCARA5, APLP2, SCNN1G, ASPH, ANK, LTF, LRP1, EPAS1, PTGER3, C5AR1, LPAR1, ATP1A3, SLC1A3, KNG2, CCL8, C7, SCN7A, ACE, CAV2, BNIP3, CAV1, ATP2B4, MT1, ESR1, CP, AGT, BMP4, FXYD1, ACKR4, LCN2, ACKR3, ACO1, FGFR1,…	734	885	20252	1.93295	0.00828215	2.73e-05	2.38e-05
GOTERM_BP_FAT	GO:0090066~regulation of anatomical structure size	50	6.37755	1.1e-06	SEMA5A, NCKAP1, BMPR2, PTPRM, ARHGAP5, ADRA1A, CX3CL1, AQP1, EPS8, SMPD3, GJA1, EDNRB, DEPTOR, ADORA1, KDR, GUCY1A1, RBFOX2, ITGA1, SPTB, RGMA, TGFBR3, G6PDX, CDC42EP1, SHANK3, MGLL, KANK2, KANK1, LRP1, NPR1, SEMA3D, PEX11A, PTGER3, NPR3, PDGFB, KNG2, SNX9, PLXNA4, ACE, GSN, KCNJ8, BCL11A, RYK, CAV1, SOD3, AGT, VEGFA, ARHGAP32, ESAM, MEGF8, IL7R	734	650	20252	2.12241	0.00828534	2.73e-05	2.38e-05
GOTERM_BP_FAT	GO:0051246~regulation of protein metabolic process	164	20.9184	1.13e-06	APP, ERRFI1, SLC27A1, PID1, FAM107A, DIXDC1, TRP63, PLAT, FGF1, FRY, ANTXR1, CLU, AQP1, CDH5, GJA1, EDNRB, CCND2, DEPTOR, ADORA1, DAG1, KDR, ENPP2, LEPR, CYP1B1, PDE8A, CPA3, PDGFRA, DGAT2, IGFBP5, LIMCH1, IGFBP4, APLP2, IGFBP3, ISL1, HSPG2, PRLR, AR, TWSG1, FNDC1, SLPI, PARD3, DDIT4, DPEP1, SERPING1, ADAM9, NUPR1, PLPP3, S100A9, S100A8, CSF1R, CFH, SDC4, MAGED1, EPAS1, C5AR1, LTBP4, LPAR1, PDGFB…	734	3169	20252	1.42789	0.00855472	2.79e-05	2.43e-05
GOTERM_BP_FAT	GO:1901343~negative regulation of vasculature development	20	2.55102	1.14e-06	MEG3, FLT1, ATP2B4, PDGFB, PTPRM, THBS2, SULF1, KLF4, FBLN5, AGT, DCN, BMP4, CD59A, WT1, NGP, TCF4, PPARG, TEK, XDH, HOXA5	734	144	20252	3.83212	0.0085724	2.79e-05	2.43e-05
GOTERM_BP_FAT	GO:1903409~reactive oxygen species biosynthetic process	20	2.55102	1.14e-06	APP, ABCD2, PTGIS, CAV1, ATP2B4, PKD2, MMP8, KLF4, CLU, ESR1, SLC7A2, AGT, SMPD3, CYB5R3, KLRK1, ACOX1, LCN2, CYP1B1, PPARA, CD34	734	144	20252	3.83212	0.0085724	2.79e-05	2.43e-05
GOTERM_BP_FAT	GO:0003012~muscle system process	40	5.10204	1.16e-06	ERRFI1, SYNM, FLT1, COL14A1, PTGER3, GATA6, ATP1A3, ADRA1A, RYR3, MYLK, SMPD3, EDNRB, CALD1, DAG1, ADORA1, SCN7A, SCN1A, DSP, GUCY1A1, GSN, KCNJ8, IGFBP5, CAV1, ATP2B4, ABCC9, SULF1, KLF4, KLF15, AGT, SULF2, BSCL2, BMP4, AR, MEIS1, G6PDX, FXYD1, PPARG, PI16, PPARA, ALDOA	734	466	20252	2.36835	0.00873699	2.83e-05	2.47e-05
GOTERM_BP_FAT	GO:0033674~positive regulation of kinase activity	40	5.10204	1.16e-06	APP, CSF1R, SLC27A1, FLT1, SDC4, MAGED1, PDGFB, VLDLR, PKD2, FGF1, CLU, ADRA1A, CCND2, DAG1, ADORA1, KDR, SNX9, SASH1, PDGFRA, ACE, ANGPT1, MMD, RYK, FZD4, ATP2B4, PRLR, AGT, VEGFA, ZEB2, GPRC5B, AXL, ADAM9, ANG, TEK, FERMT2, FGFR2, DDR2, FBN1, FGFR1, LTF	734	466	20252	2.36835	0.00873699	2.83e-05	2.47e-05
GOTERM_BP_FAT	GO:0008217~regulation of blood pressure	26	3.31633	1.22e-06	BMPR2, NPR3, PDGFB, ADRA1A, SULT1A1, GJA1, EDNRB, NAMPT, ADORA1, KDR, CD34, CPA3, GUCY1A1, ARHGEF12, ACE, KCNJ8, LVRN, RARRES2, ABCC9, AGT, SCNN1G, AR, G6PDX, PPARG, PPARA, ENG	734	232	20252	3.09213	0.00920153	2.97e-05	2.59e-05
GOTERM_BP_FAT	GO:0006954~inflammatory response	58	7.39796	1.22e-06	APP, ORM1, ABCD2, CXCL13, CX3CL1, C4B, CDH5, GJA1, IGHG1, IL18RAP, EDNRB, ADORA1, CMKLR1, PTGIS, ANXA1, VWF, IGFBP4, ISL1, IGHG2B, GPRC5B, FCGR3, SLPI, DPEP1, SERPING1, PPARG, NUPR1, PPARA, S100A9, S100A8, PTGES, CSF1R, CEBPA, CEBPB, NFIX, CFH, PTGER3, C5AR1, PLA2G7, KNG2, SLC7A2, CCL8, CD59A, CCL6, APOD, IL33, CD163, ACE, KCNJ8, RARRES2, NR1D1, SERPINA3N, FOSL2, AXL, FASN, CSPG4, FCGR2B, IL18R1,…	734	808	20252	1.98056	0.00924047	2.98e-05	2.59e-05
GOTERM_BP_FAT	GO:0030514~negative regulation of BMP signaling pathway	13	1.65816	1.31e-06	CAV1, HTRA3, CRIM1, HTRA1, LRP2, SORL1, CHRDL1, HIPK2, TWSG1, RBPMS2, PPARG, NBL1, FBN1	734	60	20252	5.97811	0.00989158	3.18e-05	2.77e-05
GOTERM_BP_FAT	GO:0048661~positive regulation of smooth muscle cell proliferation	18	2.29592	1.35e-06	NOTCH3, FLT1, IGFBP5, PDGFB, SULF1, AGT, CX3CL1, VEGFA, SMPD3, BMP4, GJA1, NAMPT, RBPMS2, PPARGC1A, FGFR2, DDR2, BMPR1A, TGM2	734	119	20252	4.17347	0.0101978	3.26e-05	2.84e-05
GOTERM_BP_FAT	GO:0048738~cardiac muscle tissue development	29	3.69898	1.38e-06	COL14A1, GATA6, LRP2, FGF1, ADRA1A, GJA1, RXRA, CCND2, SOX6, DSP, PDGFRA, KCNJ8, ANGPT1, ISL1, HSPG2, AGT, VEGFA, TGFBR3, BMP4, MEIS1, WT1, G6PDX, SIK1, PI16, PPARA, FGFR2, BMPR1A, FGFR1, ENG	734	281	20252	2.8475	0.0103996	3.32e-05	2.89e-05
GOTERM_BP_FAT	GO:0060485~mesenchyme development	31	3.95408	1.61e-06	SEMA5A, NCKAP1, LAMA5, RIAN, BMPR2, SEMA3D, PKD2, TMEM100, ADAMTS5, GJA1, RXRA, EDNRB, TIMP3, HOXA5, OSR1, ISL1, AGT, VEGFA, TGFBR3, BMP4, ZEB2, DAB2, LRG1, WT1, NEDD4, MEGF8, FERMT2, FGFR2, BMPR1A, FGFR1, ENG	734	316	20252	2.70674	0.012108	3.85e-05	3.36e-05
GOTERM_BP_FAT	GO:0002064~epithelial cell development	30	3.82653	1.66e-06	COL18A1, CLIC5, CEBPA, EPAS1, PDGFB, TRP63, CDH5, GJA1, EDNRB, PODXL, DACT2, KDR, HOXA5, LAMB2, ESR1, AGT, VEGFA, FOSL2, TJP1, BMP4, AFDN, AR, WT1, FASN, PARD3, FAT1, PGR, FGFR2, FGFR1, ENG	734	300	20252	2.75913	0.0125118	3.97e-05	3.46e-05
GOTERM_BP_FAT	GO:0043491~protein kinase B signaling	31	3.95408	1.72e-06	SEMA5A, CSF1R, FLT1, PDGFB, LRP2, IRS3, PEAR1, CX3CL1, PREX2, TMEM100, SMPD3, DAG1, KDR, XDH, PHLDA3, IGFBP5, ANGPT1, KLF4, AGT, DCN, VEGFA, AXL, NEDD4, CAT, TEK, PPARA, FERMT2, MYORG, DDR2, FGFR1, ENG	734	317	20252	2.6982	0.0129237	4.08e-05	3.55e-05
GOTERM_BP_FAT	GO:0048545~response to steroid hormone	35	4.46429	1.72e-06	KANK2, ERRFI1, MAOB, FAM107A, TRP63, PLAT, AQP1, SULT1A1, ADH1, RXRA, UCP3, CYP1B1, SLIT3, PAQR8, BCHE, ACE, RBFOX2, ANXA1, CAV1, IDH1, ISL1, ESR1, FOSL2, BMP4, SCNN1G, AR, DAB2, NEDD4, KLF9, DDIT4, TXNIP, ADAM9, PGR, PAM, ENG	734	385	20252	2.5083	0.0129756	4.08e-05	3.55e-05
GOTERM_BP_FAT	GO:0036293~response to decreased oxygen levels	35	4.46429	1.72e-06	FLT1, EPAS1, GATA6, PLAT, VLDLR, SLC2A4, CYGB, AQP1, UCP3, ADORA1, KDR, CAPN2, CD34, PTGIS, ACE, KCNJ8, FZD4, BNIP3, CAV1, VEGFD, SOD3, VEGFA, FOSL2, TGFBR3, ZEB2, FNDC1, CAT, DDIT4, PPARG, ANG, TEK, PPARA, ALDOA, PAM, ENG	734	385	20252	2.5083	0.0129756	4.08e-05	3.55e-05
GOTERM_BP_FAT	GO:0016042~lipid catabolic process	34	4.33673	1.74e-06	SCARB1, ABCD2, DAGLA, ECHS1, LRP1, ABHD4, ECI1, ACAA1B, DBI, ABHD5, PLA2G7, SMPD3, ADORA1, ENPP2, CYP1B1, HADH, GPIHBP1, PHYH, IDH1, ACADSB, SORL1, ACER2, BSCL2, NUDT7, PCCA, ACOX1, IVD, APOC1, PNPLA3, ECHDC1, DPEP1, LPIN1, MGLL, PNPLA2	734	368	20252	2.54919	0.0131333	4.12e-05	3.59e-05
GOTERM_BP_FAT	GO:0072224~metanephric glomerulus development	8	1.02041	1.78e-06	PDGFRA, LAMB2, WT1, OSR1, PDGFB, CD34, LGR4, AQP1	734	18	20252	12.2628	0.0133729	4.18e-05	3.64e-05
GOTERM_BP_FAT	GO:0050727~regulation of inflammatory response	40	5.10204	1.85e-06	APP, CEBPA, CEBPB, ABCD2, CFH, PTGER3, ADAMTS12, SLC7A2, CX3CL1, CDH5, IGHG1, CD59A, EDNRB, ALDH2, ADORA1, APOD, IL33, PTGIS, ACE, ANXA1, CMA1, NR1D1, ISL1, ESR1, AGT, IGHG2B, GPRC5B, FCGR3, SLPI, PMP22, SERPING1, PPARG, PPARA, FCGR2B, S100A9, MGLL, NFE2L1, S100A8, PTGES, FGFR1	734	475	20252	2.32348	0.0139397	4.34e-05	3.78e-05
GOTERM_BP_FAT	GO:0072009~nephron epithelium development	19	2.42347	1.86e-06	LAMA5, MAGED1, LAMB2, OSR1, PDGFB, PKD2, FGF1, KLF15, PBX1, AGT, VEGFA, AQP1, BMP4, EDNRB, PODXL, WT1, FAT4, CD34, LGR4	734	135	20252	3.88322	0.0139705	4.34e-05	3.78e-05
GOTERM_BP_FAT	GO:0002062~chondrocyte differentiation	18	2.29592	1.92e-06	BMPR2, ZBTB16, OSR1, LTBP3, PTH1R, ADAMTS12, SULF1, HSPG2, SULF2, FOSL2, SMPD3, BMP4, TWSG1, NFIB, TGFBI, SOX6, FGFR1, BMPR1A	734	122	20252	4.07084	0.0144854	4.48e-05	3.9e-05
GOTERM_BP_FAT	GO:0090100~positive regulation of transmembrane receptor protein serine/threonine kinase signaling pathway	18	2.29592	1.92e-06	GDF10, BMPR2, RBPMS, GATA6, SULF1, HIPK2, TGFBR3, BMP4, CDH5, ZEB2, TWSG1, DAB2, LRG1, KDR, PPARG, NEO1, BMPR1A, ENG	734	122	20252	4.07084	0.0144854	4.48e-05	3.9e-05
GOTERM_BP_FAT	GO:0072330~monocarboxylic acid biosynthetic process	26	3.31633	1.94e-06	ERRFI1, ABCD2, ACSS2, ACSM3, INSIG1, SLC1A3, HSD17B12, HACD2, ACACA, FADS3, GSTM2, GSTM1, PTGIS, ANXA1, ELOVL3, ELOVL6, NR1D1, AGT, ALDH1A3, ACLY, FASN, ALDH1A1, PCCB, APOC1, MGLL, PTGES	734	238	20252	3.01417	0.0146201	4.5e-05	3.92e-05
GOTERM_BP_FAT	GO:0048771~tissue remodeling	25	3.18878	2.02e-06	CSF1R, BMPR2, LRP1, EPAS1, RAB3D, NPR3, SNX10, PTH1R, LTBP3, GJA1, LEPR, TNS3, TGM2, ANXA1, IGFBP5, CAV1, AGT, VEGFA, FOSL2, TGFBR3, AXL, TMEM119, PPARG, CSPG4, LGR4	734	223	20252	3.09319	0.0152174	4.67e-05	4.07e-05
GOTERM_BP_FAT	GO:0042476~odontogenesis	20	2.55102	2.12e-06	PDGFRA, LAMA5, OSR1, GATA6, HTRA1, TRP63, LAMB1, SNX10, SMPD3, BMP4, ADAMTS5, NFIC, PPARA, CD34, PAM, FGFR2, ANK, FGFR1, BMPR1A, NECTIN1	734	150	20252	3.67884	0.0159487	4.89e-05	4.26e-05
GOTERM_BP_FAT	GO:0045778~positive regulation of ossification	18	2.29592	2.16e-06	GDF10, CSF1R, CEBPA, CEBPB, BMPR2, ZBTB16, OSR1, TRP63, LRP3, TENT5A, VEGFA, BMP4, RXRA, TMEM119, FERMT2, DDR2, BMPR1A, LTF	734	123	20252	4.03775	0.0162373	4.96e-05	4.32e-05
GOTERM_BP_FAT	GO:0032102~negative regulation of response to external stimulus	35	4.46429	2.17e-06	SEMA5A, KANK2, ABCD2, SEMA3D, PROS1, PTGER3, FGL2, HTRA1, PDGFB, PLAT, CXCL13, KNG2, THBD, CDH5, GJA1, KLRK1, ADORA1, APOD, CD34, NEO1, PDGFRA, PTGIS, MUC16, RYK, NR1D1, ISL1, RGMA, SLPI, SERPING1, PPARG, EPPK1, PPARA, FCGR2B, NBL1, LTF	734	389	20252	2.48251	0.0163016	4.96e-05	4.32e-05
GOTERM_BP_FAT	GO:0007267~cell-cell signaling	101	12.8827	2.17e-06	SEMA5A, APP, CLSTN1, FAM107A, DIXDC1, TRP63, PLAT, CXCL13, TSKU, AQP1, GJA1, RIMS4, EDNRB, ADORA1, DAG1, KDR, GRB10, LEPR, HADH, GLUL, HOXA5, KCNH1, UNC13B, CADPS2, GUCY1A1, DGAT1, ISL1, DKK3, BSCL2, PGR, PLPP3, S100A9, S100A8, MEG3, LTBP4, PDGFB, SLC1A3, ILDR2, NDRG2, NID1, ABCA1, ACE, FZD4, CAV2, CAV1, NR1D1, PTPRD, BMP4, DAB2, CPE, AMOTL2, AMOTL1, FERMT2, FGFR2, FBN1, FGFR1, DAGLA, DBI, PKD2, …	734	1738	20252	1.60341	0.0163314	4.96e-05	4.32e-05
GOTERM_BP_FAT	GO:0044283~small molecule biosynthetic process	46	5.86735	2.24e-06	ERRFI1, ABCD2, OAT, ACSS2, ACSM3, INSIG1, SLC1A3, PTH1R, HSD17B12, FGF1, HACD2, ACACA, FADS3, CYB5R3, LEPR, PPARGC1A, GLUL, GSTM2, GSTM1, PTGIS, DGAT2, ANXA1, GPT2, ELOVL3, ATP2B4, ELOVL6, NR1D1, PGD, AGT, DKK3, ACER2, ALDH1A3, ACLY, DAB2, FASN, DPYD, ALDH1A1, PCCB, APOC1, G6PDX, SIK1, SLC25A10, PPARA, ALDOA, MGLL, PTGES	734	590	20252	2.15118	0.0168812	5.11e-05	4.45e-05
GOTERM_BP_FAT	GO:0030278~regulation of ossification	28	3.57143	2.28e-06	CSF1R, CEBPA, CEBPB, BMPR2, TRP63, LRP3, LTBP3, GJA1, RXRA, GDF10, IGFBP5, OSR1, ZBTB16, CRIM1, TENT5A, PBX1, VEGFA, BMP4, TWSG1, MGP, TMEM119, PPARG, FERMT2, ANK, BMPR1A, DDR2, FGFR1, LTF	734	272	20252	2.84028	0.0171575	5.18e-05	4.51e-05
GOTERM_BP_FAT	GO:0071616~acyl-CoA biosynthetic process	10	1.27551	2.36e-06	ACLY, PDHA1, ACSS2, MPC1, ELOVL3, ELOVL6, DLAT, MMUT, ACACA, PDK2	734	34	20252	8.11508	0.0177396	5.33e-05	4.64e-05
GOTERM_BP_FAT	GO:0035384~thioester biosynthetic process	10	1.27551	2.36e-06	ACLY, PDHA1, ACSS2, MPC1, ELOVL3, ELOVL6, DLAT, MMUT, ACACA, PDK2	734	34	20252	8.11508	0.0177396	5.33e-05	4.64e-05
GOTERM_BP_FAT	GO:0050680~negative regulation of epithelial cell proliferation	23	2.93367	2.46e-06	RIAN, FLT1, MUC16, MAGED1, CAV2, CAV1, PTPRM, SULF1, ISL1, TGFBR3, BMP4, AR, DAB2, GJA1, NFIB, KLF9, EPPK1, PPARG, NUPR1, XDH, FGFR2, LIMS2, ENG	734	195	20252	3.25436	0.0184466	5.52e-05	4.81e-05
GOTERM_BP_FAT	GO:0072329~monocarboxylic acid catabolic process	20	2.55102	2.59e-06	PON3, ABCD2, PHYH, ECHS1, ECI1, DBI, ACAA1B, PGD, FAH, ACADSB, NUDT7, ALDH5A1, ACOX1, IVD, ECHDC1, DPEP1, CRYL1, HADH, LPIN1, ARSB	734	152	20252	3.63043	0.0194525	5.81e-05	5.06e-05
GOTERM_BP_FAT	GO:0009410~response to xenobiotic stimulus	43	5.48469	2.73e-06	ERRFI1, PON3, MAOB, GATA6, PTPRM, ATP1A3, SLC1A3, ACAA1B, ADRA1A, ADIPOR2, AACS, MYLK, SULT1A1, CYP2B10, AOX2, KDR, CYP1B1, AOX1, HADH, BCHE, NQO1, GSTM2, GSTM1, ACE, KCNJ8, ITGA3, FMO1, ABCC9, FMO2, FOSL2, ACER2, TJP1, CYP2D22, CYP2S1, DPYD, CAT, ALDH1A1, LCN2, TXNIP, DPEP1, PPARG, PAM, ENG	734	538	20252	2.20525	0.0204991	6.11e-05	5.32e-05
GOTERM_BP_FAT	GO:0043434~response to peptide hormone	41	5.22959	2.74e-06	TRARG1, KANK1, ERRFI1, SLC27A1, PID1, INSIG1, SLC2A4, IRS3, SERPINA3C, GJA1, EDNRB, UCP3, DAG1, GRB10, HADH, TNS2, PDK2, ANXA1, KCNJ8, IGFBP5, CAV2, SORT1, CAV1, RARRES2, SERPINA3N, SORBS1, KLF15, SORL1, TSHR, AGT, SCNN1G, GPAM, CAT, PNPLA3, PPARG, TRIM16, SIK2, PPARA, LPIN1, RHOQ, FBN1	734	501	20252	2.25797	0.0205508	6.11e-05	5.32e-05
GOTERM_BP_FAT	GO:0002440~production of molecular mediator of immune response	37	4.71939	2.79e-06	IGKV4-72, IGKV4-70, IGKV6-15, IGKV4-91, FGL2, IGKV15-103, PPL, IGHG1, IL18RAP, IGKV3-10, IGKV6-20, IGKV14-126, IGKV1-117, IL33, IGKV6-23, ANGPT1, IGKV3-4, IGKV17-121, IGKV13-85, IGKV13-84, FOSL2, IGKV16-104, IGKV12-89, GPRC5B, AXL, IGKV12-44, IGKV3-1, IGKV8-30, IGKV1-88, IGKV4-57, TEK, IGKV14-111, IL7R, IGKV1-135, FCGR2B, IL18R1, IGKV6-32	734	429	20252	2.37967	0.0209609	6.21e-05	5.41e-05
GOTERM_BP_FAT	GO:0006955~immune response	123	15.6888	2.88e-06	APP, IGHV1-82, SLC46A2, IGKV4-91, CXCL13, FCNA, C4B, IGHG1, IL18RAP, C1S1, FCGRT, TRIM29, ENPP2, IGHV7-3, IGHV3-6, IFITM6, IGKV14-126, CMKLR1, IGKV6-23, RNASE4, IGHV1-15, MID2, IGHG2B, IGKV12-89, FCGR3, IGHG2C, SLPI, SERPING1, S100A9, OPTN, S100A8, IGKV6-32, IGHV8-12, CSF1R, IGKV4-72, CFH, IGKV4-70, IGKV6-15, C5AR1, GATA6, PPL, KNG2, KLRK1, C7, IGKV3-10, IGKV6-20, IGHV1-74, CAV1, IGKV3-4, RARRES2…	734	2251	20252	1.50765	0.0215788	6.36e-05	5.54e-05
GOTERM_BP_FAT	GO:0046496~nicotinamide nucleotide metabolic process	22	2.80612	2.89e-06	APP, NQO1, ALDH1L1, PDHA1, IDH1, FMO1, FMO2, PGD, SLC4A4, MPC1, G6PDX, NAMPT, DDIT4, ME1, DLAT, SIK2, NUPR1, PPARA, TKT, ALDOA, PPARGC1A, NUDT12	734	182	20252	3.33521	0.0216594	6.36e-05	5.54e-05
GOTERM_BP_FAT	GO:0019362~pyridine nucleotide metabolic process	22	2.80612	2.89e-06	APP, NQO1, ALDH1L1, PDHA1, IDH1, FMO1, FMO2, PGD, SLC4A4, MPC1, G6PDX, NAMPT, DDIT4, ME1, DLAT, SIK2, NUPR1, PPARA, TKT, ALDOA, PPARGC1A, NUDT12	734	182	20252	3.33521	0.0216594	6.36e-05	5.54e-05
GOTERM_BP_FAT	GO:0001649~osteoblast differentiation	25	3.18878	3e-06	CEBPA, CEBPB, BMPR2, TRP63, LRP3, PTH1R, GJA1, GDF10, IGFBP5, IGFBP3, CRIM1, TENT5A, VEGFA, FOSL2, TGFBR3, BMP4, TWSG1, TMEM119, PPARG, FERMT2, LGR4, BMPR1A, DDR2, FGFR1, LTF	734	228	20252	3.02536	0.0224622	6.58e-05	5.73e-05
GOTERM_BP_FAT	GO:0001570~vasculogenesis	16	2.04082	3.02e-06	ANGPT1, FZD4, CAV1, FGF1, TMEM100, TGFBR3, WT1, KDR, ACKR3, TEK, XDH, CD34, RIN2, FGFR2, FGFR1, ENG	734	100	20252	4.4146	0.0226261	6.61e-05	5.76e-05
GOTERM_BP_FAT	GO:0030947~regulation of vascular endothelial growth factor receptor signaling pathway	10	1.27551	3.08e-06	MEG3, BMP4, CD59A, ANGPT1, FZD4, NEDD4, KDR, GRB10, VEGFD, TEK	734	35	20252	7.88322	0.0230552	6.72e-05	5.85e-05
GOTERM_BP_FAT	GO:0001936~regulation of endothelial cell proliferation	22	2.80612	3.15e-06	SEMA5A, COL18A1, BMPR2, FLT1, CAV2, CAV1, PDGFB, PTPRM, VEGFD, SULF1, HSPG2, VEGFA, BMP4, GJA1, LRG1, KDR, PPARG, ANG, TEK, XDH, FGFR1, ENG	734	183	20252	3.31698	0.0236275	6.87e-05	5.98e-05
GOTERM_BP_FAT	GO:0022604~regulation of cell morphogenesis	44	5.61224	3.16e-06	SEMA5A, KANK1, CSF1R, BMPR2, LRP1, SEMA3D, SDC2, LPAR1, DIXDC1, FITM2, EPS8, PALMD, KDR, ENPP2, PLXNA4, ANXA1, MYO10, BCL11A, RYK, FZD4, PARVA, PARVB, VEGFA, RHOB, RGMA, PTPRD, AFDN, ARHGAP32, ZEB2, DAB2, NEDD4, DLC1, RHOJ, ITGA7, CDC42EP1, RHOU, ALDOA, MEGF8, DOCK1, SHANK3, MGLL, FERMT2, RHOQ, LIMS2	734	560	20252	2.16789	0.0236876	6.87e-05	5.98e-05
GOTERM_BP_FAT	GO:0003094~glomerular filtration	9	1.14796	3.41e-06	GJA1, ADGRF5, PDGFB, RHPN2, SULF1, CD34, AQP1, JCHAIN, SULF2	734	27	20252	9.19709	0.0255666	7.38e-05	6.43e-05
GOTERM_BP_FAT	GO:0003148~outflow tract septum morphogenesis	9	1.14796	3.41e-06	BMP4, BMPR2, GATA6, PARVA, LRP2, ISL1, FGFR2, BMPR1A, ENG	734	27	20252	9.19709	0.0255666	7.38e-05	6.43e-05
GOTERM_BP_FAT	GO:0014909~smooth muscle cell migration	17	2.16837	3.49e-06	LRP1, IGFBP5, CAV1, IGFBP3, DOCK7, LPAR1, PDGFB, PLAT, PARVA, AGT, GRB10, CYP1B1, PPARG, PGR, PPARGC1A, DDR2, BMPR1A	734	114	20252	4.11449	0.0260966	7.51e-05	6.54e-05
GOTERM_BP_FAT	GO:0048667~cell morphogenesis involved in neuron differentiation	50	6.37755	3.51e-06	SEMA5A, CLIC5, APP, BMPR2, DOCK7, DIXDC1, PTPRM, VLDLR, TSKU, PREX2, DAG1, NEO1, RBFOX2, UNC5A, APLP2, ISL1, RGMA, ENAH, ZEB2, SHANK3, MGLL, MEG3, LAMA5, CSF1R, NOTCH3, NFIX, LAMA2, LRP1, SEMA3D, SDC2, SLC1A3, LRP2, FLRT2, SLIT3, PLXNA4, FARP1, LAMB2, FZD4, BCL11A, RYK, VEGFA, PTPRD, ARHGAP32, AFDN, NFIB, PMP22, MEGF8, FGFR2, LGR4, NECTIN1	734	677	20252	2.03776	0.0262431	7.53e-05	6.56e-05
GOTERM_BP_FAT	GO:0042311~vasodilation	13	1.65816	3.78e-06	GUCY1A1, KCNJ8, ITGA1, NPR3, PTPRM, KNG2, AGT, VEGFA, GJA1, EDNRB, G6PDX, ADORA1, KDR	734	66	20252	5.43465	0.028261	8.1e-05	7.05e-05
GOTERM_BP_FAT	GO:0051347~positive regulation of transferase activity	44	5.61224	3.81e-06	APP, CSF1R, SLC27A1, PARM1, FLT1, SDC4, MAGED1, PDGFB, DBI, VLDLR, PKD2, FGF1, CLU, ADRA1A, CCND2, DAG1, ADORA1, KDR, SNX9, SASH1, PDGFRA, ACE, ANGPT1, MMD, RYK, FZD4, ATP2B4, KLF4, PRLR, SORL1, AGT, VEGFA, ZEB2, GPRC5B, AXL, ADAM9, ANG, TEK, FERMT2, FGFR2, DDR2, FBN1, FGFR1, LTF	734	564	20252	2.15251	0.0285015	8.14e-05	7.09e-05
GOTERM_BP_FAT	GO:0032268~regulation of cellular protein metabolic process	153	19.5153	3.95e-06	APP, ERRFI1, SLC27A1, PID1, FAM107A, DIXDC1, PLAT, FGF1, FRY, ANTXR1, CLU, AQP1, CDH5, EDNRB, CCND2, DEPTOR, ADORA1, DAG1, KDR, ENPP2, LEPR, CYP1B1, PDE8A, PDGFRA, IGFBP5, LIMCH1, IGFBP4, APLP2, IGFBP3, ISL1, PRLR, AR, TWSG1, FNDC1, SLPI, PARD3, DDIT4, DPEP1, SERPING1, ADAM9, NUPR1, PLPP3, S100A9, S100A8, CSF1R, SDC4, MAGED1, EPAS1, C5AR1, LPAR1, PDGFB, NDRG2, KNG2, ADIPOR2, SERPINA3C, GRK3, SNX9…	734	2970	20252	1.42137	0.0294947	8.41e-05	7.32e-05
GOTERM_BP_FAT	GO:0031347~regulation of defense response	60	7.65306	4.01e-06	APP, ABCD2, SLC46A2, CX3CL1, FCNA, CDH5, GJA1, IGHG1, IL18RAP, EDNRB, ALDH2, ADORA1, EMILIN2, UNC13B, PTGIS, ANXA1, ISL1, IGHG2B, GPRC5B, FCGR3, SLPI, RAB34, SERPING1, PPARG, PPARA, S100A9, SHANK3, MGLL, OPTN, S100A8, PTGES, LTF, COLEC12, CEBPA, RBM47, CEBPB, CFH, PTGER3, FGL2, HTRA1, ADAMTS12, PPL, SLC7A2, CD59A, KLRK1, APOD, IL33, IFI207, ACE, IFI205, CMA1, CAV1, NR1D1, ESR1, AGT, PMP22, FCGR2B…	734	880	20252	1.88122	0.0299182	8.51e-05	7.41e-05
GOTERM_BP_FAT	GO:0070482~response to oxygen levels	38	4.84694	4.06e-06	FLT1, EPAS1, GATA6, LPAR1, PLAT, VLDLR, SLC2A4, CYGB, AQP1, MT-ATP6, UCP3, ADORA1, KDR, CAPN2, CD34, GUCY1A1, PTGIS, ACE, KCNJ8, FZD4, BNIP3, CAV1, VEGFD, SOD3, VEGFA, FOSL2, TGFBR3, ZEB2, FNDC1, CAT, DDIT4, PPARG, ANG, TEK, PPARA, ALDOA, PAM, ENG	734	454	20252	2.3094	0.0303126	8.6e-05	7.49e-05
GOTERM_BP_FAT	GO:0055082~cellular chemical homeostasis	65	8.29082	4.19e-06	APP, MCUR1, STEAP4, CLSTN1, CIB2, DBI, PTH1R, CXCL13, PKD2, SLC4A4, ADRA1A, AACS, CX3CL1, RYR3, AQP1, SMPD3, CDH5, GJA1, EDNRB, ADORA1, KDR, LEPR, NEO1, CMKLR1, TGM2, KCNH1, UNC13B, PDGFRA, DGAT2, SCARA5, APLP2, KLF15, ANO1, SCNN1G, ASPH, RAB34, LRP1, PTGER3, C5AR1, LPAR1, ATP1A3, SLC1A3, FITM2, KNG2, CCL8, C7, ACE, CMA1, CAV2, KCNB1, BNIP3, CAV1, ATP2B4, NR1D1, MT1, ESR1, AGT, TJP1, BMP4, FXYD1,…	734	984	20252	1.82259	0.0312407	8.83e-05	7.69e-05
GOTERM_BP_FAT	GO:0014812~muscle cell migration	18	2.29592	4.19e-06	ANXA1, LRP1, IGFBP5, CAV1, IGFBP3, DOCK7, LPAR1, PDGFB, PLAT, PARVA, AGT, GRB10, CYP1B1, PPARG, PGR, PPARGC1A, DDR2, BMPR1A	734	129	20252	3.84995	0.0313016	8.83e-05	7.69e-05
GOTERM_BP_FAT	GO:0051896~regulation of protein kinase B signaling	28	3.57143	4.22e-06	SEMA5A, CSF1R, FLT1, PDGFB, LRP2, IRS3, CX3CL1, DAG1, KDR, XDH, PHLDA3, IGFBP5, ANGPT1, KLF4, PTPN13, AGT, DCN, VEGFA, AXL, NEDD4, CAT, TEK, PPARA, FERMT2, MYORG, DDR2, FGFR1, ENG	734	281	20252	2.74931	0.0315268	8.87e-05	7.73e-05
GOTERM_BP_FAT	GO:0007411~axon guidance	27	3.44388	4.28e-06	SEMA5A, MEG3, LAMA5, NOTCH3, APP, CSF1R, BMPR2, LAMA2, LRP1, SEMA3D, PTPRM, LRP2, FLRT2, DAG1, SLIT3, NEO1, PLXNA4, UNC5A, LAMB2, RYK, ISL1, VEGFA, ENAH, NFIB, MEGF8, LGR4, NECTIN1	734	265	20252	2.81119	0.0319549	8.97e-05	7.81e-05
GOTERM_BP_FAT	GO:0010817~regulation of hormone levels	49	6.25	4.31e-06	SCARB1, CPQ, COMT, PCSK6, AACS, AQP1, SMPD3, GJA1, EDNRB, ADORA1, LEPR, CYP1B1, HADH, GLUL, CPA3, PDGFRA, ANXA1, DGAT1, MME, ISL1, DKK3, ANO1, ALDH1A3, CYP2D22, ALDH1A1, PPARG, MEG3, LRP1, RETSAT, PTGER3, LTBP4, ILDR2, LRP2, HSD17B12, SULT1A1, ADH1, PPARGC1A, ACE, FZD4, KCNB1, NR1D1, ESR1, AGT, DHRS7, DAB2, CYP2S1, CPE, FBN1, FGFR1	734	663	20252	2.03917	0.0321875	9.01e-05	7.85e-05
GOTERM_BP_FAT	GO:0090207~regulation of triglyceride metabolic process	12	1.53061	4.36e-06	SCARB1, SLC27A1, DGAT2, DGAT1, GPAM, FITM2, SIK1, ABHD5, LPIN1, SORL1, ESR1, PNPLA2	734	56	20252	5.91242	0.0325377	9.09e-05	7.91e-05
GOTERM_BP_FAT	GO:0010517~regulation of phospholipase activity	13	1.65816	4.45e-06	PDGFRA, FLT1, ANXA1, LRP1, LPAR1, ADRA1A, ESR1, AGT, DLC1, ANXA8, ANG, FGFR2, FGFR1	734	67	20252	5.35353	0.0332214	9.26e-05	8.06e-05
GOTERM_BP_FAT	GO:0006875~cellular metal ion homeostasis	50	6.37755	4.59e-06	APP, MCUR1, STEAP4, CLSTN1, CIB2, DBI, PTH1R, CXCL13, PKD2, ADRA1A, CX3CL1, RYR3, SMPD3, CDH5, GJA1, EDNRB, ADORA1, KDR, NEO1, CMKLR1, TGM2, KCNH1, PDGFRA, SCARA5, APLP2, SCNN1G, ASPH, LRP1, PTGER3, C5AR1, LPAR1, ATP1A3, SLC1A3, KNG2, CCL8, C7, CAV2, BNIP3, CAV1, ATP2B4, MT1, ESR1, AGT, BMP4, FXYD1, ACKR4, LCN2, ACKR3, ACO1, GRINA	734	684	20252	2.01691	0.0342402	9.52e-05	8.29e-05
GOTERM_BP_FAT	GO:0097485~neuron projection guidance	27	3.44388	4.64e-06	SEMA5A, MEG3, LAMA5, NOTCH3, APP, CSF1R, BMPR2, LAMA2, LRP1, SEMA3D, PTPRM, LRP2, FLRT2, DAG1, SLIT3, NEO1, PLXNA4, UNC5A, LAMB2, RYK, ISL1, VEGFA, ENAH, NFIB, MEGF8, LGR4, NECTIN1	734	266	20252	2.80062	0.0346068	9.6e-05	8.36e-05
GOTERM_BP_FAT	GO:0045669~positive regulation of osteoblast differentiation	14	1.78571	4.79e-06	GDF10, CEBPA, CEBPB, BMPR2, TRP63, LRP3, TENT5A, VEGFA, BMP4, TMEM119, FERMT2, DDR2, BMPR1A, LTF	734	79	20252	4.88959	0.0357083	9.88e-05	8.61e-05
GOTERM_BP_FAT	GO:2000489~regulation of hepatic stellate cell activation	7	0.892857	5.16e-06	RIAN, DGAT1, PDGFB, NR1D1, CYGB, DDR2, FGFR1	734	14	20252	13.7956	0.0383569	0.000106	9.23e-05
GOTERM_BP_FAT	GO:0014070~response to organic cyclic compound	76	9.69388	5.32e-06	ERRFI1, APP, FAM107A, TRP63, CIB2, PLAT, HBA-A1, PKD2, CLU, AACS, RYR3, AQP1, THBD, GJA1, EDNRB, ALDH2, ADORA1, DAG1, CYP1B1, TGM2, PAQR8, ANXA1, RBFOX2, IGFBP5, ABCC9, ISL1, SCNN1G, AR, ASPH, DPYD, CAT, DDIT4, TXNIP, ADAM9, MMP19, PPARG, PGR, ALDOA, PPARA, ENG, KANK2, COLEC12, CEBPA, CEBPB, MAOB, INSIG1, PTGER3, GATA6, PDGFB, SLC1A3, AKAP7, GNAI1, ACACA, SULT1A1, ADH1, RXRA, UCP3, SLIT3, BCHE, N…	734	1224	20252	1.71318	0.0395346	0.000109	9.49e-05
GOTERM_BP_FAT	GO:0001774~microglial cell activation	11	1.40306	5.58e-06	CSF1R, IL33, APP, KCNJ8, C5AR1, NAMPT, PPARG, NR1D1, MMP8, CLU, CX3CL1	734	47	20252	6.45753	0.0414445	0.000114	9.94e-05
GOTERM_BP_FAT	GO:0006633~fatty acid biosynthetic process	21	2.67857	5.73e-06	GSTM2, ABCD2, ACSS2, GSTM1, PTGIS, ANXA1, ACSM3, INSIG1, ELOVL3, ELOVL6, HSD17B12, HACD2, ACACA, AGT, FADS3, ACLY, FASN, APOC1, PCCB, MGLL, PTGES	734	175	20252	3.31095	0.0425144	0.000116	0.000101
GOTERM_BP_FAT	GO:0010565~regulation of cellular ketone metabolic process	21	2.67857	5.73e-06	ABCD2, ANXA1, DGAT2, DGAT1, CAV1, INSIG1, ATP2B4, FMO1, DBI, FMO2, NR1D1, COMT, AGT, DKK3, DAB2, APOC1, PPARG, PPARA, PPARGC1A, NFE2L1, PDK2	734	175	20252	3.31095	0.0425144	0.000116	0.000101
GOTERM_BP_FAT	GO:1905330~regulation of morphogenesis of an epithelium	18	2.29592	5.75e-06	PDGFRA, MAGED1, RYK, ADAMTS12, FGF1, SULF1, ESR1, AGT, VEGFA, BMP4, AR, DAB2, GJA1, RXRA, LCN2, FERMT2, LGR4, FGFR1	734	132	20252	3.76245	0.0426847	0.000117	0.000102
GOTERM_BP_FAT	GO:0010810~regulation of cell-substrate adhesion	25	3.18878	5.86e-06	KANK1, LRP1, SDC4, PDGFB, FAM107A, HSD17B12, NID1, FBLN2, DAG1, KDR, ENPP2, APOD, LIMCH1, ITGA3, FZD4, VEGFA, ACER2, DAB2, CCDC80, DLC1, TEK, DOCK1, RIN2, FERMT2, LIMS2	734	237	20252	2.91047	0.04345	0.000118	0.000103
GOTERM_BP_FAT	GO:0003007~heart morphogenesis	29	3.69898	5.96e-06	BMPR2, GATA6, LRP2, PKD2, TMEM100, ADAMTS5, GJA1, RXRA, FLRT2, DAG1, SLIT3, DSP, KCNJ8, ANGPT1, ABCC9, PARVA, ISL1, VEGFA, TGFBR3, BMP4, NEDD4, DLC1, CPE, FAT4, TEK, MEGF8, FGFR2, BMPR1A, ENG	734	303	20252	2.64075	0.0441702	0.00012	0.000105
GOTERM_BP_FAT	GO:0045860~positive regulation of protein kinase activity	34	4.33673	6.08e-06	APP, CSF1R, SLC27A1, FLT1, SDC4, MAGED1, PDGFB, VLDLR, PKD2, FGF1, CLU, ADRA1A, CCND2, DAG1, ADORA1, SNX9, SASH1, ACE, ANGPT1, MMD, FZD4, ATP2B4, PRLR, AGT, VEGFA, ZEB2, GPRC5B, ADAM9, ANG, FERMT2, DDR2, FBN1, FGFR1, LTF	734	390	20252	2.40539	0.0450942	0.000122	0.000107
GOTERM_BP_FAT	GO:0072524~pyridine-containing compound metabolic process	22	2.80612	6.22e-06	APP, NQO1, ALDH1L1, PDHA1, IDH1, FMO1, FMO2, PGD, SLC4A4, MPC1, G6PDX, NAMPT, DDIT4, ME1, DLAT, SIK2, NUPR1, PPARA, TKT, ALDOA, PPARGC1A, NUDT12	734	191	20252	3.17805	0.0460664	0.000124	0.000108
GOTERM_BP_FAT	GO:0055088~lipid homeostasis	22	2.80612	6.22e-06	ABCA1, SCARB1, ERRFI1, CEBPA, DGAT2, DGAT1, ABHD4, CAV1, INSIG1, FITM2, ABHD5, NR1D1, TLCD3B, ACACA, TSKU, GPAM, ACOX1, PNPLA3, ADORA1, NFE2L1, GPIHBP1, PNPLA2	734	191	20252	3.17805	0.0460664	0.000124	0.000108
GOTERM_BP_FAT	GO:0045833~negative regulation of lipid metabolic process	18	2.29592	6.38e-06	SLC27A1, DGAT2, INSIG1, PDGFB, FMO1, DBI, FMO2, SORL1, ESR1, DKK3, BSCL2, APOC1, ADORA1, APOD, SIK1, CCDC3, SIK2, LPIN1	734	133	20252	3.73416	0.0472097	0.000127	0.000111
GOTERM_BP_FAT	GO:0010001~glial cell differentiation	29	3.69898	6.72e-06	APP, CSF1R, NFIX, LRP1, C5AR1, LPAR1, PDGFB, CLU, DAG1, ENPP2, TPPP, SOX6, IL33, LAMB2, BNIP3, KLF15, AGT, BMP4, AFDN, ZEB2, NFIA, NFIB, PARD3, PMP22, PPARG, PLPP3, S100A9, NFE2L1, S100A8	734	305	20252	2.62343	0.0497192	0.000133	0.000116
GOTERM_BP_FAT	GO:2000027~regulation of organ morphogenesis	24	3.06122	6.73e-06	PDGFRA, BMPR2, MAGED1, RYK, FGF1, SULF1, ISL1, ESR1, AGT, VEGFA, SULF2, BMP4, AR, DAB2, RXRA, NFIB, WT1, CD34, FGFR2, LGR4, LIMS2, FGFR1, BMPR1A, ENG	734	223	20252	2.96947	0.049755	0.000133	0.000116
GOTERM_BP_FAT	GO:0032970~regulation of actin filament-based process	37	4.71939	6.74e-06	SEMA5A, KANK2, NCKAP1, KANK1, CSF1R, LRP1, SDC4, PTGER3, LPAR1, FAM107A, DIXDC1, CX3CL1, EPS8, ADORA1, SNX9, RHPN2, CGNL1, DSP, GSN, ARHGEF15, LIMCH1, CAV1, ABCC9, SPTB, SORBS3, RHOB, TJP1, ZEB2, DLC1, PARD3, FXYD1, CDC42EP1, ESAM, TEK, PAM, SHANK3, FERMT2	734	446	20252	2.28896	0.0497986	0.000133	0.000116
GOTERM_BP_FAT	GO:0085029~extracellular matrix assembly	11	1.40306	6.82e-06	SMPD3, PHLDB1, TNXB, LAMB2, PXDN, DAG1, LTBP4, LAMB1, LTBP3, ANTXR1, FBLN5	734	48	20252	6.323	0.0504312	0.000135	0.000117
GOTERM_BP_FAT	GO:0072239~metanephric glomerulus vasculature development	6	0.765306	6.84e-06	PDGFRA, WT1, OSR1, PDGFB, CD34, AQP1	734	9	20252	18.3942	0.0505514	0.000135	0.000117
GOTERM_BP_FAT	GO:0014910~regulation of smooth muscle cell migration	16	2.04082	7.11e-06	ACE, LRP1, IGFBP5, CAV1, IGFBP3, DOCK7, LPAR1, PDGFB, SORL1, AGT, CYP1B1, PPARG, PGR, PPARGC1A, DDR2, BMPR1A	734	107	20252	4.1258	0.052462	0.000139	0.000121
GOTERM_BP_FAT	GO:1901888~regulation of cell junction assembly	16	2.04082	7.11e-06	ACE, SDC4, LRP1, LIMCH1, CAV1, FAM107A, AGT, VEGFA, TJP1, GJA1, DLC1, ENPP2, KDR, APOD, TEK, FERMT2	734	107	20252	4.1258	0.052462	0.000139	0.000121
GOTERM_BP_FAT	GO:2000377~regulation of reactive oxygen species metabolic process	25	3.18878	7.27e-06	APP, PON3, ABCD2, PID1, PDGFB, PKD2, CLU, FBLN5, SMPD3, KLRK1, ALDH2, CYP1B1, CD34, XDH, PTGIS, BNIP3, CAV1, ATP2B4, KLF4, MMP8, ESR1, AGT, G6PDX, LCN2, PPARA	734	240	20252	2.87409	0.0536082	0.000142	0.000124
GOTERM_BP_FAT	GO:0051017~actin filament bundle assembly	21	2.67857	7.42e-06	KANK2, ITGB5, SDC4, ARHGEF15, LIMCH1, FAM107A, LPAR1, SORBS1, SORBS3, CX3CL1, EPS8, TJP1, ZEB2, MYO1B, CALD1, DLC1, PLS3, RHPN2, SHANK3, FERMT2, CGNL1	734	178	20252	3.25515	0.0546911	0.000145	0.000126
GOTERM_BP_FAT	GO:0050900~leukocyte migration	35	4.46429	7.62e-06	APP, CSF1R, PLVAP, FLT1, PTGER3, C5AR1, PDGFB, CXCL13, PLA2G7, CX3CL1, EPS8, CCL8, EDNRB, KLRK1, PODXL, CCL6, ADORA1, APOD, CD34, CMKLR1, IL33, ANXA1, ITGA3, RARRES2, ITGA1, MTUS1, VEGFD, LYVE1, VEGFA, FCGR3, ITGA7, DPEP1, S100A9, NBL1, S100A8	734	412	20252	2.34392	0.0561537	0.000148	0.000129
GOTERM_BP_FAT	GO:0001823~mesonephros development	17	2.16837	7.65e-06	LAMA5, SDC4, MAGED1, ZBTB16, OSR1, PKD2, FGF1, PBX1, AGT, VEGFA, BMP4, WT1, CAT, FAT4, FGFR2, LGR4, FGFR1	734	121	20252	3.87646	0.0563432	0.000148	0.000129
GOTERM_BP_FAT	GO:0001775~cell activation	87	11.0969	8.18e-06	APP, IGHV1-82, RIAN, SLC46A2, PLAT, PEAR1, CLU, CX3CL1, GJA1, IGHG1, IL18RAP, NAMPT, IGHV5-9, LEPR, EMILIN2, IGHV9-4, IGHV7-3, IGHV3-6, IGHV9-3, IGHV9-2, PDGFRA, ENTPD1, ANXA1, DGAT1, VWF, IGHV1-55, IGHV5-17, IGHV1-15, MMP8, PRLR, IGHG2B, IGHV11-2, TWSG1, FCGR3, ZEB2, IGHG2C, ITGAD, IGHA, ADGRF5, ADAM9, PPARG, DDR2, IGHV8-12, CSF1R, CEBPA, CEBPB, LRP1, CFH, SDC4, IGHV2-2, PTGER3, FGL2, C5AR1, PDG…	734	1479	20252	1.62302	0.0601837	0.000158	0.000138
GOTERM_BP_FAT	GO:0008360~regulation of cell shape	20	2.55102	8.74e-06	CSF1R, ANXA1, MYO10, LPAR1, PARVA, PARVB, VEGFA, RHOB, EPS8, PALMD, DLC1, RHOJ, KDR, ITGA7, CDC42EP1, RHOU, ALDOA, FERMT2, RHOQ, PLXNA4	734	165	20252	3.3444	0.0641337	0.000169	0.000147
GOTERM_BP_FAT	GO:0016053~organic acid biosynthetic process	30	3.82653	9.07e-06	ERRFI1, ABCD2, OAT, ACSS2, ACSM3, INSIG1, SLC1A3, HSD17B12, HACD2, ACACA, FADS3, GLUL, GSTM2, GSTM1, PTGIS, ANXA1, ELOVL3, ATP2B4, ELOVL6, NR1D1, AGT, ALDH1A3, ACLY, FASN, DPYD, ALDH1A1, PCCB, APOC1, MGLL, PTGES	734	327	20252	2.53131	0.0664589	0.000174	0.000152
GOTERM_BP_FAT	GO:0046394~carboxylic acid biosynthetic process	30	3.82653	9.07e-06	ERRFI1, ABCD2, OAT, ACSS2, ACSM3, INSIG1, SLC1A3, HSD17B12, HACD2, ACACA, FADS3, GLUL, GSTM2, GSTM1, PTGIS, ANXA1, ELOVL3, ATP2B4, ELOVL6, NR1D1, AGT, ALDH1A3, ACLY, FASN, DPYD, ALDH1A1, PCCB, APOC1, MGLL, PTGES	734	327	20252	2.53131	0.0664589	0.000174	0.000152
GOTERM_BP_FAT	GO:0032868~response to insulin	29	3.69898	9.16e-06	TRARG1, KANK1, ERRFI1, SLC27A1, PID1, INSIG1, SLC2A4, IRS3, UCP3, GRB10, HADH, TNS2, PDK2, KCNJ8, CAV2, SORT1, RARRES2, SORBS1, KLF15, SORL1, AGT, GPAM, CAT, PNPLA3, PPARG, SIK2, PPARA, LPIN1, RHOQ	734	310	20252	2.58112	0.0671408	0.000175	0.000153
GOTERM_BP_FAT	GO:0061572~actin filament bundle organization	21	2.67857	9.54e-06	KANK2, ITGB5, SDC4, ARHGEF15, LIMCH1, FAM107A, LPAR1, SORBS1, SORBS3, CX3CL1, EPS8, TJP1, ZEB2, MYO1B, CALD1, DLC1, PLS3, RHPN2, SHANK3, FERMT2, CGNL1	734	181	20252	3.2012	0.0697978	0.000182	0.000159
GOTERM_BP_FAT	GO:0008037~cell recognition	31	3.95408	9.94e-06	SEMA5A, COLEC12, SCARB1, IGHV8-12, APP, IGHV1-82, IGHV2-2, PEAR1, IGHG1, IGHV5-9, IGHV9-4, IGHV7-3, IGHV3-6, IGHV9-3, IGHV9-2, IGHV1-62-2, CD209B, IGHV1-74, IGHV1-55, IGHV5-17, IGHV1-15, IGHV1-39, IGHV10-1, IGHG2B, IGHV11-2, IGHG2C, FCGR3, IGHV14-3, IGHA, ALDOA, MEGF8	734	346	20252	2.47205	0.0725807	0.000189	0.000165
GOTERM_BP_FAT	GO:0071711~basement membrane organization	10	1.27551	1.01e-05	PHLDB1, FLRT2, CAV2, LAMB2, CMA1, CAV1, PXDN, DAG1, PMP22, LAMB1	734	40	20252	6.89782	0.0739356	0.000192	0.000167
GOTERM_BP_FAT	GO:1903035~negative regulation of response to wounding	15	1.91327	1.01e-05	PDGFRA, MUC16, PROS1, PTGER3, PDGFB, PLAT, KNG2, RGMA, THBD, GJA1, SERPING1, EPPK1, PPARG, CD34, NEO1	734	97	20252	4.26669	0.0740225	0.000192	0.000167
GOTERM_BP_FAT	GO:1902652~secondary alcohol metabolic process	19	2.42347	1.02e-05	ABCA1, SCARB1, ERRFI1, APP, CEBPA, LRP1, APLP2, INSIG1, VLDLR, FGF1, TSKU, CYB5R3, APOC1, CAT, G6PDX, PMP22, LEPR, NFE2L1, FGFR1	734	152	20252	3.44891	0.0740947	0.000192	0.000167
GOTERM_BP_FAT	GO:0014706~striated muscle tissue development	39	4.97449	1.04e-05	MEG3, NFIX, HLF, COL14A1, GATA6, LRP2, FGF1, ADRA1A, GJA1, RXRA, CCND2, PGM5, SOX6, DSP, PDGFRA, KCNJ8, ANGPT1, CAV2, CAV1, ISL1, HSPG2, AGT, VEGFA, TGFBR3, BMP4, MEIS1, WT1, G6PDX, PMP22, ITGA7, SIK1, PI16, NUPR1, PPARA, MYORG, FGFR2, BMPR1A, FGFR1, ENG	734	492	20252	2.18711	0.0755094	0.000195	0.00017
GOTERM_BP_FAT	GO:0051216~cartilage development	24	3.06122	1.04e-05	BMPR2, CFH, PRRX1, ZBTB16, OSR1, LTBP3, PTH1R, ADAMTS12, SULF1, HSPG2, SULF2, FOSL2, SMPD3, BMP4, TWSG1, MAF, NFIA, NFIB, MGP, TGFBI, SOX6, HOXA5, FGFR1, BMPR1A	734	229	20252	2.89166	0.0760997	0.000196	0.000171
GOTERM_BP_FAT	GO:0060419~heart growth	17	2.16837	1.05e-05	COL14A1, GATA6, FGF1, ADRA1A, AGT, TGFBR3, GJA1, MEIS1, RXRA, CCND2, WT1, G6PDX, PI16, PPARA, FGFR2, FGFR1, BMPR1A	734	124	20252	3.78268	0.0765691	0.000197	0.000172
GOTERM_BP_FAT	GO:0016310~phosphorylation	128	16.3265	1.06e-05	APP, ERRFI1, SLC27A1, PLVAP, PID1, PANK1, DIXDC1, FGF1, SLC4A4, CLU, MYLK, CDH5, NRBP2, EDNRB, CCND2, DEPTOR, ADORA1, DAG1, KDR, ENPP2, GRB10, LEPR, MAP3K6, PDE8A, PDK2, PDGFRA, LIMCH1, IGFBP4, APLP2, IGFBP3, ISL1, PRLR, AR, TWSG1, FNDC1, PARD3, DDIT4, ADAM9, SIK1, SIK2, NUPR1, PLPP3, CSF1R, SDC4, MAGED1, NPR1, C5AR1, LPAR1, PDGFB, NDRG2, ADIPOR2, GRK3, SNX9, IGFBP6, PPARGC1A, NIBAN1, ACE, RBPMS,…	734	2429	20252	1.45397	0.0771708	0.000198	0.000173
GOTERM_BP_FAT	GO:0006898~receptor-mediated endocytosis	30	3.82653	1.08e-05	LRPAP1, APP, HIP1, LRP1, PTGER3, LRP2, VLDLR, CLU, GRK3, MRC1, SNX9, RSPO1, ANGPT1, SCARA5, CAV2, CAV1, LYVE1, HSPG2, SORL1, DNM1, VEGFA, MARCO, DAB2, NEDD4, PARD3, APOC1, ACKR3, PPARG, SIGLEC1, FCGR2B	734	330	20252	2.5083	0.0786401	0.000202	0.000176
GOTERM_BP_FAT	GO:0050767~regulation of neurogenesis	67	8.54592	1.11e-05	SEMA5A, APP, BMPR2, FLT1, DOCK7, DIXDC1, VLDLR, TSKU, CX3CL1, EDNRB, KDR, ENPP2, DAG1, TIMP2, NEO1, TGM2, TRIM67, MME, MMD, ITGA3, ISL1, RGMA, GPRC5B, ZEB2, PPARG, NBL1, S100A9, SHANK3, MGLL, DDR2, NOTCH3, KANK1, LRP1, SEMA3D, SDC2, PTGER3, LPAR1, LRP2, FLRT2, PLXNA4, ARSB, IL33, ACE, PRRX1, FZD4, BCL11A, RYK, CAV1, KLF4, SORL1, PBX1, AGT, VEGFA, PTPRD, BMP4, ARHGAP32, AFDN, DAB2, MEIS1, NEDD4, B…	734	1057	20252	1.74893	0.080511	0.000206	0.00018
GOTERM_BP_FAT	GO:0046683~response to organophosphorus	19	2.42347	1.11e-05	ERRFI1, APP, KCNJ8, IGFBP5, GATA6, LPAR1, CIB2, AKAP7, ABCC9, PLAT, PKD2, RYR3, AQP1, THBD, ASPH, WT1, MMP19, CYP1B1, TRIM16	734	153	20252	3.42637	0.0808965	0.000206	0.00018
GOTERM_BP_FAT	GO:0022612~gland morphogenesis	19	2.42347	1.11e-05	LAMA5, CEBPB, IGFBP5, CAV1, PDGFB, TRP63, FGF1, SULF1, ESR1, BMP4, AR, TWSG1, NFIB, DAG1, PGR, FGFR2, LIMS2, FGFR1, TGM2	734	153	20252	3.42637	0.0808965	0.000206	0.00018
GOTERM_BP_FAT	GO:0043549~regulation of kinase activity	52	6.63265	1.13e-05	ERRFI1, APP, SLC27A1, FLT1, VLDLR, PKD2, FGF1, ADRA1A, CLU, CCND2, DEPTOR, ADORA1, KDR, DAG1, PDGFRA, MMD, APLP2, PRLR, GPRC5B, ZEB2, ADAM9, PPARG, ANG, DDR2, LTF, CSF1R, TNXB, SDC4, MAGED1, C5AR1, PDGFB, SNX9, SASH1, ACE, ANGPT1, FZD4, RYK, CAV1, ATP2B4, SORL1, AGT, VEGFA, BMP4, PTPRB, DAB2, AXL, PMP22, TEK, FERMT2, FGFR2, FBN1, FGFR1	734	748	20252	1.91811	0.0819334	0.000208	0.000182
GOTERM_BP_FAT	GO:0044057~regulation of system process	46	5.86735	1.17e-05	ERRFI1, APP, BMPR2, FLT1, COL14A1, EPAS1, PTGER3, PDGFB, COMT, ADRA1A, CX3CL1, AQP1, TMEM100, GJA1, EDNRB, CALD1, DAG1, ADORA1, TPPP, DSP, IL33, GUCY1A1, ACE, GSN, RBFOX2, KCNJ8, IGFBP5, DGAT1, S100A1, CAV1, ATP2B4, ABCC9, KLF4, ISL1, AGT, BSCL2, DAB2, PARD3, G6PDX, FXYD1, PPARG, PI16, PPARA, LPIN1, MGLL, FGFR1	734	629	20252	2.0178	0.0847897	0.000216	0.000188
GOTERM_BP_FAT	GO:0006733~oxidoreduction coenzyme metabolic process	22	2.80612	1.18e-05	APP, NQO1, ALDH1L1, PDHA1, IDH1, FMO1, FMO2, PGD, SLC4A4, MPC1, G6PDX, NAMPT, DDIT4, ME1, DLAT, SIK2, NUPR1, PPARA, TKT, ALDOA, PPARGC1A, NUDT12	734	199	20252	3.05029	0.0854096	0.000217	0.000189
GOTERM_BP_FAT	GO:0001657~ureteric bud development	16	2.04082	1.25e-05	LAMA5, SDC4, MAGED1, OSR1, PKD2, FGF1, PBX1, AGT, VEGFA, BMP4, WT1, CAT, FAT4, FGFR2, LGR4, FGFR1	734	112	20252	3.94161	0.0905353	0.00023	0.0002
GOTERM_BP_FAT	GO:0030513~positive regulation of BMP signaling pathway	10	1.27551	1.26e-05	TGFBR3, BMP4, CDH5, TWSG1, BMPR2, GATA6, KDR, SULF1, NEO1, ENG	734	41	20252	6.72958	0.0908801	0.00023	0.0002
GOTERM_BP_FAT	GO:0060977~coronary vasculature morphogenesis	9	1.14796	1.38e-05	TGFBR3, RXRA, ACE, ANGPT1, LRP2, FGF1, FGFR2, VEGFA, FGFR1	734	32	20252	7.76005	0.0992431	0.000252	0.000219
GOTERM_BP_FAT	GO:0019217~regulation of fatty acid metabolic process	16	2.04082	1.4e-05	ABCD2, ANXA1, DGAT2, DGAT1, CAV1, INSIG1, FMO1, DBI, FMO2, AGT, APOC1, PPARG, PPARA, PPARGC1A, NFE2L1, PDK2	734	113	20252	3.90673	0.100419	0.000254	0.000222
GOTERM_BP_FAT	GO:0048638~regulation of developmental growth	35	4.46429	1.53e-05	SEMA5A, APP, BMPR2, LRP1, COL14A1, SEMA3D, WWC2, GATA6, GJA1, CCND2, PLXNA4, BCL11A, RYK, TSHR, AGT, VEGFA, FOSL2, RGMA, TGFBR3, BMP4, AFDN, ARHGAP32, AR, MEIS1, GPAM, WT1, G6PDX, EPPK1, PI16, PPARA, MEGF8, MGLL, FGFR2, BMPR1A, FGFR1	734	426	20252	2.26689	0.109492	0.000278	0.000242
GOTERM_BP_FAT	GO:0034754~cellular hormone metabolic process	18	2.29592	1.54e-05	PDGFRA, SCARB1, RETSAT, HSD17B12, COMT, ESR1, DKK3, SULT1A1, ALDH1A3, ADH1, DHRS7, DAB2, CYP2D22, EDNRB, CYP2S1, ALDH1A1, CYP1B1, PPARGC1A	734	142	20252	3.49749	0.110155	0.000279	0.000243
GOTERM_BP_FAT	GO:0050920~regulation of chemotaxis	25	3.18878	1.55e-05	SEMA5A, APP, CSF1R, BMPR2, SEMA3D, C5AR1, LPAR1, PDGFB, FGF1, CXCL13, PLA2G7, CX3CL1, KLRK1, KDR, PLXNA4, CMKLR1, PDGFRA, RYK, RARRES2, MTUS1, VEGFD, VEGFA, MEGF8, NBL1, FGFR1	734	251	20252	2.74814	0.110755	0.00028	0.000244
GOTERM_BP_FAT	GO:1901653~cellular response to peptide	34	4.33673	1.55e-05	TRARG1, KANK1, ERRFI1, APP, SLC27A1, PID1, LRP1, INSIG1, ATP1A3, SLC2A4, IRS3, SMPD3, GJA1, GRB10, TNS2, PDK2, CAV2, CAV1, RARRES2, SORBS1, KLF15, SORL1, TSHR, AGT, ANO1, SCNN1G, GPAM, PNPLA3, PPARG, SIK2, LPIN1, FCGR2B, RHOQ, FBN1	734	408	20252	2.29927	0.111069	0.00028	0.000244
GOTERM_BP_FAT	GO:0016064~immunoglobulin mediated immune response	32	4.08163	1.56e-05	IGHV8-12, IGHV1-82, CFH, IGHV2-2, FGL2, C4B, IGHG1, C1S1, C7, IGHV5-9, IGHV9-4, IGHV7-3, IGHV3-6, IGHV9-3, IGHV9-2, IGHV1-62-2, C1RA, IGHV1-74, IGHV1-55, IGHV5-17, IGHV1-15, IGHV1-39, IGHV10-1, IGHG2B, IGHV11-2, IGHG2C, FCGR3, IGHV14-3, IGHA, IL2RB, SERPING1, FCGR2B	734	372	20252	2.37344	0.111812	0.000282	0.000245
GOTERM_BP_FAT	GO:0045428~regulation of nitric oxide biosynthetic process	13	1.65816	1.71e-05	APP, PTGIS, CAV1, ATP2B4, PKD2, MMP8, KLF4, CLU, ESR1, AGT, SMPD3, KLRK1, CD34	734	76	20252	4.71956	0.121721	0.000308	0.000268
GOTERM_BP_FAT	GO:0048608~reproductive structure development	43	5.48469	1.79e-05	ERRFI1, CEBPA, CEBPB, BMPR2, EPAS1, GATA6, HTRA1, PDGFB, TRP63, LRP2, PKD2, GJA1, RXRA, KDR, CYP1B1, SLIT3, PDGFRA, PTGIS, ACE, ANXA1, ANGPT1, VWF, MME, FZD4, OSR1, IDH1, SULF1, ESR1, PRLR, AGT, VEGFA, BMP4, AR, TPPP3, KRT19, WT1, AXL, MMP19, PPARG, PGR, NUPR1, FGFR2, LGR4	734	581	20252	2.04204	0.126929	0.000321	0.000279
GOTERM_BP_FAT	GO:0045859~regulation of protein kinase activity	46	5.86735	1.87e-05	ERRFI1, APP, CSF1R, SLC27A1, TNXB, FLT1, SDC4, MAGED1, C5AR1, PDGFB, VLDLR, PKD2, FGF1, CLU, ADRA1A, DEPTOR, CCND2, DAG1, ADORA1, SNX9, SASH1, ACE, ANGPT1, MMD, FZD4, APLP2, CAV1, ATP2B4, PRLR, SORL1, AGT, VEGFA, BMP4, ZEB2, DAB2, GPRC5B, PTPRB, PMP22, ADAM9, PPARG, ANG, FERMT2, DDR2, FBN1, FGFR1, LTF	734	641	20252	1.98003	0.132254	0.000335	0.000291
GOTERM_BP_FAT	GO:0072210~metanephric nephron development	10	1.27551	1.9e-05	BMP4, PDGFRA, LAMB2, WT1, OSR1, PDGFB, PKD2, CD34, LGR4, AQP1	734	43	20252	6.41658	0.133894	0.000338	0.000295
GOTERM_BP_FAT	GO:0072163~mesonephric epithelium development	16	2.04082	1.92e-05	LAMA5, SDC4, MAGED1, OSR1, PKD2, FGF1, PBX1, AGT, VEGFA, BMP4, WT1, CAT, FAT4, FGFR2, LGR4, FGFR1	734	116	20252	3.80569	0.135493	0.00034	0.000296
GOTERM_BP_FAT	GO:0055017~cardiac muscle tissue growth	16	2.04082	1.92e-05	COL14A1, GATA6, FGF1, ADRA1A, AGT, TGFBR3, GJA1, MEIS1, RXRA, CCND2, G6PDX, PI16, PPARA, FGFR2, FGFR1, BMPR1A	734	116	20252	3.80569	0.135493	0.00034	0.000296
GOTERM_BP_FAT	GO:0072164~mesonephric tubule development	16	2.04082	1.92e-05	LAMA5, SDC4, MAGED1, OSR1, PKD2, FGF1, PBX1, AGT, VEGFA, BMP4, WT1, CAT, FAT4, FGFR2, LGR4, FGFR1	734	116	20252	3.80569	0.135493	0.00034	0.000296
GOTERM_BP_FAT	GO:0019724~B cell mediated immunity	32	4.08163	1.93e-05	IGHV8-12, IGHV1-82, CFH, IGHV2-2, FGL2, C4B, IGHG1, C1S1, C7, IGHV5-9, IGHV9-4, IGHV7-3, IGHV3-6, IGHV9-3, IGHV9-2, IGHV1-62-2, C1RA, IGHV1-74, IGHV1-55, IGHV5-17, IGHV1-15, IGHV1-39, IGHV10-1, IGHG2B, IGHV11-2, IGHG2C, FCGR3, IGHV14-3, IGHA, IL2RB, SERPING1, FCGR2B	734	376	20252	2.34819	0.135913	0.00034	0.000297
GOTERM_BP_FAT	GO:0017015~regulation of transforming growth factor beta receptor signaling pathway	18	2.29592	2.03e-05	LRP1, CAV2, ZFYVE9, ITGA3, CAV1, HTRA3, WFIKKN2, HTRA1, TSKU, HIPK2, TGFBR3, ZEB2, DAB2, LRG1, PPARG, PPARA, FBN1, ENG	734	145	20252	3.42512	0.142571	0.000358	0.000312
GOTERM_BP_FAT	GO:0051897~positive regulation of protein kinase B signaling	22	2.80612	2.15e-05	SEMA5A, CSF1R, FLT1, IGFBP5, ANGPT1, PDGFB, LRP2, IRS3, AGT, CX3CL1, DCN, VEGFA, AXL, NEDD4, CAT, KDR, TEK, MYORG, FERMT2, DDR2, FGFR1, ENG	734	207	20252	2.93241	0.150217	0.000378	0.000329
GOTERM_BP_FAT	GO:0010876~lipid localization	39	4.97449	2.19e-05	SCARB1, SLC27A1, ABCD2, LRP1, DENND5B, DBI, FITM2, ABHD5, VLDLR, TSKU, SLCO2B1, APOD, ATP9A, GPIHBP1, ABCA1, OSBPL6, DGAT2, ACE, STARD5, ANXA1, KCNJ8, DGAT1, ABCA8A, TMEM30B, ABCA8B, ABCA6, FZD4, IGFBP3, CAV1, ABCA9, AGT, BSCL2, DAB2, APOC1, PPARG, SLC25A10, PPARA, PTGES, PNPLA2	734	509	20252	2.11407	0.153163	0.000385	0.000335
GOTERM_BP_FAT	GO:0042698~ovulation cycle	18	2.29592	2.22e-05	GDF10, PDGFRA, CEBPB, ANXA1, ANGPT1, FZD4, ESR1, AGT, VEGFA, BMP4, AXL, ENPP2, KDR, MMP19, CYP1B1, PGR, SLIT3, PAM	734	146	20252	3.40166	0.15493	0.000388	0.000338
GOTERM_BP_FAT	GO:0008203~cholesterol metabolic process	18	2.29592	2.22e-05	ABCA1, SCARB1, ERRFI1, APP, CEBPA, LRP1, APLP2, INSIG1, VLDLR, FGF1, TSKU, CYB5R3, APOC1, CAT, G6PDX, PMP22, LEPR, NFE2L1	734	146	20252	3.40166	0.15493	0.000388	0.000338
GOTERM_BP_FAT	GO:0010604~positive regulation of macromolecule metabolic process	178	22.7041	2.26e-05	APP, SLC27A1, PID1, FAM107A, DIXDC1, TRP63, FGF1, ANTXR1, CLU, CDH5, GJA1, EDNRB, CCND2, NAMPT, ADORA1, DAG1, CHP2, KDR, ENPP2, LEPR, CYP1B1, SOX6, PDE8A, HOXA5, PDGFRA, RBFOX2, LIMCH1, IGFBP4, IGFBP3, OSR1, EBF1, EBF2, LMO7, EBF3, ISL1, PRLR, AR, TWSG1, MAF, FNDC1, PARD3, ADAM9, PGR, TRIM16, NUPR1, PLPP3, ATF6, S100A9, OPTN, S100A8, MEG3, CSF1R, NOTCH3, PARM1, SDC4, MAGED1, EPAS1, INSIG1, C5AR1,…	734	3681	20252	1.33422	0.1573	0.000393	0.000342
GOTERM_BP_FAT	GO:0048511~rhythmic process	35	4.46429	2.26e-05	CEBPB, HLF, MAGED1, PTGER3, NAMPT, LEPR, ADORA1, KDR, ENPP2, CYP1B1, SLIT3, PPARGC1A, NUDT12, GDF10, PDGFRA, ANXA1, ANGPT1, FZD4, NR1D1, ESR1, AGT, VEGFA, BMP4, TEF, AXL, DPYD, KLF9, BHLHE40, MMP19, PPARG, SIK1, PGR, PPARA, PAM, LGR4	734	434	20252	2.2251	0.157528	0.000393	0.000342
GOTERM_BP_FAT	GO:0061458~reproductive system development	43	5.48469	2.28e-05	ERRFI1, CEBPA, CEBPB, BMPR2, EPAS1, GATA6, HTRA1, PDGFB, TRP63, LRP2, PKD2, GJA1, RXRA, KDR, CYP1B1, SLIT3, PDGFRA, PTGIS, ACE, ANXA1, ANGPT1, VWF, MME, FZD4, OSR1, IDH1, SULF1, ESR1, PRLR, AGT, VEGFA, BMP4, AR, TPPP3, KRT19, WT1, AXL, MMP19, PPARG, PGR, NUPR1, FGFR2, LGR4	734	587	20252	2.02117	0.158509	0.000395	0.000344
GOTERM_BP_FAT	GO:2000181~negative regulation of blood vessel morphogenesis	17	2.16837	2.33e-05	MEG3, FLT1, ATP2B4, PTPRM, THBS2, SULF1, KLF4, FBLN5, AGT, DCN, CD59A, NGP, TCF4, PPARG, TEK, XDH, HOXA5	734	132	20252	3.55342	0.161867	0.000403	0.000351
GOTERM_BP_FAT	GO:0051147~regulation of muscle cell differentiation	25	3.18878	2.44e-05	MEG3, CSF1R, BMPR2, LAMA2, COL14A1, PDGFB, NID1, CCL8, CCND2, RBPMS2, CAPN2, SOX6, LAMB2, IGFBP3, LAMB1, BMP4, EHD2, G6PDX, TMEM119, SIK1, PI16, PPARA, FGFR2, BMPR1A, ENG	734	258	20252	2.67357	0.168969	0.000422	0.000367
GOTERM_BP_FAT	GO:0040008~regulation of growth	52	6.63265	2.49e-05	SEMA5A, APP, BMPR2, COL14A1, WWC2, CLSTN1, FHL1, FAM107A, GJA1, CCND2, CCN5, IGFBP5, IGFBP4, IGFBP3, RGMA, TGFBR3, AR, SELENOP, G6PDX, PPARG, PPARA, TKT, MGLL, LRP1, SEMA3D, GATA6, ADIPOR2, FBLN5, SLIT3, IGFBP7, PLXNA4, BCL11A, RYK, MT1, KAZALD1, TSHR, AGT, VEGFA, FOSL2, BMP4, ARHGAP32, AFDN, DAB2, MEIS1, GPAM, WT1, EPPK1, PI16, MEGF8, FGFR2, BMPR1A, FGFR1	734	770	20252	1.86331	0.172011	0.000429	0.000374
GOTERM_BP_FAT	GO:0051345~positive regulation of hydrolase activity	45	5.7398	2.52e-05	APP, HIP1, FLT1, DOCK9, DOCK7, LPAR1, ABHD5, CXCL13, ADRA1A, ANTXR1, CX3CL1, PREX2, CCL8, CCL6, CHP2, SNX9, MMUT, XDH, RGS7, GPIHBP1, TGM2, PDGFRA, IFI207, GSN, ARHGEF15, IQSEC1, CAV2, ITGA1, ARHGAP29, ESR1, AGT, ARHGAP24, VEGFA, RGMA, ACER2, AFDN, ASPH, DLC1, PPARG, ANG, S100A9, FERMT2, FGFR2, S100A8, FGFR1	734	629	20252	1.97394	0.173997	0.000433	0.000378
GOTERM_BP_FAT	GO:1904705~regulation of vascular smooth muscle cell proliferation	13	1.65816	2.56e-05	IGFBP5, CAV1, PDGFB, NDRG2, AGT, RGS5, GJA1, TIMP3, PPARG, PPARGC1A, FGFR2, DDR2, BMPR1A	734	79	20252	4.54034	0.17638	0.000439	0.000382
GOTERM_BP_FAT	GO:1903844~regulation of cellular response to transforming growth factor beta stimulus	18	2.29592	2.65e-05	LRP1, CAV2, ZFYVE9, ITGA3, CAV1, HTRA3, WFIKKN2, HTRA1, TSKU, HIPK2, TGFBR3, ZEB2, DAB2, LRG1, PPARG, PPARA, FBN1, ENG	734	148	20252	3.3557	0.182153	0.000453	0.000395
GOTERM_BP_FAT	GO:0055007~cardiac muscle cell differentiation	19	2.42347	2.65e-05	PDGFRA, KCNJ8, COL14A1, GATA6, ISL1, ADRA1A, AGT, VEGFA, BMP4, MEIS1, RXRA, CCND2, WT1, G6PDX, SIK1, PI16, PPARA, SOX6, BMPR1A	734	163	20252	3.21616	0.182234	0.000453	0.000395
GOTERM_BP_FAT	GO:0010863~positive regulation of phospholipase C activity	9	1.14796	2.8e-05	PDGFRA, FLT1, DLC1, LPAR1, ANG, ADRA1A, ESR1, AGT, FGFR1	734	35	20252	7.0949	0.1914	0.000477	0.000416
GOTERM_BP_FAT	GO:0046463~acylglycerol biosynthetic process	11	1.40306	2.86e-05	SCARB1, SLC27A1, DGAT2, DGAT1, GPAM, AGMO, PNPLA3, SIK1, ANG, LPIN1, PNPLA2	734	56	20252	5.41972	0.195044	0.000485	0.000423
GOTERM_BP_FAT	GO:0046460~neutral lipid biosynthetic process	11	1.40306	2.86e-05	SCARB1, SLC27A1, DGAT2, DGAT1, GPAM, AGMO, PNPLA3, SIK1, ANG, LPIN1, PNPLA2	734	56	20252	5.41972	0.195044	0.000485	0.000423
GOTERM_BP_FAT	GO:0007409~axonogenesis	39	4.97449	2.87e-05	SEMA5A, MEG3, LAMA5, NOTCH3, APP, CSF1R, BMPR2, NFIX, LAMA2, LRP1, SEMA3D, DOCK7, DIXDC1, PTPRM, LRP2, TSKU, FLRT2, DAG1, SLIT3, NEO1, PLXNA4, UNC5A, BCL11A, LAMB2, RYK, APLP2, ISL1, VEGFA, RGMA, ENAH, ARHGAP32, ZEB2, NFIB, PMP22, MEGF8, MGLL, FGFR2, LGR4, NECTIN1	734	515	20252	2.08944	0.195531	0.000486	0.000423
GOTERM_BP_FAT	GO:0045667~regulation of osteoblast differentiation	19	2.42347	2.88e-05	GDF10, CEBPA, CEBPB, BMPR2, IGFBP5, CRIM1, TRP63, LRP3, TENT5A, VEGFA, BMP4, TWSG1, TMEM119, PPARG, FERMT2, DDR2, FGFR1, BMPR1A, LTF	734	164	20252	3.19655	0.196279	0.000487	0.000424
GOTERM_BP_FAT	GO:0055074~calcium ion homeostasis	42	5.35714	2.95e-05	APP, MCUR1, LRP1, PTGER3, CLSTN1, C5AR1, LPAR1, CIB2, SNX10, DBI, PTH1R, PKD2, CXCL13, ADRA1A, KNG2, CX3CL1, RYR3, SMPD3, CDH5, GJA1, CCL8, EDNRB, ADORA1, KDR, CMKLR1, TGM2, KCNH1, PDGFRA, CAV2, BNIP3, CAV1, ATP2B4, ESR1, AGT, BMP4, ASPH, FXYD1, ACKR4, ACKR3, ANK, FGFR1, GRINA	734	574	20252	2.01887	0.200439	0.000497	0.000433
GOTERM_BP_FAT	GO:0030500~regulation of bone mineralization	14	1.78571	2.96e-05	CSF1R, BMPR2, OSR1, LTBP3, TENT5A, BMP4, GJA1, RXRA, MGP, TMEM119, ANK, DDR2, BMPR1A, LTF	734	93	20252	4.15353	0.201224	0.000498	0.000434
GOTERM_BP_FAT	GO:0098602~single organism cell adhesion	54	6.88776	3.01e-05	SLC46A2, ITGB5, CXCL13, PEAR1, ANTXR1, CDH5, ENPP2, CYP1B1, EMILIN2, DSP, PDGFRA, ANXA1, TWSG1, ITGAD, ITGA7, ADAM9, PPARA, PLPP3, DOCK1, S100A9, S100A8, LAMA5, KANK1, CEBPB, CFH, SDC4, PTGER3, FGL2, ILDR2, CD59A, PODXL, CD209B, GSN, MYO10, LAMB2, FZD4, ZBTB16, CAV1, LAMB1, PARVA, PARVB, KLF4, VEGFA, TJP1, BMP4, AFDN, DAB2, LRG1, GPAM, AXL, TEK, IL7R, LIMS2, FERMT2	734	816	20252	1.82589	0.203881	0.000504	0.000439
GOTERM_BP_FAT	GO:0060193~positive regulation of lipase activity	12	1.53061	3.03e-05	PDGFRA, FLT1, DLC1, LPAR1, ANG, ABHD5, ADRA1A, ESR1, AGT, FGFR2, GPIHBP1, FGFR1	734	68	20252	4.86905	0.205128	0.000507	0.000441
GOTERM_BP_FAT	GO:0044723~single-organism carbohydrate metabolic process	40	5.10204	3.07e-05	APP, GBE1, PDGFB, PYGL, PTH1R, SLC4A4, GYS2, SMPD3, GYS1, UGP2, LEPR, GRB10, ST8SIA6, APOD, PGM5, DLAT, PPARGC1A, PGM1, PDK2, GABARAPL1, DGAT2, PDHA1, GPT2, IDH1, DHDH, NR1D1, SORBS1, PGD, PPP1R1A, ALDH1A1, G6PDX, DDIT4, CRYL1, SIK1, SLC25A10, SIK2, NUPR1, PPARA, ALDOA, FBN1	734	536	20252	2.05905	0.207951	0.000513	0.000447
GOTERM_BP_FAT	GO:0070371~ERK1 and ERK2 cascade	30	3.82653	3.24e-05	ERRFI1, APP, CSF1R, LRP1, C5AR1, PDGFB, FGF1, NDRG2, ADRA1A, CX3CL1, CCL8, CCL6, KDR, GRB10, TIMP3, PDE8A, PDGFRA, ANGPT1, CAV1, KLF4, ESR1, AGT, VEGFA, BMP4, MARCO, DAB2, ACKR3, TEK, FERMT2, FGFR2	734	350	20252	2.36497	0.217849	0.00054	0.00047
GOTERM_BP_FAT	GO:0010463~mesenchymal cell proliferation	11	1.40306	3.36e-05	BMP4, PRRX1, NFIB, OSR1, KDR, FAT4, ARHGAP5, ISL1, FGFR2, FGFR1, BMPR1A	734	57	20252	5.32463	0.224846	0.000558	0.000486
GOTERM_BP_FAT	GO:0050865~regulation of cell activation	59	7.52551	3.38e-05	IGHV1-82, RIAN, SLC46A2, CX3CL1, IGHG1, IGHV5-9, EMILIN2, IGHV9-4, IGHV7-3, IGHV3-6, IGHV9-3, IGHV9-2, PDGFRA, ANXA1, DGAT1, IGHV1-55, IGHV5-17, IGHV1-15, MMP8, PRLR, IGHG2B, IGHV11-2, TWSG1, IGHG2C, IGHA, ADGRF5, PPARG, DDR2, IGHV8-12, CSF1R, CEBPA, CEBPB, SDC4, IGHV2-2, PTGER3, FGL2, PDGFB, ILDR2, CYGB, SLC7A2, CD59A, KLRK1, IGHV1-62-2, IL33, CD209B, GSN, IGHV1-74, ZBTB16, CAV1, NR1D1, IGHV1-39…	734	925	20252	1.75988	0.225942	0.00056	0.000488
GOTERM_BP_FAT	GO:0034446~substrate adhesion-dependent cell spreading	15	1.91327	3.51e-05	LAMA5, KANK1, LAMB2, FZD4, LAMB1, PARVA, PARVB, ANTXR1, DAB2, AXL, ENPP2, TEK, DOCK1, FERMT2, LIMS2	734	108	20252	3.83212	0.23387	0.000581	0.000506
GOTERM_BP_FAT	GO:0014897~striated muscle hypertrophy	16	2.04082	3.51e-05	ERRFI1, GSN, IGFBP5, COL14A1, GATA6, ATP2B4, KLF15, ADRA1A, AGT, BMP4, AR, MEIS1, G6PDX, PPARG, PI16, PPARA	734	122	20252	3.61853	0.233949	0.000581	0.000506
GOTERM_BP_FAT	GO:0021700~developmental maturation	32	4.08163	3.71e-05	APP, CEBPA, NFIX, BNC1, EPAS1, PDGFB, SNX10, PTH1R, ADAMTS12, CHRDL1, CDH5, GJA1, EDNRB, DAG1, KDR, HOXA5, UNC13B, ARHGEF15, BCL11A, KCNB1, ZBTB16, VEGFA, NFIA, AXL, G6PDX, PMP22, PPARG, PGR, CSPG4, FAT4, FGFR1, LTF	734	389	20252	2.26972	0.245488	0.000612	0.000533
GOTERM_BP_FAT	GO:1902547~regulation of cellular response to vascular endothelial growth factor stimulus	8	1.02041	3.73e-05	TNXB, ATP2B4, TCF4, TSPAN12, ADAMTS12, XDH, DCN, VEGFA	734	27	20252	8.17519	0.246168	0.000612	0.000533
GOTERM_BP_FAT	GO:0010866~regulation of triglyceride biosynthetic process	8	1.02041	3.73e-05	SCARB1, SLC27A1, DGAT2, DGAT1, GPAM, FITM2, SIK1, LPIN1	734	27	20252	8.17519	0.246168	0.000612	0.000533
GOTERM_BP_FAT	GO:0042445~hormone metabolic process	24	3.06122	3.74e-05	PDGFRA, SCARB1, ACE, MME, RETSAT, CPQ, HSD17B12, COMT, PCSK6, ESR1, AGT, DKK3, SULT1A1, ALDH1A3, ADH1, DHRS7, DAB2, CYP2D22, EDNRB, CYP2S1, ALDH1A1, CPE, CYP1B1, PPARGC1A	734	248	20252	2.67012	0.247247	0.000613	0.000534
GOTERM_BP_FAT	GO:0061045~negative regulation of wound healing	13	1.65816	3.75e-05	PDGFRA, MUC16, PROS1, PTGER3, PDGFB, PLAT, KNG2, THBD, GJA1, SERPING1, EPPK1, PPARG, CD34	734	82	20252	4.37423	0.247496	0.000613	0.000534
GOTERM_BP_FAT	GO:0007229~integrin-mediated signaling pathway	16	2.04082	3.87e-05	LAMA5, ITGB5, LAMA2, LAMB2, ITGA3, ITGA1, ADAM33, LAMB1, NID1, DAB2, ADAM28, ITGAD, ITGA7, PLPP3, FERMT2, LIMS2	734	123	20252	3.58911	0.254393	0.000631	0.00055
[truncated: 1,943 more rows]

## Sheet: ADX vs Sham Down-DEGs 
Category	Term	Count	%	PValue	Genes	List Total	Pop Hits	Pop Total	Fold Enrichment	Bonferroni	Benjamini	FDR
[truncated: 656 more rows]

## Sheet: OVX vs ADX Up-DEGs  
Category	Term	Count	%	PValue	Genes	List Total	Pop Hits	Pop Total	Fold Enrichment	Bonferroni	Benjamini	FDR
[truncated: 1,120 more rows]

[truncated: 1 more sheets: OVX vs ADX Down-DEGs ]
