# Supplementary material for: Mechanical Insights into the Distinct Effects of Ovariectomy Versus Adrenalectomy on Age-Related Thymic Atrophy in Female Mice
Source: Int J Mol Sci. 2026 Jan 20;27(2):1022. doi: 10.3390/ijms27021022 (PMC12841801; doi:10.3390/ijms27021022)
Supplement: Supplementary file 1 [file ijms-27-01022-s001.zip › Supplemental File S4.xlsx]

## Sheet: Pparg first centered nodes
Category	Term	Count	%	PValue	Genes	List Total	Pop Hits	Pop Total	Fold Enrichment	Bonferroni	Benjamini	FDR
GOTERM_BP_FAT	GO:0006629~lipid metabolic process	44	51.7647	1.72e-26	SCARB1, APP, CSF1R, CEBPA, SLC27A1, ACSS2, FLT1, INSIG1, PDGFB, ACAA1B, ABHD5, VLDLR, FGF1, ADIPOR2, ACACA, EDNRB, UCP3, LEPR, ADORA1, PPARGC1A, ABCA1, PDGFRA, PTGIS, DGAT2, DGAT1, CAV1, RARRES2, ELOVL3, ELOVL6, ESR1, AGT, BSCL2, ACLY, GPAM, ACOX1, FASN, ALDH1A1, PNPLA3, PPARG, PPARA, LPIN1, MGLL, PTGES, PNPLA2	84	1542	20252	6.8795	7.76e-23	7.76e-23	6.2e-23
GOTERM_BP_FAT	GO:0044255~cellular lipid metabolic process	36	42.3529	2.45e-22	SCARB1, CSF1R, SLC27A1, ACSS2, FLT1, INSIG1, PDGFB, ACAA1B, ABHD5, ADIPOR2, ACACA, UCP3, PPARGC1A, PDGFRA, PTGIS, DGAT2, DGAT1, CAV1, RARRES2, ELOVL3, ELOVL6, ESR1, AGT, BSCL2, ACLY, GPAM, ACOX1, FASN, ALDH1A1, PNPLA3, PPARG, PPARA, LPIN1, MGLL, PTGES, PNPLA2	84	1142	20252	7.6002	1.1e-18	5.52e-19	4.42e-19
GOTERM_BP_FAT	GO:0070887~cellular response to chemical stimulus	56	65.8824	6.2e-22	APP, SLC27A1, BMPR2, FLT1, SLC2A4, VLDLR, FGF1, CDH5, EDNRB, MRC1, KDR, LEPR, CD34, PDGFRA, PTGIS, DGAT2, KLF15, FCGR3, PPARG, PPARA, ATF6, ENG, CSF1R, CEBPA, CEBPB, EPAS1, INSIG1, PTGER3, LPAR1, PDGFB, ACAA1B, ADIPOR2, ACACA, RXRA, UCP3, XDH, PPARGC1A, ABCA1, NQO1, IL33, ACE, CAV1, RARRES2, KLF4, ESR1, AGT, VEGFA, TJP1, BMP4, GPAM, FASN, NEDD4, LCN2, PNPLA3, TCF4, LPIN1	84	3692	20252	3.65692	2.8e-18	9.32e-19	7.45e-19
GOTERM_BP_FAT	GO:0031325~positive regulation of cellular metabolic process	55	64.7059	8.28e-21	SCARB1, APP, SLC27A1, BMPR2, FLT1, VLDLR, FGF1, CDH5, EDNRB, NAMPT, ADORA1, KDR, LEPR, PDGFRA, DGAT2, DGAT1, IGFBP3, GPT2, EBF1, EBF2, KLF15, MAF, PPARG, PPARA, ATF6, ENG, CSF1R, CEBPA, NOTCH3, CEBPB, EPAS1, INSIG1, PTGER3, LPAR1, PDGFB, ABHD5, ADIPOR2, RXRA, XDH, PPARGC1A, IL33, ACE, CAV1, RARRES2, KLF4, ESR1, AGT, VEGFA, FOSL2, BMP4, GPAM, LCN2, TCF4, LPIN1, PNPLA2	84	3726	20252	3.55884	3.74e-17	9.34e-18	7.47e-18
GOTERM_BP_FAT	GO:0009893~positive regulation of metabolic process	56	65.8824	5.46e-20	SCARB1, APP, SLC27A1, BMPR2, FLT1, VLDLR, FGF1, CDH5, EDNRB, NAMPT, ADORA1, KDR, LEPR, PDGFRA, DGAT2, DGAT1, IGFBP3, GPT2, EBF1, EBF2, KLF15, MAF, PPARG, PPARA, ATF6, ENG, CSF1R, CEBPA, NOTCH3, CEBPB, EPAS1, INSIG1, PTGER3, LPAR1, PDGFB, ABHD5, ADIPOR2, RXRA, XDH, PPARGC1A, IL33, ACE, CAV1, RARRES2, KLF4, ESR1, AGT, VEGFA, FOSL2, BMP4, GPAM, NEDD4, LCN2, TCF4, LPIN1, PNPLA2	84	4047	20252	3.33613	2.46e-16	4.92e-17	3.94e-17
GOTERM_BP_FAT	GO:0071310~cellular response to organic substance	49	57.6471	1.03e-19	APP, SLC27A1, BMPR2, FLT1, SLC2A4, FGF1, CDH5, EDNRB, MRC1, KDR, LEPR, PDGFRA, PTGIS, DGAT2, KLF15, PPARG, PPARA, ATF6, ENG, CSF1R, CEBPA, CEBPB, INSIG1, PTGER3, LPAR1, PDGFB, ADIPOR2, ACACA, RXRA, UCP3, XDH, PPARGC1A, ABCA1, IL33, ACE, CAV1, RARRES2, KLF4, ESR1, AGT, VEGFA, TJP1, BMP4, GPAM, FASN, NEDD4, PNPLA3, TCF4, LPIN1	84	2980	20252	3.96432	4.65e-16	7.75e-17	6.2e-17
GOTERM_BP_FAT	GO:0006631~fatty acid metabolic process	25	29.4118	1.29e-19	SLC27A1, ACSS2, INSIG1, ACAA1B, ABHD5, ADIPOR2, ACACA, UCP3, PPARGC1A, PTGIS, DGAT2, DGAT1, ELOVL3, ELOVL6, AGT, ACLY, GPAM, ACOX1, FASN, PNPLA3, PPARG, PPARA, LPIN1, MGLL, PTGES	84	494	20252	12.2012	5.83e-16	8.33e-17	6.67e-17
GOTERM_BP_FAT	GO:0042592~homeostatic process	43	50.5882	2.28e-19	SCARB1, APP, CSF1R, CEBPA, SLC27A1, EPAS1, INSIG1, PTGER3, LPAR1, ABHD5, SLC2A4, ADIPOR2, ACACA, CDH5, EDNRB, LEPR, ADORA1, KDR, PPARGC1A, CD34, ABCA1, PDGFRA, NQO1, DGAT2, ACE, DGAT1, CAV1, KLF4, ESR1, KLF15, AGT, VEGFA, FOSL2, TJP1, BMP4, GPAM, ACOX1, ALDH1A1, PNPLA3, LCN2, PPARG, PTGES, PNPLA2	84	2212	20252	4.68675	1.03e-15	1.28e-16	1.03e-16
GOTERM_BP_FAT	GO:0010033~response to organic substance	55	64.7059	3.69e-19	SCARB1, APP, SLC27A1, BMPR2, FLT1, SLC2A4, FGF1, CDH5, EDNRB, MRC1, ADORA1, KDR, LEPR, PDGFRA, PTGIS, DGAT2, KLF15, ALDH1A1, TXNIP, PPARG, PPARA, ATF6, ENG, CSF1R, CEBPA, CEBPB, INSIG1, PTGER3, LPAR1, PDGFB, ADIPOR2, ACACA, RXRA, UCP3, XDH, PPARGC1A, ABCA1, NQO1, IL33, ACE, CAV1, RARRES2, KLF4, ESR1, AGT, VEGFA, FOSL2, TJP1, BMP4, GPAM, FASN, NEDD4, PNPLA3, TCF4, LPIN1	84	4036	20252	3.28549	1.66e-15	1.85e-16	1.48e-16
GOTERM_BP_FAT	GO:0048878~chemical homeostasis	36	42.3529	4.29e-19	SCARB1, APP, CEBPA, EPAS1, INSIG1, PTGER3, LPAR1, ABHD5, SLC2A4, ADIPOR2, ACACA, CDH5, EDNRB, LEPR, ADORA1, KDR, ABCA1, PDGFRA, DGAT2, ACE, DGAT1, CAV1, KLF4, ESR1, KLF15, AGT, VEGFA, FOSL2, TJP1, BMP4, GPAM, ACOX1, PNPLA3, LCN2, PPARG, PNPLA2	84	1440	20252	6.02738	1.94e-15	1.94e-16	1.55e-16
GOTERM_BP_FAT	GO:0032101~regulation of response to external stimulus	31	36.4706	7.1e-19	APP, CSF1R, CEBPA, CEBPB, BMPR2, PTGER3, LPAR1, PDGFB, FGF1, CDH5, RXRA, EDNRB, ADORA1, KDR, CD34, IL33, PDGFRA, PTGIS, ACE, VWF, CAV1, RARRES2, KLF4, ESR1, AGT, VEGFA, FCGR3, PPARG, PPARA, MGLL, PTGES	84	985	20252	7.58777	3.2e-15	2.91e-16	2.33e-16
GOTERM_BP_FAT	GO:0048514~blood vessel morphogenesis	27	31.7647	1.95e-18	NOTCH3, BMPR2, FLT1, EPAS1, PDGFB, FGF1, ADIPOR2, CDH5, RXRA, LEPR, KDR, CD34, XDH, PDGFRA, PTGIS, ACE, CAV1, KLF4, AGT, VEGFA, TJP1, BMP4, NEDD4, PXDN, PPARG, TCF4, ENG	84	696	20252	9.35283	8.78e-15	7.31e-16	5.85e-16
GOTERM_BP_FAT	GO:0009605~response to external stimulus	49	57.6471	4.89e-18	SCARB1, APP, BMPR2, FLT1, FGF1, CDH5, EDNRB, MRC1, ADORA1, KDR, CD34, PDGFRA, PTGIS, VWF, FCGR3, TXNIP, PPARG, AMY1, PPARA, MGLL, PTGES, ENG, CSF1R, CEBPA, NOTCH3, CEBPB, PTGER3, LPAR1, PDGFB, ADIPOR2, RXRA, UCP3, PPARGC1A, ABCA1, NQO1, IL33, ACE, CAV1, RARRES2, KLF4, ESR1, AGT, VEGFA, FOSL2, TJP1, BMP4, GPAM, LCN2, PNPLA3	84	3267	20252	3.61606	2.21e-14	1.7e-15	1.36e-15
GOTERM_BP_FAT	GO:0032787~monocarboxylic acid metabolic process	27	31.7647	9.87e-18	APP, SLC27A1, ACSS2, INSIG1, ACAA1B, ABHD5, ADIPOR2, ACACA, UCP3, PPARGC1A, PTGIS, DGAT2, DGAT1, ELOVL3, ELOVL6, AGT, ACLY, GPAM, ACOX1, FASN, ALDH1A1, PNPLA3, PPARG, PPARA, LPIN1, MGLL, PTGES	84	744	20252	8.74942	4.46e-14	3.18e-15	2.55e-15
GOTERM_BP_FAT	GO:0008610~lipid biosynthetic process	26	30.5882	2.29e-17	SCARB1, SLC27A1, ACSS2, INSIG1, PDGFB, ABHD5, FGF1, ACACA, PPARGC1A, PTGIS, DGAT2, DGAT1, ELOVL3, ELOVL6, AGT, BSCL2, ACLY, GPAM, FASN, ALDH1A1, PNPLA3, PPARA, LPIN1, MGLL, PTGES, PNPLA2	84	693	20252	9.04542	1.03e-13	6.89e-15	5.51e-15
GOTERM_BP_FAT	GO:0001568~blood vessel development	27	31.7647	7.25e-17	NOTCH3, BMPR2, FLT1, EPAS1, PDGFB, FGF1, ADIPOR2, CDH5, RXRA, LEPR, KDR, CD34, XDH, PDGFRA, PTGIS, ACE, CAV1, KLF4, AGT, VEGFA, TJP1, BMP4, NEDD4, PXDN, PPARG, TCF4, ENG	84	808	20252	8.0564	5.01e-13	2.04e-14	1.63e-14
GOTERM_BP_FAT	GO:0019216~regulation of lipid metabolic process	22	25.8824	9.32e-17	PDGFRA, SCARB1, SLC27A1, FLT1, DGAT2, DGAT1, CAV1, RARRES2, INSIG1, PDGFB, ABHD5, FGF1, ESR1, AGT, BSCL2, GPAM, ADORA1, PPARG, LPIN1, PPARA, PPARGC1A, PNPLA2	84	454	20252	11.683	5.01e-13	2.47e-14	1.98e-14
GOTERM_BP_FAT	GO:0072358~cardiovascular system development	27	31.7647	2.73e-16	NOTCH3, BMPR2, FLT1, EPAS1, PDGFB, FGF1, ADIPOR2, CDH5, RXRA, LEPR, KDR, CD34, XDH, PDGFRA, PTGIS, ACE, CAV1, KLF4, AGT, VEGFA, TJP1, BMP4, NEDD4, PXDN, PPARG, TCF4, ENG	84	854	20252	7.62245	1e-12	6.48e-14	5.19e-14
GOTERM_BP_FAT	GO:0001944~vasculature development	27	31.7647	2.73e-16	NOTCH3, BMPR2, FLT1, EPAS1, PDGFB, FGF1, ADIPOR2, CDH5, RXRA, LEPR, KDR, CD34, XDH, PDGFRA, PTGIS, ACE, CAV1, KLF4, AGT, VEGFA, TJP1, BMP4, NEDD4, PXDN, PPARG, TCF4, ENG	84	854	20252	7.62245	1e-12	6.48e-14	5.19e-14
GOTERM_BP_FAT	GO:0006793~phosphorus metabolic process	47	55.2941	7.6e-16	SCARB1, APP, CSF1R, SLC27A1, BMPR2, ACSS2, FLT1, PTGER3, LPAR1, PDGFB, ABHD5, VLDLR, FGF1, ADIPOR2, ACACA, CDH5, EDNRB, NAMPT, LEPR, ADORA1, KDR, PPARGC1A, XDH, PDGFRA, NQO1, DGAT2, ACE, DGAT1, IGFBP3, CAV1, RARRES2, ELOVL3, ELOVL6, KLF4, ESR1, AGT, VEGFA, BSCL2, BMP4, ACLY, GPAM, FASN, PNPLA3, PPARG, PPARA, LPIN1, ENG	84	3355	20252	3.37749	3.51e-12	1.65e-13	1.32e-13
GOTERM_BP_FAT	GO:0010604~positive regulation of macromolecule metabolic process	49	57.6471	7.69e-16	APP, SLC27A1, BMPR2, FLT1, VLDLR, FGF1, CDH5, EDNRB, NAMPT, ADORA1, KDR, LEPR, PDGFRA, IGFBP3, EBF1, EBF2, KLF15, MAF, PPARG, PPARA, ATF6, ENG, CSF1R, CEBPA, NOTCH3, CEBPB, EPAS1, INSIG1, PTGER3, LPAR1, PDGFB, ADIPOR2, RXRA, XDH, PPARGC1A, IL33, ACE, CAV1, RARRES2, KLF4, ESR1, AGT, VEGFA, FOSL2, BMP4, NEDD4, LCN2, TCF4, LPIN1	84	3681	20252	3.20936	3.51e-12	1.65e-13	1.32e-13
GOTERM_BP_FAT	GO:0001525~angiogenesis	23	27.0588	1.25e-15	PDGFRA, NOTCH3, FLT1, PTGIS, ACE, EPAS1, CAV1, FGF1, KLF4, ADIPOR2, AGT, VEGFA, TJP1, BMP4, CDH5, RXRA, PXDN, LEPR, KDR, TCF4, PPARG, CD34, ENG	84	585	20252	9.47896	5.51e-12	2.57e-13	2.05e-13
GOTERM_BP_FAT	GO:0043436~oxoacid metabolic process	29	34.1176	4.23e-15	APP, SLC27A1, ACSS2, INSIG1, ACAA1B, ABHD5, ADIPOR2, ACACA, EDNRB, UCP3, PPARGC1A, PTGIS, DGAT2, DGAT1, GPT2, ELOVL3, ELOVL6, AGT, ACLY, GPAM, ACOX1, FASN, ALDH1A1, PNPLA3, PPARG, PPARA, LPIN1, MGLL, PTGES	84	1145	20252	6.10634	1.9e-11	8.27e-13	6.61e-13
GOTERM_BP_FAT	GO:1901700~response to oxygen-containing compound	38	44.7059	4.56e-15	SCARB1, APP, CEBPB, SLC27A1, INSIG1, PTGER3, LPAR1, PDGFB, SLC2A4, ADIPOR2, ACACA, RXRA, EDNRB, UCP3, MRC1, LEPR, ABCA1, PDGFRA, NQO1, DGAT2, ACE, CAV1, RARRES2, KLF4, ESR1, KLF15, AGT, FOSL2, TJP1, BMP4, GPAM, ALDH1A1, PNPLA3, LCN2, TXNIP, PPARG, PPARA, LPIN1	84	2188	20252	4.18721	2.05e-11	8.27e-13	6.61e-13
GOTERM_BP_FAT	GO:0030855~epithelial cell differentiation	26	30.5882	4.58e-15	CSF1R, CEBPA, CEBPB, BMPR2, EPAS1, PDGFB, CDH5, RXRA, EDNRB, KDR, CD34, XDH, CAV1, KLF4, ESR1, KLF15, AGT, VEGFA, FOSL2, TJP1, BMP4, MAF, FASN, TXNIP, PPARG, ENG	84	868	20252	7.22175	2.05e-11	8.27e-13	6.61e-13
GOTERM_BP_FAT	GO:0019752~carboxylic acid metabolic process	28	32.9412	4.94e-15	APP, SLC27A1, ACSS2, INSIG1, ACAA1B, ABHD5, ADIPOR2, ACACA, UCP3, PPARGC1A, PTGIS, DGAT2, DGAT1, GPT2, ELOVL3, ELOVL6, AGT, ACLY, GPAM, ACOX1, FASN, ALDH1A1, PNPLA3, PPARG, PPARA, LPIN1, MGLL, PTGES	84	1054	20252	6.40481	2.2e-11	8.57e-13	6.85e-13
GOTERM_BP_FAT	GO:0006082~organic acid metabolic process	29	34.1176	6.14e-15	APP, SLC27A1, ACSS2, INSIG1, ACAA1B, ABHD5, ADIPOR2, ACACA, EDNRB, UCP3, PPARGC1A, PTGIS, DGAT2, DGAT1, GPT2, ELOVL3, ELOVL6, AGT, ACLY, GPAM, ACOX1, FASN, ALDH1A1, PNPLA3, PPARG, PPARA, LPIN1, MGLL, PTGES	84	1162	20252	6.01701	2.76e-11	1.03e-12	8.21e-13
GOTERM_BP_FAT	GO:0045937~positive regulation of phosphate metabolic process	30	35.2941	7.32e-15	APP, CSF1R, SLC27A1, BMPR2, FLT1, PTGER3, LPAR1, PDGFB, VLDLR, FGF1, ADIPOR2, CDH5, EDNRB, LEPR, ADORA1, KDR, PPARGC1A, XDH, PDGFRA, ACE, IGFBP3, CAV1, RARRES2, ESR1, AGT, VEGFA, BMP4, PPARG, PPARA, ENG	84	1272	20252	5.68621	3.31e-11	1.11e-12	8.87e-13
GOTERM_BP_FAT	GO:0010562~positive regulation of phosphorus metabolic process	30	35.2941	7.32e-15	APP, CSF1R, SLC27A1, BMPR2, FLT1, PTGER3, LPAR1, PDGFB, VLDLR, FGF1, ADIPOR2, CDH5, EDNRB, LEPR, ADORA1, KDR, PPARGC1A, XDH, PDGFRA, ACE, IGFBP3, CAV1, RARRES2, ESR1, AGT, VEGFA, BMP4, PPARG, PPARA, ENG	84	1272	20252	5.68621	3.31e-11	1.11e-12	8.87e-13
GOTERM_BP_FAT	GO:0009725~response to hormone	27	31.7647	7.37e-15	SLC27A1, INSIG1, SLC2A4, ADIPOR2, ACACA, RXRA, EDNRB, UCP3, LEPR, PPARGC1A, NQO1, ACE, CAV1, RARRES2, ESR1, KLF15, AGT, FOSL2, BMP4, GPAM, NEDD4, PNPLA3, TXNIP, PPARG, PPARA, LPIN1, ENG	84	977	20252	6.66282	3.31e-11	1.11e-12	8.87e-13
GOTERM_BP_FAT	GO:0009719~response to endogenous stimulus	36	42.3529	9.19e-15	APP, CEBPB, SLC27A1, BMPR2, INSIG1, PDGFB, SLC2A4, FGF1, ADIPOR2, ACACA, CDH5, RXRA, EDNRB, UCP3, LEPR, ADORA1, KDR, PPARGC1A, PDGFRA, NQO1, ACE, CAV1, RARRES2, ESR1, KLF15, AGT, FOSL2, BMP4, GPAM, NEDD4, PNPLA3, TXNIP, PPARG, PPARA, LPIN1, ENG	84	1977	20252	4.3902	4.16e-11	1.34e-12	1.07e-12
GOTERM_BP_FAT	GO:0045834~positive regulation of lipid metabolic process	16	18.8235	1.35e-14	PDGFRA, SCARB1, SLC27A1, FLT1, DGAT2, DGAT1, PDGFB, ABHD5, FGF1, AGT, GPAM, ADORA1, PPARG, PPARA, PPARGC1A, PNPLA2	84	220	20252	17.5342	6.11e-11	1.91e-12	1.53e-12
GOTERM_BP_FAT	GO:0003158~endothelium development	14	16.4706	2.83e-14	BMPR2, PDGFB, AGT, VEGFA, TJP1, BMP4, CDH5, EDNRB, FASN, LCN2, KDR, XDH, CD34, ENG	84	146	20252	23.1187	1.28e-10	3.87e-12	3.09e-12
GOTERM_BP_FAT	GO:0006641~triglyceride metabolic process	13	15.2941	3.13e-14	SCARB1, SLC27A1, DGAT2, DGAT1, CAV1, INSIG1, ABHD5, ESR1, GPAM, PNPLA3, LPIN1, MGLL, PNPLA2	84	112	20252	27.9843	1.41e-10	4.11e-12	3.29e-12
GOTERM_BP_FAT	GO:0060429~epithelium development	31	36.4706	3.19e-14	CSF1R, CEBPA, CEBPB, BMPR2, FLT1, EPAS1, PDGFB, FGF1, CDH5, RXRA, EDNRB, KDR, CD34, XDH, PDGFRA, CAV1, KLF4, ESR1, KLF15, AGT, VEGFA, FOSL2, TJP1, BMP4, MAF, FASN, ALDH1A1, LCN2, TXNIP, PPARG, ENG	84	1457	20252	5.12969	1.44e-10	4.11e-12	3.29e-12
GOTERM_BP_FAT	GO:0009891~positive regulation of biosynthetic process	37	43.5294	3.89e-14	NOTCH3, SCARB1, APP, CEBPA, CEBPB, SLC27A1, BMPR2, EPAS1, INSIG1, PDGFB, FGF1, RXRA, NAMPT, KDR, PPARGC1A, IL33, DGAT2, DGAT1, GPT2, EBF1, EBF2, KLF4, ESR1, KLF15, AGT, VEGFA, FOSL2, BMP4, MAF, GPAM, LCN2, PPARG, TCF4, PPARA, LPIN1, ATF6, ENG	84	2206	20252	4.04376	1.75e-10	4.87e-12	3.9e-12
GOTERM_BP_FAT	GO:0008015~blood circulation	21	24.7059	5.84e-14	APP, BMPR2, ACE, EPAS1, CAV1, RARRES2, PTGER3, PDGFB, AGT, VEGFA, TJP1, CDH5, EDNRB, NAMPT, ADORA1, KDR, PPARG, PPARA, CD34, MGLL, ENG	84	551	20252	9.18875	2.63e-10	7.12e-12	5.69e-12
GOTERM_BP_FAT	GO:0001934~positive regulation of protein phosphorylation	27	31.7647	8.93e-14	APP, CSF1R, SLC27A1, BMPR2, FLT1, PTGER3, LPAR1, PDGFB, VLDLR, FGF1, ADIPOR2, EDNRB, LEPR, ADORA1, KDR, XDH, PDGFRA, ACE, IGFBP3, CAV1, RARRES2, ESR1, AGT, VEGFA, BMP4, PPARG, ENG	84	1087	20252	5.98857	4.03e-10	1.04e-11	8.35e-12
GOTERM_BP_FAT	GO:0003013~circulatory system process	21	24.7059	9.03e-14	APP, BMPR2, ACE, EPAS1, CAV1, RARRES2, PTGER3, PDGFB, AGT, VEGFA, TJP1, CDH5, EDNRB, NAMPT, ADORA1, KDR, PPARG, PPARA, CD34, MGLL, ENG	84	564	20252	8.97695	4.07e-10	1.04e-11	8.35e-12
GOTERM_BP_FAT	GO:0071495~cellular response to endogenous stimulus	31	36.4706	9.68e-14	APP, CEBPB, SLC27A1, BMPR2, INSIG1, PDGFB, SLC2A4, FGF1, ADIPOR2, ACACA, CDH5, RXRA, UCP3, LEPR, KDR, PPARGC1A, PDGFRA, ACE, CAV1, RARRES2, ESR1, KLF15, AGT, BMP4, GPAM, NEDD4, PNPLA3, PPARG, PPARA, LPIN1, ENG	84	1520	20252	4.91707	4.37e-10	1.09e-11	8.74e-12
GOTERM_BP_FAT	GO:0019220~regulation of phosphate metabolic process	34	40	1.32e-13	SCARB1, APP, CSF1R, SLC27A1, BMPR2, FLT1, PTGER3, LPAR1, PDGFB, VLDLR, FGF1, ADIPOR2, CDH5, EDNRB, LEPR, ADORA1, KDR, PPARGC1A, XDH, PDGFRA, ACE, IGFBP3, CAV1, RARRES2, KLF4, ESR1, AGT, VEGFA, BSCL2, BMP4, PPARG, PPARA, LPIN1, ENG	84	1901	20252	4.31207	5.95e-10	1.45e-11	1.16e-11
GOTERM_BP_FAT	GO:0051174~regulation of phosphorus metabolic process	34	40	1.42e-13	SCARB1, APP, CSF1R, SLC27A1, BMPR2, FLT1, PTGER3, LPAR1, PDGFB, VLDLR, FGF1, ADIPOR2, CDH5, EDNRB, LEPR, ADORA1, KDR, PPARGC1A, XDH, PDGFRA, ACE, IGFBP3, CAV1, RARRES2, KLF4, ESR1, AGT, VEGFA, BSCL2, BMP4, PPARG, PPARA, LPIN1, ENG	84	1906	20252	4.30075	6.4e-10	1.52e-11	1.22e-11
GOTERM_BP_FAT	GO:1901701~cellular response to oxygen-containing compound	31	36.4706	1.56e-13	APP, CEBPB, SLC27A1, INSIG1, PTGER3, LPAR1, PDGFB, SLC2A4, ADIPOR2, ACACA, RXRA, EDNRB, MRC1, LEPR, ABCA1, PDGFRA, NQO1, DGAT2, ACE, CAV1, RARRES2, ESR1, KLF15, AGT, TJP1, BMP4, GPAM, PNPLA3, LCN2, PPARG, LPIN1	84	1548	20252	4.82813	7.04e-10	1.64e-11	1.31e-11
GOTERM_BP_FAT	GO:0033993~response to lipid	28	32.9412	1.77e-13	SCARB1, APP, CEBPB, INSIG1, PTGER3, LPAR1, ADIPOR2, ACACA, RXRA, EDNRB, UCP3, MRC1, ABCA1, NQO1, DGAT2, ACE, CAV1, KLF4, ESR1, AGT, FOSL2, TJP1, BMP4, NEDD4, TXNIP, PPARG, PPARA, ENG	84	1223	20252	5.51976	8e-10	1.82e-11	1.45e-11
GOTERM_BP_FAT	GO:0051240~positive regulation of multicellular organismal process	36	42.3529	2.47e-13	APP, CSF1R, CEBPA, CEBPB, SLC27A1, BMPR2, FLT1, PTGER3, LPAR1, PDGFB, VLDLR, FGF1, CDH5, RXRA, EDNRB, KDR, CD34, ABCA1, IL33, PDGFRA, PTGIS, ACE, VWF, CAV1, KLF4, AGT, VEGFA, TJP1, BMP4, FCGR3, GPAM, LCN2, PPARG, TCF4, MGLL, ENG	84	2207	20252	3.93268	1.12e-09	2.48e-11	1.98e-11
GOTERM_BP_FAT	GO:0030334~regulation of cell migration	26	30.5882	2.84e-13	APP, CSF1R, BMPR2, FLT1, PTGER3, LPAR1, PDGFB, FGF1, CDH5, ADORA1, KDR, PPARGC1A, IL33, PDGFRA, ACE, IGFBP3, CAV1, RARRES2, KLF4, AGT, VEGFA, TJP1, BMP4, LCN2, PPARG, ENG	84	1042	20252	6.01581	1.28e-09	2.78e-11	2.22e-11
GOTERM_BP_FAT	GO:0033002~muscle cell proliferation	16	18.8235	3.77e-13	NOTCH3, BMPR2, FLT1, CAV1, IGFBP3, PDGFB, FGF1, KLF4, ESR1, AGT, VEGFA, BMP4, RXRA, NAMPT, PPARG, PPARGC1A	84	276	20252	13.9765	1.7e-09	3.62e-11	2.9e-11
GOTERM_BP_FAT	GO:0051247~positive regulation of protein metabolic process	33	38.8235	3.9e-13	APP, CSF1R, SLC27A1, BMPR2, FLT1, PTGER3, LPAR1, PDGFB, VLDLR, FGF1, ADIPOR2, CDH5, RXRA, EDNRB, LEPR, ADORA1, KDR, XDH, IL33, PDGFRA, ACE, IGFBP3, CAV1, RARRES2, KLF4, ESR1, AGT, VEGFA, BMP4, NEDD4, PPARG, LPIN1, ENG	84	1848	20252	4.30527	1.76e-09	3.66e-11	2.93e-11
GOTERM_BP_FAT	GO:0031401~positive regulation of protein modification process	29	34.1176	4.07e-13	APP, CSF1R, SLC27A1, BMPR2, FLT1, PTGER3, LPAR1, PDGFB, VLDLR, FGF1, ADIPOR2, CDH5, EDNRB, LEPR, ADORA1, KDR, XDH, PDGFRA, ACE, IGFBP3, CAV1, RARRES2, ESR1, AGT, VEGFA, BMP4, PPARG, LPIN1, ENG	84	1376	20252	5.08122	1.84e-09	3.75e-11	3e-11
GOTERM_BP_FAT	GO:0042327~positive regulation of phosphorylation	27	31.7647	4.78e-13	APP, CSF1R, SLC27A1, BMPR2, FLT1, PTGER3, LPAR1, PDGFB, VLDLR, FGF1, ADIPOR2, EDNRB, LEPR, ADORA1, KDR, XDH, PDGFRA, ACE, IGFBP3, CAV1, RARRES2, ESR1, AGT, VEGFA, BMP4, PPARG, ENG	84	1169	20252	5.5685	2.16e-09	4.31e-11	3.45e-11
GOTERM_BP_FAT	GO:0045595~regulation of cell differentiation	36	42.3529	4.98e-13	NOTCH3, APP, CSF1R, CEBPA, CEBPB, BMPR2, FLT1, INSIG1, PTGER3, LPAR1, PDGFB, VLDLR, CDH5, EDNRB, KDR, CD34, XDH, IL33, PDGFRA, ACE, IGFBP3, CAV1, RARRES2, KLF4, AGT, VEGFA, FOSL2, BMP4, MAF, NEDD4, PPARG, TCF4, PPARA, LPIN1, MGLL, ENG	84	2260	20252	3.84046	2.25e-09	4.41e-11	3.52e-11
GOTERM_BP_FAT	GO:0008283~cell proliferation	36	42.3529	5.82e-13	NOTCH3, SCARB1, APP, CSF1R, CEBPA, CEBPB, BMPR2, FLT1, PDGFB, FGF1, CDH5, RXRA, EDNRB, NAMPT, LEPR, ADORA1, KDR, PPARGC1A, CD34, XDH, IL33, PDGFRA, ACE, IGFBP3, CAV1, KLF4, ESR1, AGT, VEGFA, FOSL2, TJP1, BMP4, GPAM, PPARG, PTGES, ENG	84	2272	20252	3.82017	2.63e-09	5.05e-11	4.04e-11
GOTERM_BP_FAT	GO:0032270~positive regulation of cellular protein metabolic process	32	37.6471	6.17e-13	APP, CSF1R, SLC27A1, BMPR2, FLT1, PTGER3, LPAR1, PDGFB, VLDLR, FGF1, ADIPOR2, CDH5, RXRA, EDNRB, LEPR, ADORA1, KDR, XDH, IL33, PDGFRA, ACE, IGFBP3, CAV1, RARRES2, KLF4, ESR1, AGT, VEGFA, BMP4, PPARG, LPIN1, ENG	84	1754	20252	4.39854	2.78e-09	5.25e-11	4.2e-11
GOTERM_BP_FAT	GO:0031328~positive regulation of cellular biosynthetic process	35	41.1765	7.57e-13	NOTCH3, SCARB1, APP, CEBPA, CEBPB, SLC27A1, BMPR2, EPAS1, INSIG1, PDGFB, FGF1, RXRA, NAMPT, PPARGC1A, IL33, DGAT2, DGAT1, GPT2, EBF1, EBF2, KLF4, ESR1, KLF15, AGT, VEGFA, FOSL2, BMP4, MAF, GPAM, PPARG, TCF4, PPARA, LPIN1, ATF6, ENG	84	2156	20252	3.91388	3.42e-09	6.32e-11	5.06e-11
GOTERM_BP_FAT	GO:0006639~acylglycerol metabolic process	13	15.2941	8.45e-13	SCARB1, SLC27A1, DGAT2, DGAT1, CAV1, INSIG1, ABHD5, ESR1, GPAM, PNPLA3, LPIN1, MGLL, PNPLA2	84	147	20252	21.3213	3.81e-09	6.9e-11	5.52e-11
GOTERM_BP_FAT	GO:0072359~circulatory system development	28	32.9412	8.56e-13	NOTCH3, BMPR2, FLT1, EPAS1, PDGFB, FGF1, ADIPOR2, CDH5, RXRA, LEPR, KDR, CD34, XDH, PDGFRA, PTGIS, ACE, CAV1, KLF4, AGT, VEGFA, TJP1, BMP4, NEDD4, PXDN, PPARG, TCF4, PPARA, ENG	84	1307	20252	5.16501	3.86e-09	6.9e-11	5.52e-11
GOTERM_BP_FAT	GO:0055088~lipid homeostasis	14	16.4706	9.2e-13	ABCA1, SCARB1, CEBPA, DGAT2, DGAT1, CAV1, INSIG1, ABHD5, ACACA, GPAM, ACOX1, PNPLA3, ADORA1, PNPLA2	84	191	20252	17.6719	4.15e-09	7.28e-11	5.82e-11
GOTERM_BP_FAT	GO:0006638~neutral lipid metabolic process	13	15.2941	9.94e-13	SCARB1, SLC27A1, DGAT2, DGAT1, CAV1, INSIG1, ABHD5, ESR1, GPAM, PNPLA3, LPIN1, MGLL, PNPLA2	84	149	20252	21.0352	4.48e-09	7.66e-11	6.13e-11
GOTERM_BP_FAT	GO:2000145~regulation of cell motility	26	30.5882	1e-12	APP, CSF1R, BMPR2, FLT1, PTGER3, LPAR1, PDGFB, FGF1, CDH5, ADORA1, KDR, PPARGC1A, IL33, PDGFRA, ACE, IGFBP3, CAV1, RARRES2, KLF4, AGT, VEGFA, TJP1, BMP4, LCN2, PPARG, ENG	84	1103	20252	5.68312	4.52e-09	7.66e-11	6.13e-11
GOTERM_BP_FAT	GO:0032870~cellular response to hormone stimulus	21	24.7059	1.43e-12	SLC27A1, ACE, CAV1, RARRES2, INSIG1, SLC2A4, ADIPOR2, ESR1, ACACA, AGT, BMP4, RXRA, GPAM, NEDD4, UCP3, PNPLA3, LEPR, PPARG, LPIN1, PPARA, PPARGC1A	84	655	20252	7.72977	6.45e-09	1.08e-10	8.6e-11
GOTERM_BP_FAT	GO:0001932~regulation of protein phosphorylation	30	35.2941	1.55e-12	APP, CSF1R, SLC27A1, BMPR2, FLT1, PTGER3, LPAR1, PDGFB, VLDLR, FGF1, ADIPOR2, CDH5, EDNRB, LEPR, ADORA1, KDR, PPARGC1A, XDH, PDGFRA, ACE, IGFBP3, CAV1, RARRES2, KLF4, ESR1, AGT, VEGFA, BMP4, PPARG, ENG	84	1571	20252	4.60398	7e-09	1.15e-10	9.17e-11
GOTERM_BP_FAT	GO:0048659~smooth muscle cell proliferation	14	16.4706	1.77e-12	NOTCH3, BMPR2, FLT1, CAV1, IGFBP3, PDGFB, KLF4, ESR1, AGT, VEGFA, BMP4, NAMPT, PPARG, PPARGC1A	84	201	20252	16.7927	7.97e-09	1.29e-10	1.03e-10
GOTERM_BP_FAT	GO:0048660~regulation of smooth muscle cell proliferation	14	16.4706	1.88e-12	NOTCH3, BMPR2, FLT1, CAV1, IGFBP3, PDGFB, KLF4, ESR1, AGT, VEGFA, BMP4, NAMPT, PPARG, PPARGC1A	84	202	20252	16.7096	8.49e-09	1.34e-10	1.07e-10
GOTERM_BP_FAT	GO:0042127~regulation of cell proliferation	33	38.8235	1.9e-12	NOTCH3, APP, CSF1R, CEBPA, CEBPB, BMPR2, FLT1, PDGFB, FGF1, CDH5, RXRA, EDNRB, NAMPT, ADORA1, KDR, PPARGC1A, XDH, PDGFRA, ACE, IGFBP3, CAV1, KLF4, ESR1, AGT, VEGFA, FOSL2, TJP1, BMP4, GPAM, TXNIP, PPARG, PTGES, ENG	84	1959	20252	4.06133	8.58e-09	1.34e-10	1.07e-10
GOTERM_BP_FAT	GO:0016477~cell migration	30	35.2941	2.41e-12	SCARB1, APP, CSF1R, BMPR2, FLT1, PTGER3, LPAR1, PDGFB, FGF1, CDH5, EDNRB, ADORA1, KDR, PPARGC1A, CD34, IL33, PDGFRA, ACE, IGFBP3, CAV1, RARRES2, KLF4, AGT, VEGFA, TJP1, BMP4, FCGR3, LCN2, PPARG, ENG	84	1599	20252	4.52336	1.09e-08	1.67e-10	1.34e-10
GOTERM_BP_FAT	GO:0042325~regulation of phosphorylation	31	36.4706	2.58e-12	APP, CSF1R, SLC27A1, BMPR2, FLT1, PTGER3, LPAR1, PDGFB, VLDLR, FGF1, ADIPOR2, CDH5, EDNRB, LEPR, ADORA1, KDR, PPARGC1A, XDH, PDGFRA, ACE, IGFBP3, CAV1, RARRES2, KLF4, ESR1, AGT, VEGFA, BMP4, PPARG, PPARA, ENG	84	1726	20252	4.33022	1.17e-08	1.77e-10	1.41e-10
GOTERM_BP_FAT	GO:0045944~positive regulation of transcription from RNA polymerase II promoter	28	32.9412	2.67e-12	NOTCH3, APP, CEBPA, CEBPB, BMPR2, EPAS1, INSIG1, PDGFB, FGF1, RXRA, NAMPT, PPARGC1A, IL33, EBF1, EBF2, KLF4, ESR1, KLF15, VEGFA, FOSL2, BMP4, MAF, PPARG, TCF4, PPARA, LPIN1, ATF6, ENG	84	1372	20252	4.92031	1.21e-08	1.8e-10	1.44e-10
GOTERM_BP_FAT	GO:0040012~regulation of locomotion	26	30.5882	4.17e-12	APP, CSF1R, BMPR2, FLT1, PTGER3, LPAR1, PDGFB, FGF1, CDH5, ADORA1, KDR, PPARGC1A, IL33, PDGFRA, ACE, IGFBP3, CAV1, RARRES2, KLF4, AGT, VEGFA, TJP1, BMP4, LCN2, PPARG, ENG	84	1177	20252	5.32581	1.88e-08	2.77e-10	2.21e-10
GOTERM_BP_FAT	GO:0031399~regulation of protein modification process	33	38.8235	5.15e-12	APP, CSF1R, SLC27A1, BMPR2, FLT1, EPAS1, PTGER3, LPAR1, PDGFB, VLDLR, FGF1, ADIPOR2, CDH5, EDNRB, LEPR, ADORA1, KDR, PPARGC1A, XDH, PDGFRA, ACE, IGFBP3, CAV1, RARRES2, KLF4, ESR1, KLF15, AGT, VEGFA, BMP4, PPARG, LPIN1, ENG	84	2033	20252	3.9135	2.32e-08	3.37e-10	2.69e-10
GOTERM_BP_FAT	GO:0051094~positive regulation of developmental process	31	36.4706	5.27e-12	APP, CSF1R, CEBPA, CEBPB, BMPR2, FLT1, LPAR1, PDGFB, VLDLR, FGF1, CDH5, RXRA, KDR, PPARGC1A, CD34, IL33, PDGFRA, PTGIS, ACE, IGFBP3, RARRES2, KLF4, AGT, VEGFA, TJP1, BMP4, GPAM, LCN2, PPARG, TCF4, ENG	84	1775	20252	4.21068	2.38e-08	3.39e-10	2.72e-10
GOTERM_BP_FAT	GO:0051270~regulation of cellular component movement	26	30.5882	5.4e-12	APP, CSF1R, BMPR2, FLT1, PTGER3, LPAR1, PDGFB, FGF1, CDH5, ADORA1, KDR, PPARGC1A, IL33, PDGFRA, ACE, IGFBP3, CAV1, RARRES2, KLF4, AGT, VEGFA, TJP1, BMP4, LCN2, PPARG, ENG	84	1191	20252	5.2632	2.44e-08	3.43e-10	2.74e-10
GOTERM_BP_FAT	GO:0048646~anatomical structure formation involved in morphogenesis	27	31.7647	6.92e-12	NOTCH3, CSF1R, BMPR2, FLT1, EPAS1, FGF1, ADIPOR2, CDH5, RXRA, LEPR, KDR, CD34, PDGFRA, PTGIS, ACE, CAV1, KLF4, AGT, VEGFA, TJP1, BMP4, ALDH1A1, PXDN, PPARG, TCF4, PPARA, ENG	84	1315	20252	4.95024	3.12e-08	4.34e-10	3.47e-10
GOTERM_BP_FAT	GO:0007166~cell surface receptor signaling pathway	39	45.8824	7.37e-12	NOTCH3, APP, CSF1R, CEBPA, SLC27A1, BMPR2, FLT1, PDGFB, VLDLR, SLC2A4, FGF1, ADIPOR2, CDH5, EDNRB, LEPR, ADORA1, KDR, PPARGC1A, XDH, IL33, PDGFRA, IGFBP3, CAV1, RARRES2, G0S2, KLF4, ESR1, AGT, VEGFA, FOSL2, BSCL2, BMP4, FCGR3, NEDD4, LCN2, TXNIP, PPARG, PPARA, ENG	84	2928	20252	3.21131	3.32e-08	4.55e-10	3.64e-10
GOTERM_BP_FAT	GO:0007167~enzyme linked receptor protein signaling pathway	24	28.2353	8.49e-12	PDGFRA, APP, CSF1R, BMPR2, FLT1, CAV1, IGFBP3, RARRES2, PDGFB, SLC2A4, FGF1, ESR1, AGT, VEGFA, BMP4, CDH5, NEDD4, ADORA1, KDR, TXNIP, PPARG, PPARA, XDH, ENG	84	1006	20252	5.75178	3.83e-08	5.17e-10	4.14e-10
GOTERM_BP_FAT	GO:0001666~response to hypoxia	16	18.8235	1.05e-11	FLT1, PTGIS, ACE, EPAS1, CAV1, SLC2A4, VLDLR, VEGFA, FOSL2, UCP3, ADORA1, KDR, PPARG, PPARA, CD34, ENG	84	348	20252	11.0848	4.75e-08	6.33e-10	5.07e-10
GOTERM_BP_FAT	GO:0006366~transcription from RNA polymerase II promoter	34	40	1.1e-11	NOTCH3, APP, CEBPA, CEBPB, BMPR2, EPAS1, INSIG1, PDGFB, FGF1, CDH5, RXRA, EDNRB, NAMPT, KDR, PPARGC1A, IL33, CAV1, EBF1, EBF2, KLF4, ESR1, KLF15, VEGFA, FOSL2, BMP4, MAF, NEDD4, TXNIP, PPARG, TCF4, PPARA, LPIN1, ATF6, ENG	84	2229	20252	3.67754	4.97e-08	6.53e-10	5.23e-10
GOTERM_BP_FAT	GO:0009892~negative regulation of metabolic process	41	48.2353	1.54e-11	NOTCH3, APP, CEBPA, CEBPB, SLC27A1, BMPR2, EPAS1, INSIG1, PDGFB, ADIPOR2, RXRA, EDNRB, NAMPT, LEPR, ADORA1, KDR, PPARGC1A, CD34, XDH, IL33, NQO1, PTGIS, DGAT2, ACE, IGFBP3, CAV1, KLF4, ESR1, KLF15, AGT, VEGFA, BSCL2, BMP4, MAF, NEDD4, TXNIP, PPARG, TCF4, PPARA, LPIN1, ENG	84	3319	20252	2.97828	6.95e-08	9.02e-10	7.21e-10
GOTERM_BP_FAT	GO:0006915~apoptotic process	33	38.8235	2.12e-11	APP, CSF1R, CEBPB, BMPR2, LPAR1, CDH5, RXRA, EDNRB, ADORA1, KDR, PPARGC1A, XDH, IL33, NQO1, PTGIS, ACE, IGFBP3, CAV1, G0S2, KLF4, ESR1, AGT, VEGFA, FOSL2, TJP1, BMP4, GPAM, ALDH1A1, LCN2, TXNIP, PPARG, PPARA, ATF6	84	2144	20252	3.71089	9.56e-08	1.23e-09	9.8e-10
GOTERM_BP_FAT	GO:0010628~positive regulation of gene expression	34	40	2.46e-11	NOTCH3, APP, CSF1R, CEBPA, CEBPB, BMPR2, EPAS1, INSIG1, PTGER3, PDGFB, FGF1, CDH5, RXRA, NAMPT, PPARGC1A, IL33, CAV1, EBF1, EBF2, KLF4, ESR1, KLF15, AGT, VEGFA, FOSL2, BMP4, MAF, LCN2, PPARG, TCF4, PPARA, LPIN1, ATF6, ENG	84	2296	20252	3.57023	1.11e-07	1.41e-09	1.12e-09
GOTERM_BP_FAT	GO:0022603~regulation of anatomical structure morphogenesis	25	29.4118	3.57e-11	CSF1R, BMPR2, FLT1, LPAR1, FGF1, CDH5, RXRA, KDR, PPARGC1A, CD34, XDH, PDGFRA, PTGIS, KLF4, ESR1, AGT, VEGFA, TJP1, BMP4, NEDD4, LCN2, PPARG, TCF4, MGLL, ENG	84	1188	20252	5.07355	1.61e-07	2.01e-09	1.61e-09
GOTERM_BP_FAT	GO:1901342~regulation of vasculature development	16	18.8235	3.79e-11	FLT1, PTGIS, PDGFB, FGF1, KLF4, AGT, VEGFA, TJP1, BMP4, CDH5, KDR, TCF4, PPARG, XDH, CD34, ENG	84	381	20252	10.1247	1.71e-07	2.11e-09	1.69e-09
GOTERM_BP_FAT	GO:0070482~response to oxygen levels	17	20	4.08e-11	FLT1, PTGIS, ACE, EPAS1, CAV1, LPAR1, SLC2A4, VLDLR, VEGFA, FOSL2, UCP3, ADORA1, KDR, PPARG, PPARA, CD34, ENG	84	454	20252	9.0278	1.84e-07	2.25e-09	1.8e-09
GOTERM_BP_FAT	GO:0036293~response to decreased oxygen levels	16	18.8235	4.39e-11	FLT1, PTGIS, ACE, EPAS1, CAV1, SLC2A4, VLDLR, VEGFA, FOSL2, UCP3, ADORA1, KDR, PPARG, PPARA, CD34, ENG	84	385	20252	10.0195	1.98e-07	2.38e-09	1.91e-09
GOTERM_BP_FAT	GO:0045444~fat cell differentiation	14	16.4706	4.54e-11	PDGFRA, CEBPA, CEBPB, RARRES2, INSIG1, EBF2, SLC2A4, KLF4, VEGFA, FOSL2, BSCL2, PNPLA3, PPARG, LPIN1	84	260	20252	12.9821	2.05e-07	2.44e-09	1.95e-09
GOTERM_BP_FAT	GO:0042981~regulation of apoptotic process	30	35.2941	6.35e-11	APP, CSF1R, CEBPB, LPAR1, CDH5, RXRA, EDNRB, ADORA1, KDR, PPARGC1A, XDH, NQO1, PTGIS, ACE, IGFBP3, CAV1, G0S2, KLF4, ESR1, AGT, VEGFA, TJP1, BMP4, GPAM, ALDH1A1, LCN2, TXNIP, PPARG, PPARA, ATF6	84	1828	20252	3.95671	2.87e-07	3.37e-09	2.7e-09
GOTERM_BP_FAT	GO:0044057~regulation of system process	19	22.3529	6.47e-11	IL33, APP, BMPR2, FLT1, ACE, DGAT1, EPAS1, CAV1, PTGER3, PDGFB, KLF4, AGT, BSCL2, EDNRB, ADORA1, PPARG, LPIN1, PPARA, MGLL	84	629	20252	7.28269	2.92e-07	3.4e-09	2.72e-09
GOTERM_BP_FAT	GO:0090207~regulation of triglyceride metabolic process	9	10.5882	6.82e-11	SCARB1, SLC27A1, DGAT2, DGAT1, GPAM, ABHD5, LPIN1, ESR1, PNPLA2	84	56	20252	38.7474	3.08e-07	3.54e-09	2.83e-09
GOTERM_BP_FAT	GO:0050727~regulation of inflammatory response	17	20	7.97e-11	IL33, APP, CEBPA, CEBPB, PTGIS, ACE, PTGER3, ESR1, AGT, CDH5, FCGR3, EDNRB, ADORA1, PPARG, PPARA, MGLL, PTGES	84	475	20252	8.62867	3.6e-07	4.09e-09	3.27e-09
GOTERM_BP_FAT	GO:0090287~regulation of cellular response to growth factor stimulus	15	17.6471	8.62e-11	BMPR2, CAV1, PDGFB, FGF1, AGT, VEGFA, BMP4, CDH5, NEDD4, KDR, TCF4, PPARG, PPARA, XDH, ENG	84	336	20252	10.7632	3.89e-07	4.37e-09	3.49e-09
GOTERM_BP_FAT	GO:0045893~positive regulation of transcription, DNA-templated	29	34.1176	9.03e-11	NOTCH3, APP, CEBPA, CEBPB, BMPR2, EPAS1, INSIG1, PDGFB, FGF1, RXRA, NAMPT, PPARGC1A, IL33, EBF1, EBF2, KLF4, ESR1, KLF15, AGT, VEGFA, FOSL2, BMP4, MAF, PPARG, TCF4, PPARA, LPIN1, ATF6, ENG	84	1725	20252	4.0532	4.07e-07	4.47e-09	3.58e-09
GOTERM_BP_FAT	GO:1903508~positive regulation of nucleic acid-templated transcription	29	34.1176	9.03e-11	NOTCH3, APP, CEBPA, CEBPB, BMPR2, EPAS1, INSIG1, PDGFB, FGF1, RXRA, NAMPT, PPARGC1A, IL33, EBF1, EBF2, KLF4, ESR1, KLF15, AGT, VEGFA, FOSL2, BMP4, MAF, PPARG, TCF4, PPARA, LPIN1, ATF6, ENG	84	1725	20252	4.0532	4.07e-07	4.47e-09	3.58e-09
GOTERM_BP_FAT	GO:0043067~regulation of programmed cell death	30	35.2941	1.02e-10	APP, CSF1R, CEBPB, LPAR1, CDH5, RXRA, EDNRB, ADORA1, KDR, PPARGC1A, XDH, NQO1, PTGIS, ACE, IGFBP3, CAV1, G0S2, KLF4, ESR1, AGT, VEGFA, TJP1, BMP4, GPAM, ALDH1A1, LCN2, TXNIP, PPARG, PPARA, ATF6	84	1864	20252	3.88029	4.58e-07	4.94e-09	3.95e-09
GOTERM_BP_FAT	GO:1902680~positive regulation of RNA biosynthetic process	29	34.1176	1.02e-10	NOTCH3, APP, CEBPA, CEBPB, BMPR2, EPAS1, INSIG1, PDGFB, FGF1, RXRA, NAMPT, PPARGC1A, IL33, EBF1, EBF2, KLF4, ESR1, KLF15, AGT, VEGFA, FOSL2, BMP4, MAF, PPARG, TCF4, PPARA, LPIN1, ATF6, ENG	84	1734	20252	4.03216	4.6e-07	4.94e-09	3.95e-09
GOTERM_BP_FAT	GO:0045446~endothelial cell differentiation	11	12.9412	1.09e-10	TJP1, BMP4, CDH5, EDNRB, BMPR2, FASN, KDR, XDH, AGT, VEGFA, ENG	84	127	20252	20.8823	4.9e-07	5.21e-09	4.17e-09
GOTERM_BP_FAT	GO:0012501~programmed cell death	33	38.8235	1.1e-10	APP, CSF1R, CEBPB, BMPR2, LPAR1, CDH5, RXRA, EDNRB, ADORA1, KDR, PPARGC1A, XDH, IL33, NQO1, PTGIS, ACE, IGFBP3, CAV1, G0S2, KLF4, ESR1, AGT, VEGFA, FOSL2, TJP1, BMP4, GPAM, ALDH1A1, LCN2, TXNIP, PPARG, PPARA, ATF6	84	2283	20252	3.48495	4.96e-07	5.22e-09	4.18e-09
GOTERM_BP_FAT	GO:0003018~vascular process in circulatory system	13	15.2941	1.15e-10	BMPR2, ACE, CAV1, PTGER3, PDGFB, AGT, VEGFA, TJP1, CDH5, EDNRB, ADORA1, KDR, MGLL	84	223	20252	14.0549	5.19e-07	5.4e-09	4.32e-09
GOTERM_BP_FAT	GO:0008219~cell death	34	40	1.19e-10	APP, CSF1R, CEBPB, BMPR2, LPAR1, CDH5, RXRA, EDNRB, ADORA1, KDR, PPARGC1A, CD34, XDH, IL33, NQO1, PTGIS, ACE, IGFBP3, CAV1, G0S2, KLF4, ESR1, AGT, VEGFA, FOSL2, TJP1, BMP4, GPAM, ALDH1A1, LCN2, TXNIP, PPARG, PPARA, ATF6	84	2435	20252	3.36642	5.39e-07	5.56e-09	4.45e-09
GOTERM_BP_FAT	GO:0010941~regulation of cell death	31	36.4706	1.27e-10	APP, CSF1R, CEBPB, LPAR1, CDH5, RXRA, EDNRB, ADORA1, KDR, PPARGC1A, CD34, XDH, NQO1, PTGIS, ACE, IGFBP3, CAV1, G0S2, KLF4, ESR1, AGT, VEGFA, TJP1, BMP4, GPAM, ALDH1A1, LCN2, TXNIP, PPARG, PPARA, ATF6	84	2016	20252	3.70732	5.72e-07	5.84e-09	4.67e-09
GOTERM_BP_FAT	GO:0048870~cell motility	30	35.2941	1.33e-10	SCARB1, APP, CSF1R, BMPR2, FLT1, PTGER3, LPAR1, PDGFB, FGF1, CDH5, EDNRB, ADORA1, KDR, PPARGC1A, CD34, IL33, PDGFRA, ACE, IGFBP3, CAV1, RARRES2, KLF4, AGT, VEGFA, TJP1, BMP4, FCGR3, LCN2, PPARG, ENG	84	1885	20252	3.83706	5.99e-07	6.01e-09	4.8e-09
GOTERM_BP_FAT	GO:0009628~response to abiotic stimulus	26	30.5882	1.34e-10	APP, SLC27A1, FLT1, EPAS1, LPAR1, VLDLR, SLC2A4, FGF1, UCP3, ADORA1, KDR, CD34, IL33, NQO1, PTGIS, ACE, CAV1, AGT, VEGFA, FOSL2, TJP1, NEDD4, TXNIP, PPARG, PPARA, ENG	84	1383	20252	4.53252	6.05e-07	6.01e-09	4.8e-09
GOTERM_BP_FAT	GO:0051674~localization of cell	30	35.2941	1.34e-10	SCARB1, APP, CSF1R, BMPR2, FLT1, PTGER3, LPAR1, PDGFB, FGF1, CDH5, EDNRB, ADORA1, KDR, PPARGC1A, CD34, IL33, PDGFRA, ACE, IGFBP3, CAV1, RARRES2, KLF4, AGT, VEGFA, TJP1, BMP4, FCGR3, LCN2, PPARG, ENG	84	1886	20252	3.83502	6.07e-07	6.01e-09	4.8e-09
GOTERM_BP_FAT	GO:0032103~positive regulation of response to external stimulus	16	18.8235	1.64e-10	PDGFRA, IL33, APP, CSF1R, CEBPA, CEBPB, BMPR2, ACE, RARRES2, PTGER3, LPAR1, PDGFB, VEGFA, FCGR3, RXRA, KDR	84	423	20252	9.11944	7.38e-07	7.23e-09	5.79e-09
GOTERM_BP_FAT	GO:0009966~regulation of signal transduction	39	45.8824	1.79e-10	APP, CSF1R, BMPR2, FLT1, INSIG1, PTGER3, LPAR1, PDGFB, SLC2A4, FGF1, CDH5, RXRA, LEPR, ADORA1, KDR, PPARGC1A, XDH, ABCA1, PDGFRA, PTGIS, VWF, IGFBP3, CAV1, RARRES2, G0S2, KLF4, ESR1, KLF15, AGT, VEGFA, BSCL2, BMP4, NEDD4, PPARG, TCF4, PPARA, ATF6, MGLL, ENG	84	3252	20252	2.89136	8.1e-07	7.86e-09	6.29e-09
GOTERM_BP_FAT	GO:0008217~regulation of blood pressure	13	15.2941	1.82e-10	BMPR2, ACE, RARRES2, PDGFB, AGT, EDNRB, NAMPT, ADORA1, KDR, PPARG, PPARA, CD34, ENG	84	232	20252	13.5096	8.2e-07	7.88e-09	6.31e-09
GOTERM_BP_FAT	GO:0071363~cellular response to growth factor stimulus	20	23.5294	1.87e-10	PDGFRA, APP, BMPR2, FLT1, CAV1, PDGFB, FGF1, KLF4, AGT, VEGFA, BMP4, CDH5, NEDD4, KDR, TCF4, PPARG, PPARA, XDH, PPARGC1A, ENG	84	763	20252	6.31967	8.43e-07	7.97e-09	6.37e-09
GOTERM_BP_FAT	GO:0080134~regulation of response to stress	29	34.1176	1.87e-10	APP, CEBPA, CEBPB, INSIG1, PTGER3, PDGFB, CDH5, EDNRB, NAMPT, ADORA1, CD34, XDH, IL33, PDGFRA, PTGIS, ACE, VWF, CAV1, KLF4, ESR1, AGT, VEGFA, BMP4, FCGR3, PPARG, PPARA, ATF6, MGLL, PTGES	84	1780	20252	3.92796	8.45e-07	7.97e-09	6.37e-09
GOTERM_BP_FAT	GO:0044283~small molecule biosynthetic process	18	21.1765	2.14e-10	ACSS2, PTGIS, DGAT2, GPT2, INSIG1, ELOVL3, ELOVL6, FGF1, ACACA, AGT, ACLY, FASN, ALDH1A1, LEPR, PPARA, PPARGC1A, MGLL, PTGES	84	590	20252	7.35545	9.64e-07	9.01e-09	7.21e-09
GOTERM_BP_FAT	GO:0006796~phosphate-containing compound metabolic process	39	45.8824	2.2e-10	SCARB1, APP, CSF1R, SLC27A1, BMPR2, FLT1, PTGER3, LPAR1, PDGFB, ABHD5, VLDLR, FGF1, ADIPOR2, CDH5, EDNRB, NAMPT, LEPR, ADORA1, KDR, PPARGC1A, XDH, PDGFRA, NQO1, ACE, IGFBP3, CAV1, RARRES2, KLF4, ESR1, AGT, VEGFA, BSCL2, BMP4, GPAM, PNPLA3, PPARG, PPARA, LPIN1, ENG	84	3274	20252	2.87193	9.91e-07	9.17e-09	7.34e-09
GOTERM_BP_FAT	GO:0009967~positive regulation of signal transduction	29	34.1176	2.27e-10	APP, CSF1R, BMPR2, FLT1, PTGER3, LPAR1, PDGFB, SLC2A4, FGF1, CDH5, RXRA, LEPR, ADORA1, KDR, XDH, PDGFRA, PTGIS, VWF, IGFBP3, CAV1, G0S2, ESR1, AGT, VEGFA, BMP4, NEDD4, PPARG, ATF6, ENG	84	1795	20252	3.89513	1.03e-06	9.41e-09	7.52e-09
GOTERM_BP_FAT	GO:0046890~regulation of lipid biosynthetic process	13	15.2941	2.56e-10	SCARB1, SLC27A1, DGAT2, DGAT1, INSIG1, PDGFB, FGF1, AGT, BSCL2, GPAM, LPIN1, PPARA, PPARGC1A	84	239	20252	13.114	1.15e-06	1.05e-08	8.4e-09
GOTERM_BP_FAT	GO:0002064~epithelial cell development	14	16.4706	2.67e-10	CEBPA, EPAS1, PDGFB, ESR1, AGT, VEGFA, FOSL2, TJP1, BMP4, CDH5, EDNRB, FASN, KDR, ENG	84	300	20252	11.2511	1.2e-06	1.08e-08	8.68e-09
GOTERM_BP_FAT	GO:0048584~positive regulation of response to stimulus	36	42.3529	3.05e-10	APP, CSF1R, CEBPA, CEBPB, BMPR2, FLT1, PTGER3, LPAR1, PDGFB, SLC2A4, FGF1, CDH5, RXRA, LEPR, ADORA1, KDR, XDH, IL33, PDGFRA, PTGIS, ACE, VWF, IGFBP3, CAV1, RARRES2, G0S2, ESR1, AGT, VEGFA, FOSL2, BMP4, FCGR3, NEDD4, PPARG, ATF6, ENG	84	2828	20252	3.0691	1.38e-06	1.23e-08	9.83e-09
GOTERM_BP_FAT	GO:0051254~positive regulation of RNA metabolic process	29	34.1176	3.17e-10	NOTCH3, APP, CEBPA, CEBPB, BMPR2, EPAS1, INSIG1, PDGFB, FGF1, RXRA, NAMPT, PPARGC1A, IL33, EBF1, EBF2, KLF4, ESR1, KLF15, AGT, VEGFA, FOSL2, BMP4, MAF, PPARG, TCF4, PPARA, LPIN1, ATF6, ENG	84	1821	20252	3.83952	1.43e-06	1.26e-08	1.01e-08
GOTERM_BP_FAT	GO:0008202~steroid metabolic process	15	17.6471	3.51e-10	ABCA1, PDGFRA, SCARB1, APP, CEBPA, DGAT2, INSIG1, ACAA1B, VLDLR, FGF1, ESR1, AGT, EDNRB, LEPR, PPARGC1A	84	374	20252	9.6696	1.59e-06	1.39e-08	1.11e-08
GOTERM_BP_FAT	GO:0070848~response to growth factor	20	23.5294	3.57e-10	PDGFRA, APP, BMPR2, FLT1, CAV1, PDGFB, FGF1, KLF4, AGT, VEGFA, BMP4, CDH5, NEDD4, KDR, TCF4, PPARG, PPARA, XDH, PPARGC1A, ENG	84	793	20252	6.08059	1.61e-06	1.4e-08	1.12e-08
GOTERM_BP_FAT	GO:0051246~regulation of protein metabolic process	38	44.7059	3.76e-10	APP, CSF1R, SLC27A1, BMPR2, FLT1, EPAS1, PTGER3, LPAR1, PDGFB, VLDLR, FGF1, ADIPOR2, CDH5, RXRA, EDNRB, LEPR, ADORA1, KDR, PPARGC1A, XDH, IL33, PDGFRA, NQO1, DGAT2, ACE, IGFBP3, CAV1, RARRES2, KLF4, ESR1, KLF15, AGT, VEGFA, BMP4, NEDD4, PPARG, LPIN1, ENG	84	3169	20252	2.89101	1.7e-06	1.46e-08	1.17e-08
GOTERM_BP_FAT	GO:0007169~transmembrane receptor protein tyrosine kinase signaling pathway	18	21.1765	3.94e-10	PDGFRA, APP, CSF1R, FLT1, IGFBP3, RARRES2, PDGFB, SLC2A4, FGF1, ESR1, AGT, VEGFA, BMP4, NEDD4, ADORA1, KDR, TXNIP, XDH	84	614	20252	7.06794	1.78e-06	1.52e-08	1.21e-08
GOTERM_BP_FAT	GO:0014070~response to organic cyclic compound	24	28.2353	4.22e-10	APP, NQO1, CEBPA, CEBPB, ACE, CAV1, INSIG1, PTGER3, PDGFB, ESR1, ACACA, AGT, FOSL2, BMP4, EDNRB, RXRA, NEDD4, UCP3, PNPLA3, ADORA1, TXNIP, PPARG, PPARA, ENG	84	1224	20252	4.72736	1.9e-06	1.61e-08	1.29e-08
GOTERM_BP_FAT	GO:0008285~negative regulation of cell proliferation	20	23.5294	4.41e-10	APP, CSF1R, CEBPA, CEBPB, BMPR2, FLT1, CAV1, IGFBP3, KLF4, ESR1, AGT, BMP4, CDH5, RXRA, ADORA1, PPARG, XDH, PPARGC1A, PTGES, ENG	84	803	20252	6.00486	1.99e-06	1.67e-08	1.34e-08
GOTERM_BP_FAT	GO:0030335~positive regulation of cell migration	18	21.1765	4.68e-10	PDGFRA, APP, CSF1R, BMPR2, FLT1, CAV1, RARRES2, PTGER3, LPAR1, PDGFB, FGF1, AGT, VEGFA, TJP1, BMP4, CDH5, LCN2, KDR	84	621	20252	6.98827	2.11e-06	1.76e-08	1.41e-08
GOTERM_BP_FAT	GO:0006954~inflammatory response	20	23.5294	4.89e-10	IL33, APP, CSF1R, CEBPA, CEBPB, CD163, PTGIS, ACE, VWF, RARRES2, PTGER3, FOSL2, CDH5, FCGR3, EDNRB, FASN, ADORA1, PPARG, PPARA, PTGES	84	808	20252	5.9677	2.21e-06	1.82e-08	1.46e-08
GOTERM_BP_FAT	GO:0040011~locomotion	31	36.4706	5.09e-10	NOTCH3, SCARB1, APP, CSF1R, BMPR2, FLT1, PTGER3, LPAR1, PDGFB, FGF1, CDH5, EDNRB, ADORA1, KDR, PPARGC1A, CD34, IL33, PDGFRA, ACE, IGFBP3, CAV1, RARRES2, KLF4, AGT, VEGFA, TJP1, BMP4, FCGR3, LCN2, PPARG, ENG	84	2134	20252	3.50232	2.3e-06	1.88e-08	1.51e-08
GOTERM_BP_FAT	GO:0046486~glycerolipid metabolic process	15	17.6471	5.48e-10	SCARB1, CSF1R, SLC27A1, DGAT2, DGAT1, CAV1, INSIG1, PDGFB, ABHD5, ESR1, GPAM, PNPLA3, LPIN1, MGLL, PNPLA2	84	387	20252	9.34478	2.47e-06	2.01e-08	1.61e-08
GOTERM_BP_FAT	GO:0001935~endothelial cell proliferation	12	14.1176	6.06e-10	BMP4, SCARB1, BMPR2, FLT1, CAV1, KDR, PDGFB, PPARG, XDH, CD34, VEGFA, ENG	84	201	20252	14.3937	2.73e-06	2.2e-08	1.76e-08
GOTERM_BP_FAT	GO:0010557~positive regulation of macromolecule biosynthetic process	30	35.2941	6.09e-10	NOTCH3, APP, CEBPA, CEBPB, BMPR2, EPAS1, INSIG1, PDGFB, FGF1, RXRA, NAMPT, KDR, PPARGC1A, IL33, EBF1, EBF2, KLF4, ESR1, KLF15, AGT, VEGFA, FOSL2, BMP4, MAF, PPARG, TCF4, PPARA, LPIN1, ATF6, ENG	84	2010	20252	3.59844	2.75e-06	2.2e-08	1.76e-08
GOTERM_BP_FAT	GO:0072593~reactive oxygen species metabolic process	14	16.4706	7.38e-10	APP, NQO1, PTGIS, CAV1, PDGFB, KLF4, ESR1, AGT, ACOX1, PXDN, LCN2, PPARA, XDH, CD34	84	326	20252	10.3538	3.33e-06	2.64e-08	2.12e-08
GOTERM_BP_FAT	GO:2000147~positive regulation of cell motility	18	21.1765	9.16e-10	PDGFRA, APP, CSF1R, BMPR2, FLT1, CAV1, RARRES2, PTGER3, LPAR1, PDGFB, FGF1, AGT, VEGFA, TJP1, BMP4, CDH5, LCN2, KDR	84	649	20252	6.68677	4.13e-06	3.25e-08	2.6e-08
GOTERM_BP_FAT	GO:0000122~negative regulation of transcription from RNA polymerase II promoter	22	25.8824	1.36e-09	IL33, APP, NOTCH3, CEBPA, CEBPB, EPAS1, CAV1, PDGFB, KLF4, ESR1, VEGFA, BMP4, MAF, EDNRB, RXRA, NEDD4, TXNIP, TCF4, PPARG, LPIN1, PPARA, ENG	84	1071	20252	4.95247	6.13e-06	4.79e-08	3.83e-08
GOTERM_BP_FAT	GO:0051272~positive regulation of cellular component movement	18	21.1765	1.42e-09	PDGFRA, APP, CSF1R, BMPR2, FLT1, CAV1, RARRES2, PTGER3, LPAR1, PDGFB, FGF1, AGT, VEGFA, TJP1, BMP4, CDH5, LCN2, KDR	84	668	20252	6.49658	6.39e-06	4.96e-08	3.96e-08
GOTERM_MF_FAT	GO:0042802~identical protein binding	35	41.1765	1.51e-09	NOTCH3, SCARB1, APP, CSF1R, CEBPA, CEBPB, SLC27A1, FLT1, PDGFB, ADIPOR2, ACACA, RXRA, NAMPT, LEPR, KDR, XDH, PDGFRA, NQO1, DGAT2, VWF, DGAT1, CAV1, ESR1, VEGFA, BMP4, MAF, ACOX1, FASN, ALDH1A1, LCN2, PPARG, TCF4, ATF6, MGLL, ENG	84	2547	18165	2.97163	9.22e-07	9.24e-07	8.25e-07
GOTERM_BP_FAT	GO:0040017~positive regulation of locomotion	18	21.1765	1.52e-09	PDGFRA, APP, CSF1R, BMPR2, FLT1, CAV1, RARRES2, PTGER3, LPAR1, PDGFB, FGF1, AGT, VEGFA, TJP1, BMP4, CDH5, LCN2, KDR	84	671	20252	6.46753	6.84e-06	5.26e-08	4.21e-08
GOTERM_BP_FAT	GO:0045935~positive regulation of nucleobase-containing compound metabolic process	30	35.2941	1.71e-09	NOTCH3, APP, CEBPA, CEBPB, BMPR2, EPAS1, INSIG1, PDGFB, FGF1, RXRA, NAMPT, PPARGC1A, IL33, IGFBP3, EBF1, EBF2, KLF4, ESR1, KLF15, AGT, VEGFA, FOSL2, BMP4, MAF, PPARG, TCF4, PPARA, LPIN1, ATF6, ENG	84	2101	20252	3.44258	7.73e-06	5.9e-08	4.72e-08
GOTERM_BP_FAT	GO:0006952~defense response	30	35.2941	1.83e-09	APP, CSF1R, CEBPA, CEBPB, PTGER3, CDH5, EDNRB, MRC1, ADORA1, IL33, NQO1, CD163, PTGIS, ACE, VWF, CAV1, RARRES2, KLF4, ESR1, AGT, FOSL2, FCGR3, GPAM, NEDD4, FASN, LCN2, PPARG, PPARA, MGLL, PTGES	84	2107	20252	3.43278	8.26e-06	6.25e-08	5e-08
GOTERM_BP_FAT	GO:0010876~lipid localization	16	18.8235	2.08e-09	ABCA1, SCARB1, SLC27A1, DGAT2, ACE, DGAT1, CAV1, IGFBP3, ABHD5, VLDLR, AGT, BSCL2, PPARG, PPARA, PTGES, PNPLA2	84	509	20252	7.57863	9.39e-06	7.06e-08	5.65e-08
GOTERM_BP_FAT	GO:0060284~regulation of cell development	23	27.0588	2.32e-09	IL33, APP, CSF1R, NOTCH3, BMPR2, FLT1, ACE, CAV1, PTGER3, LPAR1, VLDLR, KLF4, AGT, VEGFA, BMP4, CDH5, EDNRB, NEDD4, KDR, TCF4, PPARG, PPARA, MGLL	84	1218	20252	4.5527	1.05e-05	7.81e-08	6.25e-08
GOTERM_BP_FAT	GO:0043408~regulation of MAPK cascade	19	22.3529	2.49e-09	PDGFRA, APP, CSF1R, FLT1, CAV1, IGFBP3, LPAR1, PDGFB, FGF1, KLF4, ESR1, AGT, VEGFA, BMP4, LEPR, ADORA1, KDR, PPARG, XDH	84	790	20252	5.79849	1.12e-05	8.31e-08	6.65e-08
GOTERM_BP_FAT	GO:0006633~fatty acid biosynthetic process	11	12.9412	2.53e-09	ACLY, PTGIS, ACSS2, FASN, INSIG1, ELOVL3, ELOVL6, ACACA, AGT, MGLL, PTGES	84	175	20252	15.1546	1.14e-05	8.4e-08	6.72e-08
GOTERM_BP_FAT	GO:0090208~positive regulation of triglyceride metabolic process	7	8.23529	2.67e-09	SCARB1, SLC27A1, DGAT2, DGAT1, GPAM, ABHD5, PNPLA2	84	31	20252	54.4409	1.21e-05	8.81e-08	7.05e-08
GOTERM_BP_FAT	GO:0010942~positive regulation of cell death	19	22.3529	2.86e-09	APP, NQO1, PTGIS, ACE, CAV1, IGFBP3, LPAR1, G0S2, AGT, BMP4, RXRA, ALDH1A1, ADORA1, LCN2, TXNIP, PPARG, XDH, PPARGC1A, ATF6	84	797	20252	5.74757	1.29e-05	9.34e-08	7.47e-08
GOTERM_BP_FAT	GO:0043542~endothelial cell migration	12	14.1176	2.88e-09	BMP4, CDH5, SCARB1, BMPR2, LCN2, KDR, PDGFB, PPARG, FGF1, KLF4, AGT, VEGFA	84	233	20252	12.4169	1.3e-05	9.34e-08	7.47e-08
GOTERM_BP_FAT	GO:0046460~neutral lipid biosynthetic process	8	9.41176	2.96e-09	SCARB1, SLC27A1, DGAT2, DGAT1, GPAM, PNPLA3, LPIN1, PNPLA2	84	56	20252	34.4422	1.34e-05	9.47e-08	7.57e-08
GOTERM_BP_FAT	GO:0046463~acylglycerol biosynthetic process	8	9.41176	2.96e-09	SCARB1, SLC27A1, DGAT2, DGAT1, GPAM, PNPLA3, LPIN1, PNPLA2	84	56	20252	34.4422	1.34e-05	9.47e-08	7.57e-08
GOTERM_BP_FAT	GO:0050673~epithelial cell proliferation	16	18.8235	3.25e-09	SCARB1, CEBPB, BMPR2, FLT1, CAV1, IGFBP3, PDGFB, FGF1, ESR1, VEGFA, BMP4, KDR, PPARG, XDH, CD34, ENG	84	526	20252	7.3337	1.46e-05	1.03e-07	8.25e-08
GOTERM_BP_FAT	GO:0072330~monocarboxylic acid biosynthetic process	12	14.1176	3.59e-09	ACLY, PTGIS, ACSS2, FASN, INSIG1, ALDH1A1, ELOVL3, ELOVL6, ACACA, AGT, MGLL, PTGES	84	238	20252	12.1561	1.62e-05	1.13e-07	9.07e-08
GOTERM_BP_FAT	GO:0006468~protein phosphorylation	29	34.1176	3.72e-09	APP, CSF1R, SLC27A1, BMPR2, FLT1, PTGER3, LPAR1, PDGFB, VLDLR, FGF1, ADIPOR2, EDNRB, LEPR, ADORA1, KDR, PPARGC1A, XDH, PDGFRA, ACE, IGFBP3, CAV1, RARRES2, KLF4, ESR1, AGT, VEGFA, BMP4, PPARG, ENG	84	2030	20252	3.44422	1.68e-05	1.17e-07	9.33e-08
GOTERM_BP_FAT	GO:0006357~regulation of transcription from RNA polymerase II promoter	34	40	3.81e-09	NOTCH3, APP, CEBPA, CEBPB, BMPR2, EPAS1, INSIG1, PDGFB, FGF1, CDH5, RXRA, EDNRB, NAMPT, KDR, PPARGC1A, IL33, CAV1, EBF1, EBF2, KLF4, ESR1, KLF15, VEGFA, FOSL2, BMP4, MAF, NEDD4, TXNIP, PPARG, TCF4, PPARA, LPIN1, ATF6, ENG	84	2780	20252	2.94865	1.72e-05	1.18e-07	9.48e-08
GOTERM_CC_FAT	GO:0009986~cell surface	26	30.5882	3.85e-09	NOTCH3, SCARB1, APP, CSF1R, BMPR2, PTGER3, LPAR1, PDGFB, VLDLR, SLC2A4, CDH5, MRC1, LEPR, KDR, CD34, ABCA1, PDGFRA, CD163, ACE, VWF, CAV1, VEGFA, TJP1, FCGR3, PXDN, ENG	83	1391	17077	3.84574	1.07e-06	1.07e-06	9.63e-07
GOTERM_BP_FAT	GO:0006928~movement of cell or subcellular component	31	36.4706	4.04e-09	NOTCH3, SCARB1, APP, CSF1R, BMPR2, FLT1, PTGER3, LPAR1, PDGFB, FGF1, CDH5, EDNRB, ADORA1, KDR, PPARGC1A, CD34, IL33, PDGFRA, ACE, IGFBP3, CAV1, RARRES2, KLF4, AGT, VEGFA, TJP1, BMP4, FCGR3, LCN2, PPARG, ENG	84	2327	20252	3.21184	1.82e-05	1.25e-07	9.98e-08
GOTERM_BP_FAT	GO:0051241~negative regulation of multicellular organismal process	25	29.4118	4.21e-09	NOTCH3, APP, CSF1R, CEBPA, BMPR2, FLT1, PTGER3, LPAR1, PDGFB, EDNRB, ADORA1, CD34, XDH, IL33, PDGFRA, ACE, CAV1, KLF4, AGT, VEGFA, BMP4, PPARG, TCF4, PPARA, LPIN1	84	1504	20252	4.00757	1.9e-05	1.29e-07	1.03e-07
GOTERM_BP_FAT	GO:0032268~regulation of cellular protein metabolic process	35	41.1765	4.99e-09	APP, CSF1R, SLC27A1, BMPR2, FLT1, EPAS1, PTGER3, LPAR1, PDGFB, VLDLR, FGF1, ADIPOR2, CDH5, RXRA, EDNRB, LEPR, ADORA1, KDR, PPARGC1A, XDH, IL33, PDGFRA, ACE, IGFBP3, CAV1, RARRES2, KLF4, ESR1, KLF15, AGT, VEGFA, BMP4, PPARG, LPIN1, ENG	84	2970	20252	2.84119	2.25e-05	1.51e-07	1.21e-07
GOTERM_BP_FAT	GO:0035296~regulation of tube diameter	11	12.9412	5.06e-09	EDNRB, BMPR2, ACE, CAV1, PTGER3, ADORA1, KDR, PDGFB, AGT, MGLL, VEGFA	84	188	20252	14.1066	2.28e-05	1.51e-07	1.21e-07
GOTERM_BP_FAT	GO:0050880~regulation of blood vessel size	11	12.9412	5.06e-09	EDNRB, BMPR2, ACE, CAV1, PTGER3, ADORA1, KDR, PDGFB, AGT, MGLL, VEGFA	84	188	20252	14.1066	2.28e-05	1.51e-07	1.21e-07
GOTERM_BP_FAT	GO:0097746~regulation of blood vessel diameter	11	12.9412	5.06e-09	EDNRB, BMPR2, ACE, CAV1, PTGER3, ADORA1, KDR, PDGFB, AGT, MGLL, VEGFA	84	188	20252	14.1066	2.28e-05	1.51e-07	1.21e-07
GOTERM_BP_FAT	GO:0031324~negative regulation of cellular metabolic process	35	41.1765	5.13e-09	NOTCH3, APP, CEBPA, CEBPB, SLC27A1, BMPR2, EPAS1, INSIG1, PDGFB, RXRA, EDNRB, NAMPT, LEPR, PPARGC1A, CD34, XDH, IL33, PTGIS, DGAT2, IGFBP3, CAV1, KLF4, ESR1, KLF15, AGT, VEGFA, BMP4, MAF, NEDD4, TXNIP, PPARG, TCF4, PPARA, LPIN1, ENG	84	2973	20252	2.83832	2.31e-05	1.51e-07	1.21e-07
GOTERM_BP_FAT	GO:0019915~lipid storage	9	10.5882	5.13e-09	BSCL2, SCARB1, DGAT2, DGAT1, CAV1, PPARG, ABHD5, PPARA, PNPLA2	84	95	20252	22.8406	2.32e-05	1.51e-07	1.21e-07
GOTERM_BP_FAT	GO:0035150~regulation of tube size	11	12.9412	5.32e-09	EDNRB, BMPR2, ACE, CAV1, PTGER3, ADORA1, KDR, PDGFB, AGT, MGLL, VEGFA	84	189	20252	14.032	2.4e-05	1.56e-07	1.25e-07
GOTERM_BP_FAT	GO:0043065~positive regulation of apoptotic process	18	21.1765	5.36e-09	APP, NQO1, PTGIS, ACE, CAV1, IGFBP3, LPAR1, G0S2, AGT, BMP4, RXRA, ALDH1A1, LCN2, TXNIP, PPARG, XDH, PPARGC1A, ATF6	84	730	20252	5.94481	2.42e-05	1.56e-07	1.25e-07
GOTERM_BP_FAT	GO:0048468~cell development	34	40	5.79e-09	NOTCH3, APP, CSF1R, CEBPA, CEBPB, BMPR2, FLT1, EPAS1, PTGER3, LPAR1, PDGFB, VLDLR, CDH5, EDNRB, KDR, IL33, PDGFRA, ACE, CAV1, KLF4, ESR1, AGT, VEGFA, FOSL2, TJP1, BMP4, MAF, NEDD4, FASN, PPARG, TCF4, PPARA, MGLL, ENG	84	2826	20252	2.90065	2.61e-05	1.67e-07	1.34e-07
GOTERM_BP_FAT	GO:0023014~signal transduction by protein phosphorylation	19	22.3529	5.92e-09	PDGFRA, APP, CSF1R, FLT1, CAV1, IGFBP3, LPAR1, PDGFB, FGF1, KLF4, ESR1, AGT, VEGFA, BMP4, LEPR, ADORA1, KDR, PPARG, XDH	84	835	20252	5.486	2.67e-05	1.69e-07	1.35e-07
GOTERM_BP_FAT	GO:0000165~MAPK cascade	19	22.3529	5.92e-09	PDGFRA, APP, CSF1R, FLT1, CAV1, IGFBP3, LPAR1, PDGFB, FGF1, KLF4, ESR1, AGT, VEGFA, BMP4, LEPR, ADORA1, KDR, PPARG, XDH	84	835	20252	5.486	2.67e-05	1.69e-07	1.35e-07
GOTERM_BP_FAT	GO:0043068~positive regulation of programmed cell death	18	21.1765	6.56e-09	APP, NQO1, PTGIS, ACE, CAV1, IGFBP3, LPAR1, G0S2, AGT, BMP4, RXRA, ALDH1A1, LCN2, TXNIP, PPARG, XDH, PPARGC1A, ATF6	84	740	20252	5.86448	2.96e-05	1.86e-07	1.49e-07
GOTERM_BP_FAT	GO:0031327~negative regulation of cellular biosynthetic process	28	32.9412	6.64e-09	NOTCH3, APP, CEBPA, CEBPB, SLC27A1, BMPR2, EPAS1, INSIG1, PDGFB, RXRA, EDNRB, LEPR, CD34, IL33, PTGIS, CAV1, KLF4, ESR1, VEGFA, BMP4, MAF, NEDD4, TXNIP, PPARG, TCF4, PPARA, LPIN1, ENG	84	1942	20252	3.47614	3e-05	1.87e-07	1.5e-07
GOTERM_BP_FAT	GO:0010646~regulation of cell communication	40	47.0588	7.03e-09	APP, CSF1R, BMPR2, FLT1, INSIG1, PTGER3, LPAR1, PDGFB, SLC2A4, FGF1, CDH5, RXRA, LEPR, ADORA1, KDR, PPARGC1A, XDH, ABCA1, PDGFRA, PTGIS, ACE, VWF, IGFBP3, CAV1, RARRES2, G0S2, KLF4, ESR1, KLF15, AGT, VEGFA, BSCL2, BMP4, NEDD4, PPARG, TCF4, PPARA, ATF6, MGLL, ENG	84	3863	20252	2.49646	3.17e-05	1.97e-07	1.58e-07
GOTERM_BP_FAT	GO:0006732~coenzyme metabolic process	14	16.4706	7.25e-09	APP, NQO1, ACSS2, DGAT2, DGAT1, ELOVL3, ELOVL6, ACACA, ACLY, GPAM, FASN, NAMPT, PPARA, PPARGC1A	84	394	20252	8.56684	3.27e-05	2.02e-07	1.62e-07
GOTERM_BP_FAT	GO:1903409~reactive oxygen species biosynthetic process	10	11.7647	7.59e-09	APP, PTGIS, ACOX1, CAV1, LCN2, PPARA, KLF4, CD34, ESR1, AGT	84	144	20252	16.7427	3.43e-05	2.1e-07	1.68e-07
GOTERM_BP_FAT	GO:0035383~thioester metabolic process	9	10.5882	7.73e-09	ACLY, DGAT2, ACSS2, DGAT1, GPAM, FASN, ELOVL3, ELOVL6, ACACA	84	100	20252	21.6986	3.49e-05	2.11e-07	1.69e-07
GOTERM_BP_FAT	GO:0006637~acyl-CoA metabolic process	9	10.5882	7.73e-09	ACLY, DGAT2, ACSS2, DGAT1, GPAM, FASN, ELOVL3, ELOVL6, ACACA	84	100	20252	21.6986	3.49e-05	2.11e-07	1.69e-07
GOTERM_BP_FAT	GO:0043410~positive regulation of MAPK cascade	16	18.8235	7.91e-09	PDGFRA, APP, CSF1R, FLT1, IGFBP3, LPAR1, PDGFB, FGF1, ESR1, AGT, VEGFA, BMP4, LEPR, ADORA1, KDR, XDH	84	562	20252	6.86392	3.57e-05	2.15e-07	1.72e-07
GOTERM_BP_FAT	GO:0051960~regulation of nervous system development	22	25.8824	8.54e-09	IL33, APP, NOTCH3, BMPR2, FLT1, ACE, CAV1, PTGER3, LPAR1, VLDLR, KLF4, AGT, VEGFA, BMP4, EDNRB, RXRA, NEDD4, KDR, TCF4, PPARG, LPIN1, MGLL	84	1188	20252	4.46473	3.85e-05	2.31e-07	1.85e-07
GOTERM_BP_FAT	GO:0023051~regulation of signaling	40	47.0588	8.94e-09	APP, CSF1R, BMPR2, FLT1, INSIG1, PTGER3, LPAR1, PDGFB, SLC2A4, FGF1, CDH5, RXRA, LEPR, ADORA1, KDR, PPARGC1A, XDH, ABCA1, PDGFRA, PTGIS, ACE, VWF, IGFBP3, CAV1, RARRES2, G0S2, KLF4, ESR1, KLF15, AGT, VEGFA, BSCL2, BMP4, NEDD4, PPARG, TCF4, PPARA, ATF6, MGLL, ENG	84	3895	20252	2.47595	4.03e-05	2.39e-07	1.91e-07
GOTERM_BP_FAT	GO:0051093~negative regulation of developmental process	23	27.0588	8.94e-09	APP, CSF1R, NOTCH3, CEBPA, BMPR2, FLT1, CAV1, INSIG1, PTGER3, LPAR1, PDGFB, KLF4, AGT, VEGFA, BMP4, EDNRB, NAMPT, TCF4, PPARG, LPIN1, PPARA, XDH, PPARGC1A	84	1311	20252	4.22974	4.04e-05	2.39e-07	1.91e-07
GOTERM_BP_FAT	GO:1901698~response to nitrogen compound	23	27.0588	9.85e-09	PDGFRA, APP, NQO1, CEBPB, SLC27A1, CAV1, RARRES2, INSIG1, SLC2A4, KLF15, ADIPOR2, ESR1, AGT, FOSL2, BMP4, EDNRB, GPAM, UCP3, PNPLA3, ADORA1, PPARG, LPIN1, PPARA	84	1318	20252	4.20728	4.45e-05	2.61e-07	2.09e-07
GOTERM_BP_FAT	GO:0016310~phosphorylation	31	36.4706	1.1e-08	APP, CSF1R, SLC27A1, BMPR2, FLT1, PTGER3, LPAR1, PDGFB, VLDLR, FGF1, ADIPOR2, CDH5, EDNRB, LEPR, ADORA1, KDR, PPARGC1A, XDH, PDGFRA, ACE, IGFBP3, CAV1, RARRES2, KLF4, ESR1, AGT, VEGFA, BMP4, PPARG, PPARA, ENG	84	2429	20252	3.07697	4.98e-05	2.91e-07	2.33e-07
GOTERM_BP_FAT	GO:0009890~negative regulation of biosynthetic process	28	32.9412	1.12e-08	NOTCH3, APP, CEBPA, CEBPB, SLC27A1, BMPR2, EPAS1, INSIG1, PDGFB, RXRA, EDNRB, LEPR, CD34, IL33, PTGIS, CAV1, KLF4, ESR1, VEGFA, BMP4, MAF, NEDD4, TXNIP, PPARG, TCF4, PPARA, LPIN1, ENG	84	1990	20252	3.39229	5.06e-05	2.92e-07	2.34e-07
GOTERM_BP_FAT	GO:0051186~cofactor metabolic process	15	17.6471	1.13e-08	APP, NQO1, ACSS2, DGAT2, DGAT1, ELOVL3, ELOVL6, ACACA, ACLY, GPAM, FASN, NAMPT, PPARA, XDH, PPARGC1A	84	490	20252	7.38047	5.08e-05	2.92e-07	2.34e-07
GOTERM_BP_FAT	GO:0051173~positive regulation of nitrogen compound metabolic process	30	35.2941	1.13e-08	NOTCH3, APP, CEBPA, CEBPB, BMPR2, EPAS1, INSIG1, PDGFB, FGF1, RXRA, NAMPT, PPARGC1A, IL33, IGFBP3, EBF1, EBF2, KLF4, ESR1, KLF15, AGT, VEGFA, FOSL2, BMP4, MAF, PPARG, TCF4, PPARA, LPIN1, ATF6, ENG	84	2281	20252	3.17092	5.09e-05	2.92e-07	2.34e-07
GOTERM_BP_FAT	GO:1905952~regulation of lipid localization	11	12.9412	1.16e-08	ABCA1, SCARB1, DGAT1, CAV1, IGFBP3, PPARG, ABHD5, PPARA, AGT, PTGES, PNPLA2	84	205	20252	12.9368	5.23e-05	2.99e-07	2.39e-07
GOTERM_BP_FAT	GO:0048608~reproductive structure development	16	18.8235	1.23e-08	PDGFRA, CEBPA, CEBPB, BMPR2, PTGIS, ACE, VWF, EPAS1, PDGFB, ESR1, AGT, VEGFA, BMP4, RXRA, KDR, PPARG	84	581	20252	6.63946	5.56e-05	3.16e-07	2.53e-07
GOTERM_BP_FAT	GO:1901652~response to peptide	16	18.8235	1.29e-08	APP, SLC27A1, CAV1, RARRES2, INSIG1, SLC2A4, KLF15, AGT, FOSL2, EDNRB, GPAM, UCP3, PNPLA3, PPARG, LPIN1, PPARA	84	583	20252	6.61668	5.82e-05	3.29e-07	2.63e-07
GOTERM_BP_FAT	GO:0061458~reproductive system development	16	18.8235	1.41e-08	PDGFRA, CEBPA, CEBPB, BMPR2, PTGIS, ACE, VWF, EPAS1, PDGFB, ESR1, AGT, VEGFA, BMP4, RXRA, KDR, PPARG	84	587	20252	6.57159	6.38e-05	3.58e-07	2.86e-07
GOTERM_BP_FAT	GO:0060326~cell chemotaxis	13	15.2941	1.42e-08	PDGFRA, APP, CSF1R, FLT1, RARRES2, LPAR1, PDGFB, FGF1, VEGFA, FCGR3, EDNRB, KDR, ENG	84	341	20252	9.19131	6.41e-05	3.58e-07	2.86e-07
GOTERM_BP_FAT	GO:0045765~regulation of angiogenesis	13	15.2941	1.62e-08	FLT1, PTGIS, FGF1, KLF4, AGT, VEGFA, TJP1, CDH5, KDR, TCF4, PPARG, CD34, ENG	84	345	20252	9.08475	7.3e-05	4.05e-07	3.24e-07
GOTERM_BP_FAT	GO:0010647~positive regulation of cell communication	29	34.1176	1.66e-08	APP, CSF1R, BMPR2, FLT1, PTGER3, LPAR1, PDGFB, SLC2A4, FGF1, CDH5, RXRA, LEPR, ADORA1, KDR, XDH, PDGFRA, PTGIS, VWF, IGFBP3, CAV1, G0S2, ESR1, AGT, VEGFA, BMP4, NEDD4, PPARG, ATF6, ENG	84	2172	20252	3.21904	7.49e-05	4.14e-07	3.31e-07
GOTERM_BP_FAT	GO:0023056~positive regulation of signaling	29	34.1176	1.82e-08	APP, CSF1R, BMPR2, FLT1, PTGER3, LPAR1, PDGFB, SLC2A4, FGF1, CDH5, RXRA, LEPR, ADORA1, KDR, XDH, PDGFRA, PTGIS, VWF, IGFBP3, CAV1, G0S2, ESR1, AGT, VEGFA, BMP4, NEDD4, PPARG, ATF6, ENG	84	2181	20252	3.20576	8.2e-05	4.5e-07	3.6e-07
GOTERM_BP_FAT	GO:0010243~response to organonitrogen compound	21	24.7059	2.08e-08	PDGFRA, APP, NQO1, CEBPB, SLC27A1, CAV1, RARRES2, INSIG1, SLC2A4, KLF15, ADIPOR2, AGT, FOSL2, EDNRB, GPAM, UCP3, PNPLA3, ADORA1, PPARG, LPIN1, PPARA	84	1131	20252	4.47657	9.38e-05	5.13e-07	4.1e-07
GOTERM_BP_FAT	GO:0019432~triglyceride biosynthetic process	7	8.23529	2.13e-08	SCARB1, SLC27A1, DGAT2, DGAT1, GPAM, PNPLA3, LPIN1	84	43	20252	39.2481	9.61e-05	5.22e-07	4.18e-07
GOTERM_BP_FAT	GO:0048511~rhythmic process	14	16.4706	2.28e-08	PDGFRA, CEBPB, PTGER3, ESR1, AGT, VEGFA, BMP4, NAMPT, LEPR, ADORA1, KDR, PPARG, PPARA, PPARGC1A	84	434	20252	7.77727	0.000103	5.56e-07	4.45e-07
GOTERM_BP_FAT	GO:0048871~multicellular organismal homeostasis	15	17.6471	2.55e-08	SLC27A1, EPAS1, PTGER3, KLF4, ACACA, VEGFA, FOSL2, EDNRB, ALDH1A1, LEPR, ADORA1, KDR, PPARGC1A, CD34, PTGES	84	523	20252	6.91478	0.000115	6.18e-07	4.95e-07
GOTERM_BP_FAT	GO:0046889~positive regulation of lipid biosynthetic process	9	10.5882	2.68e-08	SCARB1, SLC27A1, DGAT2, DGAT1, GPAM, FGF1, PPARA, PPARGC1A, AGT	84	117	20252	18.5458	0.000121	6.46e-07	5.17e-07
GOTERM_BP_FAT	GO:1904018~positive regulation of vasculature development	11	12.9412	2.69e-08	TJP1, CDH5, PTGIS, FLT1, KDR, PDGFB, FGF1, KLF4, CD34, VEGFA, ENG	84	224	20252	11.8395	0.000122	6.47e-07	5.17e-07
GOTERM_BP_FAT	GO:0048662~negative regulation of smooth muscle cell proliferation	8	9.41176	3.14e-08	BMPR2, CAV1, IGFBP3, PPARG, KLF4, PPARGC1A, ESR1, AGT	84	78	20252	24.7277	0.000141	7.48e-07	5.99e-07
GOTERM_BP_FAT	GO:0065009~regulation of molecular function	32	37.6471	3.61e-08	SCARB1, APP, CSF1R, SLC27A1, FLT1, LPAR1, PDGFB, ABHD5, VLDLR, FGF1, LEPR, ADORA1, KDR, PPARGC1A, XDH, PDGFRA, NQO1, PTGIS, ACE, CAV1, EBF2, KLF4, ESR1, AGT, VEGFA, BSCL2, BMP4, NEDD4, PPARG, PPARA, LPIN1, ENG	84	2715	20252	2.84164	0.000163	8.58e-07	6.87e-07
GOTERM_BP_FAT	GO:0051049~regulation of transport	28	32.9412	3.65e-08	SCARB1, APP, CEBPB, BMPR2, INSIG1, PTGER3, PDGFB, ADIPOR2, EDNRB, LEPR, ADORA1, PPARGC1A, CD34, ABCA1, ACE, DGAT1, IGFBP3, CAV1, ESR1, KLF15, AGT, VEGFA, BMP4, FCGR3, NEDD4, LCN2, PPARG, PTGES	84	2104	20252	3.20849	0.000165	8.61e-07	6.89e-07
GOTERM_BP_FAT	GO:0050790~regulation of catalytic activity	27	31.7647	3.75e-08	SCARB1, APP, CSF1R, SLC27A1, FLT1, LPAR1, PDGFB, ABHD5, VLDLR, FGF1, LEPR, ADORA1, KDR, XDH, PDGFRA, NQO1, ACE, CAV1, KLF4, ESR1, AGT, VEGFA, BSCL2, BMP4, PPARG, LPIN1, ENG	84	1962	20252	3.31782	0.000169	8.8e-07	7.04e-07
GOTERM_BP_FAT	GO:0050767~regulation of neurogenesis	20	23.5294	3.9e-08	IL33, APP, NOTCH3, BMPR2, FLT1, ACE, CAV1, PTGER3, LPAR1, VLDLR, KLF4, AGT, VEGFA, BMP4, EDNRB, NEDD4, KDR, TCF4, PPARG, MGLL	84	1057	20252	4.56188	0.000176	9.11e-07	7.29e-07
GOTERM_BP_FAT	GO:0043085~positive regulation of catalytic activity	21	24.7059	4.57e-08	PDGFRA, SCARB1, APP, CSF1R, SLC27A1, FLT1, ACE, CAV1, LPAR1, PDGFB, ABHD5, VLDLR, FGF1, KLF4, ESR1, AGT, VEGFA, ADORA1, KDR, PPARG, XDH	84	1186	20252	4.26897	0.000206	1.06e-06	8.5e-07
GOTERM_BP_FAT	GO:1903426~regulation of reactive oxygen species biosynthetic process	9	10.5882	4.79e-08	APP, PTGIS, CAV1, LCN2, PPARA, KLF4, CD34, ESR1, AGT	84	126	20252	17.2211	0.000216	1.11e-06	8.85e-07
GOTERM_BP_FAT	GO:0072006~nephron development	10	11.7647	4.81e-08	BMP4, PDGFRA, NOTCH3, EDNRB, PDGFB, FGF1, KLF15, CD34, AGT, VEGFA	84	178	20252	13.5447	0.000217	1.11e-06	8.85e-07
GOTERM_BP_FAT	GO:2000377~regulation of reactive oxygen species metabolic process	11	12.9412	5.17e-08	APP, PTGIS, CAV1, LCN2, PDGFB, PPARA, KLF4, XDH, CD34, ESR1, AGT	84	240	20252	11.0502	0.000233	1.18e-06	9.47e-07
GOTERM_BP_FAT	GO:0032868~response to insulin	12	14.1176	5.49e-08	SLC27A1, GPAM, UCP3, INSIG1, RARRES2, PNPLA3, PPARG, SLC2A4, LPIN1, PPARA, KLF15, AGT	84	310	20252	9.33272	0.000248	1.25e-06	1e-06
GOTERM_BP_FAT	GO:0050801~ion homeostasis	19	22.3529	5.71e-08	ABCA1, PDGFRA, APP, DGAT2, ACE, DGAT1, EPAS1, CAV1, PTGER3, LPAR1, ESR1, AGT, BMP4, CDH5, EDNRB, GPAM, ADORA1, LCN2, KDR	84	968	20252	4.73224	0.000258	1.29e-06	1.04e-06
GOTERM_BP_FAT	GO:0010594~regulation of endothelial cell migration	10	11.7647	5.82e-08	BMP4, BMPR2, LCN2, KDR, PDGFB, PPARG, FGF1, KLF4, AGT, VEGFA	84	182	20252	13.247	0.000263	1.31e-06	1.05e-06
GOTERM_BP_FAT	GO:1902533~positive regulation of intracellular signal transduction	21	24.7059	5.93e-08	PDGFRA, APP, CSF1R, FLT1, VWF, CAV1, IGFBP3, PTGER3, LPAR1, PDGFB, FGF1, ESR1, AGT, VEGFA, BMP4, NEDD4, LEPR, ADORA1, KDR, XDH, ENG	84	1205	20252	4.20166	0.000268	1.33e-06	1.06e-06
GOTERM_BP_FAT	GO:0001936~regulation of endothelial cell proliferation	10	11.7647	6.1e-08	BMP4, BMPR2, FLT1, CAV1, KDR, PDGFB, PPARG, XDH, VEGFA, ENG	84	183	20252	13.1746	0.000275	1.36e-06	1.09e-06
GOTERM_BP_FAT	GO:0006935~chemotaxis	16	18.8235	6.88e-08	PDGFRA, APP, CSF1R, NOTCH3, BMPR2, FLT1, RARRES2, LPAR1, PDGFB, FGF1, VEGFA, BMP4, FCGR3, EDNRB, KDR, ENG	84	662	20252	5.82708	0.00031	1.52e-06	1.22e-06
GOTERM_BP_FAT	GO:0003073~regulation of systemic arterial blood pressure	9	10.5882	6.88e-08	EDNRB, BMPR2, ACE, RARRES2, ADORA1, KDR, PDGFB, AGT, ENG	84	132	20252	16.4383	0.000311	1.52e-06	1.22e-06
GOTERM_BP_FAT	GO:0044093~positive regulation of molecular function	24	28.2353	6.99e-08	PDGFRA, SCARB1, APP, CSF1R, SLC27A1, FLT1, ACE, CAV1, LPAR1, PDGFB, EBF2, ABHD5, VLDLR, FGF1, KLF4, ESR1, AGT, VEGFA, BMP4, ADORA1, KDR, PPARG, XDH, PPARGC1A	84	1603	20252	3.60966	0.000315	1.54e-06	1.23e-06
GOTERM_BP_FAT	GO:0045017~glycerolipid biosynthetic process	10	11.7647	7.02e-08	SCARB1, SLC27A1, DGAT2, DGAT1, GPAM, PNPLA3, PDGFB, ABHD5, LPIN1, PNPLA2	84	186	20252	12.9621	0.000316	1.54e-06	1.23e-06
GOTERM_BP_FAT	GO:0010866~regulation of triglyceride biosynthetic process	6	7.05882	7.7e-08	SCARB1, SLC27A1, DGAT2, DGAT1, GPAM, LPIN1	84	27	20252	53.5767	0.000347	1.68e-06	1.34e-06
GOTERM_BP_FAT	GO:0042330~taxis	16	18.8235	7.74e-08	PDGFRA, APP, CSF1R, NOTCH3, BMPR2, FLT1, RARRES2, LPAR1, PDGFB, FGF1, VEGFA, BMP4, FCGR3, EDNRB, KDR, ENG	84	668	20252	5.77474	0.000349	1.68e-06	1.34e-06
GOTERM_BP_FAT	GO:0001763~morphogenesis of a branching structure	11	12.9412	7.87e-08	BMP4, PDGFRA, RXRA, FLT1, KDR, PDGFB, FGF1, ESR1, AGT, VEGFA, ENG	84	251	20252	10.5659	0.000355	1.7e-06	1.36e-06
GOTERM_BP_FAT	GO:0031347~regulation of defense response	18	21.1765	8.24e-08	IL33, APP, CEBPA, CEBPB, PTGIS, ACE, CAV1, PTGER3, ESR1, AGT, CDH5, FCGR3, EDNRB, ADORA1, PPARG, PPARA, MGLL, PTGES	84	880	20252	4.93149	0.000372	1.77e-06	1.42e-06
GOTERM_BP_FAT	GO:0010629~negative regulation of gene expression	28	32.9412	8.33e-08	NOTCH3, APP, CEBPA, CEBPB, EPAS1, PDGFB, ADIPOR2, RXRA, EDNRB, KDR, CD34, XDH, IL33, ACE, CAV1, KLF4, ESR1, AGT, VEGFA, BMP4, MAF, NEDD4, TXNIP, PPARG, TCF4, PPARA, LPIN1, ENG	84	2189	20252	3.0839	0.000376	1.78e-06	1.42e-06
GOTERM_BP_FAT	GO:0035295~tube development	17	20	9.16e-08	PDGFRA, CEBPA, BMPR2, FLT1, ACE, EPAS1, RARRES2, FGF1, ESR1, AGT, VEGFA, FOSL2, BMP4, EDNRB, LCN2, KDR, ENG	84	779	20252	5.26139	0.000413	1.95e-06	1.56e-06
GOTERM_BP_FAT	GO:0016053~organic acid biosynthetic process	12	14.1176	9.43e-08	ACLY, PTGIS, ACSS2, FASN, INSIG1, ALDH1A1, ELOVL3, ELOVL6, ACACA, AGT, MGLL, PTGES	84	327	20252	8.84753	0.000425	1.99e-06	1.59e-06
GOTERM_BP_FAT	GO:0046394~carboxylic acid biosynthetic process	12	14.1176	9.43e-08	ACLY, PTGIS, ACSS2, FASN, INSIG1, ALDH1A1, ELOVL3, ELOVL6, ACACA, AGT, MGLL, PTGES	84	327	20252	8.84753	0.000425	1.99e-06	1.59e-06
GOTERM_BP_FAT	GO:0042060~wound healing	14	16.4706	9.62e-08	PDGFRA, IL33, VWF, CAV1, PTGER3, PDGFB, FGF1, ADIPOR2, VEGFA, KDR, PPARG, PPARA, CD34, ENG	84	491	20252	6.87441	0.000434	2.02e-06	1.61e-06
GOTERM_BP_FAT	GO:1902894~negative regulation of pri-miRNA transcription from RNA polymerase II promoter	6	7.05882	1.12e-07	BMP4, APP, PDGFB, PPARG, PPARA, ESR1	84	29	20252	49.8818	0.000507	2.35e-06	1.88e-06
GOTERM_BP_FAT	GO:0010631~epithelial cell migration	12	14.1176	1.17e-07	BMP4, CDH5, SCARB1, BMPR2, LCN2, KDR, PDGFB, PPARG, FGF1, KLF4, AGT, VEGFA	84	334	20252	8.6621	0.000527	2.43e-06	1.94e-06
GOTERM_BP_FAT	GO:0043434~response to peptide hormone	14	16.4706	1.21e-07	SLC27A1, CAV1, RARRES2, INSIG1, SLC2A4, KLF15, AGT, EDNRB, GPAM, UCP3, PNPLA3, PPARG, LPIN1, PPARA	84	501	20252	6.73719	0.000548	2.51e-06	2.01e-06
GOTERM_BP_FAT	GO:0090132~epithelium migration	12	14.1176	1.28e-07	BMP4, CDH5, SCARB1, BMPR2, LCN2, KDR, PDGFB, PPARG, FGF1, KLF4, AGT, VEGFA	84	337	20252	8.58499	0.000576	2.63e-06	2.1e-06
GOTERM_BP_FAT	GO:0009894~regulation of catabolic process	18	21.1765	1.46e-07	IL33, SCARB1, APP, NQO1, CAV1, IGFBP3, RARRES2, ABHD5, BSCL2, NEDD4, NAMPT, LEPR, ADORA1, KDR, PPARA, PPARGC1A, ATF6, PNPLA2	84	916	20252	4.73768	0.00066	3e-06	2.4e-06
GOTERM_BP_FAT	GO:0045597~positive regulation of cell differentiation	21	24.7059	1.47e-07	IL33, APP, CSF1R, CEBPA, CEBPB, BMPR2, FLT1, ACE, IGFBP3, RARRES2, LPAR1, VLDLR, AGT, VEGFA, BMP4, CDH5, KDR, TCF4, PPARG, CD34, ENG	84	1274	20252	3.9741	0.000663	3e-06	2.4e-06
GOTERM_BP_FAT	GO:0045766~positive regulation of angiogenesis	10	11.7647	1.48e-07	TJP1, CDH5, PTGIS, FLT1, KDR, FGF1, KLF4, CD34, VEGFA, ENG	84	203	20252	11.8766	0.000668	3.01e-06	2.41e-06
GOTERM_BP_FAT	GO:0090130~tissue migration	12	14.1176	1.53e-07	BMP4, CDH5, SCARB1, BMPR2, LCN2, KDR, PDGFB, PPARG, FGF1, KLF4, AGT, VEGFA	84	343	20252	8.43482	0.000688	3.08e-06	2.47e-06
GOTERM_BP_FAT	GO:0071396~cellular response to lipid	17	20	1.66e-07	ABCA1, APP, CEBPB, DGAT2, ACE, INSIG1, PTGER3, LPAR1, ADIPOR2, ESR1, ACACA, BMP4, EDNRB, RXRA, NEDD4, MRC1, PPARG	84	814	20252	5.03516	0.000751	3.35e-06	2.68e-06
GOTERM_BP_FAT	GO:0003008~system process	35	41.1765	1.72e-07	SCARB1, APP, CEBPB, BMPR2, FLT1, EPAS1, PTGER3, PDGFB, SLC2A4, CDH5, EDNRB, NAMPT, ADORA1, KDR, CD34, IL33, ACE, DGAT1, CAV1, RARRES2, KLF4, KLF15, AGT, VEGFA, TJP1, BSCL2, BMP4, LCN2, PPARG, PPARA, LPIN1, ATF6, MGLL, PTGES, ENG	84	3414	20252	2.47169	0.000777	3.45e-06	2.76e-06
GOTERM_BP_FAT	GO:0010605~negative regulation of macromolecule metabolic process	33	38.8235	1.79e-07	NOTCH3, APP, CEBPA, CEBPB, BMPR2, EPAS1, PDGFB, ADIPOR2, RXRA, EDNRB, KDR, PPARGC1A, CD34, XDH, IL33, NQO1, ACE, IGFBP3, CAV1, KLF4, ESR1, KLF15, AGT, VEGFA, BMP4, MAF, NEDD4, TXNIP, PPARG, TCF4, PPARA, LPIN1, ENG	84	3076	20252	2.58652	0.000806	3.57e-06	2.85e-06
GOTERM_BP_FAT	GO:0010468~regulation of gene expression	44	51.7647	1.8e-07	NOTCH3, APP, CSF1R, CEBPA, CEBPB, BMPR2, EPAS1, INSIG1, PTGER3, PDGFB, FGF1, ADIPOR2, CDH5, RXRA, EDNRB, NAMPT, KDR, PPARGC1A, CD34, XDH, IL33, PDGFRA, PTGIS, ACE, CAV1, EBF1, EBF2, KLF4, ESR1, KLF15, AGT, VEGFA, FOSL2, BMP4, MAF, NEDD4, LCN2, TXNIP, PPARG, TCF4, PPARA, LPIN1, ATF6, ENG	84	5107	20252	2.07719	0.000814	3.59e-06	2.87e-06
GOTERM_BP_FAT	GO:0051050~positive regulation of transport	20	23.5294	1.81e-07	ABCA1, APP, CEBPB, BMPR2, CAV1, PDGFB, KLF15, ADIPOR2, AGT, VEGFA, BMP4, FCGR3, EDNRB, NEDD4, LEPR, ADORA1, LCN2, PPARG, CD34, PTGES	84	1166	20252	4.13542	0.000818	3.59e-06	2.87e-06
GOTERM_BP_FAT	GO:0030225~macrophage differentiation	7	8.23529	1.83e-07	BMP4, CSF1R, IL33, APP, CEBPA, VEGFA, FOSL2	84	61	20252	27.6667	0.000825	3.6e-06	2.88e-06
GOTERM_BP_FAT	GO:0070371~ERK1 and ERK2 cascade	12	14.1176	1.87e-07	BMP4, CSF1R, PDGFRA, APP, CAV1, KDR, PDGFB, FGF1, KLF4, ESR1, AGT, VEGFA	84	350	20252	8.26612	0.000842	3.66e-06	2.93e-06
GOTERM_BP_FAT	GO:0006351~transcription, DNA-templated	36	42.3529	1.98e-07	NOTCH3, APP, CEBPA, CEBPB, BMPR2, EPAS1, INSIG1, PDGFB, FGF1, CDH5, RXRA, EDNRB, NAMPT, KDR, PPARGC1A, IL33, PTGIS, CAV1, EBF1, EBF2, KLF4, ESR1, KLF15, AGT, VEGFA, FOSL2, BMP4, MAF, NEDD4, TXNIP, PPARG, TCF4, PPARA, LPIN1, ATF6, ENG	84	3610	20252	2.40427	0.000895	3.87e-06	3.1e-06
GOTERM_BP_FAT	GO:0044092~negative regulation of molecular function	19	22.3529	2.1e-07	APP, NQO1, PTGIS, ACE, CAV1, PDGFB, KLF4, ESR1, AGT, VEGFA, BSCL2, BMP4, NEDD4, LEPR, PPARG, LPIN1, PPARA, PPARGC1A, ENG	84	1056	20252	4.33789	0.000946	4.07e-06	3.26e-06
GOTERM_BP_FAT	GO:1903522~regulation of blood circulation	11	12.9412	2.1e-07	APP, EDNRB, BMPR2, ACE, EPAS1, CAV1, PTGER3, ADORA1, PDGFB, AGT, MGLL	84	279	20252	9.50555	0.000949	4.07e-06	3.26e-06
GOTERM_BP_FAT	GO:0001655~urogenital system development	13	15.2941	2.13e-07	PDGFRA, NOTCH3, ACE, PDGFB, FGF1, KLF15, ESR1, AGT, VEGFA, BMP4, EDNRB, RXRA, CD34	84	437	20252	7.17217	0.000959	4.1e-06	3.28e-06
GOTERM_BP_FAT	GO:0042310~vasoconstriction	8	9.41176	2.17e-07	EDNRB, BMPR2, ACE, CAV1, PTGER3, PDGFB, AGT, MGLL	84	103	20252	18.7258	0.000977	4.14e-06	3.31e-06
GOTERM_BP_FAT	GO:0097756~negative regulation of blood vessel diameter	8	9.41176	2.17e-07	EDNRB, BMPR2, ACE, CAV1, PTGER3, PDGFB, AGT, MGLL	84	103	20252	18.7258	0.000977	4.14e-06	3.31e-06
GOTERM_BP_FAT	GO:0051896~regulation of protein kinase B signaling	11	12.9412	2.25e-07	CSF1R, FLT1, NEDD4, KDR, PDGFB, PPARA, KLF4, XDH, AGT, VEGFA, ENG	84	281	20252	9.43789	0.0010135	4.28e-06	3.42e-06
GOTERM_BP_FAT	GO:0001101~response to acid chemical	14	16.4706	2.58e-07	ABCA1, PDGFRA, NQO1, CEBPB, DGAT2, PDGFB, KLF4, ADIPOR2, ACACA, VEGFA, RXRA, PNPLA3, KDR, PPARG	84	535	20252	6.30903	0.00116215	4.87e-06	3.89e-06
GOTERM_BP_FAT	GO:0045934~negative regulation of nucleobase-containing compound metabolic process	24	28.2353	2.58e-07	IL33, APP, NOTCH3, CEBPA, CEBPB, BMPR2, EPAS1, CAV1, PDGFB, KLF4, ESR1, VEGFA, BMP4, MAF, EDNRB, RXRA, NEDD4, TXNIP, TCF4, PPARG, LPIN1, PPARA, PPARGC1A, ENG	84	1723	20252	3.35826	0.00116251	4.87e-06	3.89e-06
GOTERM_BP_FAT	GO:0035924~cellular response to vascular endothelial growth factor stimulus	7	8.23529	2.69e-07	PDGFRA, FLT1, KDR, PDGFB, TCF4, XDH, VEGFA	84	65	20252	25.9641	0.0012111	5.05e-06	4.04e-06
GOTERM_BP_FAT	GO:0014910~regulation of smooth muscle cell migration	8	9.41176	2.81e-07	ACE, CAV1, IGFBP3, LPAR1, PDGFB, PPARG, PPARGC1A, AGT	84	107	20252	18.0258	0.00126872	5.27e-06	4.21e-06
GOTERM_BP_FAT	GO:0051172~negative regulation of nitrogen compound metabolic process	26	30.5882	2.89e-07	NOTCH3, APP, CEBPA, CEBPB, BMPR2, EPAS1, PDGFB, RXRA, EDNRB, PPARGC1A, CD34, IL33, PTGIS, CAV1, KLF4, ESR1, VEGFA, BMP4, MAF, NEDD4, TXNIP, PPARG, TCF4, PPARA, LPIN1, ENG	84	2023	20252	3.0986	0.00130181	5.38e-06	4.31e-06
GOTERM_BP_FAT	GO:2000027~regulation of organ morphogenesis	10	11.7647	3.28e-07	BMP4, PDGFRA, RXRA, BMPR2, FGF1, CD34, ESR1, AGT, VEGFA, ENG	84	223	20252	10.8114	0.00148088	6.08e-06	4.86e-06
GOTERM_BP_FAT	GO:0009887~animal organ morphogenesis	20	23.5294	3.29e-07	PDGFRA, CEBPB, BMPR2, FLT1, CAV1, INSIG1, PDGFB, FGF1, ESR1, AGT, VEGFA, FOSL2, BMP4, RXRA, NEDD4, ALDH1A1, KDR, PPARA, CD34, ENG	84	1212	20252	3.97847	0.00148385	6.08e-06	4.86e-06
GOTERM_BP_FAT	GO:0019725~cellular homeostasis	19	22.3529	3.3e-07	PDGFRA, APP, NQO1, DGAT2, ACE, CAV1, PTGER3, LPAR1, KLF15, ESR1, AGT, TJP1, BMP4, CDH5, EDNRB, LEPR, ADORA1, LCN2, KDR	84	1089	20252	4.20644	0.00148866	6.08e-06	4.86e-06
GOTERM_BP_FAT	GO:0043549~regulation of kinase activity	16	18.8235	3.32e-07	PDGFRA, APP, CSF1R, SLC27A1, FLT1, ACE, CAV1, PDGFB, VLDLR, FGF1, AGT, VEGFA, BMP4, ADORA1, KDR, PPARG	84	748	20252	5.15712	0.00149613	6.09e-06	4.87e-06
GOTERM_BP_FAT	GO:0061138~morphogenesis of a branching epithelium	10	11.7647	3.41e-07	BMP4, PDGFRA, FLT1, KDR, PDGFB, FGF1, ESR1, AGT, VEGFA, ENG	84	224	20252	10.7632	0.00153775	6.23e-06	4.98e-06
GOTERM_BP_FAT	GO:0045892~negative regulation of transcription, DNA-templated	22	25.8824	3.55e-07	IL33, APP, NOTCH3, CEBPA, CEBPB, EPAS1, CAV1, PDGFB, KLF4, ESR1, VEGFA, BMP4, MAF, EDNRB, RXRA, NEDD4, TXNIP, TCF4, PPARG, LPIN1, PPARA, ENG	84	1478	20252	3.5887	0.00159841	6.45e-06	5.16e-06
GOTERM_BP_FAT	GO:0050678~regulation of epithelial cell proliferation	13	15.2941	3.59e-07	BMPR2, FLT1, CAV1, PDGFB, FGF1, ESR1, VEGFA, BMP4, EDNRB, KDR, PPARG, XDH, ENG	84	459	20252	6.82841	0.00162009	6.5e-06	5.2e-06
GOTERM_BP_FAT	GO:1901615~organic hydroxy compound metabolic process	14	16.4706	3.6e-07	ABCA1, SCARB1, APP, NQO1, CEBPA, DGAT2, EPAS1, INSIG1, ACAA1B, VLDLR, FGF1, EDNRB, ALDH1A1, LEPR	84	551	20252	6.12583	0.0016245	6.5e-06	5.2e-06
GOTERM_BP_FAT	GO:1903507~negative regulation of nucleic acid-templated transcription	22	25.8824	3.63e-07	IL33, APP, NOTCH3, CEBPA, CEBPB, EPAS1, CAV1, PDGFB, KLF4, ESR1, VEGFA, BMP4, MAF, EDNRB, RXRA, NEDD4, TXNIP, TCF4, PPARG, LPIN1, PPARA, ENG	84	1480	20252	3.58385	0.00163455	6.52e-06	5.21e-06
GOTERM_BP_FAT	GO:0048015~phosphatidylinositol-mediated signaling	9	10.5882	3.67e-07	CSF1R, PDGFRA, FLT1, NEDD4, KDR, PDGFB, KLF4, AGT, VEGFA	84	164	20252	13.2308	0.00165492	6.57e-06	5.26e-06
GOTERM_BP_FAT	GO:0055082~cellular chemical homeostasis	18	21.1765	4.02e-07	PDGFRA, APP, DGAT2, ACE, CAV1, PTGER3, LPAR1, KLF15, ESR1, AGT, TJP1, BMP4, CDH5, EDNRB, LEPR, ADORA1, LCN2, KDR	84	984	20252	4.41028	0.00181119	7.16e-06	5.73e-06
GOTERM_BP_FAT	GO:0019217~regulation of fatty acid metabolic process	8	9.41176	4.09e-07	DGAT2, DGAT1, CAV1, INSIG1, PPARG, PPARA, PPARGC1A, AGT	84	113	20252	17.0687	0.00184184	7.26e-06	5.81e-06
GOTERM_BP_FAT	GO:0001654~eye development	13	15.2941	4.13e-07	PDGFRA, BMPR2, FLT1, PDGFB, KLF4, VEGFA, BMP4, MAF, RXRA, PXDN, ALDH1A1, KDR, ATF6	84	465	20252	6.7403	0.00185971	7.3e-06	5.84e-06
GOTERM_BP_FAT	GO:0048017~inositol lipid-mediated signaling	9	10.5882	4.22e-07	CSF1R, PDGFRA, FLT1, NEDD4, KDR, PDGFB, KLF4, AGT, VEGFA	84	167	20252	12.9932	0.00190012	7.41e-06	5.93e-06
GOTERM_BP_FAT	GO:0033674~positive regulation of kinase activity	13	15.2941	4.22e-07	PDGFRA, APP, CSF1R, SLC27A1, FLT1, ACE, PDGFB, VLDLR, FGF1, AGT, VEGFA, ADORA1, KDR	84	466	20252	6.72583	0.00190258	7.41e-06	5.93e-06
GOTERM_BP_FAT	GO:0001667~ameboidal-type cell migration	13	15.2941	4.32e-07	SCARB1, BMPR2, PDGFB, FGF1, KLF4, AGT, VEGFA, BMP4, CDH5, EDNRB, LCN2, KDR, PPARG	84	467	20252	6.71143	0.00194632	7.54e-06	6.03e-06
GOTERM_BP_FAT	GO:0051338~regulation of transferase activity	17	20	4.33e-07	PDGFRA, APP, CSF1R, SLC27A1, FLT1, ACE, CAV1, PDGFB, VLDLR, FGF1, KLF4, AGT, VEGFA, BMP4, ADORA1, KDR, PPARG	84	874	20252	4.6895	0.00195117	7.54e-06	6.03e-06
GOTERM_MF_FAT	GO:0016746~transferase activity, transferring acyl groups	11	12.9412	4.47e-07	ACLY, DGAT2, DGAT1, GPAM, FASN, ELOVL3, PNPLA3, ELOVL6, ACAA1B, ABHD5, PNPLA2	84	272	18165	8.7454	0.000272	9.12e-05	8.15e-05
GOTERM_BP_FAT	GO:1902679~negative regulation of RNA biosynthetic process	22	25.8824	4.48e-07	IL33, APP, NOTCH3, CEBPA, CEBPB, EPAS1, CAV1, PDGFB, KLF4, ESR1, VEGFA, BMP4, MAF, EDNRB, RXRA, NEDD4, TXNIP, TCF4, PPARG, LPIN1, PPARA, ENG	84	1499	20252	3.53842	0.00201736	7.77e-06	6.21e-06
GOTERM_BP_FAT	GO:0010595~positive regulation of endothelial cell migration	8	9.41176	4.6e-07	BMP4, BMPR2, LCN2, KDR, PDGFB, FGF1, AGT, VEGFA	84	115	20252	16.7718	0.0020756	7.96e-06	6.37e-06
GOTERM_BP_FAT	GO:0051347~positive regulation of transferase activity	14	16.4706	4.69e-07	PDGFRA, APP, CSF1R, SLC27A1, FLT1, ACE, PDGFB, VLDLR, FGF1, KLF4, AGT, VEGFA, ADORA1, KDR	84	564	20252	5.98463	0.00211483	8.08e-06	6.46e-06
GOTERM_BP_FAT	GO:0050921~positive regulation of chemotaxis	9	10.5882	5.51e-07	CSF1R, PDGFRA, APP, BMPR2, RARRES2, LPAR1, KDR, PDGFB, VEGFA	84	173	20252	12.5425	0.00248482	9.46e-06	7.57e-06
GOTERM_BP_FAT	GO:0030097~hemopoiesis	19	22.3529	5.59e-07	PDGFRA, IL33, APP, CSF1R, CEBPA, CEBPB, FLT1, ACE, EPAS1, KLF4, VEGFA, FOSL2, BMP4, MAF, FASN, LEPR, KDR, PPARG, CD34	84	1129	20252	4.0574	0.0025212	9.56e-06	7.65e-06
GOTERM_BP_FAT	GO:0048661~positive regulation of smooth muscle cell proliferation	8	9.41176	5.81e-07	BMP4, NOTCH3, FLT1, NAMPT, PDGFB, PPARGC1A, AGT, VEGFA	84	119	20252	16.2081	0.00261835	9.89e-06	7.91e-06
GOTERM_MF_FAT	GO:0019838~growth factor binding	9	10.5882	5.93e-07	CSF1R, PDGFRA, BMPR2, FLT1, IGFBP3, KDR, PDGFB, VEGFA, ENG	84	157	18165	12.3965	0.000361	9.12e-05	8.15e-05
GOTERM_MF_FAT	GO:0005102~receptor binding	27	31.7647	6.11e-07	APP, CEBPB, PDGFB, FGF1, CDH5, RXRA, EDNRB, NAMPT, ADORA1, KDR, PPARGC1A, ABCA1, IL33, PDGFRA, ACE, VWF, CAV1, RARRES2, ESR1, AGT, VEGFA, BMP4, FCGR3, NEDD4, PPARG, LPIN1, ENG	84	2026	18165	2.88191	0.000372	9.12e-05	8.15e-05
GOTERM_BP_FAT	GO:0040007~growth	19	22.3529	6.12e-07	PDGFRA, APP, CSF1R, BMPR2, IGFBP3, FGF1, ADIPOR2, ESR1, AGT, VEGFA, FOSL2, BMP4, RXRA, GPAM, LEPR, KDR, PPARG, PPARA, MGLL	84	1136	20252	4.0324	0.00275793	1.04e-05	8.3e-06
GOTERM_BP_FAT	GO:0018108~peptidyl-tyrosine phosphorylation	11	12.9412	6.22e-07	CSF1R, PDGFRA, APP, ACE, FLT1, CAV1, ADORA1, KDR, PDGFB, AGT, VEGFA	84	314	20252	8.44601	0.00280455	1.05e-05	8.41e-06
GOTERM_BP_FAT	GO:0006355~regulation of transcription, DNA-templated	36	42.3529	6.45e-07	NOTCH3, APP, CEBPA, CEBPB, BMPR2, EPAS1, INSIG1, PDGFB, FGF1, CDH5, RXRA, EDNRB, NAMPT, KDR, PPARGC1A, IL33, PTGIS, CAV1, EBF1, EBF2, KLF4, ESR1, KLF15, AGT, VEGFA, FOSL2, BMP4, MAF, NEDD4, TXNIP, PPARG, TCF4, PPARA, LPIN1, ATF6, ENG	84	3785	20252	2.29311	0.00290753	1.09e-05	8.69e-06
GOTERM_BP_FAT	GO:1903506~regulation of nucleic acid-templated transcription	36	42.3529	6.54e-07	NOTCH3, APP, CEBPA, CEBPB, BMPR2, EPAS1, INSIG1, PDGFB, FGF1, CDH5, RXRA, EDNRB, NAMPT, KDR, PPARGC1A, IL33, PTGIS, CAV1, EBF1, EBF2, KLF4, ESR1, KLF15, AGT, VEGFA, FOSL2, BMP4, MAF, NEDD4, TXNIP, PPARG, TCF4, PPARA, LPIN1, ATF6, ENG	84	3787	20252	2.2919	0.00294554	1.1e-05	8.77e-06
GOTERM_BP_FAT	GO:0018212~peptidyl-tyrosine modification	11	12.9412	6.79e-07	CSF1R, PDGFRA, APP, ACE, FLT1, CAV1, ADORA1, KDR, PDGFB, AGT, VEGFA	84	317	20252	8.36608	0.00305778	1.13e-05	9.04e-06
GOTERM_BP_FAT	GO:0043491~protein kinase B signaling	11	12.9412	6.79e-07	CSF1R, FLT1, NEDD4, KDR, PDGFB, PPARA, KLF4, XDH, AGT, VEGFA, ENG	84	317	20252	8.36608	0.00305778	1.13e-05	9.04e-06
GOTERM_BP_FAT	GO:1902531~regulation of intracellular signal transduction	25	29.4118	6.82e-07	APP, CSF1R, FLT1, PTGER3, LPAR1, PDGFB, FGF1, LEPR, ADORA1, KDR, XDH, ABCA1, PDGFRA, VWF, IGFBP3, CAV1, KLF4, ESR1, AGT, VEGFA, BMP4, NEDD4, PPARG, PPARA, ENG	84	1967	20252	3.06425	0.00307383	1.13e-05	9.05e-06
GOTERM_BP_FAT	GO:0045428~regulation of nitric oxide biosynthetic process	7	8.23529	6.86e-07	APP, PTGIS, CAV1, KLF4, CD34, ESR1, AGT	84	76	20252	22.2061	0.00308968	1.13e-05	9.07e-06
GOTERM_BP_FAT	GO:2001141~regulation of RNA biosynthetic process	36	42.3529	7.21e-07	NOTCH3, APP, CEBPA, CEBPB, BMPR2, EPAS1, INSIG1, PDGFB, FGF1, CDH5, RXRA, EDNRB, NAMPT, KDR, PPARGC1A, IL33, PTGIS, CAV1, EBF1, EBF2, KLF4, ESR1, KLF15, AGT, VEGFA, FOSL2, BMP4, MAF, NEDD4, TXNIP, PPARG, TCF4, PPARA, LPIN1, ATF6, ENG	84	3802	20252	2.28286	0.00324577	1.19e-05	9.49e-06
GOTERM_MF_FAT	GO:0001085~RNA polymerase II transcription factor binding	10	11.7647	7.48e-07	CEBPA, CEBPB, EPAS1, TCF4, LPIN1, PPARA, KLF4, PPARGC1A, CD34, ESR1	84	221	18165	9.78507	0.000455	9.12e-05	8.15e-05
GOTERM_BP_FAT	GO:0009611~response to wounding	15	17.6471	7.75e-07	PDGFRA, IL33, VWF, CAV1, PTGER3, PDGFB, FGF1, KLF4, ADIPOR2, VEGFA, KDR, PPARG, PPARA, CD34, ENG	84	692	20252	5.22605	0.00349223	1.27e-05	1.02e-05
GOTERM_BP_FAT	GO:0032835~glomerulus development	7	8.23529	8.01e-07	BMP4, PDGFRA, NOTCH3, EDNRB, PDGFB, KLF15, CD34	84	78	20252	21.6368	0.00360549	1.31e-05	1.05e-05
GOTERM_BP_FAT	GO:1901653~cellular response to peptide	12	14.1176	8.53e-07	APP, SLC27A1, GPAM, CAV1, INSIG1, RARRES2, PNPLA3, PPARG, SLC2A4, LPIN1, KLF15, AGT	84	408	20252	7.09104	0.00383938	1.39e-05	1.11e-05
GOTERM_BP_FAT	GO:0098801~regulation of renal system process	6	7.05882	8.72e-07	EDNRB, ACE, PTGER3, ADORA1, PDGFB, AGT	84	43	20252	33.6412	0.00392566	1.41e-05	1.13e-05
GOTERM_BP_FAT	GO:0050920~regulation of chemotaxis	10	11.7647	8.84e-07	CSF1R, PDGFRA, APP, BMPR2, RARRES2, LPAR1, KDR, PDGFB, FGF1, VEGFA	84	251	20252	9.60539	0.00398248	1.43e-05	1.14e-05
GOTERM_BP_FAT	GO:0051253~negative regulation of RNA metabolic process	22	25.8824	9.06e-07	IL33, APP, NOTCH3, CEBPA, CEBPB, EPAS1, CAV1, PDGFB, KLF4, ESR1, VEGFA, BMP4, MAF, EDNRB, RXRA, NEDD4, TXNIP, TCF4, PPARG, LPIN1, PPARA, ENG	84	1565	20252	3.3892	0.0040796	1.46e-05	1.17e-05
GOTERM_BP_FAT	GO:0061097~regulation of protein tyrosine kinase activity	7	8.23529	9.3e-07	CSF1R, APP, ACE, CAV1, ADORA1, PDGFB, AGT	84	80	20252	21.0958	0.00418957	1.49e-05	1.2e-05
GOTERM_BP_FAT	GO:0050900~leukocyte migration	12	14.1176	9.38e-07	CSF1R, IL33, APP, FCGR3, EDNRB, FLT1, RARRES2, PTGER3, ADORA1, PDGFB, CD34, VEGFA	84	412	20252	7.02219	0.00422323	1.5e-05	1.2e-05
GOTERM_BP_FAT	GO:0061448~connective tissue development	11	12.9412	9.51e-07	BSCL2, BMP4, BMPR2, DGAT2, MAF, PDGFB, EBF2, PPARG, PPARGC1A, CD34, FOSL2	84	329	20252	8.06094	0.00428158	1.51e-05	1.21e-05
GOTERM_BP_FAT	GO:0019395~fatty acid oxidation	8	9.41176	9.52e-07	DGAT2, DGAT1, ACOX1, PPARG, ACAA1B, PPARA, ADIPOR2, PPARGC1A	84	128	20252	15.0685	0.00428596	1.51e-05	1.21e-05
GOTERM_BP_FAT	GO:0010867~positive regulation of triglyceride biosynthetic process	5	5.88235	9.7e-07	SCARB1, SLC27A1, DGAT2, DGAT1, GPAM	84	19	20252	63.4461	0.00436691	1.53e-05	1.23e-05
GOTERM_BP_FAT	GO:0032844~regulation of homeostatic process	14	16.4706	9.76e-07	CSF1R, SLC27A1, ACE, CAV1, PTGER3, AGT, VEGFA, BMP4, EDNRB, GPAM, LEPR, ADORA1, KDR, PTGES	84	602	20252	5.60687	0.00439373	1.53e-05	1.23e-05
GOTERM_BP_FAT	GO:0010632~regulation of epithelial cell migration	10	11.7647	9.76e-07	BMP4, BMPR2, LCN2, KDR, PDGFB, PPARG, FGF1, KLF4, AGT, VEGFA	84	254	20252	9.49194	0.00439495	1.53e-05	1.23e-05
GOTERM_BP_FAT	GO:0007507~heart development	15	17.6471	1.03e-06	PDGFRA, BMPR2, ACE, PDGFB, FGF1, ADIPOR2, AGT, VEGFA, BMP4, RXRA, NEDD4, KDR, PPARG, PPARA, ENG	84	709	20252	5.10075	0.00465351	1.61e-05	1.29e-05
GOTERM_BP_FAT	GO:0048754~branching morphogenesis of an epithelial tube	9	10.5882	1.03e-06	BMP4, PDGFRA, FLT1, KDR, FGF1, ESR1, AGT, VEGFA, ENG	84	188	20252	11.5418	0.00465581	1.61e-05	1.29e-05
GOTERM_BP_FAT	GO:0048534~hematopoietic or lymphoid organ development	19	22.3529	1.06e-06	PDGFRA, IL33, APP, CSF1R, CEBPA, CEBPB, FLT1, ACE, EPAS1, KLF4, VEGFA, FOSL2, BMP4, MAF, FASN, LEPR, KDR, PPARG, CD34	84	1180	20252	3.88204	0.00477154	1.65e-05	1.32e-05
GOTERM_BP_FAT	GO:0007423~sensory organ development	15	17.6471	1.07e-06	PDGFRA, CEBPA, BMPR2, FLT1, INSIG1, PDGFB, KLF4, VEGFA, BMP4, MAF, RXRA, PXDN, ALDH1A1, KDR, ATF6	84	711	20252	5.0864	0.00481068	1.66e-05	1.33e-05
GOTERM_BP_FAT	GO:0001885~endothelial cell development	7	8.23529	1.08e-06	TJP1, CDH5, EDNRB, FASN, AGT, VEGFA, ENG	84	82	20252	20.5813	0.00484863	1.66e-05	1.33e-05
GOTERM_BP_FAT	GO:0008284~positive regulation of cell proliferation	19	22.3529	1.1e-06	PDGFRA, CSF1R, NOTCH3, BMPR2, FLT1, CAV1, PDGFB, FGF1, ESR1, AGT, VEGFA, FOSL2, TJP1, BMP4, EDNRB, GPAM, NAMPT, KDR, PPARGC1A	84	1183	20252	3.8722	0.00494843	1.69e-05	1.35e-05
GOTERM_BP_FAT	GO:0002009~morphogenesis of an epithelium	14	16.4706	1.11e-06	PDGFRA, FLT1, PDGFB, FGF1, KLF4, ESR1, AGT, VEGFA, BMP4, RXRA, ALDH1A1, LCN2, KDR, ENG	84	609	20252	5.54242	0.00499678	1.7e-05	1.36e-05
GOTERM_BP_FAT	GO:0030324~lung development	10	11.7647	1.11e-06	BMP4, PDGFRA, CEBPA, BMPR2, ACE, EPAS1, KDR, FGF1, VEGFA, FOSL2	84	258	20252	9.34478	0.00500189	1.7e-05	1.36e-05
GOTERM_BP_FAT	GO:1901214~regulation of neuron death	12	14.1176	1.13e-06	NQO1, APP, CEBPB, ADORA1, LCN2, KDR, PPARA, PPARGC1A, CD34, ESR1, AGT, VEGFA	84	420	20252	6.88844	0.00509344	1.72e-05	1.38e-05
GOTERM_MF_FAT	GO:0001228~transcriptional activator activity, RNA polymerase II transcription regulatory region sequence-specific binding	14	16.4706	1.14e-06	CEBPA, CEBPB, EPAS1, EBF1, EBF2, KLF4, KLF15, ESR1, FOSL2, MAF, TCF4, PPARG, PPARA, ATF6	84	548	18165	5.52464	0.000694	0.000116	0.000103
GOTERM_BP_FAT	GO:1905330~regulation of morphogenesis of an epithelium	8	9.41176	1.17e-06	BMP4, PDGFRA, RXRA, LCN2, FGF1, ESR1, AGT, VEGFA	84	132	20252	14.6118	0.00527117	1.78e-05	1.42e-05
GOTERM_BP_FAT	GO:0030323~respiratory tube development	10	11.7647	1.22e-06	BMP4, PDGFRA, CEBPA, BMPR2, ACE, EPAS1, KDR, FGF1, VEGFA, FOSL2	84	261	20252	9.23737	0.00550328	1.85e-05	1.48e-05
GOTERM_BP_FAT	GO:0045833~negative regulation of lipid metabolic process	8	9.41176	1.23e-06	BSCL2, SLC27A1, DGAT2, INSIG1, ADORA1, PDGFB, LPIN1, ESR1	84	133	20252	14.502	0.005545	1.86e-05	1.49e-05
GOTERM_BP_FAT	GO:0050878~regulation of body fluid levels	12	14.1176	1.24e-06	PDGFRA, EDNRB, VWF, CAV1, PTGER3, ADORA1, PDGFB, KLF4, XDH, CD34, VEGFA, FOSL2	84	424	20252	6.82345	0.00558484	1.87e-05	1.49e-05
GOTERM_BP_FAT	GO:0022008~neurogenesis	25	29.4118	1.3e-06	NOTCH3, APP, CSF1R, CEBPB, BMPR2, FLT1, PTGER3, LPAR1, PDGFB, VLDLR, EDNRB, LEPR, KDR, IL33, ACE, CAV1, KLF4, KLF15, AGT, VEGFA, BMP4, NEDD4, PPARG, TCF4, MGLL	84	2039	20252	2.95605	0.00586769	1.95e-05	1.56e-05
GOTERM_BP_FAT	GO:0010891~negative regulation of sequestering of triglyceride	4	4.70588	1.32e-06	PPARG, ABHD5, PPARA, PNPLA2	84	6	20252	160.73	0.00591947	1.97e-05	1.57e-05
GOTERM_BP_FAT	GO:0006809~nitric oxide biosynthetic process	7	8.23529	1.33e-06	APP, PTGIS, CAV1, KLF4, CD34, ESR1, AGT	84	85	20252	19.8549	0.0059936	1.98e-05	1.59e-05
GOTERM_MF_FAT	GO:0016747~transferase activity, transferring acyl groups other than amino-acyl groups	10	11.7647	1.34e-06	DGAT2, DGAT1, GPAM, FASN, ELOVL3, PNPLA3, ELOVL6, ACAA1B, ABHD5, PNPLA2	84	237	18165	9.12447	0.000814	0.000117	0.000104
GOTERM_BP_FAT	GO:0072009~nephron epithelium development	8	9.41176	1.36e-06	BMP4, EDNRB, PDGFB, FGF1, KLF15, CD34, AGT, VEGFA	84	135	20252	14.2871	0.00612837	2.02e-05	1.62e-05
GOTERM_BP_FAT	GO:0061098~positive regulation of protein tyrosine kinase activity	6	7.05882	1.37e-06	CSF1R, APP, ACE, ADORA1, PDGFB, AGT	84	47	20252	30.7781	0.00616896	2.03e-05	1.62e-05
GOTERM_BP_FAT	GO:0034440~lipid oxidation	8	9.41176	1.43e-06	DGAT2, DGAT1, ACOX1, PPARG, ACAA1B, PPARA, ADIPOR2, PPARGC1A	84	136	20252	14.1821	0.00643872	2.11e-05	1.69e-05
GOTERM_BP_FAT	GO:0048729~tissue morphogenesis	15	17.6471	1.46e-06	PDGFRA, BMPR2, FLT1, PDGFB, FGF1, KLF4, ESR1, AGT, VEGFA, BMP4, RXRA, ALDH1A1, LCN2, KDR, ENG	84	730	20252	4.95401	0.0065581	2.14e-05	1.71e-05
GOTERM_BP_FAT	GO:0097659~nucleic acid-templated transcription	36	42.3529	1.46e-06	NOTCH3, APP, CEBPA, CEBPB, BMPR2, EPAS1, INSIG1, PDGFB, FGF1, CDH5, RXRA, EDNRB, NAMPT, KDR, PPARGC1A, IL33, PTGIS, CAV1, EBF1, EBF2, KLF4, ESR1, KLF15, AGT, VEGFA, FOSL2, BMP4, MAF, NEDD4, TXNIP, PPARG, TCF4, PPARA, LPIN1, ATF6, ENG	84	3914	20252	2.21753	0.00657589	2.14e-05	1.71e-05
GOTERM_BP_FAT	GO:0046903~secretion	19	22.3529	1.52e-06	ABCA1, APP, ACE, DGAT1, CAV1, IGFBP3, PTGER3, AGT, VEGFA, FOSL2, FCGR3, EDNRB, LEPR, ADORA1, PPARG, XDH, CD34, PTGES, ENG	84	1210	20252	3.78579	0.0068297	2.22e-05	1.77e-05
GOTERM_BP_FAT	GO:0046209~nitric oxide metabolic process	7	8.23529	1.53e-06	APP, PTGIS, CAV1, KLF4, CD34, ESR1, AGT	84	87	20252	19.3985	0.0068724	2.22e-05	1.78e-05
GOTERM_BP_FAT	GO:0001775~cell activation	21	24.7059	1.56e-06	PDGFRA, IL33, APP, CSF1R, CEBPA, CEBPB, VWF, DGAT1, CAV1, PTGER3, PDGFB, AGT, FOSL2, BMP4, FCGR3, GPAM, NEDD4, NAMPT, LEPR, TCF4, PPARG	84	1479	20252	3.42326	0.00701381	2.26e-05	1.81e-05
GOTERM_BP_FAT	GO:0042180~cellular ketone metabolic process	10	11.7647	1.62e-06	NQO1, EDNRB, DGAT2, DGAT1, CAV1, INSIG1, PPARG, PPARA, PPARGC1A, AGT	84	270	20252	8.92945	0.0072757	2.34e-05	1.87e-05
GOTERM_BP_FAT	GO:0001890~placenta development	9	10.5882	1.65e-06	CEBPA, CEBPB, RXRA, PTGIS, BMPR2, VWF, EPAS1, PDGFB, PPARG	84	200	20252	10.8493	0.00739888	2.37e-05	1.9e-05
GOTERM_BP_FAT	GO:0048010~vascular endothelial growth factor receptor signaling pathway	6	7.05882	1.69e-06	BMP4, FLT1, NEDD4, KDR, PDGFB, VEGFA	84	49	20252	29.5219	0.00761423	2.43e-05	1.94e-05
GOTERM_BP_FAT	GO:0061028~establishment of endothelial barrier	6	7.05882	1.69e-06	TJP1, CDH5, EDNRB, FASN, VEGFA, ENG	84	49	20252	29.5219	0.00761423	2.43e-05	1.94e-05
GOTERM_BP_FAT	GO:0071229~cellular response to acid chemical	11	12.9412	1.7e-06	ABCA1, PDGFRA, CEBPB, DGAT2, PNPLA3, KDR, PDGFB, PPARG, ADIPOR2, ACACA, VEGFA	84	351	20252	7.55569	0.00766021	2.43e-05	1.95e-05
GOTERM_BP_FAT	GO:0032774~RNA biosynthetic process	36	42.3529	1.72e-06	NOTCH3, APP, CEBPA, CEBPB, BMPR2, EPAS1, INSIG1, PDGFB, FGF1, CDH5, RXRA, EDNRB, NAMPT, KDR, PPARGC1A, IL33, PTGIS, CAV1, EBF1, EBF2, KLF4, ESR1, KLF15, AGT, VEGFA, FOSL2, BMP4, MAF, NEDD4, TXNIP, PPARG, TCF4, PPARA, LPIN1, ATF6, ENG	84	3940	20252	2.2029	0.0077112	2.44e-05	1.95e-05
GOTERM_BP_FAT	GO:2001057~reactive nitrogen species metabolic process	7	8.23529	1.75e-06	APP, PTGIS, CAV1, KLF4, CD34, ESR1, AGT	84	89	20252	18.9625	0.00785317	2.48e-05	1.98e-05
GOTERM_BP_FAT	GO:0033036~macromolecule localization	32	37.6471	1.81e-06	SCARB1, APP, SLC27A1, BMPR2, INSIG1, PTGER3, ABHD5, VLDLR, CDH5, EDNRB, LEPR, ADORA1, CD34, ABCA1, IL33, DGAT2, ACE, DGAT1, IGFBP3, CAV1, ESR1, AGT, VEGFA, TJP1, BSCL2, BMP4, NEDD4, TXNIP, PPARG, PPARA, PTGES, PNPLA2	84	3227	20252	2.39078	0.00814176	2.56e-05	2.05e-05
GOTERM_BP_FAT	GO:0070372~regulation of ERK1 and ERK2 cascade	11	12.9412	1.89e-06	BMP4, CSF1R, PDGFRA, APP, CAV1, KDR, PDGFB, FGF1, KLF4, ESR1, VEGFA	84	355	20252	7.47056	0.00847578	2.66e-05	2.13e-05
GOTERM_BP_FAT	GO:0043405~regulation of MAP kinase activity	9	10.5882	1.91e-06	BMP4, APP, FLT1, CAV1, PDGFB, PPARG, FGF1, AGT, VEGFA	84	204	20252	10.6366	0.00857437	2.68e-05	2.14e-05
GOTERM_BP_FAT	GO:0003014~renal system process	8	9.41176	1.91e-06	BMP4, EDNRB, ACE, PTGER3, ADORA1, PDGFB, CD34, AGT	84	142	20252	13.5828	0.00858895	2.68e-05	2.14e-05
GOTERM_BP_FAT	GO:0045859~regulation of protein kinase activity	14	16.4706	1.96e-06	APP, CSF1R, SLC27A1, FLT1, ACE, CAV1, PDGFB, VLDLR, FGF1, AGT, VEGFA, BMP4, ADORA1, PPARG	84	641	20252	5.26573	0.00879737	2.74e-05	2.19e-05
GOTERM_BP_FAT	GO:0071453~cellular response to oxygen levels	9	10.5882	2.05e-06	PTGIS, EPAS1, CAV1, LPAR1, PPARG, SLC2A4, VLDLR, CD34, VEGFA	84	206	20252	10.5333	0.00921904	2.86e-05	2.29e-05
GOTERM_BP_FAT	GO:0043618~regulation of transcription from RNA polymerase II promoter in response to stress	6	7.05882	2.07e-06	CEBPB, EPAS1, NEDD4, PPARG, ATF6, VEGFA	84	51	20252	28.3641	0.0093119	2.88e-05	2.3e-05
GOTERM_BP_FAT	GO:1901343~negative regulation of vasculature development	8	9.41176	2.1e-06	BMP4, FLT1, PDGFB, TCF4, PPARG, KLF4, XDH, AGT	84	144	20252	13.3942	0.00942633	2.9e-05	2.32e-05
GOTERM_BP_FAT	GO:0006464~cellular protein modification process	36	42.3529	2.15e-06	APP, CSF1R, SLC27A1, BMPR2, FLT1, EPAS1, PTGER3, LPAR1, PDGFB, VLDLR, FGF1, ADIPOR2, CDH5, EDNRB, LEPR, ADORA1, KDR, PPARGC1A, XDH, ABCA1, PDGFRA, NQO1, ACE, IGFBP3, CAV1, RARRES2, KLF4, ESR1, KLF15, AGT, VEGFA, BMP4, NEDD4, PPARG, LPIN1, ENG	84	3977	20252	2.18241	0.00964403	2.96e-05	2.37e-05
GOTERM_BP_FAT	GO:0036211~protein modification process	36	42.3529	2.16e-06	APP, CSF1R, SLC27A1, BMPR2, FLT1, EPAS1, PTGER3, LPAR1, PDGFB, VLDLR, FGF1, ADIPOR2, CDH5, EDNRB, LEPR, ADORA1, KDR, PPARGC1A, XDH, ABCA1, PDGFRA, NQO1, ACE, IGFBP3, CAV1, RARRES2, KLF4, ESR1, KLF15, AGT, VEGFA, BMP4, NEDD4, PPARG, LPIN1, ENG	84	3978	20252	2.18186	0.00970204	2.97e-05	2.38e-05
GOTERM_BP_FAT	GO:0006654~phosphatidic acid biosynthetic process	5	5.88235	2.19e-06	SLC27A1, GPAM, PNPLA3, ABHD5, LPIN1	84	23	20252	52.412	0.00982573	3e-05	2.4e-05
GOTERM_MF_FAT	GO:0016411~acylglycerol O-acyltransferase activity	5	5.88235	2.29e-06	DGAT2, DGAT1, PNPLA3, ABHD5, PNPLA2	84	21	18165	51.4881	0.00139101	0.000174	0.000156
GOTERM_BP_FAT	GO:0048589~developmental growth	16	18.8235	2.29e-06	PDGFRA, APP, CSF1R, BMPR2, FGF1, ESR1, AGT, VEGFA, FOSL2, BMP4, RXRA, GPAM, LEPR, KDR, PPARA, MGLL	84	873	20252	4.4187	0.0103008	3.14e-05	2.51e-05
GOTERM_BP_FAT	GO:0008203~cholesterol metabolic process	8	9.41176	2.3e-06	ABCA1, SCARB1, APP, CEBPA, INSIG1, LEPR, VLDLR, FGF1	84	146	20252	13.2107	0.0103304	3.14e-05	2.51e-05
GOTERM_BP_FAT	GO:0002573~myeloid leukocyte differentiation	10	11.7647	2.31e-06	BMP4, CSF1R, IL33, APP, CEBPA, CEBPB, FASN, PPARG, VEGFA, FOSL2	84	282	20252	8.54948	0.0103864	3.14e-05	2.52e-05
GOTERM_BP_FAT	GO:0042692~muscle cell differentiation	13	15.2941	2.35e-06	PDGFRA, CSF1R, BMPR2, EPAS1, IGFBP3, PDGFB, AGT, VEGFA, BMP4, EDNRB, RXRA, PPARA, ENG	84	549	20252	5.70899	0.0105398	3.18e-05	2.55e-05
GOTERM_BP_FAT	GO:1902893~regulation of pri-miRNA transcription from RNA polymerase II promoter	7	8.23529	2.72e-06	BMP4, APP, PDGFB, PPARG, PPARA, KLF4, ESR1	84	96	20252	17.5799	0.0122189	3.67e-05	2.94e-05
GOTERM_BP_FAT	GO:1903725~regulation of phospholipid metabolic process	7	8.23529	2.72e-06	BSCL2, PDGFRA, SCARB1, SLC27A1, FLT1, PDGFB, LPIN1	84	96	20252	17.5799	0.0122189	3.67e-05	2.94e-05
GOTERM_BP_FAT	GO:2000113~negative regulation of cellular macromolecule biosynthetic process	23	27.0588	2.82e-06	IL33, APP, NOTCH3, CEBPA, CEBPB, BMPR2, EPAS1, CAV1, PDGFB, KLF4, ESR1, VEGFA, BMP4, MAF, EDNRB, RXRA, NEDD4, TXNIP, TCF4, PPARG, LPIN1, PPARA, ENG	84	1826	20252	3.0368	0.0126425	3.79e-05	3.03e-05
GOTERM_BP_FAT	GO:0048732~gland development	13	15.2941	2.83e-06	PDGFRA, CEBPA, CEBPB, VWF, CAV1, PDGFB, FGF1, ESR1, VEGFA, BMP4, RXRA, FASN, XDH	84	559	20252	5.60687	0.0126799	3.79e-05	3.03e-05
GOTERM_BP_FAT	GO:0071900~regulation of protein serine/threonine kinase activity	11	12.9412	2.93e-06	BMP4, CSF1R, APP, SLC27A1, FLT1, CAV1, PDGFB, PPARG, FGF1, AGT, VEGFA	84	373	20252	7.11005	0.013148	3.91e-05	3.13e-05
GOTERM_BP_FAT	GO:0051252~regulation of RNA metabolic process	36	42.3529	2.96e-06	NOTCH3, APP, CEBPA, CEBPB, BMPR2, EPAS1, INSIG1, PDGFB, FGF1, CDH5, RXRA, EDNRB, NAMPT, KDR, PPARGC1A, IL33, PTGIS, CAV1, EBF1, EBF2, KLF4, ESR1, KLF15, AGT, VEGFA, FOSL2, BMP4, MAF, NEDD4, TXNIP, PPARG, TCF4, PPARA, LPIN1, ATF6, ENG	84	4031	20252	2.15317	0.0132835	3.94e-05	3.16e-05
GOTERM_BP_FAT	GO:0002520~immune system development	19	22.3529	2.98e-06	PDGFRA, IL33, APP, CSF1R, CEBPA, CEBPB, FLT1, ACE, EPAS1, KLF4, VEGFA, FOSL2, BMP4, MAF, FASN, LEPR, KDR, PPARG, CD34	84	1269	20252	3.60978	0.0133666	3.96e-05	3.17e-05
GOTERM_BP_FAT	GO:0060541~respiratory system development	10	11.7647	2.99e-06	BMP4, PDGFRA, CEBPA, BMPR2, ACE, EPAS1, KDR, FGF1, VEGFA, FOSL2	84	291	20252	8.28506	0.0134102	3.96e-05	3.17e-05
GOTERM_BP_FAT	GO:1902652~secondary alcohol metabolic process	8	9.41176	3.01e-06	ABCA1, SCARB1, APP, CEBPA, INSIG1, LEPR, VLDLR, FGF1	84	152	20252	12.6892	0.0134847	3.97e-05	3.18e-05
GOTERM_BP_FAT	GO:0035265~organ growth	9	10.5882	3.02e-06	PDGFRA, RXRA, KDR, LEPR, FGF1, PPARA, ESR1, AGT, FOSL2	84	217	20252	9.99934	0.0135451	3.98e-05	3.18e-05
GOTERM_BP_FAT	GO:0055065~metal ion homeostasis	15	17.6471	3.07e-06	PDGFRA, APP, ACE, EPAS1, CAV1, PTGER3, LPAR1, ESR1, AGT, BMP4, CDH5, EDNRB, ADORA1, LCN2, KDR	84	778	20252	4.64837	0.0137363	4.02e-05	3.22e-05
GOTERM_BP_FAT	GO:0061614~pri-miRNA transcription from RNA polymerase II promoter	7	8.23529	3.07e-06	BMP4, APP, PDGFB, PPARG, PPARA, KLF4, ESR1	84	98	20252	17.2211	0.0137731	4.02e-05	3.22e-05
GOTERM_BP_FAT	GO:0003012~muscle system process	12	14.1176	3.09e-06	BSCL2, BMP4, EDNRB, FLT1, CAV1, PTGER3, ADORA1, PPARG, PPARA, KLF4, KLF15, AGT	84	466	20252	6.20846	0.0138514	4.03e-05	3.22e-05
GOTERM_BP_FAT	GO:1901699~cellular response to nitrogen compound	16	18.8235	3.11e-06	PDGFRA, APP, CEBPB, SLC27A1, CAV1, RARRES2, INSIG1, SLC2A4, KLF15, ESR1, AGT, BMP4, GPAM, PNPLA3, PPARG, LPIN1	84	895	20252	4.31008	0.0139479	4.05e-05	3.24e-05
GOTERM_BP_FAT	GO:0051235~maintenance of location	11	12.9412	3.15e-06	BSCL2, SCARB1, DGAT2, DGAT1, CAV1, INSIG1, LCN2, PPARG, ABHD5, PPARA, PNPLA2	84	376	20252	7.05332	0.0141111	4.08e-05	3.27e-05
GOTERM_BP_FAT	GO:0001822~kidney development	11	12.9412	3.22e-06	BMP4, PDGFRA, NOTCH3, EDNRB, ACE, PDGFB, FGF1, KLF15, CD34, AGT, VEGFA	84	377	20252	7.03461	0.0144454	4.17e-05	3.33e-05
GOTERM_BP_FAT	GO:0043620~regulation of DNA-templated transcription in response to stress	6	7.05882	3.32e-06	CEBPB, EPAS1, NEDD4, PPARG, ATF6, VEGFA	84	56	20252	25.8316	0.0148595	4.28e-05	3.42e-05
GOTERM_BP_FAT	GO:0060548~negative regulation of cell death	19	22.3529	3.37e-06	APP, CSF1R, NQO1, CEBPB, CAV1, KLF4, ESR1, AGT, VEGFA, TJP1, BMP4, CDH5, EDNRB, GPAM, ADORA1, KDR, PPARA, PPARGC1A, CD34	84	1280	20252	3.57876	0.0150771	4.33e-05	3.46e-05
GOTERM_BP_FAT	GO:0003084~positive regulation of systemic arterial blood pressure	5	5.88235	3.66e-06	ACE, RARRES2, ADORA1, AGT, ENG	84	26	20252	46.3645	0.01638	4.69e-05	3.75e-05
GOTERM_BP_FAT	GO:0048771~tissue remodeling	9	10.5882	3.7e-06	CSF1R, BMPR2, EPAS1, CAV1, LEPR, PPARG, AGT, VEGFA, FOSL2	84	223	20252	9.7303	0.0165513	4.73e-05	3.78e-05
GOTERM_BP_FAT	GO:0033554~cellular response to stress	25	29.4118	3.8e-06	APP, CEBPB, BMPR2, EPAS1, INSIG1, VLDLR, SLC2A4, FGF1, NAMPT, PPARGC1A, CD34, XDH, PDGFRA, NQO1, PTGIS, CAV1, KLF4, AGT, VEGFA, BMP4, NEDD4, LCN2, PPARG, PPARA, ATF6	84	2166	20252	2.78272	0.0169889	4.84e-05	3.87e-05
GOTERM_BP_FAT	GO:0070997~neuron death	12	14.1176	3.86e-06	NQO1, APP, CEBPB, ADORA1, LCN2, KDR, PPARA, PPARGC1A, CD34, ESR1, AGT, VEGFA	84	477	20252	6.06529	0.0172843	4.91e-05	3.93e-05
GOTERM_BP_FAT	GO:0044712~single-organism catabolic process	17	20	3.89e-06	SCARB1, APP, CAV1, GPT2, ACAA1B, ABHD5, BSCL2, ACOX1, ALDH1A1, PNPLA3, ADORA1, LPIN1, PPARA, XDH, PPARGC1A, MGLL, PNPLA2	84	1034	20252	3.96385	0.0173988	4.93e-05	3.94e-05
GOTERM_BP_FAT	GO:0016125~sterol metabolic process	8	9.41176	4.06e-06	ABCA1, SCARB1, APP, CEBPA, INSIG1, LEPR, VLDLR, FGF1	84	159	20252	12.1306	0.0181312	5.12e-05	4.1e-05
GOTERM_BP_FAT	GO:0010558~negative regulation of macromolecule biosynthetic process	23	27.0588	4.2e-06	IL33, APP, NOTCH3, CEBPA, CEBPB, BMPR2, EPAS1, CAV1, PDGFB, KLF4, ESR1, VEGFA, BMP4, MAF, EDNRB, RXRA, NEDD4, TXNIP, TCF4, PPARG, LPIN1, PPARA, ENG	84	1871	20252	2.96376	0.0187737	5.29e-05	4.23e-05
GOTERM_BP_FAT	GO:0045860~positive regulation of protein kinase activity	11	12.9412	4.35e-06	CSF1R, APP, SLC27A1, ACE, FLT1, ADORA1, PDGFB, VLDLR, FGF1, AGT, VEGFA	84	390	20252	6.80012	0.0194524	5.47e-05	4.38e-05
GOTERM_BP_FAT	GO:0072001~renal system development	11	12.9412	4.45e-06	BMP4, PDGFRA, NOTCH3, EDNRB, ACE, PDGFB, FGF1, KLF15, CD34, AGT, VEGFA	84	391	20252	6.78273	0.0198927	5.58e-05	4.46e-05
GOTERM_BP_FAT	GO:0050873~brown fat cell differentiation	6	7.05882	4.68e-06	CEBPA, CEBPB, RARRES2, EBF2, PPARG, SLC2A4	84	60	20252	24.1095	0.0209108	5.85e-05	4.68e-05
GOTERM_BP_FAT	GO:0014066~regulation of phosphatidylinositol 3-kinase signaling	7	8.23529	4.85e-06	FLT1, NEDD4, KDR, PDGFB, KLF4, AGT, VEGFA	84	106	20252	15.9214	0.0216602	6.05e-05	4.84e-05
GOTERM_BP_FAT	GO:0046473~phosphatidic acid metabolic process	5	5.88235	4.98e-06	SLC27A1, GPAM, PNPLA3, ABHD5, LPIN1	84	28	20252	43.0527	0.0222278	6.18e-05	4.94e-05
GOTERM_BP_FAT	GO:0010563~negative regulation of phosphorus metabolic process	13	15.2941	5e-06	SLC27A1, CAV1, IGFBP3, PDGFB, KLF4, AGT, BMP4, PPARG, LPIN1, PPARA, XDH, PPARGC1A, ENG	84	591	20252	5.30328	0.0222969	6.18e-05	4.94e-05
GOTERM_BP_FAT	GO:0045936~negative regulation of phosphate metabolic process	13	15.2941	5e-06	SLC27A1, CAV1, IGFBP3, PDGFB, KLF4, AGT, BMP4, PPARG, LPIN1, PPARA, XDH, PPARGC1A, ENG	84	591	20252	5.30328	0.0222969	6.18e-05	4.94e-05
GOTERM_BP_FAT	GO:0048699~generation of neurons	23	27.0588	5.04e-06	IL33, APP, CSF1R, NOTCH3, CEBPB, BMPR2, FLT1, ACE, CAV1, PTGER3, LPAR1, PDGFB, VLDLR, KLF4, AGT, VEGFA, BMP4, EDNRB, NEDD4, KDR, TCF4, PPARG, MGLL	84	1892	20252	2.93086	0.0224663	6.21e-05	4.97e-05
GOTERM_MF_FAT	GO:0008374~O-acyltransferase activity	6	7.05882	5.13e-06	DGAT2, DGAT1, GPAM, PNPLA3, ABHD5, PNPLA2	84	55	18165	23.5909	0.00311722	0.000347	0.00031
GOTERM_BP_FAT	GO:0010634~positive regulation of epithelial cell migration	8	9.41176	5.39e-06	BMP4, BMPR2, LCN2, KDR, PDGFB, FGF1, AGT, VEGFA	84	166	20252	11.619	0.0240216	6.62e-05	5.3e-05
GOTERM_BP_FAT	GO:0072010~glomerular epithelium development	5	5.88235	5.76e-06	BMP4, EDNRB, PDGFB, KLF15, CD34	84	29	20252	41.5681	0.0256589	7.06e-05	5.65e-05
GOTERM_BP_FAT	GO:0030510~regulation of BMP signaling pathway	7	8.23529	6.01e-06	BMP4, CDH5, BMPR2, CAV1, KDR, PPARG, ENG	84	110	20252	15.3424	0.0267736	7.35e-05	5.88e-05
GOTERM_BP_FAT	GO:0048585~negative regulation of response to stimulus	23	27.0588	6.07e-06	PDGFRA, IL33, APP, PTGIS, CAV1, INSIG1, PTGER3, LPAR1, PDGFB, KLF4, ESR1, AGT, VEGFA, BMP4, CDH5, NEDD4, NAMPT, ADORA1, PPARG, PPARA, XDH, CD34, ENG	84	1914	20252	2.89717	0.0270252	7.4e-05	5.92e-05
GOTERM_BP_FAT	GO:0030099~myeloid cell differentiation	12	14.1176	6.28e-06	BMP4, CSF1R, IL33, APP, CEBPA, CEBPB, MAF, EPAS1, FASN, PPARG, VEGFA, FOSL2	84	502	20252	5.76323	0.02793	7.62e-05	6.1e-05
GOTERM_BP_FAT	GO:0051128~regulation of cellular component organization	30	35.2941	6.28e-06	SCARB1, APP, CSF1R, CEBPA, BMPR2, INSIG1, LPAR1, PDGFB, VLDLR, ADIPOR2, CDH5, KDR, PPARGC1A, ABCA1, ACE, IGFBP3, CAV1, KLF4, ESR1, AGT, VEGFA, TJP1, BMP4, FCGR3, NEDD4, LCN2, PPARG, PPARA, LPIN1, MGLL	84	3065	20252	2.35982	0.027959	7.62e-05	6.1e-05
GOTERM_BP_FAT	GO:0006790~sulfur compound metabolic process	11	12.9412	6.62e-06	ACLY, EDNRB, DGAT2, ACSS2, DGAT1, GPAM, FASN, ELOVL3, ELOVL6, XDH, ACACA	84	409	20252	6.48422	0.0294082	7.99e-05	6.39e-05
GOTERM_BP_FAT	GO:0072012~glomerulus vasculature development	5	5.88235	6.63e-06	BMP4, PDGFRA, NOTCH3, PDGFB, CD34	84	30	20252	40.1825	0.029457	7.99e-05	6.39e-05
GOTERM_BP_FAT	GO:0043010~camera-type eye development	11	12.9412	6.76e-06	BMP4, PDGFRA, RXRA, BMPR2, MAF, FLT1, ALDH1A1, KDR, PDGFB, KLF4, VEGFA	84	410	20252	6.46841	0.0300344	8.13e-05	6.5e-05
GOTERM_BP_FAT	GO:0009755~hormone-mediated signaling pathway	8	9.41176	6.81e-06	BMP4, SLC27A1, RXRA, NEDD4, PPARG, PPARA, ADIPOR2, ESR1	84	172	20252	11.2137	0.0302394	8.16e-05	6.53e-05
GOTERM_BP_FAT	GO:0071407~cellular response to organic cyclic compound	14	16.4706	6.84e-06	APP, CEBPA, CEBPB, ACE, CAV1, INSIG1, PTGER3, PDGFB, ESR1, BMP4, RXRA, NEDD4, PNPLA3, PPARG	84	719	20252	4.69448	0.0303935	8.19e-05	6.55e-05
GOTERM_BP_FAT	GO:0042063~gliogenesis	11	12.9412	7.05e-06	BMP4, CSF1R, IL33, APP, FLT1, LPAR1, PDGFB, LEPR, PPARG, KLF15, AGT	84	412	20252	6.43701	0.0313207	8.41e-05	6.73e-05
GOTERM_BP_FAT	GO:0072073~kidney epithelium development	8	9.41176	7.07e-06	BMP4, EDNRB, PDGFB, FGF1, KLF15, CD34, AGT, VEGFA	84	173	20252	11.1489	0.0313927	8.41e-05	6.73e-05
GOTERM_BP_FAT	GO:0007399~nervous system development	28	32.9412	7.38e-06	NOTCH3, APP, CSF1R, CEBPB, BMPR2, FLT1, PTGER3, LPAR1, PDGFB, VLDLR, RXRA, EDNRB, LEPR, KDR, IL33, ACE, CAV1, KLF4, KLF15, AGT, VEGFA, BMP4, NEDD4, PPARG, TCF4, LPIN1, MGLL, ENG	84	2745	20252	2.45926	0.0327382	8.75e-05	7e-05
GOTERM_BP_FAT	GO:0014909~smooth muscle cell migration	7	8.23529	7.39e-06	CAV1, IGFBP3, LPAR1, PDGFB, PPARG, PPARGC1A, AGT	84	114	20252	14.8041	0.0328043	8.75e-05	7e-05
GOTERM_BP_FAT	GO:0010565~regulation of cellular ketone metabolic process	8	9.41176	7.62e-06	DGAT2, DGAT1, CAV1, INSIG1, PPARG, PPARA, PPARGC1A, AGT	84	175	20252	11.0215	0.0338064	9e-05	7.2e-05
GOTERM_BP_FAT	GO:0045664~regulation of neuron differentiation	15	17.6471	7.7e-06	APP, NOTCH3, BMPR2, CAV1, PTGER3, LPAR1, VLDLR, KLF4, AGT, VEGFA, BMP4, EDNRB, NEDD4, TCF4, MGLL	84	843	20252	4.28995	0.0341258	9.06e-05	7.25e-05
GOTERM_BP_FAT	GO:0006644~phospholipid metabolic process	11	12.9412	7.84e-06	BSCL2, CSF1R, PDGFRA, SCARB1, SLC27A1, FLT1, GPAM, PNPLA3, PDGFB, ABHD5, LPIN1	84	417	20252	6.35983	0.0347426	9.21e-05	7.37e-05
GOTERM_BP_FAT	GO:0003006~developmental process involved in reproduction	17	20	7.86e-06	PDGFRA, CEBPA, CEBPB, BMPR2, PTGIS, ACE, VWF, EPAS1, PDGFB, ESR1, AGT, VEGFA, BSCL2, BMP4, RXRA, KDR, PPARG	84	1093	20252	3.74988	0.0348463	9.21e-05	7.37e-05
GOTERM_BP_FAT	GO:0032869~cellular response to insulin stimulus	9	10.5882	8.07e-06	SLC27A1, GPAM, INSIG1, RARRES2, PNPLA3, PPARG, SLC2A4, LPIN1, AGT	84	248	20252	8.74942	0.0357721	9.41e-05	7.53e-05
GOTERM_BP_FAT	GO:0070374~positive regulation of ERK1 and ERK2 cascade	9	10.5882	8.07e-06	BMP4, CSF1R, PDGFRA, APP, KDR, PDGFB, FGF1, ESR1, VEGFA	84	248	20252	8.74942	0.0357721	9.41e-05	7.53e-05
GOTERM_BP_FAT	GO:0060688~regulation of morphogenesis of a branching structure	6	7.05882	8.1e-06	BMP4, PDGFRA, RXRA, ESR1, AGT, VEGFA	84	67	20252	21.5906	0.0358802	9.42e-05	7.53e-05
GOTERM_BP_FAT	GO:0046777~protein autophosphorylation	9	10.5882	8.31e-06	CSF1R, PDGFRA, ACE, FLT1, CAV1, KDR, PDGFB, VEGFA, ENG	84	249	20252	8.71429	0.036818	9.64e-05	7.71e-05
GOTERM_BP_FAT	GO:0061437~renal system vasculature development	5	5.88235	8.64e-06	BMP4, PDGFRA, NOTCH3, PDGFB, CD34	84	32	20252	37.6711	0.038239	9.94e-05	7.96e-05
GOTERM_BP_FAT	GO:0061440~kidney vasculature development	5	5.88235	8.64e-06	BMP4, PDGFRA, NOTCH3, PDGFB, CD34	84	32	20252	37.6711	0.038239	9.94e-05	7.96e-05
GOTERM_BP_FAT	GO:0044062~regulation of excretion	5	5.88235	8.64e-06	EDNRB, ACE, PTGER3, ADORA1, AGT	84	32	20252	37.6711	0.038239	9.94e-05	7.96e-05
GOTERM_BP_FAT	GO:0048286~lung alveolus development	6	7.05882	8.71e-06	BMP4, BMPR2, ACE, KDR, VEGFA, FOSL2	84	68	20252	21.2731	0.0385507	9.98e-05	7.98e-05
GOTERM_BP_FAT	GO:0060193~positive regulation of lipase activity	6	7.05882	8.71e-06	PDGFRA, FLT1, LPAR1, ABHD5, ESR1, AGT	84	68	20252	21.2731	0.0385507	9.98e-05	7.98e-05
GOTERM_BP_FAT	GO:0019219~regulation of nucleobase-containing compound metabolic process	37	43.5294	8.86e-06	NOTCH3, APP, CEBPA, CEBPB, BMPR2, EPAS1, INSIG1, PDGFB, FGF1, CDH5, RXRA, EDNRB, NAMPT, KDR, PPARGC1A, IL33, PTGIS, IGFBP3, CAV1, EBF1, EBF2, KLF4, ESR1, KLF15, AGT, VEGFA, FOSL2, BMP4, MAF, NEDD4, TXNIP, PPARG, TCF4, PPARA, LPIN1, ATF6, ENG	84	4417	20252	2.01959	0.0391686	0.000101	8.09e-05
GOTERM_BP_FAT	GO:0002526~acute inflammatory response	8	9.41176	9.16e-06	FCGR3, CD163, EDNRB, VWF, PTGER3, ADORA1, PPARG, PTGES	84	180	20252	10.7153	0.0405036	0.000104	8.35e-05
GOTERM_BP_FAT	GO:0022602~ovulation cycle process	7	8.23529	9.46e-06	BMP4, PDGFRA, CEBPB, KDR, ESR1, AGT, VEGFA	84	119	20252	14.1821	0.0418002	0.000108	8.6e-05
GOTERM_BP_FAT	GO:0010720~positive regulation of cell development	14	16.4706	9.72e-06	IL33, APP, BMPR2, FLT1, ACE, LPAR1, VLDLR, AGT, VEGFA, BMP4, CDH5, KDR, TCF4, PPARG	84	743	20252	4.54284	0.0429259	0.00011	8.82e-05
GOTERM_BP_FAT	GO:0006066~alcohol metabolic process	10	11.7647	1.03e-05	ABCA1, SCARB1, APP, CEBPA, DGAT2, INSIG1, ALDH1A1, LEPR, VLDLR, FGF1	84	339	20252	7.11195	0.0452876	0.000116	9.29e-05
GOTERM_BP_FAT	GO:0044242~cellular lipid catabolic process	9	10.5882	1.05e-05	BSCL2, SCARB1, ACOX1, PNPLA3, ACAA1B, ABHD5, LPIN1, MGLL, PNPLA2	84	257	20252	8.44302	0.0461242	0.000118	9.44e-05
GOTERM_BP_FAT	GO:0071417~cellular response to organonitrogen compound	14	16.4706	1.06e-05	PDGFRA, APP, CEBPB, SLC27A1, CAV1, RARRES2, INSIG1, SLC2A4, KLF15, AGT, GPAM, PNPLA3, PPARG, LPIN1	84	749	20252	4.50645	0.0466772	0.000119	9.53e-05
GOTERM_BP_FAT	GO:0031077~post-embryonic camera-type eye development	4	4.70588	1.07e-05	FLT1, KDR, KLF4, VEGFA	84	11	20252	87.671	0.0471141	0.00012	9.6e-05
GOTERM_BP_FAT	GO:0097529~myeloid leukocyte migration	9	10.5882	1.08e-05	CSF1R, APP, FCGR3, EDNRB, FLT1, RARRES2, PTGER3, PDGFB, VEGFA	84	258	20252	8.4103	0.0474117	0.00012	9.64e-05
GOTERM_CC_FAT	GO:0043235~receptor complex	12	14.1176	1.09e-05	CSF1R, PDGFRA, NOTCH3, APP, RXRA, BMPR2, FLT1, KDR, LEPR, PPARG, VLDLR, ENG	83	455	17077	5.42629	0.00300132	0.00150291	0.00135642
GOTERM_BP_FAT	GO:0043534~blood vessel endothelial cell migration	7	8.23529	1.09e-05	CDH5, SCARB1, KDR, PDGFB, PPARG, KLF4, VEGFA	84	122	20252	13.8333	0.0480608	0.000122	9.75e-05
GOTERM_BP_FAT	GO:0055080~cation homeostasis	15	17.6471	1.1e-05	PDGFRA, APP, ACE, EPAS1, CAV1, PTGER3, LPAR1, ESR1, AGT, BMP4, CDH5, EDNRB, ADORA1, LCN2, KDR	84	870	20252	4.15681	0.0483868	0.000122	9.8e-05
GOTERM_BP_FAT	GO:0035384~thioester biosynthetic process	5	5.88235	1.11e-05	ACLY, ACSS2, ELOVL3, ELOVL6, ACACA	84	34	20252	35.4552	0.0487423	0.000123	9.82e-05
GOTERM_BP_FAT	GO:0071616~acyl-CoA biosynthetic process	5	5.88235	1.11e-05	ACLY, ACSS2, ELOVL3, ELOVL6, ACACA	84	34	20252	35.4552	0.0487423	0.000123	9.82e-05
GOTERM_BP_FAT	GO:0045778~positive regulation of ossification	7	8.23529	1.14e-05	BMP4, CSF1R, CEBPA, CEBPB, RXRA, BMPR2, VEGFA	84	123	20252	13.7209	0.0503025	0.000126	0.000101
GOTERM_BP_FAT	GO:0071375~cellular response to peptide hormone stimulus	10	11.7647	1.15e-05	SLC27A1, GPAM, CAV1, INSIG1, RARRES2, PNPLA3, PPARG, SLC2A4, LPIN1, AGT	84	344	20252	7.00858	0.050755	0.000127	0.000102
GOTERM_BP_FAT	GO:0009410~response to xenobiotic stimulus	12	14.1176	1.2e-05	TJP1, NQO1, ACE, ALDH1A1, LCN2, KDR, TXNIP, PPARG, ACAA1B, ADIPOR2, FOSL2, ENG	84	538	20252	5.37759	0.0528444	0.000132	0.000106
GOTERM_BP_FAT	GO:0010863~positive regulation of phospholipase C activity	5	5.88235	1.25e-05	PDGFRA, FLT1, LPAR1, ESR1, AGT	84	35	20252	34.4422	0.0546901	0.000137	0.000109
GOTERM_BP_FAT	GO:0043066~negative regulation of apoptotic process	17	20	1.3e-05	CSF1R, NQO1, CEBPB, CAV1, KLF4, ESR1, AGT, VEGFA, TJP1, BMP4, CDH5, EDNRB, GPAM, ADORA1, KDR, PPARA, PPARGC1A	84	1138	20252	3.6016	0.0570332	0.000143	0.000114
GOTERM_BP_FAT	GO:0050769~positive regulation of neurogenesis	13	15.2941	1.32e-05	IL33, APP, BMPR2, FLT1, ACE, LPAR1, VLDLR, AGT, VEGFA, BMP4, KDR, TCF4, PPARG	84	651	20252	4.8145	0.0579385	0.000144	0.000116
GOTERM_BP_FAT	GO:0098771~inorganic ion homeostasis	15	17.6471	1.33e-05	PDGFRA, APP, ACE, EPAS1, CAV1, PTGER3, LPAR1, ESR1, AGT, BMP4, CDH5, EDNRB, ADORA1, LCN2, KDR	84	885	20252	4.08636	0.0583298	0.000145	0.000116
GOTERM_BP_FAT	GO:0006874~cellular calcium ion homeostasis	12	14.1176	1.36e-05	BMP4, CDH5, PDGFRA, APP, EDNRB, CAV1, PTGER3, ADORA1, LPAR1, KDR, ESR1, AGT	84	545	20252	5.30852	0.0594031	0.000148	0.000118
GOTERM_BP_FAT	GO:0019637~organophosphate metabolic process	17	20	1.37e-05	PDGFRA, SCARB1, APP, CSF1R, NQO1, SLC27A1, FLT1, PDGFB, ABHD5, BSCL2, GPAM, NAMPT, PNPLA3, LPIN1, PPARA, XDH, PPARGC1A	84	1143	20252	3.58584	0.0601245	0.000149	0.000119
GOTERM_BP_FAT	GO:0060612~adipose tissue development	6	7.05882	1.41e-05	BSCL2, DGAT2, EBF2, PPARG, PPARGC1A, FOSL2	84	75	20252	19.2876	0.061665	0.000153	0.000122
GOTERM_BP_FAT	GO:0014065~phosphatidylinositol 3-kinase signaling	7	8.23529	1.44e-05	FLT1, NEDD4, KDR, PDGFB, KLF4, AGT, VEGFA	84	128	20252	13.1849	0.0627547	0.000155	0.000124
GOTERM_BP_FAT	GO:0014812~muscle cell migration	7	8.23529	1.5e-05	CAV1, IGFBP3, LPAR1, PDGFB, PPARG, PPARGC1A, AGT	84	129	20252	13.0827	0.0655067	0.000162	0.000129
GOTERM_BP_FAT	GO:0006869~lipid transport	11	12.9412	1.52e-05	ABCA1, SCARB1, SLC27A1, ACE, DGAT1, CAV1, IGFBP3, PPARG, VLDLR, AGT, PTGES	84	450	20252	5.89344	0.0661674	0.000163	0.00013
GOTERM_BP_FAT	GO:0010817~regulation of hormone levels	13	15.2941	1.59e-05	PDGFRA, SCARB1, ACE, DGAT1, PTGER3, ESR1, AGT, EDNRB, ALDH1A1, LEPR, ADORA1, PPARG, PPARGC1A	84	663	20252	4.72736	0.0690649	0.00017	0.000136
GOTERM_BP_FAT	GO:0002040~sprouting angiogenesis	7	8.23529	1.64e-05	TJP1, BMP4, FLT1, KDR, FGF1, KLF4, VEGFA	84	131	20252	12.883	0.0712872	0.000175	0.00014
GOTERM_BP_FAT	GO:0050731~positive regulation of peptidyl-tyrosine phosphorylation	8	9.41176	1.7e-05	CSF1R, PDGFRA, APP, ACE, ADORA1, PDGFB, AGT, VEGFA	84	198	20252	9.74122	0.0739055	0.000181	0.000145
GOTERM_BP_FAT	GO:0090257~regulation of muscle system process	9	10.5882	1.71e-05	BSCL2, FLT1, CAV1, PTGER3, ADORA1, PPARG, PPARA, KLF4, AGT	84	275	20252	7.89039	0.0741472	0.000181	0.000145
GOTERM_BP_FAT	GO:0014068~positive regulation of phosphatidylinositol 3-kinase signaling	6	7.05882	1.71e-05	FLT1, NEDD4, KDR, PDGFB, AGT, VEGFA	84	78	20252	18.5458	0.07421	0.000181	0.000145
GOTERM_BP_FAT	GO:0048145~regulation of fibroblast proliferation	7	8.23529	1.71e-05	PDGFRA, CAV1, PDGFB, PPARG, ESR1, AGT, FOSL2	84	132	20252	12.7854	0.0743192	0.000181	0.000145
GOTERM_BP_FAT	GO:0050730~regulation of peptidyl-tyrosine phosphorylation	9	10.5882	1.75e-05	CSF1R, PDGFRA, APP, ACE, CAV1, ADORA1, PDGFB, AGT, VEGFA	84	276	20252	7.8618	0.0760326	0.000185	0.000148
GOTERM_BP_FAT	GO:0043069~negative regulation of programmed cell death	17	20	1.78e-05	CSF1R, NQO1, CEBPB, CAV1, KLF4, ESR1, AGT, VEGFA, TJP1, BMP4, CDH5, EDNRB, GPAM, ADORA1, KDR, PPARA, PPARGC1A	84	1167	20252	3.5121	0.0770386	0.000187	0.00015
GOTERM_BP_FAT	GO:0034654~nucleobase-containing compound biosynthetic process	36	42.3529	1.81e-05	NOTCH3, APP, CEBPA, CEBPB, BMPR2, EPAS1, INSIG1, PDGFB, FGF1, CDH5, RXRA, EDNRB, NAMPT, KDR, PPARGC1A, IL33, PTGIS, CAV1, EBF1, EBF2, KLF4, ESR1, KLF15, AGT, VEGFA, FOSL2, BMP4, MAF, NEDD4, TXNIP, PPARG, TCF4, PPARA, LPIN1, ATF6, ENG	84	4358	20252	1.99161	0.0785527	0.00019	0.000152
GOTERM_BP_FAT	GO:0050994~regulation of lipid catabolic process	6	7.05882	1.82e-05	BSCL2, SCARB1, RARRES2, ADORA1, ABHD5, PNPLA2	84	79	20252	18.311	0.0787784	0.00019	0.000152
GOTERM_BP_FAT	GO:0097755~positive regulation of blood vessel diameter	6	7.05882	1.82e-05	EDNRB, BMPR2, ADORA1, KDR, AGT, VEGFA	84	79	20252	18.311	0.0787784	0.00019	0.000152
GOTERM_BP_FAT	GO:0048568~embryonic organ development	12	14.1176	1.86e-05	BMP4, PDGFRA, CEBPA, CEBPB, EPAS1, INSIG1, RARRES2, ALDH1A1, KDR, PDGFB, VEGFA, ENG	84	564	20252	5.12969	0.0806997	0.000195	0.000156
GOTERM_BP_FAT	GO:0060976~coronary vasculature development	6	7.05882	1.93e-05	BMP4, RXRA, ACE, PDGFB, FGF1, VEGFA	84	80	20252	18.0821	0.0835476	0.0002	0.00016
GOTERM_BP_FAT	GO:0051145~smooth muscle cell differentiation	6	7.05882	1.93e-05	BMP4, EDNRB, PDGFB, AGT, VEGFA, ENG	84	80	20252	18.0821	0.0835476	0.0002	0.00016
GOTERM_BP_FAT	GO:0014912~negative regulation of smooth muscle cell migration	5	5.88235	1.93e-05	CAV1, IGFBP3, PDGFB, PPARG, PPARGC1A	84	39	20252	30.9096	0.0835571	0.0002	0.00016
GOTERM_BP_FAT	GO:1900274~regulation of phospholipase C activity	5	5.88235	1.93e-05	PDGFRA, FLT1, LPAR1, ESR1, AGT	84	39	20252	30.9096	0.0835571	0.0002	0.00016
GOTERM_BP_FAT	GO:1901215~negative regulation of neuron death	9	10.5882	1.94e-05	APP, CEBPB, KDR, PPARA, PPARGC1A, CD34, ESR1, AGT, VEGFA	84	280	20252	7.74949	0.0839575	0.0002	0.00016
GOTERM_BP_FAT	GO:2000379~positive regulation of reactive oxygen species metabolic process	7	8.23529	1.94e-05	APP, LCN2, PDGFB, KLF4, XDH, ESR1, AGT	84	135	20252	12.5012	0.0840034	0.0002	0.00016
GOTERM_BP_FAT	GO:0016042~lipid catabolic process	10	11.7647	1.97e-05	BSCL2, SCARB1, ACOX1, ADORA1, PNPLA3, ACAA1B, ABHD5, LPIN1, MGLL, PNPLA2	84	368	20252	6.5515	0.0850662	0.000202	0.000162
GOTERM_BP_FAT	GO:0001816~cytokine production	15	17.6471	2.08e-05	IL33, APP, CSF1R, NQO1, CEBPB, FLT1, KLF4, AGT, FOSL2, FCGR3, MAF, GPAM, PPARG, PPARA, CD34	84	921	20252	3.92663	0.0894833	0.000213	0.00017
GOTERM_BP_FAT	GO:0038084~vascular endothelial growth factor signaling pathway	5	5.88235	2.14e-05	PDGFRA, KDR, PDGFB, XDH, VEGFA	84	40	20252	30.1369	0.0921254	0.000219	0.000175
GOTERM_BP_FAT	GO:0006875~cellular metal ion homeostasis	13	15.2941	2.16e-05	PDGFRA, APP, CAV1, PTGER3, LPAR1, ESR1, AGT, BMP4, CDH5, EDNRB, ADORA1, LCN2, KDR	84	684	20252	4.58222	0.0928006	0.00022	0.000176
GOTERM_CC_FAT	GO:0005667~transcription factor complex	12	14.1176	2.16e-05	CEBPA, CEBPB, RXRA, MAF, EPAS1, TCF4, PPARG, LPIN1, KLF4, ATF6, ESR1, FOSL2	83	490	17077	5.0387	0.00596772	0.00175706	0.0015858
GOTERM_BP_FAT	GO:0072503~cellular divalent inorganic cation homeostasis	12	14.1176	2.19e-05	BMP4, CDH5, PDGFRA, APP, EDNRB, CAV1, PTGER3, ADORA1, LPAR1, KDR, ESR1, AGT	84	574	20252	5.04032	0.0942065	0.000223	0.000178
GOTERM_BP_FAT	GO:0055074~calcium ion homeostasis	12	14.1176	2.19e-05	BMP4, CDH5, PDGFRA, APP, EDNRB, CAV1, PTGER3, ADORA1, LPAR1, KDR, ESR1, AGT	84	574	20252	5.04032	0.0942065	0.000223	0.000178
GOTERM_BP_FAT	GO:0030258~lipid modification	9	10.5882	2.21e-05	DGAT2, DGAT1, ACOX1, PPARG, ACAA1B, PPARA, ADIPOR2, PPARGC1A, AGT	84	285	20252	7.61353	0.0947618	0.000224	0.000179
GOTERM_BP_FAT	GO:2000112~regulation of cellular macromolecule biosynthetic process	36	42.3529	2.22e-05	NOTCH3, APP, CEBPA, CEBPB, BMPR2, EPAS1, INSIG1, PDGFB, FGF1, CDH5, RXRA, EDNRB, NAMPT, KDR, PPARGC1A, IL33, PTGIS, CAV1, EBF1, EBF2, KLF4, ESR1, KLF15, AGT, VEGFA, FOSL2, BMP4, MAF, NEDD4, TXNIP, PPARG, TCF4, PPARA, LPIN1, ATF6, ENG	84	4397	20252	1.97394	0.0951889	0.000224	0.000179
GOTERM_BP_FAT	GO:0061061~muscle structure development	14	16.4706	2.24e-05	PDGFRA, CSF1R, BMPR2, EPAS1, CAV1, IGFBP3, PDGFB, AGT, VEGFA, BMP4, EDNRB, RXRA, PPARA, ENG	84	804	20252	4.19818	0.0960511	0.000226	0.000181
GOTERM_BP_FAT	GO:0051897~positive regulation of protein kinase B signaling	8	9.41176	2.27e-05	CSF1R, FLT1, NEDD4, KDR, PDGFB, AGT, VEGFA, ENG	84	207	20252	9.31769	0.0971821	0.000228	0.000183
GOTERM_BP_FAT	GO:0030513~positive regulation of BMP signaling pathway	5	5.88235	2.37e-05	BMP4, CDH5, BMPR2, KDR, ENG	84	41	20252	29.4019	0.101263	0.000238	0.00019
GOTERM_BP_FAT	GO:0051130~positive regulation of cellular component organization	20	23.5294	2.42e-05	ABCA1, APP, CEBPA, BMPR2, CAV1, IGFBP3, LPAR1, PDGFB, VLDLR, ESR1, AGT, VEGFA, BMP4, CDH5, FCGR3, LCN2, KDR, PPARG, LPIN1, PPARGC1A	84	1625	20252	2.96733	0.103339	0.000242	0.000194
GOTERM_BP_FAT	GO:0022610~biological adhesion	20	23.5294	2.46e-05	PDGFRA, SCARB1, APP, CEBPB, VWF, CAV1, PTGER3, PDGFB, KLF4, AGT, VEGFA, TJP1, BMP4, CDH5, GPAM, PXDN, KDR, PPARA, CD34, ENG	84	1627	20252	2.96368	0.105025	0.000246	0.000197
GOTERM_CC_FAT	GO:0016323~basolateral plasma membrane	10	11.7647	2.54e-05	TJP1, ABCA1, SLC27A1, BMPR2, ACE, CAV1, ADORA1, PDGFB, LEPR, CD34	83	325	17077	6.33068	0.0070037	0.00175706	0.0015858
GOTERM_BP_FAT	GO:0008585~female gonad development	7	8.23529	2.59e-05	BMP4, PDGFRA, CEBPB, KDR, ESR1, AGT, VEGFA	84	142	20252	11.885	0.110249	0.000258	0.000207
GOTERM_BP_FAT	GO:1903670~regulation of sprouting angiogenesis	6	7.05882	2.6e-05	TJP1, FLT1, KDR, FGF1, KLF4, VEGFA	84	85	20252	17.0185	0.11055	0.000259	0.000207
GOTERM_BP_FAT	GO:0018130~heterocycle biosynthetic process	36	42.3529	2.64e-05	NOTCH3, APP, CEBPA, CEBPB, BMPR2, EPAS1, INSIG1, PDGFB, FGF1, CDH5, RXRA, EDNRB, NAMPT, KDR, PPARGC1A, IL33, PTGIS, CAV1, EBF1, EBF2, KLF4, ESR1, KLF15, AGT, VEGFA, FOSL2, BMP4, MAF, NEDD4, TXNIP, PPARG, TCF4, PPARA, LPIN1, ATF6, ENG	84	4431	20252	1.9588	0.112105	0.000262	0.000209
GOTERM_BP_FAT	GO:0046323~glucose import	6	7.05882	2.75e-05	SLC27A1, ACE, SLC2A4, ADIPOR2, KLF15, ESR1	84	86	20252	16.8206	0.116607	0.000272	0.000218
GOTERM_BP_FAT	GO:0006811~ion transport	21	24.7059	2.76e-05	ABCA1, SCARB1, APP, CEBPB, SLC27A1, ACE, CAV1, PTGER3, PDGFB, SLC2A4, AGT, BMP4, FCGR3, EDNRB, NEDD4, UCP3, ADORA1, LCN2, PPARG, PPARGC1A, PTGES	84	1792	20252	2.82533	0.11692	0.000273	0.000218
GOTERM_BP_FAT	GO:0048545~response to steroid hormone	10	11.7647	2.81e-05	BMP4, RXRA, ACE, UCP3, CAV1, NEDD4, TXNIP, ESR1, FOSL2, ENG	84	385	20252	6.26221	0.119046	0.000277	0.000222
GOTERM_BP_FAT	GO:0019438~aromatic compound biosynthetic process	36	42.3529	2.83e-05	NOTCH3, APP, CEBPA, CEBPB, BMPR2, EPAS1, INSIG1, PDGFB, FGF1, CDH5, RXRA, EDNRB, NAMPT, KDR, PPARGC1A, IL33, PTGIS, CAV1, EBF1, EBF2, KLF4, ESR1, KLF15, AGT, VEGFA, FOSL2, BMP4, MAF, NEDD4, TXNIP, PPARG, TCF4, PPARA, LPIN1, ATF6, ENG	84	4445	20252	1.95263	0.119784	0.000279	0.000223
GOTERM_BP_FAT	GO:0010889~regulation of sequestering of triglyceride	4	4.70588	2.91e-05	PPARG, ABHD5, PPARA, PNPLA2	84	15	20252	64.2921	0.123233	0.000286	0.000229
GOTERM_BP_FAT	GO:0010556~regulation of macromolecule biosynthetic process	36	42.3529	2.96e-05	NOTCH3, APP, CEBPA, CEBPB, BMPR2, EPAS1, INSIG1, PDGFB, FGF1, CDH5, RXRA, EDNRB, NAMPT, KDR, PPARGC1A, IL33, PTGIS, CAV1, EBF1, EBF2, KLF4, ESR1, KLF15, AGT, VEGFA, FOSL2, BMP4, MAF, NEDD4, TXNIP, PPARG, TCF4, PPARA, LPIN1, ATF6, ENG	84	4454	20252	1.94868	0.124953	0.00029	0.000232
GOTERM_BP_FAT	GO:0042698~ovulation cycle	7	8.23529	3.03e-05	BMP4, PDGFRA, CEBPB, KDR, ESR1, AGT, VEGFA	84	146	20252	11.5594	0.127701	0.000296	0.000237
GOTERM_BP_FAT	GO:0046545~development of primary female sexual characteristics	7	8.23529	3.03e-05	BMP4, PDGFRA, CEBPB, KDR, ESR1, AGT, VEGFA	84	146	20252	11.5594	0.127701	0.000296	0.000237
GOTERM_BP_FAT	GO:0060191~regulation of lipase activity	6	7.05882	3.07e-05	PDGFRA, FLT1, LPAR1, ABHD5, ESR1, AGT	84	88	20252	16.4383	0.129406	0.000299	0.000239
GOTERM_BP_FAT	GO:0019229~regulation of vasoconstriction	6	7.05882	3.07e-05	BMPR2, ACE, CAV1, PTGER3, PDGFB, MGLL	84	88	20252	16.4383	0.129406	0.000299	0.000239
GOTERM_BP_FAT	GO:0035556~intracellular signal transduction	27	31.7647	3.22e-05	APP, CSF1R, CEBPB, FLT1, PTGER3, LPAR1, PDGFB, FGF1, EDNRB, LEPR, ADORA1, KDR, XDH, ABCA1, PDGFRA, VWF, IGFBP3, CAV1, KLF4, ESR1, AGT, VEGFA, BMP4, NEDD4, PPARG, PPARA, ENG	84	2798	20252	2.32651	0.135103	0.000312	0.00025
GOTERM_BP_FAT	GO:0071902~positive regulation of protein serine/threonine kinase activity	8	9.41176	3.25e-05	CSF1R, APP, SLC27A1, FLT1, PDGFB, FGF1, AGT, VEGFA	84	219	20252	8.80713	0.136402	0.000315	0.000252
GOTERM_BP_FAT	GO:0032496~response to lipopolysaccharide	11	12.9412	3.31e-05	TJP1, ABCA1, NQO1, SCARB1, CEBPB, EDNRB, ACE, PTGER3, MRC1, ADIPOR2, FOSL2	84	493	20252	5.37941	0.138641	0.00032	0.000256
GOTERM_BP_FAT	GO:0034097~response to cytokine	17	20	3.38e-05	IL33, APP, CSF1R, CEBPA, CEBPB, SLC27A1, PTGIS, CAV1, PDGFB, SLC2A4, KLF4, ADIPOR2, FOSL2, FASN, MRC1, LEPR, PPARG	84	1230	20252	3.33221	0.141316	0.000325	0.00026
GOTERM_BP_FAT	GO:0046320~regulation of fatty acid oxidation	5	5.88235	3.44e-05	DGAT2, DGAT1, PPARG, PPARA, PPARGC1A	84	45	20252	26.7884	0.1437	0.000331	0.000265
GOTERM_BP_FAT	GO:0031650~regulation of heat generation	4	4.70588	3.58e-05	SLC27A1, EDNRB, PTGER3, PTGES	84	16	20252	60.2738	0.149036	0.000343	0.000274
GOTERM_BP_FAT	GO:0010001~glial cell differentiation	9	10.5882	3.58e-05	BMP4, CSF1R, IL33, APP, LPAR1, PDGFB, PPARG, KLF15, AGT	84	305	20252	7.11429	0.149054	0.000343	0.000274
GOTERM_BP_FAT	GO:0060562~epithelial tube morphogenesis	10	11.7647	3.71e-05	BMP4, PDGFRA, FLT1, LCN2, KDR, FGF1, ESR1, AGT, VEGFA, ENG	84	399	20252	6.04249	0.15419	0.000355	0.000284
GOTERM_BP_FAT	GO:0006109~regulation of carbohydrate metabolic process	8	9.41176	3.75e-05	APP, DGAT2, IGFBP3, GPT2, PDGFB, LEPR, PPARA, PPARGC1A	84	224	20252	8.61054	0.155768	0.000358	0.000286
GOTERM_BP_FAT	GO:0045596~negative regulation of cell differentiation	15	17.6471	3.8e-05	APP, CSF1R, NOTCH3, BMPR2, CAV1, INSIG1, PTGER3, LPAR1, PDGFB, VEGFA, BMP4, EDNRB, PPARG, PPARA, XDH	84	973	20252	3.71678	0.157601	0.000362	0.000289
GOTERM_BP_FAT	GO:0051962~positive regulation of nervous system development	13	15.2941	3.81e-05	IL33, APP, BMPR2, FLT1, ACE, LPAR1, VLDLR, AGT, VEGFA, BMP4, KDR, TCF4, PPARG	84	725	20252	4.32309	0.158059	0.000362	0.00029
GOTERM_BP_FAT	GO:0048144~fibroblast proliferation	7	8.23529	3.94e-05	PDGFRA, CAV1, PDGFB, PPARG, ESR1, AGT, FOSL2	84	153	20252	11.0305	0.162832	0.000373	0.000299
GOTERM_BP_FAT	GO:0009790~embryo development	18	21.1765	3.96e-05	PDGFRA, CEBPA, CEBPB, BMPR2, FLT1, ACE, EPAS1, RARRES2, INSIG1, PDGFB, KLF4, VEGFA, TJP1, BMP4, RXRA, ALDH1A1, KDR, ENG	84	1388	20252	3.1266	0.163476	0.000374	0.000299
GOTERM_MF_FAT	GO:0061629~RNA polymerase II sequence-specific DNA binding transcription factor binding	8	9.41176	3.97e-05	CEBPA, CEBPB, EPAS1, LPIN1, PPARA, KLF4, PPARGC1A, CD34	84	203	18165	8.52217	0.0239119	0.00233543	0.00208658
GOTERM_BP_FAT	GO:0072507~divalent inorganic cation homeostasis	12	14.1176	4.06e-05	BMP4, CDH5, PDGFRA, APP, EDNRB, CAV1, PTGER3, ADORA1, LPAR1, KDR, ESR1, AGT	84	614	20252	4.71196	0.167284	0.000383	0.000306
GOTERM_BP_FAT	GO:1903034~regulation of response to wounding	8	9.41176	4.08e-05	PDGFRA, VWF, CAV1, PTGER3, PDGFB, PPARG, KLF4, CD34	84	227	20252	8.49675	0.168287	0.000384	0.000307
GOTERM_BP_FAT	GO:0045598~regulation of fat cell differentiation	7	8.23529	4.09e-05	CEBPA, CEBPB, INSIG1, RARRES2, PPARG, LPIN1, VEGFA	84	154	20252	10.9589	0.168344	0.000384	0.000307
GOTERM_BP_FAT	GO:0001774~microglial cell activation	5	5.88235	4.09e-05	CSF1R, IL33, APP, NAMPT, PPARG	84	47	20252	25.6484	0.168532	0.000384	0.000307
GOTERM_CC_FAT	GO:0098589~membrane region	12	14.1176	4.13e-05	ABCA1, SCARB1, APP, SLC27A1, EDNRB, PTGIS, BMPR2, CAV1, NEDD4, KDR, SLC2A4, VLDLR	83	526	17077	4.69385	0.0113837	0.0019158	0.00172906
GOTERM_BP_FAT	GO:0001649~osteoblast differentiation	8	9.41176	4.2e-05	BMP4, CEBPA, CEBPB, BMPR2, IGFBP3, PPARG, VEGFA, FOSL2	84	228	20252	8.45948	0.172612	0.000393	0.000314
GOTERM_BP_FAT	GO:0035336~long-chain fatty-acyl-CoA metabolic process	4	4.70588	4.33e-05	DGAT2, DGAT1, ELOVL3, ELOVL6	84	17	20252	56.7283	0.177486	0.000404	0.000323
GOTERM_BP_FAT	GO:0055089~fatty acid homeostasis	4	4.70588	4.33e-05	DGAT2, DGAT1, GPAM, ADORA1	84	17	20252	56.7283	0.177486	0.000404	0.000323
GOTERM_BP_FAT	GO:0071456~cellular response to hypoxia	7	8.23529	4.39e-05	PTGIS, EPAS1, PPARG, SLC2A4, VLDLR, CD34, VEGFA	84	156	20252	10.8184	0.179743	0.000408	0.000327
GOTERM_MF_FAT	GO:0008134~transcription factor binding	12	14.1176	4.39e-05	CEBPA, CEBPB, RXRA, EPAS1, TCF4, PPARG, LPIN1, PPARA, KLF4, PPARGC1A, CD34, ESR1	84	556	18165	4.66727	0.0264102	0.00233543	0.00208658
GOTERM_BP_FAT	GO:0031952~regulation of protein autophosphorylation	5	5.88235	4.45e-05	ACE, CAV1, PDGFB, VEGFA, ENG	84	48	20252	25.1141	0.181854	0.000412	0.00033
GOTERM_BP_FAT	GO:1903672~positive regulation of sprouting angiogenesis	5	5.88235	4.45e-05	TJP1, KDR, FGF1, KLF4, VEGFA	84	48	20252	25.1141	0.181854	0.000412	0.00033
GOTERM_BP_FAT	GO:0002237~response to molecule of bacterial origin	11	12.9412	4.55e-05	TJP1, ABCA1, NQO1, SCARB1, CEBPB, EDNRB, ACE, PTGER3, MRC1, ADIPOR2, FOSL2	84	512	20252	5.17978	0.185578	0.000421	0.000336
GOTERM_MF_FAT	GO:0019199~transmembrane receptor protein kinase activity	6	7.05882	4.59e-05	CSF1R, PDGFRA, BMPR2, FLT1, KDR, ENG	84	86	18165	15.0872	0.0275921	0.00233543	0.00208658
GOTERM_BP_FAT	GO:0032368~regulation of lipid transport	7	8.23529	4.72e-05	ABCA1, DGAT1, CAV1, IGFBP3, PPARG, AGT, PTGES	84	158	20252	10.6814	0.191646	0.000434	0.000347
GOTERM_BP_FAT	GO:0010467~gene expression	44	51.7647	4.72e-05	NOTCH3, APP, CSF1R, CEBPA, CEBPB, BMPR2, EPAS1, INSIG1, PTGER3, PDGFB, FGF1, ADIPOR2, CDH5, RXRA, EDNRB, NAMPT, KDR, PPARGC1A, CD34, XDH, IL33, PDGFRA, PTGIS, ACE, CAV1, EBF1, EBF2, KLF4, ESR1, KLF15, AGT, VEGFA, FOSL2, BMP4, MAF, NEDD4, LCN2, TXNIP, PPARG, TCF4, PPARA, LPIN1, ATF6, ENG	84	6214	20252	1.70714	0.191704	0.000434	0.000347
GOTERM_BP_FAT	GO:0009607~response to biotic stimulus	20	23.5294	4.72e-05	ABCA1, IL33, SCARB1, APP, NQO1, CEBPB, ACE, CAV1, RARRES2, PTGER3, KLF4, ADIPOR2, FOSL2, TJP1, EDNRB, GPAM, MRC1, LCN2, TXNIP, AMY1	84	1706	20252	2.82644	0.191959	0.000434	0.000347
GOTERM_CC_FAT	GO:0045121~membrane raft	11	12.9412	4.75e-05	ABCA1, SCARB1, APP, SLC27A1, EDNRB, PTGIS, BMPR2, CAV1, NEDD4, KDR, SLC2A4	83	440	17077	5.14367	0.0130715	0.0019158	0.00172906
GOTERM_BP_FAT	GO:0006979~response to oxidative stress	11	12.9412	4.78e-05	BMP4, PDGFRA, NQO1, APP, EPAS1, UCP3, ALDH1A1, PXDN, LCN2, TXNIP, PPARGC1A	84	515	20252	5.14961	0.193935	0.000438	0.00035
GOTERM_BP_FAT	GO:1905332~positive regulation of morphogenesis of an epithelium	5	5.88235	4.83e-05	BMP4, PDGFRA, LCN2, AGT, VEGFA	84	49	20252	24.6016	0.195776	0.000442	0.000353
GOTERM_CC_FAT	GO:0098857~membrane microdomain	11	12.9412	4.84e-05	ABCA1, SCARB1, APP, SLC27A1, EDNRB, PTGIS, BMPR2, CAV1, NEDD4, KDR, SLC2A4	83	441	17077	5.13201	0.0133214	0.0019158	0.00172906
GOTERM_MF_FAT	GO:0043168~anion binding	30	35.2941	4.98e-05	SCARB1, APP, CSF1R, BMPR2, ACSS2, FLT1, LPAR1, FGF1, ACACA, RXRA, KDR, CD34, XDH, ABCA1, PDGFRA, ACE, DGAT1, GPT2, VEGFA, BSCL2, BMP4, ACLY, ACOX1, NEDD4, FASN, PNPLA3, LCN2, PPARG, AMY1, PTGES	84	3059	18165	2.12079	0.0298672	0.00233626	0.00208731
GOTERM_BP_FAT	GO:0030730~sequestering of triglyceride	4	4.70588	5.18e-05	PPARG, ABHD5, PPARA, PNPLA2	84	18	20252	53.5767	0.20846	0.000473	0.000379
GOTERM_BP_FAT	GO:0010721~negative regulation of cell development	10	11.7647	5.32e-05	BMP4, CSF1R, NOTCH3, APP, EDNRB, CAV1, PTGER3, LPAR1, PPARA, VEGFA	84	418	20252	5.76783	0.213403	0.000485	0.000388
GOTERM_BP_FAT	GO:0030336~negative regulation of cell migration	9	10.5882	5.6e-05	IL33, CAV1, IGFBP3, ADORA1, PDGFB, PPARG, KLF4, PPARGC1A, ENG	84	325	20252	6.67648	0.223228	0.000509	0.000407
GOTERM_BP_FAT	GO:0045923~positive regulation of fatty acid metabolic process	5	5.88235	5.66e-05	DGAT1, PPARG, PPARA, PPARGC1A, AGT	84	51	20252	23.6368	0.225381	0.000513	0.00041
GOTERM_BP_FAT	GO:0035850~epithelial cell differentiation involved in kidney development	5	5.88235	5.66e-05	BMP4, EDNRB, PDGFB, KLF15, CD34	84	51	20252	23.6368	0.225381	0.000513	0.00041
GOTERM_BP_FAT	GO:0001570~vasculogenesis	6	7.05882	5.68e-05	CAV1, KDR, FGF1, XDH, CD34, ENG	84	100	20252	14.4657	0.226083	0.000513	0.000411
GOTERM_BP_FAT	GO:0055114~oxidation-reduction process	11	12.9412	5.7e-05	ACLY, NQO1, DGAT2, DGAT1, ACOX1, LEPR, PPARG, ACAA1B, PPARA, ADIPOR2, PPARGC1A	84	526	20252	5.04192	0.226858	0.000513	0.000411
GOTERM_BP_FAT	GO:0060537~muscle tissue development	11	12.9412	5.7e-05	BMP4, PDGFRA, RXRA, CAV1, FGF1, PPARA, PPARGC1A, AGT, VEGFA, FOSL2, ENG	84	526	20252	5.04192	0.226858	0.000513	0.000411
GOTERM_BP_FAT	GO:0043523~regulation of neuron apoptotic process	9	10.5882	5.72e-05	NQO1, APP, CEBPB, LCN2, KDR, PPARGC1A, ESR1, AGT, VEGFA	84	326	20252	6.656	0.227491	0.000514	0.000411
GOTERM_BP_FAT	GO:0030193~regulation of blood coagulation	6	7.05882	5.96e-05	PDGFRA, VWF, CAV1, PTGER3, PDGFB, CD34	84	101	20252	14.3225	0.235687	0.000534	0.000427
GOTERM_BP_FAT	GO:0048469~cell maturation	8	9.41176	5.96e-05	APP, CEBPA, EDNRB, EPAS1, KDR, PDGFB, PPARG, VEGFA	84	241	20252	8.00316	0.23589	0.000534	0.000427
GOTERM_BP_FAT	GO:0042593~glucose homeostasis	9	10.5882	6.23e-05	TJP1, CEBPA, ACE, LEPR, PPARG, SLC2A4, ADIPOR2, KLF15, FOSL2	84	330	20252	6.57532	0.245071	0.000557	0.000445
GOTERM_BP_FAT	GO:0033500~carbohydrate homeostasis	9	10.5882	6.36e-05	TJP1, CEBPA, ACE, LEPR, PPARG, SLC2A4, ADIPOR2, KLF15, FOSL2	84	331	20252	6.55546	0.249599	0.000567	0.000454
GOTERM_BP_FAT	GO:0050679~positive regulation of epithelial cell proliferation	8	9.41176	6.45e-05	BMP4, BMPR2, CAV1, KDR, PDGFB, FGF1, ESR1, VEGFA	84	244	20252	7.90476	0.252355	0.000573	0.000459
GOTERM_BP_FAT	GO:0042632~cholesterol homeostasis	6	7.05882	6.54e-05	ABCA1, SCARB1, DGAT2, ACOX1, CAV1, INSIG1	84	103	20252	14.0444	0.255587	0.00058	0.000464
GOTERM_BP_FAT	GO:1900046~regulation of hemostasis	6	7.05882	6.54e-05	PDGFRA, VWF, CAV1, PTGER3, PDGFB, CD34	84	103	20252	14.0444	0.255587	0.00058	0.000464
GOTERM_BP_FAT	GO:0097191~extrinsic apoptotic signaling pathway	8	9.41176	6.61e-05	BMP4, IL33, APP, CAV1, LCN2, G0S2, AGT, VEGFA	84	245	20252	7.8725	0.257996	0.000585	0.000468
GOTERM_BP_FAT	GO:0055092~sterol homeostasis	6	7.05882	6.85e-05	ABCA1, SCARB1, DGAT2, ACOX1, CAV1, INSIG1	84	104	20252	13.9093	0.265876	0.000605	0.000484
GOTERM_BP_FAT	GO:0030003~cellular cation homeostasis	13	15.2941	6.89e-05	PDGFRA, APP, CAV1, PTGER3, LPAR1, ESR1, AGT, BMP4, CDH5, EDNRB, ADORA1, LCN2, KDR	84	771	20252	4.06516	0.267286	0.000607	0.000486
GOTERM_BP_FAT	GO:0042445~hormone metabolic process	8	9.41176	7.14e-05	PDGFRA, SCARB1, EDNRB, ACE, ALDH1A1, PPARGC1A, ESR1, AGT	84	248	20252	7.77727	0.275371	0.000628	0.000502
GOTERM_BP_FAT	GO:0050818~regulation of coagulation	6	7.05882	7.17e-05	PDGFRA, VWF, CAV1, PTGER3, PDGFB, CD34	84	105	20252	13.7769	0.276384	0.000629	0.000503
GOTERM_BP_FAT	GO:0061042~vascular wound healing	4	4.70588	7.2e-05	KDR, ADIPOR2, CD34, VEGFA	84	20	20252	48.219	0.277236	0.00063	0.000504
GOTERM_BP_FAT	GO:0030595~leukocyte chemotaxis	8	9.41176	7.32e-05	CSF1R, APP, FCGR3, EDNRB, FLT1, RARRES2, PDGFB, VEGFA	84	249	20252	7.74603	0.281312	0.00064	0.000512
GOTERM_BP_FAT	GO:0051480~regulation of cytosolic calcium ion concentration	10	11.7647	7.48e-05	BMP4, PDGFRA, EDNRB, CAV1, PTGER3, ADORA1, LPAR1, KDR, ESR1, AGT	84	437	20252	5.51705	0.286525	0.000653	0.000522
GOTERM_BP_FAT	GO:2000146~negative regulation of cell motility	9	10.5882	7.52e-05	IL33, CAV1, IGFBP3, ADORA1, PDGFB, PPARG, KLF4, PPARGC1A, ENG	84	339	20252	6.40076	0.287689	0.000655	0.000524
GOTERM_BP_FAT	GO:0007155~cell adhesion	19	22.3529	7.61e-05	PDGFRA, APP, CEBPB, VWF, CAV1, PTGER3, PDGFB, KLF4, AGT, VEGFA, TJP1, BMP4, CDH5, GPAM, PXDN, KDR, PPARA, CD34, ENG	84	1613	20252	2.83993	0.290596	0.000661	0.000528
GOTERM_BP_FAT	GO:0010518~positive regulation of phospholipase activity	5	5.88235	7.63e-05	PDGFRA, FLT1, LPAR1, ESR1, AGT	84	55	20252	21.9177	0.291235	0.000661	0.000528
GOTERM_BP_FAT	GO:0045907~positive regulation of vasoconstriction	5	5.88235	7.63e-05	ACE, CAV1, PTGER3, PDGFB, MGLL	84	55	20252	21.9177	0.291235	0.000661	0.000528
GOTERM_BP_FAT	GO:0042116~macrophage activation	6	7.05882	7.84e-05	CSF1R, IL33, APP, CEBPA, NAMPT, PPARG	84	107	20252	13.5194	0.298043	0.000676	0.000541
GOTERM_BP_FAT	GO:1901888~regulation of cell junction assembly	6	7.05882	7.84e-05	TJP1, ACE, CAV1, KDR, AGT, VEGFA	84	107	20252	13.5194	0.298043	0.000676	0.000541
GOTERM_BP_FAT	GO:0007565~female pregnancy	8	9.41176	7.89e-05	RXRA, PTGIS, BMPR2, ACE, ADIPOR2, ESR1, AGT, VEGFA	84	252	20252	7.65382	0.299571	0.000679	0.000543
GOTERM_BP_FAT	GO:0002673~regulation of acute inflammatory response	6	7.05882	8.2e-05	FCGR3, EDNRB, PTGER3, ADORA1, PPARG, PTGES	84	108	20252	13.3942	0.309181	0.000704	0.000564
GOTERM_BP_FAT	GO:0030509~BMP signaling pathway	7	8.23529	8.32e-05	BMP4, CDH5, BMPR2, CAV1, KDR, PPARG, ENG	84	175	20252	9.64381	0.312855	0.000713	0.000571
GOTERM_BP_FAT	GO:0006873~cellular ion homeostasis	13	15.2941	8.58e-05	PDGFRA, APP, CAV1, PTGER3, LPAR1, ESR1, AGT, BMP4, CDH5, EDNRB, ADORA1, LCN2, KDR	84	789	20252	3.97242	0.321145	0.000735	0.000588
GOTERM_BP_FAT	GO:0030879~mammary gland development	7	8.23529	8.85e-05	BMP4, CEBPB, CAV1, FASN, XDH, ESR1, VEGFA	84	177	20252	9.53484	0.329331	0.000756	0.000605
GOTERM_BP_FAT	GO:0035239~tube morphogenesis	10	11.7647	8.89e-05	BMP4, PDGFRA, FLT1, LCN2, KDR, FGF1, ESR1, AGT, VEGFA, ENG	84	447	20252	5.39363	0.330452	0.000758	0.000607
GOTERM_BP_FAT	GO:0001938~positive regulation of endothelial cell proliferation	6	7.05882	8.94e-05	BMP4, BMPR2, CAV1, KDR, PDGFB, VEGFA	84	110	20252	13.1506	0.332044	0.000761	0.000609
GOTERM_BP_FAT	GO:0051188~cofactor biosynthetic process	7	8.23529	9.13e-05	ACLY, ACSS2, NAMPT, ELOVL3, ELOVL6, XDH, ACACA	84	178	20252	9.48127	0.337726	0.000776	0.000621
GOTERM_BP_FAT	GO:0045777~positive regulation of blood pressure	5	5.88235	9.4e-05	ACE, RARRES2, ADORA1, AGT, ENG	84	58	20252	20.7841	0.345738	0.000797	0.000638
GOTERM_BP_FAT	GO:0046660~female sex differentiation	7	8.23529	9.42e-05	BMP4, PDGFRA, CEBPB, KDR, ESR1, AGT, VEGFA	84	179	20252	9.42831	0.34622	0.000797	0.000638
GOTERM_BP_FAT	GO:0046321~positive regulation of fatty acid oxidation	4	4.70588	9.66e-05	DGAT1, PPARG, PPARA, PPARGC1A	84	22	20252	43.8355	0.353389	0.000816	0.000653
GOTERM_MF_FAT	GO:0034185~apolipoprotein binding	4	4.70588	9.91e-05	ABCA1, SCARB1, APP, VLDLR	84	20	18165	43.25	0.0585929	0.0043197	0.0038594
GOTERM_BP_FAT	GO:0001659~temperature homeostasis	5	5.88235	0.000107	SLC27A1, EDNRB, PTGER3, ADORA1, PTGES	84	60	20252	20.0913	0.384049	0.000906	0.000724
GOTERM_BP_FAT	GO:0022414~reproductive process	22	25.8824	0.000108	PDGFRA, APP, CEBPA, CEBPB, BMPR2, PTGIS, ACE, VWF, EPAS1, PDGFB, ADIPOR2, ESR1, AGT, VEGFA, BSCL2, BMP4, EDNRB, RXRA, ACOX1, LEPR, KDR, PPARG	84	2138	20252	2.48087	0.385856	0.000909	0.000727
GOTERM_BP_FAT	GO:0071071~regulation of phospholipid biosynthetic process	4	4.70588	0.000111	BSCL2, SLC27A1, PDGFB, LPIN1	84	23	20252	41.9296	0.39343	0.000929	0.000743
GOTERM_BP_FAT	GO:2001026~regulation of endothelial cell chemotaxis	4	4.70588	0.000111	KDR, PDGFB, FGF1, VEGFA	84	23	20252	41.9296	0.39343	0.000929	0.000743
GOTERM_BP_FAT	GO:0000003~reproduction	22	25.8824	0.000111	PDGFRA, APP, CEBPA, CEBPB, BMPR2, PTGIS, ACE, VWF, EPAS1, PDGFB, ADIPOR2, ESR1, AGT, VEGFA, BSCL2, BMP4, EDNRB, RXRA, ACOX1, LEPR, KDR, PPARG	84	2142	20252	2.47623	0.393902	0.000929	0.000743
GOTERM_BP_FAT	GO:0070169~positive regulation of biomineral tissue development	5	5.88235	0.000115	BMP4, CSF1R, CEBPB, RXRA, BMPR2	84	61	20252	19.7619	0.403685	0.000957	0.000766
GOTERM_BP_FAT	GO:0043269~regulation of ion transport	13	15.2941	0.000118	APP, CEBPB, ACE, CAV1, PTGER3, PDGFB, AGT, BMP4, NEDD4, ADORA1, LCN2, PPARGC1A, PTGES	84	816	20252	3.84098	0.412621	0.000983	0.000787
GOTERM_BP_FAT	GO:0030182~neuron differentiation	19	22.3529	0.00012	APP, CSF1R, NOTCH3, CEBPB, BMPR2, CAV1, PTGER3, LPAR1, PDGFB, VLDLR, KLF4, AGT, VEGFA, BMP4, EDNRB, NEDD4, KDR, TCF4, MGLL	84	1671	20252	2.74136	0.416908	0.000991	0.000793
GOTERM_BP_FAT	GO:0015758~glucose transport	6	7.05882	0.00012	SLC27A1, ACE, SLC2A4, ADIPOR2, KLF15, ESR1	84	117	20252	12.3639	0.417371	0.000991	0.000793
GOTERM_BP_FAT	GO:0030856~regulation of epithelial cell differentiation	7	8.23529	0.00012	BMP4, CDH5, CSF1R, CEBPB, CAV1, XDH, VEGFA	84	187	20252	9.02496	0.417412	0.000991	0.000793
GOTERM_BP_FAT	GO:0036294~cellular response to decreased oxygen levels	7	8.23529	0.00012	PTGIS, EPAS1, PPARG, SLC2A4, VLDLR, CD34, VEGFA	84	187	20252	9.02496	0.417412	0.000991	0.000793
GOTERM_BP_FAT	GO:0007588~excretion	5	5.88235	0.000122	EDNRB, ACE, PTGER3, ADORA1, AGT	84	62	20252	19.4432	0.423584	0.00100689	0.000806
GOTERM_BP_FAT	GO:0061005~cell differentiation involved in kidney development	5	5.88235	0.000122	BMP4, EDNRB, PDGFB, KLF15, CD34	84	62	20252	19.4432	0.423584	0.00100689	0.000806
GOTERM_BP_FAT	GO:0061041~regulation of wound healing	7	8.23529	0.000123	PDGFRA, VWF, CAV1, PTGER3, PDGFB, PPARG, CD34	84	188	20252	8.97695	0.426661	0.00101482	0.000812
GOTERM_MF_FAT	GO:0001223~transcription coactivator binding	5	5.88235	0.000124	RXRA, EPAS1, PPARG, PPARA, ESR1	84	56	18165	19.308	0.072858	0.0050512	0.00451296
GOTERM_BP_FAT	GO:0008645~hexose transport	6	7.05882	0.000125	SLC27A1, ACE, SLC2A4, ADIPOR2, KLF15, ESR1	84	118	20252	12.2591	0.430109	0.00102395	0.000819
GOTERM_BP_FAT	GO:0048569~post-embryonic animal organ development	4	4.70588	0.000126	FLT1, KDR, KLF4, VEGFA	84	24	20252	40.1825	0.434288	0.00103349	0.000827
GOTERM_BP_FAT	GO:0035337~fatty-acyl-CoA metabolic process	4	4.70588	0.000126	DGAT2, DGAT1, ELOVL3, ELOVL6	84	24	20252	40.1825	0.434288	0.00103349	0.000827
GOTERM_BP_FAT	GO:0071773~cellular response to BMP stimulus	7	8.23529	0.000127	BMP4, CDH5, BMPR2, CAV1, KDR, PPARG, ENG	84	189	20252	8.92945	0.435974	0.00103349	0.000827
GOTERM_BP_FAT	GO:0071772~response to BMP	7	8.23529	0.000127	BMP4, CDH5, BMPR2, CAV1, KDR, PPARG, ENG	84	189	20252	8.92945	0.435974	0.00103349	0.000827
GOTERM_BP_FAT	GO:0030278~regulation of ossification	8	9.41176	0.000127	BMP4, CSF1R, CEBPA, CEBPB, RXRA, BMPR2, PPARG, VEGFA	84	272	20252	7.09104	0.43601	0.00103349	0.000827
GOTERM_BP_FAT	GO:0009108~coenzyme biosynthetic process	6	7.05882	0.00013	ACLY, ACSS2, NAMPT, ELOVL3, ELOVL6, ACACA	84	119	20252	12.1561	0.44295	0.00105393	0.000843
GOTERM_BP_FAT	GO:0051402~neuron apoptotic process	9	10.5882	0.00013	NQO1, APP, CEBPB, LCN2, KDR, PPARGC1A, ESR1, AGT, VEGFA	84	367	20252	5.91242	0.444237	0.0010562	0.000845
GOTERM_MF_FAT	GO:0046983~protein dimerization activity	17	20	0.000134	PDGFRA, APP, CSF1R, CEBPA, CEBPB, FLT1, DGAT2, EPAS1, CAV1, PDGFB, ACOX1, ADORA1, TCF4, XDH, ATF6, MGLL, ENG	84	1240	18165	2.96472	0.0784576	0.0051147	0.00456969
GOTERM_BP_FAT	GO:0010035~response to inorganic substance	12	14.1176	0.000137	NQO1, APP, CEBPA, EDNRB, UCP3, CAV1, ADORA1, LCN2, KDR, TXNIP, PPARG, XDH	84	704	20252	4.10958	0.461702	0.00111161	0.000889
GOTERM_CC_FAT	GO:0090575~RNA polymerase II transcription factor complex	8	9.41176	0.000139	CEBPA, CEBPB, RXRA, MAF, TCF4, PPARG, ATF6, FOSL2	83	236	17077	6.97447	0.0377317	0.00480741	0.00433882
GOTERM_BP_FAT	GO:0015749~monosaccharide transport	6	7.05882	0.00014	SLC27A1, ACE, SLC2A4, ADIPOR2, KLF15, ESR1	84	121	20252	11.9551	0.468899	0.00113372	0.000907
GOTERM_BP_FAT	GO:0031214~biomineral tissue development	7	8.23529	0.000142	BMP4, CSF1R, CEBPB, RXRA, BMPR2, PPARA, FOSL2	84	193	20252	8.74439	0.473778	0.00114353	0.000915
GOTERM_BP_FAT	GO:0008654~phospholipid biosynthetic process	7	8.23529	0.000142	BSCL2, SLC27A1, GPAM, PNPLA3, PDGFB, ABHD5, LPIN1	84	193	20252	8.74439	0.473778	0.00114353	0.000915
GOTERM_BP_FAT	GO:0043086~negative regulation of catalytic activity	12	14.1176	0.000142	BSCL2, BMP4, NQO1, APP, CAV1, LEPR, PPARG, LPIN1, KLF4, AGT, VEGFA, ENG	84	707	20252	4.09214	0.474189	0.00114353	0.000915
GOTERM_BP_FAT	GO:0071345~cellular response to cytokine stimulus	15	17.6471	0.000142	IL33, CSF1R, CEBPA, CEBPB, SLC27A1, PTGIS, CAV1, PDGFB, SLC2A4, KLF4, ADIPOR2, FASN, MRC1, LEPR, PPARG	84	1101	20252	3.28468	0.474208	0.00114353	0.000915
GOTERM_BP_FAT	GO:0050872~white fat cell differentiation	4	4.70588	0.000143	PDGFRA, CEBPA, PNPLA3, PPARG	84	25	20252	38.5752	0.475572	0.0011461	0.000917
GOTERM_BP_FAT	GO:0090100~positive regulation of transmembrane receptor protein serine/threonine kinase signaling pathway	6	7.05882	0.000146	BMP4, CDH5, BMPR2, KDR, PPARG, ENG	84	122	20252	11.8571	0.48198	0.00116587	0.000933
GOTERM_BP_FAT	GO:0032964~collagen biosynthetic process	5	5.88235	0.000147	BMP4, PDGFB, PPARG, FOSL2, ENG	84	65	20252	18.5458	0.48441	0.00117212	0.000938
GOTERM_BP_FAT	GO:0009617~response to bacterium	16	18.8235	0.000148	ABCA1, SCARB1, APP, NQO1, CEBPB, ACE, CAV1, RARRES2, PTGER3, ADIPOR2, FOSL2, TJP1, EDNRB, MRC1, LCN2, AMY1	84	1247	20252	3.09344	0.486918	0.00117866	0.000943
GOTERM_BP_FAT	GO:0051271~negative regulation of cellular component movement	9	10.5882	0.000148	IL33, CAV1, IGFBP3, ADORA1, PDGFB, PPARG, KLF4, PPARGC1A, ENG	84	374	20252	5.80176	0.487603	0.00117894	0.000943
GOTERM_BP_FAT	GO:0050729~positive regulation of inflammatory response	7	8.23529	0.000151	IL33, APP, CEBPA, CEBPB, FCGR3, ACE, PTGER3	84	195	20252	8.6547	0.492944	0.0011953	0.000956
GOTERM_BP_FAT	GO:0048738~cardiac muscle tissue development	8	9.41176	0.000155	BMP4, PDGFRA, RXRA, FGF1, PPARA, AGT, VEGFA, ENG	84	281	20252	6.86392	0.503488	0.00123012	0.000984
GOTERM_BP_FAT	GO:0042311~vasodilation	5	5.88235	0.000156	EDNRB, ADORA1, KDR, AGT, VEGFA	84	66	20252	18.2648	0.5049	0.00123296	0.000986
GOTERM_BP_FAT	GO:0035813~regulation of renal sodium excretion	4	4.70588	0.000161	EDNRB, ACE, ADORA1, AGT	84	26	20252	37.0916	0.516879	0.00127367	0.00101899
GOTERM_BP_FAT	GO:0010517~regulation of phospholipase activity	5	5.88235	0.000165	PDGFRA, FLT1, LPAR1, ESR1, AGT	84	67	20252	17.9922	0.525415	0.0013026	0.00104214
GOTERM_BP_FAT	GO:0007204~positive regulation of cytosolic calcium ion concentration	9	10.5882	0.000168	BMP4, PDGFRA, EDNRB, CAV1, PTGER3, LPAR1, KDR, ESR1, AGT	84	381	20252	5.69516	0.531848	0.00132414	0.00105937
GOTERM_BP_FAT	GO:0044706~multi-multicellular organism process	8	9.41176	0.000169	RXRA, PTGIS, BMPR2, ACE, ADIPOR2, ESR1, AGT, VEGFA	84	285	20252	6.76759	0.534068	0.00133011	0.00106414
GOTERM_BP_FAT	GO:0090092~regulation of transmembrane receptor protein serine/threonine kinase signaling pathway	8	9.41176	0.00018	BMP4, CDH5, BMPR2, CAV1, KDR, PPARG, PPARA, ENG	84	288	20252	6.69709	0.557093	0.00141135	0.00112914
GOTERM_BP_FAT	GO:0036003~positive regulation of transcription from RNA polymerase II promoter in response to stress	4	4.70588	0.000181	CEBPB, PPARG, ATF6, VEGFA	84	27	20252	35.7178	0.55781	0.00141135	0.00112914
GOTERM_BP_FAT	GO:0060055~angiogenesis involved in wound healing	4	4.70588	0.000181	KDR, ADIPOR2, CD34, VEGFA	84	27	20252	35.7178	0.55781	0.00141135	0.00112914
GOTERM_BP_FAT	GO:0035812~renal sodium excretion	4	4.70588	0.000181	EDNRB, ACE, ADORA1, AGT	84	27	20252	35.7178	0.55781	0.00141135	0.00112914
GOTERM_BP_FAT	GO:0010883~regulation of lipid storage	5	5.88235	0.000185	SCARB1, PPARG, ABHD5, PPARA, PNPLA2	84	69	20252	17.4707	0.566311	0.00144243	0.00115401
GOTERM_BP_FAT	GO:0009743~response to carbohydrate	8	9.41176	0.000188	TJP1, NQO1, ACE, GPAM, PNPLA3, LEPR, TXNIP, ADIPOR2	84	290	20252	6.6509	0.572445	0.00146449	0.00117166
GOTERM_BP_FAT	GO:0009266~response to temperature stimulus	7	8.23529	0.000192	SLC27A1, UCP3, ADORA1, PPARG, FGF1, CD34, AGT	84	204	20252	8.27288	0.580068	0.00149036	0.00119235
GOTERM_BP_FAT	GO:0035051~cardiocyte differentiation	7	8.23529	0.000192	BMP4, PDGFRA, RXRA, PDGFB, PPARA, AGT, VEGFA	84	204	20252	8.27288	0.580068	0.00149036	0.00119235
GOTERM_BP_FAT	GO:0021700~developmental maturation	9	10.5882	0.000194	CDH5, APP, CEBPA, EDNRB, EPAS1, KDR, PDGFB, PPARG, VEGFA	84	389	20252	5.57804	0.582828	0.00149654	0.0011973
GOTERM_BP_FAT	GO:0032102~negative regulation of response to external stimulus	9	10.5882	0.000194	CDH5, PDGFRA, PTGIS, PTGER3, ADORA1, PDGFB, PPARG, PPARA, CD34	84	389	20252	5.57804	0.582828	0.00149654	0.0011973
GOTERM_BP_FAT	GO:1905953~negative regulation of lipid localization	5	5.88235	0.000196	IGFBP3, PPARG, ABHD5, PPARA, PNPLA2	84	70	20252	17.2211	0.58659	0.00150593	0.00120481
GOTERM_BP_FAT	GO:0097006~regulation of plasma lipoprotein particle levels	5	5.88235	0.000196	ABCA1, SCARB1, DGAT2, DGAT1, VLDLR	84	70	20252	17.2211	0.58659	0.00150593	0.00120481
GOTERM_BP_FAT	GO:0007267~cell-cell signaling	19	22.3529	0.000196	ABCA1, APP, ACE, DGAT1, CAV1, PTGER3, PDGFB, KLF4, AGT, BSCL2, BMP4, EDNRB, NEDD4, LEPR, ADORA1, KDR, PPARG, CD34, MGLL	84	1738	20252	2.63568	0.586982	0.00150593	0.00120481
GOTERM_BP_FAT	GO:0001503~ossification	10	11.7647	0.000197	BMP4, CSF1R, CEBPA, CEBPB, RXRA, BMPR2, IGFBP3, PPARG, VEGFA, FOSL2	84	497	20252	4.85101	0.589498	0.00151376	0.00121107
GOTERM_BP_FAT	GO:0002070~epithelial cell maturation	4	4.70588	0.000202	CEBPA, EPAS1, KDR, VEGFA	84	28	20252	34.4422	0.597978	0.00154661	0.00123736
GOTERM_BP_FAT	GO:0031644~regulation of neurological system process	6	7.05882	0.000203	IL33, EDNRB, ADORA1, LPIN1, AGT, MGLL	84	131	20252	11.0425	0.600517	0.00155472	0.00124385
GOTERM_BP_FAT	GO:2000181~negative regulation of blood vessel morphogenesis	6	7.05882	0.000211	FLT1, TCF4, PPARG, KLF4, XDH, AGT	84	132	20252	10.9589	0.613518	0.00160805	0.00128652
GOTERM_BP_FAT	GO:0001937~negative regulation of endothelial cell proliferation	5	5.88235	0.000218	FLT1, CAV1, PPARG, XDH, ENG	84	72	20252	16.7427	0.626555	0.00166327	0.00133069
GOTERM_BP_FAT	GO:0003071~renal system process involved in regulation of systemic arterial blood pressure	4	4.70588	0.000225	EDNRB, ADORA1, PDGFB, AGT	84	29	20252	33.2545	0.637019	0.00170838	0.00136678
GOTERM_BP_FAT	GO:0016070~RNA metabolic process	36	42.3529	0.000225	NOTCH3, APP, CEBPA, CEBPB, BMPR2, EPAS1, INSIG1, PDGFB, FGF1, CDH5, RXRA, EDNRB, NAMPT, KDR, PPARGC1A, IL33, PTGIS, CAV1, EBF1, EBF2, KLF4, ESR1, KLF15, AGT, VEGFA, FOSL2, BMP4, MAF, NEDD4, TXNIP, PPARG, TCF4, PPARA, LPIN1, ATF6, ENG	84	4895	20252	1.77312	0.638215	0.00171105	0.00136892
GOTERM_BP_FAT	GO:1904035~regulation of epithelial cell apoptotic process	6	7.05882	0.000226	BMP4, CDH5, KDR, PPARA, PPARGC1A, ESR1	84	134	20252	10.7953	0.63925	0.00171222	0.00136985
GOTERM_BP_FAT	GO:0040013~negative regulation of locomotion	9	10.5882	0.000226	IL33, CAV1, IGFBP3, ADORA1, PDGFB, PPARG, KLF4, PPARGC1A, ENG	84	398	20252	5.4519	0.639702	0.00171222	0.00136985
GOTERM_BP_FAT	GO:1903428~positive regulation of reactive oxygen species biosynthetic process	5	5.88235	0.00023	APP, LCN2, KLF4, ESR1, AGT	84	73	20252	16.5134	0.646142	0.00173955	0.00139171
GOTERM_BP_FAT	GO:0051099~positive regulation of binding	7	8.23529	0.000231	BMP4, APP, ACE, CAV1, EBF2, PPARG, KLF4	84	211	20252	7.99842	0.646929	0.00174036	0.00139236
GOTERM_BP_FAT	GO:0042752~regulation of circadian rhythm	6	7.05882	0.000234	PTGER3, ADORA1, LEPR, PPARG, PPARA, PPARGC1A	84	135	20252	10.7153	0.651951	0.00176136	0.00140917
GOTERM_CC_FAT	GO:0044798~nuclear transcription factor complex	8	9.41176	0.00024	CEBPA, CEBPB, RXRA, MAF, TCF4, PPARG, ATF6, FOSL2	83	258	17077	6.37975	0.0643196	0.00738593	0.006666
GOTERM_BP_FAT	GO:0009896~positive regulation of catabolic process	10	11.7647	0.000242	IL33, APP, CAV1, IGFBP3, NEDD4, ADORA1, KDR, ABHD5, ATF6, PNPLA2	84	511	20252	4.71811	0.665061	0.00181936	0.00145557
GOTERM_BP_FAT	GO:0015711~organic anion transport	10	11.7647	0.000242	ABCA1, SCARB1, SLC27A1, ACE, PTGER3, ADORA1, PPARG, SLC2A4, AGT, PTGES	84	511	20252	4.71811	0.665061	0.00181936	0.00145557
GOTERM_BP_FAT	GO:0038033~positive regulation of endothelial cell chemotaxis by VEGF-activated vascular endothelial growth factor receptor signaling pathway	3	3.52941	0.000246	KDR, PDGFB, VEGFA	84	6	20252	120.548	0.670889	0.00183329	0.00146672
GOTERM_BP_FAT	GO:0071072~negative regulation of phospholipid biosynthetic process	3	3.52941	0.000246	SLC27A1, PDGFB, LPIN1	84	6	20252	120.548	0.670889	0.00183329	0.00146672
GOTERM_BP_FAT	GO:0072104~glomerular capillary formation	3	3.52941	0.000246	BMP4, PDGFRA, NOTCH3	84	6	20252	120.548	0.670889	0.00183329	0.00146672
GOTERM_BP_FAT	GO:0072103~glomerulus vasculature morphogenesis	3	3.52941	0.000246	BMP4, PDGFRA, NOTCH3	84	6	20252	120.548	0.670889	0.00183329	0.00146672
GOTERM_BP_FAT	GO:0060687~regulation of branching involved in prostate gland morphogenesis	3	3.52941	0.000246	BMP4, RXRA, ESR1	84	6	20252	120.548	0.670889	0.00183329	0.00146672
GOTERM_BP_FAT	GO:0038083~peptidyl-tyrosine autophosphorylation	4	4.70588	0.000249	ACE, CAV1, KDR, VEGFA	84	30	20252	32.146	0.674599	0.00184894	0.00147924
GOTERM_MF_FAT	GO:0000978~RNA polymerase II core promoter proximal region sequence-specific DNA binding	16	18.8235	0.000252	APP, CEBPA, CEBPB, EPAS1, EBF1, EBF2, KLF4, KLF15, ESR1, FOSL2, MAF, RXRA, TCF4, PPARG, PPARA, ATF6	84	1175	18165	2.94468	0.142251	0.0090398	0.00807654
GOTERM_BP_FAT	GO:0045216~cell-cell junction organization	8	9.41176	0.000256	TJP1, CDH5, CSF1R, ACE, CAV1, KDR, AGT, VEGFA	84	305	20252	6.32381	0.685129	0.00189998	0.00152007
GOTERM_BP_FAT	GO:0002790~peptide secretion	10	11.7647	0.000257	ABCA1, APP, EDNRB, DGAT1, PTGER3, ADORA1, LEPR, PPARG, CD34, AGT	84	515	20252	4.68146	0.686064	0.00190174	0.00152148
GOTERM_BP_FAT	GO:0042326~negative regulation of phosphorylation	10	11.7647	0.000264	BMP4, CAV1, IGFBP3, PPARG, PPARA, KLF4, XDH, PPARGC1A, AGT, ENG	84	517	20252	4.66335	0.696423	0.00195361	0.00156297
GOTERM_BP_FAT	GO:0035767~endothelial cell chemotaxis	4	4.70588	0.000275	KDR, PDGFB, FGF1, VEGFA	84	31	20252	31.1091	0.710423	0.00202764	0.0016222
GOTERM_BP_FAT	GO:0060249~anatomical structure homeostasis	10	11.7647	0.000276	APP, EPAS1, CAV1, ALDH1A1, ADORA1, KDR, CD34, ACACA, VEGFA, FOSL2	84	520	20252	4.63645	0.711762	0.0020319	0.00162561
GOTERM_BP_FAT	GO:0046474~glycerophospholipid biosynthetic process	6	7.05882	0.000277	SLC27A1, GPAM, PNPLA3, PDGFB, ABHD5, LPIN1	84	140	20252	10.3327	0.713277	0.00203718	0.00162983
GOTERM_CC_FAT	GO:0005811~lipid particle	6	7.05882	0.000279	BSCL2, DGAT2, CAV1, PNPLA3, ABHD5, PNPLA2	83	120	17077	10.2873	0.0744424	0.00773481	0.00698088
GOTERM_BP_FAT	GO:0008406~gonad development	8	9.41176	0.000288	BMP4, PDGFRA, CEBPB, ACE, KDR, ESR1, AGT, VEGFA	84	311	20252	6.20181	0.727584	0.00211718	0.00169384
GOTERM_BP_FAT	GO:0051707~response to other organism	18	21.1765	0.000294	ABCA1, IL33, SCARB1, APP, NQO1, CEBPB, ACE, CAV1, RARRES2, PTGER3, ADIPOR2, FOSL2, TJP1, EDNRB, GPAM, MRC1, LCN2, AMY1	84	1636	20252	2.65264	0.734081	0.00215297	0.00172247
GOTERM_BP_FAT	GO:0034754~cellular hormone metabolic process	6	7.05882	0.000296	PDGFRA, SCARB1, EDNRB, ALDH1A1, PPARGC1A, ESR1	84	142	20252	10.1871	0.736554	0.00216464	0.0017318
GOTERM_BP_FAT	GO:0040008~regulation of growth	12	14.1176	0.000298	BMP4, APP, BMPR2, GPAM, IGFBP3, PPARG, PPARA, ADIPOR2, AGT, MGLL, VEGFA, FOSL2	84	770	20252	3.75733	0.739034	0.00217644	0.00174125
GOTERM_BP_FAT	GO:0043207~response to external biotic stimulus	18	21.1765	0.000302	ABCA1, IL33, SCARB1, APP, NQO1, CEBPB, ACE, CAV1, RARRES2, PTGER3, ADIPOR2, FOSL2, TJP1, EDNRB, GPAM, MRC1, LCN2, AMY1	84	1640	20252	2.64617	0.744135	0.00219488	0.001756
GOTERM_BP_FAT	GO:0046339~diacylglycerol metabolic process	4	4.70588	0.000302	DGAT2, DGAT1, GPAM, PNPLA2	84	32	20252	30.1369	0.744243	0.00219488	0.001756
GOTERM_BP_FAT	GO:0031649~heat generation	4	4.70588	0.000302	SLC27A1, EDNRB, PTGER3, PTGES	84	32	20252	30.1369	0.744243	0.00219488	0.001756
GOTERM_BP_FAT	GO:0060977~coronary vasculature morphogenesis	4	4.70588	0.000302	RXRA, ACE, FGF1, VEGFA	84	32	20252	30.1369	0.744243	0.00219488	0.001756
GOTERM_MF_FAT	GO:0000987~core promoter proximal region sequence-specific DNA binding	16	18.8235	0.000305	APP, CEBPA, CEBPB, EPAS1, EBF1, EBF2, KLF4, KLF15, ESR1, FOSL2, MAF, RXRA, TCF4, PPARG, PPARA, ATF6	84	1196	18165	2.89298	0.169428	0.00978511	0.00874243
GOTERM_MF_FAT	GO:0001159~core promoter proximal region DNA binding	16	18.8235	0.000305	APP, CEBPA, CEBPB, EPAS1, EBF1, EBF2, KLF4, KLF15, ESR1, FOSL2, MAF, RXRA, TCF4, PPARG, PPARA, ATF6	84	1196	18165	2.89298	0.169428	0.00978511	0.00874243
GOTERM_BP_FAT	GO:0045669~positive regulation of osteoblast differentiation	5	5.88235	0.000312	BMP4, CEBPA, CEBPB, BMPR2, VEGFA	84	79	20252	15.2592	0.755284	0.00225863	0.001807
GOTERM_BP_FAT	GO:1904705~regulation of vascular smooth muscle cell proliferation	5	5.88235	0.000312	CAV1, PDGFB, PPARG, PPARGC1A, AGT	84	79	20252	15.2592	0.755284	0.00225863	0.001807
GOTERM_BP_FAT	GO:0051129~negative regulation of cellular component organization	13	15.2941	0.000313	APP, CSF1R, ACE, CAV1, INSIG1, LPAR1, ESR1, VEGFA, TJP1, BMP4, CDH5, PPARG, PPARGC1A	84	907	20252	3.45561	0.756501	0.00226299	0.00181049
GOTERM_BP_FAT	GO:0006820~anion transport	11	12.9412	0.000316	ABCA1, SCARB1, CEBPB, SLC27A1, ACE, PTGER3, ADORA1, PPARG, SLC2A4, AGT, PTGES	84	649	20252	4.08636	0.75924	0.00227746	0.00182207
GOTERM_BP_FAT	GO:0045137~development of primary sexual characteristics	8	9.41176	0.000317	BMP4, PDGFRA, CEBPB, ACE, KDR, ESR1, AGT, VEGFA	84	316	20252	6.10368	0.761164	0.00228299	0.00182649
GOTERM_BP_FAT	GO:0060485~mesenchyme development	8	9.41176	0.000317	BMP4, EDNRB, RXRA, BMPR2, NEDD4, AGT, VEGFA, ENG	84	316	20252	6.10368	0.761164	0.00228299	0.00182649
GOTERM_BP_FAT	GO:0090066~regulation of anatomical structure size	11	12.9412	0.000319	EDNRB, BMPR2, ACE, CAV1, PTGER3, ADORA1, KDR, PDGFB, AGT, MGLL, VEGFA	84	650	20252	4.08007	0.76341	0.00229439	0.00183562
GOTERM_BP_FAT	GO:0043500~muscle adaptation	6	7.05882	0.000326	BMP4, PPARG, PPARA, KLF4, KLF15, AGT	84	145	20252	9.97635	0.769843	0.00233454	0.00186774
GOTERM_BP_FAT	GO:0001541~ovarian follicle development	5	5.88235	0.000327	BMP4, CEBPB, KDR, ESR1, VEGFA	84	80	20252	15.0685	0.771716	0.0023438	0.00187514
GOTERM_BP_FAT	GO:0019433~triglyceride catabolic process	4	4.70588	0.000331	PNPLA3, ABHD5, MGLL, PNPLA2	84	33	20252	29.2237	0.775858	0.00236909	0.00189538
GOTERM_BP_FAT	GO:0060978~angiogenesis involved in coronary vascular morphogenesis	3	3.52941	0.000344	RXRA, ACE, VEGFA	84	7	20252	103.327	0.788141	0.00245059	0.00196058
GOTERM_BP_FAT	GO:1900084~regulation of peptidyl-tyrosine autophosphorylation	3	3.52941	0.000344	ACE, CAV1, VEGFA	84	7	20252	103.327	0.788141	0.00245059	0.00196058
GOTERM_BP_FAT	GO:0006897~endocytosis	13	15.2941	0.000349	ABCA1, SCARB1, APP, CD163, CAV1, PTGER3, VLDLR, VEGFA, FCGR3, NEDD4, MRC1, LEPR, PPARG	84	918	20252	3.4142	0.793122	0.00248423	0.0019875
GOTERM_BP_FAT	GO:0015850~organic hydroxy compound transport	8	9.41176	0.000355	ABCA1, SCARB1, FCGR3, CAV1, IGFBP3, PTGER3, PPARG, AGT	84	322	20252	5.98994	0.79886	0.00252459	0.00201978
GOTERM_BP_FAT	GO:0048638~regulation of developmental growth	9	10.5882	0.000357	BMP4, APP, BMPR2, GPAM, PPARA, AGT, MGLL, VEGFA, FOSL2	84	426	20252	5.09356	0.800363	0.0025324	0.00202603
GOTERM_BP_FAT	GO:0061045~negative regulation of wound healing	5	5.88235	0.00036	PDGFRA, PTGER3, PDGFB, PPARG, CD34	84	82	20252	14.7009	0.802793	0.00254366	0.00203504
GOTERM_BP_FAT	GO:0048146~positive regulation of fibroblast proliferation	5	5.88235	0.00036	PDGFRA, PDGFB, ESR1, AGT, FOSL2	84	82	20252	14.7009	0.802793	0.00254366	0.00203504
GOTERM_BP_FAT	GO:0002067~glandular epithelial cell differentiation	5	5.88235	0.000377	BMP4, RXRA, CAV1, FASN, KLF4	84	83	20252	14.5238	0.817396	0.00265584	0.00212479
GOTERM_BP_FAT	GO:1990874~vascular smooth muscle cell proliferation	5	5.88235	0.000377	CAV1, PDGFB, PPARG, PPARGC1A, AGT	84	83	20252	14.5238	0.817396	0.00265584	0.00212479
GOTERM_BP_FAT	GO:1901654~response to ketone	8	9.41176	0.00039	BMP4, NQO1, ACE, CAV1, PTGER3, TXNIP, PPARG, ACACA	84	327	20252	5.89835	0.827819	0.00274333	0.00219479
GOTERM_BP_FAT	GO:0048844~artery morphogenesis	5	5.88235	0.000394	BMP4, NOTCH3, BMPR2, VEGFA, ENG	84	84	20252	14.3509	0.831352	0.00277133	0.00221719
GOTERM_BP_FAT	GO:0000038~very long-chain fatty acid metabolic process	4	4.70588	0.000395	ACOX1, ELOVL3, ELOVL6, ACAA1B	84	35	20252	27.5537	0.831945	0.0027725	0.00221812
GOTERM_BP_FAT	GO:0051098~regulation of binding	9	10.5882	0.000398	BMP4, APP, ACE, CAV1, PDGFB, EBF2, PPARG, PPARA, KLF4	84	433	20252	5.01122	0.834002	0.0027873	0.00222996
GOTERM_BP_FAT	GO:0006898~receptor-mediated endocytosis	8	9.41176	0.000412	APP, CAV1, NEDD4, PTGER3, MRC1, PPARG, VLDLR, VEGFA	84	330	20252	5.84473	0.844036	0.00287959	0.0023038
GOTERM_BP_FAT	GO:0022612~gland morphogenesis	6	7.05882	0.000417	BMP4, CEBPB, CAV1, PDGFB, FGF1, ESR1	84	153	20252	9.45472	0.847419	0.00290906	0.00232738
GOTERM_BP_FAT	GO:0034330~cell junction organization	8	9.41176	0.000419	TJP1, CDH5, CSF1R, ACE, CAV1, KDR, AGT, VEGFA	84	331	20252	5.82708	0.849242	0.00292312	0.00233863
GOTERM_MF_FAT	GO:0005021~vascular endothelial growth factor-activated receptor activity	3	3.52941	0.000427	PDGFRA, FLT1, KDR	84	7	18165	92.6786	0.228921	0.0130168	0.0116297
GOTERM_BP_FAT	GO:0030224~monocyte differentiation	4	4.70588	0.00043	BMP4, FASN, PPARG, VEGFA	84	36	20252	26.7884	0.856281	0.00298315	0.00238665
GOTERM_BP_FAT	GO:1903131~mononuclear cell differentiation	4	4.70588	0.00043	BMP4, FASN, PPARG, VEGFA	84	36	20252	26.7884	0.856281	0.00298315	0.00238665
GOTERM_BP_FAT	GO:0006084~acetyl-CoA metabolic process	4	4.70588	0.00043	ACLY, ACSS2, FASN, ACACA	84	36	20252	26.7884	0.856281	0.00298315	0.00238665
GOTERM_BP_FAT	GO:0010648~negative regulation of cell communication	17	20	0.000457	APP, CAV1, INSIG1, PTGER3, LPAR1, KLF4, ESR1, AGT, VEGFA, BMP4, NEDD4, ADORA1, PPARG, PPARA, XDH, MGLL, ENG	84	1540	20252	2.66144	0.872682	0.00315895	0.0025273
GOTERM_BP_FAT	GO:0061439~kidney vasculature morphogenesis	3	3.52941	0.000457	BMP4, PDGFRA, NOTCH3	84	8	20252	90.4107	0.87302	0.00315895	0.0025273
GOTERM_BP_FAT	GO:0061438~renal system vasculature morphogenesis	3	3.52941	0.000457	BMP4, PDGFRA, NOTCH3	84	8	20252	90.4107	0.87302	0.00315895	0.0025273
GOTERM_MF_FAT	GO:0046982~protein heterodimerization activity	9	10.5882	0.000466	APP, CEBPA, CEBPB, EPAS1, CAV1, ADORA1, PDGFB, TCF4, ATF6	84	398	18165	4.89008	0.247044	0.0135309	0.0120891
GOTERM_BP_FAT	GO:0050999~regulation of nitric-oxide synthase activity	4	4.70588	0.000466	SCARB1, CAV1, ESR1, ENG	84	37	20252	26.0644	0.878139	0.003217	0.00257375
GOTERM_BP_FAT	GO:0023057~negative regulation of signaling	17	20	0.00047	APP, CAV1, INSIG1, PTGER3, LPAR1, KLF4, ESR1, AGT, VEGFA, BMP4, NEDD4, ADORA1, PPARG, PPARA, XDH, MGLL, ENG	84	1544	20252	2.65455	0.880074	0.00323651	0.00258935
GOTERM_BP_FAT	GO:0003151~outflow tract morphogenesis	5	5.88235	0.000471	BMP4, BMPR2, NEDD4, VEGFA, ENG	84	88	20252	13.6986	0.88053	0.00323738	0.00259005
GOTERM_BP_FAT	GO:0010888~negative regulation of lipid storage	4	4.70588	0.000505	PPARG, ABHD5, PPARA, PNPLA2	84	38	20252	25.3784	0.897573	0.00346655	0.0027734
GOTERM_BP_FAT	GO:0044236~multicellular organism metabolic process	6	7.05882	0.000526	BMP4, UCP3, PDGFB, PPARG, FOSL2, ENG	84	161	20252	8.98492	0.906764	0.00360406	0.00288341
GOTERM_MF_FAT	GO:0004871~signal transducer activity	26	30.5882	0.000527	NOTCH3, SCARB1, APP, CSF1R, BMPR2, FLT1, PTGER3, LPAR1, VLDLR, ADIPOR2, RXRA, EDNRB, MRC1, LEPR, ADORA1, KDR, ABCA1, PAQR9, PDGFRA, ESR1, AGT, VEGFA, FCGR3, PPARG, PPARA, ENG	84	2801	18165	2.00732	0.274547	0.0143172	0.0127916
GOTERM_CC_FAT	GO:0009925~basal plasma membrane	5	5.88235	0.000538	SLC27A1, BMPR2, ACE, CAV1, CD34	83	78	17077	13.1889	0.138422	0.0135409	0.012221
GOTERM_MF_FAT	GO:1901681~sulfur compound binding	8	9.41176	0.00054	BMP4, APP, PNPLA3, FGF1, CD34, ACACA, VEGFA, PTGES	84	310	18165	5.58065	0.280246	0.0143172	0.0127916
GOTERM_BP_FAT	GO:0008643~carbohydrate transport	6	7.05882	0.000541	SLC27A1, ACE, SLC2A4, ADIPOR2, KLF15, ESR1	84	162	20252	8.92945	0.912875	0.00370138	0.00296127
GOTERM_BP_FAT	GO:0055007~cardiac muscle cell differentiation	6	7.05882	0.000556	BMP4, PDGFRA, RXRA, PPARA, AGT, VEGFA	84	163	20252	8.87467	0.918703	0.00380059	0.00304064
GOTERM_BP_FAT	GO:0090407~organophosphate biosynthetic process	10	11.7647	0.000565	BSCL2, SLC27A1, GPAM, NAMPT, PNPLA3, PDGFB, ABHD5, LPIN1, PPARA, PPARGC1A	84	574	20252	4.20027	0.921859	0.00384989	0.00308008
GOTERM_BP_FAT	GO:0051336~regulation of hydrolase activity	14	16.4706	0.000565	PDGFRA, APP, FLT1, CAV1, LPAR1, ABHD5, KLF4, ESR1, AGT, VEGFA, LEPR, PPARG, LPIN1, XDH	84	1112	20252	3.03537	0.921911	0.00384989	0.00308008
GOTERM_BP_FAT	GO:0045667~regulation of osteoblast differentiation	6	7.05882	0.000572	BMP4, CEBPA, CEBPB, BMPR2, PPARG, VEGFA	84	164	20252	8.82056	0.924252	0.00388995	0.00311213
GOTERM_BP_FAT	GO:0055081~anion homeostasis	5	5.88235	0.00058	ABCA1, DGAT2, DGAT1, GPAM, ADORA1	84	93	20252	12.9621	0.927162	0.00393711	0.00314987
GOTERM_BP_FAT	GO:0034103~regulation of tissue remodeling	5	5.88235	0.00058	CSF1R, LEPR, PPARG, AGT, VEGFA	84	93	20252	12.9621	0.927162	0.00393711	0.00314987
GOTERM_BP_FAT	GO:0038089~positive regulation of cell migration by vascular endothelial growth factor signaling pathway	3	3.52941	0.000586	KDR, PDGFB, VEGFA	84	9	20252	80.3651	0.929099	0.00396567	0.00317271
GOTERM_BP_FAT	GO:0072239~metanephric glomerulus vasculature development	3	3.52941	0.000586	PDGFRA, PDGFB, CD34	84	9	20252	80.3651	0.929099	0.00396567	0.00317271
GOTERM_BP_FAT	GO:0001933~negative regulation of protein phosphorylation	9	10.5882	0.000601	BMP4, CAV1, IGFBP3, PPARG, KLF4, XDH, PPARGC1A, AGT, ENG	84	461	20252	4.70685	0.933758	0.00406141	0.00324931
GOTERM_BP_FAT	GO:0006094~gluconeogenesis	5	5.88235	0.000604	DGAT2, GPT2, LEPR, PPARA, PPARGC1A	84	94	20252	12.8242	0.934618	0.00407486	0.00326007
GOTERM_CC_FAT	GO:0036454~growth factor complex	3	3.52941	0.000626	IGFBP3, PDGFB, VEGFA	83	8	17077	77.1551	0.159226	0.0144482	0.0130399
GOTERM_BP_FAT	GO:0002685~regulation of leukocyte migration	7	8.23529	0.000644	CSF1R, IL33, APP, RARRES2, PTGER3, ADORA1, VEGFA	84	256	20252	6.59245	0.945372	0.00433677	0.00346961
GOTERM_BP_FAT	GO:0007568~aging	8	9.41176	0.000646	NQO1, APP, EDNRB, ACE, UCP3, CAV1, NAMPT, AGT	84	356	20252	5.41787	0.945842	0.00434316	0.00347472
GOTERM_BP_FAT	GO:0002682~regulation of immune system process	19	22.3529	0.000661	IL33, APP, CSF1R, CEBPA, CEBPB, FLT1, ACE, CAV1, RARRES2, PTGER3, ESR1, VEGFA, FOSL2, BMP4, FCGR3, GPAM, ADORA1, KDR, PPARG	84	1921	20252	2.3846	0.949343	0.00443607	0.00354906
GOTERM_BP_FAT	GO:0034645~cellular macromolecule biosynthetic process	37	43.5294	0.00067	NOTCH3, APP, CEBPA, CEBPB, BMPR2, EPAS1, INSIG1, PDGFB, FGF1, CDH5, RXRA, EDNRB, NAMPT, KDR, PPARGC1A, ABCA1, IL33, PTGIS, CAV1, EBF1, EBF2, KLF4, ESR1, KLF15, AGT, VEGFA, FOSL2, BMP4, MAF, NEDD4, TXNIP, PPARG, TCF4, PPARA, LPIN1, ATF6, ENG	84	5378	20252	1.65871	0.951488	0.00449	0.0035922
GOTERM_BP_FAT	GO:0051147~regulation of muscle cell differentiation	7	8.23529	0.000671	BMP4, CSF1R, BMPR2, IGFBP3, PDGFB, PPARA, ENG	84	258	20252	6.54134	0.951585	0.00449	0.0035922
GOTERM_BP_FAT	GO:1904019~epithelial cell apoptotic process	6	7.05882	0.000673	BMP4, CDH5, BMPR2, KDR, PPARA, PPARGC1A	84	170	20252	8.50924	0.951998	0.00449602	0.00359702
GOTERM_BP_FAT	GO:0045601~regulation of endothelial cell differentiation	4	4.70588	0.000679	BMP4, CDH5, XDH, VEGFA	84	42	20252	22.9615	0.953332	0.00453103	0.00362503
GOTERM_MF_FAT	GO:0001221~transcription cofactor binding	6	7.05882	0.00068	RXRA, EPAS1, PPARG, PPARA, KLF4, ESR1	84	153	18165	8.48039	0.339047	0.0172755	0.0154347
GOTERM_BP_FAT	GO:1903035~negative regulation of response to wounding	5	5.88235	0.00068	PDGFRA, PTGER3, PDGFB, PPARG, CD34	84	97	20252	12.4276	0.953599	0.0045328	0.00362644
GOTERM_BP_FAT	GO:0019221~cytokine-mediated signaling pathway	9	10.5882	0.000682	CSF1R, IL33, CEBPA, SLC27A1, CAV1, PDGFB, LEPR, PPARG, ADIPOR2	84	470	20252	4.61672	0.954029	0.00453985	0.00363208
GOTERM_BP_FAT	GO:0019319~hexose biosynthetic process	5	5.88235	0.000707	DGAT2, GPT2, LEPR, PPARA, PPARGC1A	84	98	20252	12.3008	0.958879	0.00469028	0.00375243
GOTERM_BP_FAT	GO:0043535~regulation of blood vessel endothelial cell migration	5	5.88235	0.000707	KDR, PDGFB, PPARG, KLF4, VEGFA	84	98	20252	12.3008	0.958879	0.00469028	0.00375243
GOTERM_BP_FAT	GO:2001236~regulation of extrinsic apoptotic signaling pathway	6	7.05882	0.000709	BMP4, APP, CAV1, G0S2, AGT, VEGFA	84	172	20252	8.4103	0.959287	0.00469116	0.00375314
GOTERM_BP_FAT	GO:0045471~response to ethanol	6	7.05882	0.000709	TJP1, NQO1, ALDH1A1, SLC2A4, PPARA, ADIPOR2	84	172	20252	8.4103	0.959287	0.00469116	0.00375314
GOTERM_BP_FAT	GO:0072210~metanephric nephron development	4	4.70588	0.000728	BMP4, PDGFRA, PDGFB, CD34	84	43	20252	22.4275	0.962557	0.00480674	0.00384561
GOTERM_BP_FAT	GO:1903596~regulation of gap junction assembly	3	3.52941	0.000731	ACE, CAV1, AGT	84	10	20252	72.3286	0.963099	0.00482102	0.00385703
GOTERM_MF_FAT	GO:0070851~growth factor receptor binding	6	7.05882	0.000742	CDH5, PDGFRA, APP, PDGFB, FGF1, VEGFA	84	156	18165	8.31731	0.363677	0.0181049	0.0161757
GOTERM_BP_FAT	GO:1903524~positive regulation of blood circulation	5	5.88235	0.000763	ACE, CAV1, PTGER3, PDGFB, MGLL	84	100	20252	12.0548	0.968027	0.00501572	0.0040128
GOTERM_BP_FAT	GO:0071674~mononuclear cell migration	5	5.88235	0.000763	CSF1R, APP, FLT1, RARRES2, PDGFB	84	100	20252	12.0548	0.968027	0.00501572	0.0040128
GOTERM_BP_FAT	GO:0002521~leukocyte differentiation	11	12.9412	0.000764	BMP4, CSF1R, IL33, APP, CEBPA, CEBPB, FASN, LEPR, PPARG, VEGFA, FOSL2	84	727	20252	3.64793	0.96821	0.00501676	0.00401363
GOTERM_BP_FAT	GO:0033559~unsaturated fatty acid metabolic process	6	7.05882	0.000767	PTGIS, ACOX1, ELOVL3, ELOVL6, MGLL, PTGES	84	175	20252	8.26612	0.968593	0.00502708	0.00402188
GOTERM_BP_FAT	GO:2000021~regulation of ion homeostasis	7	8.23529	0.000771	BMP4, EDNRB, ACE, CAV1, ADORA1, KDR, AGT	84	265	20252	6.36855	0.969237	0.005046	0.00403702
GOTERM_BP_FAT	GO:0010959~regulation of metal ion transport	9	10.5882	0.000772	BMP4, ACE, CAV1, NEDD4, PTGER3, ADORA1, LCN2, PDGFB, AGT	84	479	20252	4.52997	0.969311	0.005046	0.00403702
GOTERM_BP_FAT	GO:0046461~neutral lipid catabolic process	4	4.70588	0.000779	PNPLA3, ABHD5, MGLL, PNPLA2	84	44	20252	21.9177	0.970252	0.00506175	0.00404962
GOTERM_BP_FAT	GO:0046464~acylglycerol catabolic process	4	4.70588	0.000779	PNPLA3, ABHD5, MGLL, PNPLA2	84	44	20252	21.9177	0.970252	0.00506175	0.00404962
GOTERM_BP_FAT	GO:0001569~branching involved in blood vessel morphogenesis	4	4.70588	0.000779	FLT1, KDR, VEGFA, ENG	84	44	20252	21.9177	0.970252	0.00506175	0.00404962
GOTERM_BP_FAT	GO:0000266~mitochondrial fission	4	4.70588	0.000779	KDR, PPARG, LPIN1, PPARGC1A	84	44	20252	21.9177	0.970252	0.00506175	0.00404962
GOTERM_BP_FAT	GO:0016337~single organismal cell-cell adhesion	11	12.9412	0.00078	TJP1, BMP4, CDH5, PDGFRA, CEBPB, GPAM, CAV1, PTGER3, PPARA, KLF4, VEGFA	84	729	20252	3.63793	0.970457	0.00506437	0.00405172
GOTERM_BP_FAT	GO:0044702~single organism reproductive process	19	22.3529	0.000788	PDGFRA, CEBPA, CEBPB, BMPR2, PTGIS, ACE, VWF, EPAS1, PDGFB, ESR1, AGT, VEGFA, BSCL2, BMP4, EDNRB, RXRA, ACOX1, KDR, PPARG	84	1950	20252	2.34913	0.971506	0.00510902	0.00408744
GOTERM_BP_FAT	GO:0051148~negative regulation of muscle cell differentiation	5	5.88235	0.000792	BMP4, CSF1R, BMPR2, PDGFB, PPARA	84	101	20252	11.9354	0.971951	0.00512423	0.00409961
GOTERM_BP_FAT	GO:0031667~response to nutrient levels	10	11.7647	0.000821	NQO1, RXRA, BMPR2, ACE, UCP3, PNPLA3, PPARG, PPARA, ADIPOR2, PPARGC1A	84	605	20252	3.98505	0.975441	0.00530707	0.00424589
GOTERM_BP_FAT	GO:0031344~regulation of cell projection organization	12	14.1176	0.000826	BMP4, APP, BMPR2, CAV1, NEDD4, LCN2, LPAR1, VLDLR, KLF4, AGT, MGLL, VEGFA	84	870	20252	3.32545	0.975954	0.00532915	0.00426356
GOTERM_BP_FAT	GO:0042886~amide transport	19	22.3529	0.000827	ABCA1, IL33, APP, SLC27A1, BMPR2, DGAT1, CAV1, INSIG1, PTGER3, VLDLR, AGT, BMP4, EDNRB, NEDD4, LEPR, ADORA1, TXNIP, PPARG, CD34	84	1958	20252	2.33953	0.976074	0.00532915	0.00426356
GOTERM_BP_FAT	GO:1903427~negative regulation of reactive oxygen species biosynthetic process	4	4.70588	0.000832	PTGIS, CAV1, PPARA, CD34	84	45	20252	21.4307	0.976602	0.00535334	0.00428291
GOTERM_BP_FAT	GO:0043270~positive regulation of ion transport	8	9.41176	0.000836	BMP4, CEBPB, CAV1, ADORA1, LCN2, PDGFB, AGT, PTGES	84	372	20252	5.18484	0.977048	0.0053731	0.00429872
GOTERM_BP_FAT	GO:0031329~regulation of cellular catabolic process	11	12.9412	0.000839	IL33, SCARB1, APP, CAV1, IGFBP3, NAMPT, KDR, LEPR, ABHD5, ATF6, PNPLA2	84	736	20252	3.60333	0.977374	0.00538583	0.0043089
GOTERM_BP_FAT	GO:0072102~glomerulus morphogenesis	3	3.52941	0.000891	BMP4, PDGFRA, NOTCH3	84	11	20252	65.7532	0.982089	0.00570164	0.00456156
GOTERM_BP_FAT	GO:0031620~regulation of fever generation	3	3.52941	0.000891	EDNRB, PTGER3, PTGES	84	11	20252	65.7532	0.982089	0.00570164	0.00456156
GOTERM_BP_FAT	GO:0051248~negative regulation of protein metabolic process	15	17.6471	0.000897	APP, NQO1, CAV1, IGFBP3, KLF4, KLF15, ESR1, AGT, VEGFA, BMP4, EDNRB, PPARG, XDH, PPARGC1A, ENG	84	1321	20252	2.73764	0.98254	0.00572966	0.00458398
GOTERM_BP_FAT	GO:0014706~striated muscle tissue development	9	10.5882	0.000918	BMP4, PDGFRA, RXRA, CAV1, FGF1, PPARA, AGT, VEGFA, ENG	84	492	20252	4.41028	0.984111	0.00585474	0.00468405
GOTERM_BP_FAT	GO:0090184~positive regulation of kidney development	4	4.70588	0.000945	BMP4, PDGFB, AGT, VEGFA	84	47	20252	20.5187	0.985962	0.00601273	0.00481045
GOTERM_BP_FAT	GO:1901890~positive regulation of cell junction assembly	4	4.70588	0.000945	CAV1, KDR, AGT, VEGFA	84	47	20252	20.5187	0.985962	0.00601273	0.00481045
GOTERM_BP_FAT	GO:0046364~monosaccharide biosynthetic process	5	5.88235	0.000949	DGAT2, GPT2, LEPR, PPARA, PPARGC1A	84	106	20252	11.3724	0.986182	0.00602645	0.00482143
GOTERM_CC_FAT	GO:0009897~external side of plasma membrane	12	14.1176	0.000957	ABCA1, CDH5, PDGFRA, FCGR3, CD163, ACE, VWF, KDR, LEPR, SLC2A4, CD34, ENG	83	757	17077	3.26151	0.233049	0.0204004	0.0184119
GOTERM_BP_FAT	GO:0032768~regulation of monooxygenase activity	4	4.70588	0.00100507	SCARB1, CAV1, ESR1, ENG	84	48	20252	20.0913	0.989296	0.00637672	0.00510166
GOTERM_BP_FAT	GO:0034329~cell junction assembly	7	8.23529	0.00102552	TJP1, CDH5, ACE, CAV1, KDR, AGT, VEGFA	84	280	20252	6.02738	0.99024	0.00649735	0.00519817
GOTERM_BP_FAT	GO:0006650~glycerophospholipid metabolic process	7	8.23529	0.00104451	CSF1R, SLC27A1, GPAM, PNPLA3, PDGFB, ABHD5, LPIN1	84	281	20252	6.00593	0.991043	0.00660838	0.005287
GOTERM_BP_FAT	GO:0010469~regulation of receptor activity	6	7.05882	0.00105682	APP, CAV1, ADORA1, PPARG, PPARA, PPARGC1A	84	188	20252	7.69453	0.991527	0.00667693	0.00534184
GOTERM_MF_FAT	GO:0042056~chemoattractant activity	4	4.70588	0.00106427	BMP4, APP, PDGFB, VEGFA	84	44	18165	19.6591	0.477163	0.0243247	0.0217327
GOTERM_BP_FAT	GO:0034616~response to laminar fluid shear stress	3	3.52941	0.00106645	ABCA1, ACE, KLF4	84	12	20252	60.2738	0.991888	0.00670956	0.00536795
GOTERM_BP_FAT	GO:1904238~pericyte cell differentiation	3	3.52941	0.00106645	BMP4, PDGFB, CD34	84	12	20252	60.2738	0.991888	0.00670956	0.00536795
GOTERM_BP_FAT	GO:0060426~lung vasculature development	3	3.52941	0.00106645	BMP4, BMPR2, VEGFA	84	12	20252	60.2738	0.991888	0.00670956	0.00536795
GOTERM_BP_FAT	GO:0051345~positive regulation of hydrolase activity	10	11.7647	0.00107909	PDGFRA, APP, FLT1, LPAR1, PPARG, ABHD5, XDH, ESR1, AGT, VEGFA	84	629	20252	3.83299	0.992338	0.0067796	0.00542398
GOTERM_BP_FAT	GO:0002274~myeloid leukocyte activation	7	8.23529	0.0010833	CSF1R, IL33, APP, CEBPA, FCGR3, NAMPT, PPARG	84	283	20252	5.96349	0.992482	0.00679229	0.00543414
GOTERM_BP_FAT	GO:0007548~sex differentiation	8	9.41176	0.00108412	BMP4, PDGFRA, CEBPB, ACE, KDR, ESR1, AGT, VEGFA	84	389	20252	4.95826	0.99251	0.00679229	0.00543414
GOTERM_BP_FAT	GO:0001817~regulation of cytokine production	12	14.1176	0.00110768	CSF1R, IL33, APP, CEBPB, FCGR3, FLT1, GPAM, PPARG, PPARA, KLF4, CD34, AGT	84	902	20252	3.20748	0.993266	0.00692149	0.0055375
GOTERM_BP_FAT	GO:0010675~regulation of cellular carbohydrate metabolic process	6	7.05882	0.00110781	DGAT2, IGFBP3, GPT2, LEPR, PPARA, PPARGC1A	84	190	20252	7.61353	0.99327	0.00692149	0.0055375
GOTERM_BP_FAT	GO:0001894~tissue homeostasis	7	8.23529	0.00112319	EPAS1, ALDH1A1, KDR, CD34, ACACA, VEGFA, FOSL2	84	285	20252	5.92164	0.993722	0.00700788	0.00560661
GOTERM_BP_FAT	GO:0010862~positive regulation of pathway-restricted SMAD protein phosphorylation	4	4.70588	0.00113226	BMP4, BMPR2, PPARG, ENG	84	50	20252	19.2876	0.993974	0.007045	0.00563631
GOTERM_BP_FAT	GO:2000272~negative regulation of receptor activity	4	4.70588	0.00113226	CAV1, PPARG, PPARA, PPARGC1A	84	50	20252	19.2876	0.993974	0.007045	0.00563631
GOTERM_BP_FAT	GO:0090288~negative regulation of cellular response to growth factor stimulus	6	7.05882	0.00113397	CAV1, NEDD4, PPARG, PPARA, XDH, AGT	84	191	20252	7.57367	0.99402	0.00704594	0.00563707
GOTERM_MF_FAT	GO:0008013~beta-catenin binding	5	5.88235	0.00113886	TJP1, CDH5, TCF4, KLF4, ESR1	84	100	18165	10.8125	0.500406	0.0243247	0.0217327
GOTERM_MF_FAT	GO:0008289~lipid binding	13	15.2941	0.00113984	ABCA1, PAQR9, SCARB1, DGAT1, INSIG1, LPAR1, ESR1, BSCL2, RXRA, ACOX1, PNPLA3, PPARG, PPARA	84	942	18165	2.98434	0.500706	0.0243247	0.0217327
GOTERM_MF_FAT	GO:0003682~chromatin binding	11	12.9412	0.00115642	APP, CEBPA, CEBPB, RXRA, EBF2, TCF4, PPARG, KLF4, PPARGC1A, ESR1, FOSL2	84	689	18165	3.45247	0.505727	0.0243247	0.0217327
GOTERM_BP_FAT	GO:0070167~regulation of biomineral tissue development	5	5.88235	0.00116406	BMP4, CSF1R, CEBPB, RXRA, BMPR2	84	112	20252	10.7632	0.99478	0.00721304	0.00577075
GOTERM_BP_FAT	GO:0045913~positive regulation of carbohydrate metabolic process	5	5.88235	0.00116406	APP, DGAT2, GPT2, PDGFB, PPARA	84	112	20252	10.7632	0.99478	0.00721304	0.00577075
GOTERM_BP_FAT	GO:0048609~multicellular organismal reproductive process	15	17.6471	0.00118713	PDGFRA, APP, CEBPB, BMPR2, PTGIS, ACE, ESR1, AGT, VEGFA, BSCL2, BMP4, EDNRB, RXRA, ACOX1, KDR	84	1360	20252	2.65914	0.995297	0.00734586	0.00587701
GOTERM_BP_FAT	GO:0030501~positive regulation of bone mineralization	4	4.70588	0.00119949	BMP4, CSF1R, RXRA, BMPR2	84	51	20252	18.9094	0.995552	0.00741218	0.00593007
GOTERM_BP_FAT	GO:0051961~negative regulation of nervous system development	8	9.41176	0.00120164	BMP4, NOTCH3, APP, EDNRB, CAV1, PTGER3, LPAR1, LPIN1	84	396	20252	4.87061	0.995595	0.0074139	0.00593145
GOTERM_BP_FAT	GO:0055013~cardiac muscle cell development	5	5.88235	0.00120305	BMP4, PDGFRA, PPARA, AGT, VEGFA	84	113	20252	10.6679	0.995623	0.0074139	0.00593145
GOTERM_BP_FAT	GO:0060560~developmental growth involved in morphogenesis	7	8.23529	0.00120634	BMP4, CSF1R, APP, BMPR2, FGF1, ESR1, VEGFA	84	289	20252	5.83968	0.995688	0.00742403	0.00593955
GOTERM_BP_FAT	GO:0048592~eye morphogenesis	6	7.05882	0.00121523	BMP4, FLT1, ALDH1A1, KDR, PDGFB, VEGFA	84	194	20252	7.45655	0.995857	0.00746851	0.00597514
GOTERM_BP_FAT	GO:0009991~response to extracellular stimulus	10	11.7647	0.0012175	NQO1, RXRA, BMPR2, ACE, UCP3, PNPLA3, PPARG, PPARA, ADIPOR2, PPARGC1A	84	640	20252	3.76711	0.9959	0.00747232	0.00597819
GOTERM_BP_FAT	GO:0048666~neuron development	15	17.6471	0.00122096	APP, CSF1R, NOTCH3, BMPR2, LPAR1, PDGFB, VLDLR, KLF4, AGT, VEGFA, BMP4, EDNRB, NEDD4, KDR, MGLL	84	1364	20252	2.65134	0.995963	0.00748334	0.005987
GOTERM_BP_FAT	GO:0050680~negative regulation of epithelial cell proliferation	6	7.05882	0.00124325	BMP4, FLT1, CAV1, PPARG, XDH, ENG	84	195	20252	7.41832	0.99635	0.00760961	0.00608803
GOTERM_BP_FAT	GO:0046462~monoacylglycerol metabolic process	3	3.52941	0.001257	DGAT2, DGAT1, MGLL	84	13	20252	55.6374	0.99657	0.00768336	0.00614703
GOTERM_BP_FAT	GO:0030195~negative regulation of blood coagulation	4	4.70588	0.00126918	PDGFRA, PTGER3, PDGFB, CD34	84	52	20252	18.5458	0.996754	0.00773688	0.00618985
GOTERM_BP_FAT	GO:0045429~positive regulation of nitric oxide biosynthetic process	4	4.70588	0.00126918	APP, KLF4, ESR1, AGT	84	52	20252	18.5458	0.996754	0.00773688	0.00618985
GOTERM_BP_FAT	GO:0015031~protein transport	18	21.1765	0.00129281	ABCA1, IL33, APP, BMPR2, DGAT1, CAV1, INSIG1, PTGER3, VLDLR, AGT, BMP4, EDNRB, NEDD4, LEPR, ADORA1, TXNIP, PPARG, CD34	84	1864	20252	2.32817	0.997082	0.00787025	0.00629655
GOTERM_BP_FAT	GO:0007599~hemostasis	6	7.05882	0.00130072	PDGFRA, VWF, CAV1, PTGER3, PDGFB, CD34	84	197	20252	7.343	0.997185	0.00790772	0.00632653
GOTERM_MF_FAT	GO:0004312~fatty acid synthase activity	3	3.52941	0.00132153	FASN, ELOVL3, ELOVL6	84	12	18165	54.0625	0.553066	0.0261506	0.0233641
GOTERM_BP_FAT	GO:0050817~coagulation	6	7.05882	0.00133018	PDGFRA, VWF, CAV1, PTGER3, PDGFB, CD34	84	198	20252	7.30592	0.997535	0.00807594	0.00646111
GOTERM_BP_FAT	GO:0003197~endocardial cushion development	4	4.70588	0.00134138	BMP4, BMPR2, NEDD4, ENG	84	53	20252	18.1959	0.997657	0.00812211	0.00649805
GOTERM_BP_FAT	GO:1900047~negative regulation of hemostasis	4	4.70588	0.00134138	PDGFRA, PTGER3, PDGFB, CD34	84	53	20252	18.1959	0.997657	0.00812211	0.00649805
GOTERM_BP_FAT	GO:0050865~regulation of cell activation	12	14.1176	0.00135604	BMP4, CSF1R, PDGFRA, IL33, CEBPA, CEBPB, DGAT1, GPAM, CAV1, PTGER3, PDGFB, PPARG	84	925	20252	3.12772	0.997807	0.00819986	0.00656025
GOTERM_MF_FAT	GO:0033293~monocarboxylic acid binding	5	5.88235	0.0013646	RXRA, DGAT1, ACOX1, PPARG, ACACA	84	105	18165	10.2976	0.564652	0.0261506	0.0233641
GOTERM_BP_FAT	GO:0031400~negative regulation of protein modification process	10	11.7647	0.00136998	BMP4, CAV1, IGFBP3, PPARG, KLF4, XDH, KLF15, PPARGC1A, AGT, ENG	84	651	20252	3.70346	0.997941	0.00827309	0.00661884
GOTERM_MF_FAT	GO:0019899~enzyme binding	23	27.0588	0.00137184	ABCA1, APP, CSF1R, NOTCH3, CEBPA, CEBPB, BMPR2, ACE, VWF, CAV1, KLF4, ESR1, ACACA, CDH5, RXRA, NEDD4, LCN2, TXNIP, PPARG, LPIN1, PPARA, PPARGC1A, ATF6	84	2479	18165	2.00635	0.566568	0.0261506	0.0233641
GOTERM_BP_FAT	GO:1904062~regulation of cation transmembrane transport	8	9.41176	0.00138666	BMP4, APP, CAV1, NEDD4, PTGER3, LCN2, PPARGC1A, AGT	84	406	20252	4.75065	0.998091	0.00836261	0.00669046
GOTERM_BP_FAT	GO:0009968~negative regulation of signal transduction	15	17.6471	0.00140257	APP, CAV1, INSIG1, PTGER3, LPAR1, KLF4, ESR1, AGT, VEGFA, BMP4, NEDD4, PPARG, PPARA, XDH, ENG	84	1384	20252	2.61303	0.998223	0.00843599	0.00674917
GOTERM_BP_FAT	GO:0032504~multicellular organism reproduction	15	17.6471	0.00140257	PDGFRA, APP, CEBPB, BMPR2, PTGIS, ACE, ESR1, AGT, VEGFA, BSCL2, BMP4, EDNRB, RXRA, ACOX1, KDR	84	1384	20252	2.61303	0.998223	0.00843599	0.00674917
GOTERM_BP_FAT	GO:0003300~cardiac muscle hypertrophy	5	5.88235	0.00141182	BMP4, PPARG, PPARA, KLF15, AGT	84	118	20252	10.2159	0.998296	0.00848034	0.00678465
GOTERM_BP_FAT	GO:0050819~negative regulation of coagulation	4	4.70588	0.00141611	PDGFRA, PTGER3, PDGFB, CD34	84	54	20252	17.8589	0.998328	0.00848351	0.00678718
GOTERM_BP_FAT	GO:1904407~positive regulation of nitric oxide metabolic process	4	4.70588	0.00141611	APP, KLF4, ESR1, AGT	84	54	20252	17.8589	0.998328	0.00848351	0.00678718
GOTERM_CC_FAT	GO:0030176~integral component of endoplasmic reticulum membrane	6	7.05882	0.00142766	BSCL2, DGAT2, INSIG1, ELOVL3, ELOVL6, ATF6	83	172	17077	7.17722	0.326822	0.0255313	0.0230427
GOTERM_BP_FAT	GO:1903726~negative regulation of phospholipid metabolic process	3	3.52941	0.0014626	SLC27A1, PDGFB, LPIN1	84	14	20252	51.6633	0.998645	0.0087388	0.00699142
GOTERM_BP_FAT	GO:0006651~diacylglycerol biosynthetic process	3	3.52941	0.0014626	DGAT2, GPAM, PNPLA2	84	14	20252	51.6633	0.998645	0.0087388	0.00699142
GOTERM_BP_FAT	GO:0005975~carbohydrate metabolic process	10	11.7647	0.00147481	APP, DGAT2, IGFBP3, GPT2, ALDH1A1, PDGFB, LEPR, AMY1, PPARA, PPARGC1A	84	658	20252	3.66406	0.998718	0.00880009	0.00704046
GOTERM_BP_FAT	GO:0032846~positive regulation of homeostatic process	7	8.23529	0.00148436	BMP4, SLC27A1, EDNRB, CAV1, PTGER3, LEPR, AGT	84	301	20252	5.60687	0.998772	0.00884537	0.00707669
GOTERM_BP_FAT	GO:0032965~regulation of collagen biosynthetic process	4	4.70588	0.00149341	BMP4, PDGFB, PPARG, ENG	84	55	20252	17.5342	0.998821	0.00888756	0.00711044
GOTERM_MF_FAT	GO:0000977~RNA polymerase II regulatory region sequence-specific DNA binding	16	18.8235	0.00149602	APP, CEBPA, CEBPB, EPAS1, EBF1, EBF2, KLF4, KLF15, ESR1, FOSL2, MAF, RXRA, TCF4, PPARG, PPARA, ATF6	84	1395	18165	2.48029	0.598183	0.0268403	0.0239803
GOTERM_MF_FAT	GO:0001012~RNA polymerase II regulatory region DNA binding	16	18.8235	0.00149602	APP, CEBPA, CEBPB, EPAS1, EBF1, EBF2, KLF4, KLF15, ESR1, FOSL2, MAF, RXRA, TCF4, PPARG, PPARA, ATF6	84	1395	18165	2.48029	0.598183	0.0268403	0.0239803
GOTERM_CC_FAT	GO:0005615~extracellular space	22	25.8824	0.00150107	IL33, APP, FLT1, PTGIS, ACE, VWF, IGFBP3, GPT2, RARRES2, PDGFB, VLDLR, FGF1, AGT, VEGFA, BMP4, PXDN, NAMPT, LEPR, LCN2, AMY1, XDH, ENG	83	2220	17077	2.03893	0.340392	0.0255313	0.0230427
GOTERM_BP_FAT	GO:0016049~cell growth	9	10.5882	0.00150989	CSF1R, APP, BMPR2, PPARG, PPARA, ADIPOR2, AGT, MGLL, VEGFA	84	532	20252	4.07868	0.998906	0.00897377	0.00717942
GOTERM_CC_FAT	GO:0044421~extracellular region part	24	28.2353	0.00151443	IL33, APP, FLT1, PTGIS, ACE, VWF, IGFBP3, GPT2, RARRES2, PDGFB, SLC2A4, VLDLR, FGF1, AGT, VEGFA, BMP4, PXDN, NAMPT, LEPR, LCN2, AMY1, XDH, CD34, ENG	83	2539	17077	1.94483	0.342833	0.0255313	0.0230427
GOTERM_BP_FAT	GO:0032602~chemokine production	5	5.88235	0.00154855	CSF1R, IL33, APP, KLF4, FOSL2	84	121	20252	9.96261	0.999081	0.00919143	0.00735356
GOTERM_BP_FAT	GO:0014897~striated muscle hypertrophy	5	5.88235	0.0015961	BMP4, PPARG, PPARA, KLF15, AGT	84	122	20252	9.88095	0.999259	0.00944881	0.00755947
GOTERM_BP_FAT	GO:0055006~cardiac cell development	5	5.88235	0.0015961	BMP4, PDGFRA, PPARA, AGT, VEGFA	84	122	20252	9.88095	0.999259	0.00944881	0.00755947
GOTERM_CC_FAT	GO:0045178~basal part of cell	5	5.88235	0.00163395	SLC27A1, BMPR2, ACE, CAV1, CD34	83	105	17077	9.79748	0.364266	0.0255313	0.0230427
GOTERM_BP_FAT	GO:0009895~negative regulation of catabolic process	7	8.23529	0.0016405	BSCL2, NQO1, NAMPT, ADORA1, LEPR, PPARA, PPARGC1A	84	307	20252	5.49729	0.999394	0.00969892	0.00775957
GOTERM_BP_FAT	GO:0060840~artery development	5	5.88235	0.00164466	BMP4, NOTCH3, BMPR2, VEGFA, ENG	84	123	20252	9.80062	0.999405	0.0097108	0.00776907
GOTERM_BP_FAT	GO:0032269~negative regulation of cellular protein metabolic process	14	16.4706	0.00167438	APP, CAV1, IGFBP3, KLF4, KLF15, ESR1, AGT, VEGFA, BMP4, EDNRB, PPARG, XDH, PPARGC1A, ENG	84	1252	20252	2.69595	0.99948	0.00987339	0.00789915
GOTERM_MF_FAT	GO:0044877~macromolecular complex binding	18	21.1765	0.0016897	ABCA1, PDGFRA, SCARB1, APP, CEBPA, VWF, CAV1, PDGFB, VLDLR, FGF1, ESR1, CDH5, FCGR3, MAF, RXRA, ADORA1, KDR, PPARA	84	1714	18165	2.271	0.642957	0.028587	0.0255408
GOTERM_BP_FAT	GO:0031623~receptor internalization	5	5.88235	0.00169424	APP, CAV1, NEDD4, PTGER3, VEGFA	84	124	20252	9.72158	0.999524	0.00997741	0.00798237
GOTERM_MF_FAT	GO:0042803~protein homodimerization activity	12	14.1176	0.00171698	CSF1R, PDGFRA, APP, CEBPA, CEBPB, DGAT2, FLT1, ACOX1, PDGFB, XDH, MGLL, ENG	84	855	18165	3.03509	0.648849	0.028587	0.0255408
GOTERM_CC_FAT	GO:0031227~intrinsic component of endoplasmic reticulum membrane	6	7.05882	0.00174403	BSCL2, DGAT2, INSIG1, ELOVL3, ELOVL6, ATF6	83	180	17077	6.85823	0.38339	0.0255313	0.0230427
GOTERM_BP_FAT	GO:0014896~muscle hypertrophy	5	5.88235	0.00174484	BMP4, PPARG, PPARA, KLF15, AGT	84	125	20252	9.64381	0.999622	0.0102487	0.0081994
GOTERM_BP_FAT	GO:1905954~positive regulation of lipid localization	5	5.88235	0.00174484	ABCA1, SCARB1, CAV1, PPARG, PTGES	84	125	20252	9.64381	0.999622	0.0102487	0.0081994
GOTERM_CC_FAT	GO:0005901~caveola	5	5.88235	0.00175125	SCARB1, SLC27A1, PTGIS, BMPR2, CAV1	83	107	17077	9.61435	0.384623	0.0255313	0.0230427
GOTERM_BP_FAT	GO:0007178~transmembrane receptor protein serine/threonine kinase signaling pathway	8	9.41176	0.00179915	BMP4, CDH5, BMPR2, CAV1, KDR, PPARG, PPARA, ENG	84	425	20252	4.53826	0.999704	0.0105539	0.0084436
GOTERM_MF_FAT	GO:0005161~platelet-derived growth factor receptor binding	3	3.52941	0.00181133	PDGFRA, PDGFB, VEGFA	84	14	18165	46.3393	0.668491	0.028587	0.0255408
GOTERM_BP_FAT	GO:0098602~single organism cell adhesion	11	12.9412	0.00181833	TJP1, BMP4, CDH5, PDGFRA, CEBPB, GPAM, CAV1, PTGER3, PPARA, KLF4, VEGFA	84	816	20252	3.25006	0.999729	0.0106526	0.00852256
GOTERM_BP_FAT	GO:0031331~positive regulation of cellular catabolic process	8	9.41176	0.00182324	IL33, APP, CAV1, IGFBP3, KDR, ABHD5, ATF6, PNPLA2	84	426	20252	4.52761	0.999735	0.0106537	0.00852341
GOTERM_BP_FAT	GO:0071496~cellular response to external stimulus	8	9.41176	0.00182324	IL33, RXRA, BMPR2, CAV1, PPARG, PPARA, AGT, ENG	84	426	20252	4.52761	0.999735	0.0106537	0.00852341
GOTERM_MF_FAT	GO:0004879~RNA polymerase II transcription factor activity, ligand-activated sequence-specific DNA binding	4	4.70588	0.00182769	RXRA, PPARG, PPARA, ESR1	84	53	18165	16.3208	0.671784	0.028587	0.0255408
GOTERM_MF_FAT	GO:0098531~transcription factor activity, direct ligand regulated sequence-specific DNA binding	4	4.70588	0.00182769	RXRA, PPARG, PPARA, ESR1	84	53	18165	16.3208	0.671784	0.028587	0.0255408
GOTERM_BP_FAT	GO:0097190~apoptotic signaling pathway	10	11.7647	0.00182874	BMP4, IL33, APP, CEBPB, PTGIS, CAV1, LCN2, G0S2, AGT, VEGFA	84	679	20252	3.55074	0.999741	0.010672	0.00853805
GOTERM_BP_FAT	GO:0015833~peptide transport	18	21.1765	0.00183363	ABCA1, IL33, APP, BMPR2, DGAT1, CAV1, INSIG1, PTGER3, VLDLR, AGT, BMP4, EDNRB, NEDD4, LEPR, ADORA1, TXNIP, PPARG, CD34	84	1925	20252	2.2544	0.999747	0.0106867	0.00854985
GOTERM_BP_FAT	GO:0017038~protein import	7	8.23529	0.00183813	BMP4, IL33, APP, BMPR2, TXNIP, PPARG, AGT	84	314	20252	5.37473	0.999752	0.0106991	0.00855977
GOTERM_BP_FAT	GO:0006812~cation transport	14	16.4706	0.00190084	APP, ACE, CAV1, PTGER3, PDGFB, AGT, BMP4, FCGR3, EDNRB, NEDD4, UCP3, ADORA1, LCN2, PPARGC1A	84	1270	20252	2.65774	0.999813	0.0110054	0.00880483
GOTERM_BP_FAT	GO:0007631~feeding behavior	5	5.88235	0.00190296	APP, ACE, DGAT1, LEPR, AGT	84	128	20252	9.41778	0.999815	0.0110054	0.00880483
GOTERM_BP_FAT	GO:0016525~negative regulation of angiogenesis	5	5.88235	0.00190296	FLT1, TCF4, PPARG, KLF4, AGT	84	128	20252	9.41778	0.999815	0.0110054	0.00880483
GOTERM_BP_FAT	GO:0043255~regulation of carbohydrate biosynthetic process	5	5.88235	0.00190296	DGAT2, GPT2, PDGFB, LEPR, PPARA	84	128	20252	9.41778	0.999815	0.0110054	0.00880483
GOTERM_BP_FAT	GO:0030282~bone mineralization	5	5.88235	0.00190296	BMP4, CSF1R, RXRA, BMPR2, FOSL2	84	128	20252	9.41778	0.999815	0.0110054	0.00880483
GOTERM_BP_FAT	GO:0003159~morphogenesis of an endothelium	3	3.52941	0.00191847	BMP4, LCN2, KDR	84	16	20252	45.2054	0.999827	0.0110445	0.00883612
GOTERM_BP_FAT	GO:2001212~regulation of vasculogenesis	3	3.52941	0.00191847	KDR, XDH, CD34	84	16	20252	45.2054	0.999827	0.0110445	0.00883612
GOTERM_BP_FAT	GO:0061154~endothelial tube morphogenesis	3	3.52941	0.00191847	BMP4, LCN2, KDR	84	16	20252	45.2054	0.999827	0.0110445	0.00883612
GOTERM_BP_FAT	GO:0051930~regulation of sensory perception of pain	4	4.70588	0.00191951	IL33, EDNRB, ADORA1, MGLL	84	60	20252	16.073	0.999828	0.0110445	0.00883612
GOTERM_BP_FAT	GO:0044246~regulation of multicellular organismal metabolic process	4	4.70588	0.00201287	BMP4, PDGFB, PPARG, ENG	84	61	20252	15.8095	0.999887	0.0114937	0.0091955
GOTERM_BP_FAT	GO:0055078~sodium ion homeostasis	4	4.70588	0.00201287	EDNRB, ACE, ADORA1, AGT	84	61	20252	15.8095	0.999887	0.0114937	0.0091955
GOTERM_BP_FAT	GO:0051931~regulation of sensory perception	4	4.70588	0.00201287	IL33, EDNRB, ADORA1, MGLL	84	61	20252	15.8095	0.999887	0.0114937	0.0091955
GOTERM_BP_FAT	GO:0071398~cellular response to fatty acid	4	4.70588	0.00201287	DGAT2, PPARG, ADIPOR2, ACACA	84	61	20252	15.8095	0.999887	0.0114937	0.0091955
GOTERM_BP_FAT	GO:0010712~regulation of collagen metabolic process	4	4.70588	0.00201287	BMP4, PDGFB, PPARG, ENG	84	61	20252	15.8095	0.999887	0.0114937	0.0091955
GOTERM_BP_FAT	GO:0009409~response to cold	4	4.70588	0.00201287	SLC27A1, UCP3, PPARG, AGT	84	61	20252	15.8095	0.999887	0.0114937	0.0091955
GOTERM_MF_FAT	GO:0050839~cell adhesion molecule binding	7	8.23529	0.00204934	TJP1, CDH5, APP, BMPR2, VWF, KDR, FGF1	84	288	18165	5.25608	0.713303	0.0306077	0.0273462
GOTERM_MF_FAT	GO:0036094~small molecule binding	24	28.2353	0.00205724	ABCA1, PDGFRA, CSF1R, SLC27A1, BMPR2, ACSS2, FLT1, DGAT1, GPT2, ACACA, ACLY, RXRA, ACOX1, NEDD4, FASN, NAMPT, ALDH1A1, MRC1, ADORA1, LCN2, KDR, PPARG, XDH, ENG	84	2727	18165	1.90319	0.714681	0.0306077	0.0273462
GOTERM_BP_FAT	GO:0072089~stem cell proliferation	6	7.05882	0.00206993	BMP4, CEBPA, ACE, KDR, CD34, VEGFA	84	219	20252	6.60535	0.999913	0.0117646	0.0094122
GOTERM_BP_FAT	GO:0043524~negative regulation of neuron apoptotic process	6	7.05882	0.00206993	CEBPB, KDR, PPARGC1A, ESR1, AGT, VEGFA	84	219	20252	6.60535	0.999913	0.0117646	0.0094122
GOTERM_BP_FAT	GO:0044259~multicellular organismal macromolecule metabolic process	5	5.88235	0.00207074	BMP4, PDGFB, PPARG, FOSL2, ENG	84	131	20252	9.20211	0.999913	0.0117646	0.0094122
GOTERM_BP_FAT	GO:0032963~collagen metabolic process	5	5.88235	0.00207074	BMP4, PDGFB, PPARG, FOSL2, ENG	84	131	20252	9.20211	0.999913	0.0117646	0.0094122
GOTERM_BP_FAT	GO:0071705~nitrogen compound transport	20	23.5294	0.00208859	ABCA1, IL33, APP, SLC27A1, BMPR2, DGAT1, CAV1, INSIG1, PTGER3, VLDLR, AGT, BMP4, FCGR3, EDNRB, NEDD4, LEPR, ADORA1, TXNIP, PPARG, CD34	84	2302	20252	2.09466	0.99992	0.0118511	0.00948143
GOTERM_BP_FAT	GO:0030857~negative regulation of epithelial cell differentiation	4	4.70588	0.00210901	CSF1R, CAV1, XDH, VEGFA	84	62	20252	15.5545	0.999927	0.0119352	0.00954873
GOTERM_BP_FAT	GO:0033344~cholesterol efflux	4	4.70588	0.00210901	ABCA1, SCARB1, CAV1, PPARG	84	62	20252	15.5545	0.999927	0.0119352	0.00954873
GOTERM_BP_FAT	GO:0031960~response to corticosteroid	6	7.05882	0.00211136	BMP4, RXRA, ACE, UCP3, FOSL2, ENG	84	220	20252	6.57532	0.999928	0.0119352	0.00954873
GOTERM_BP_FAT	GO:0007610~behavior	11	12.9412	0.00211483	APP, CEBPB, ACE, DGAT1, PTGER3, ADORA1, LCN2, LEPR, SLC2A4, PPARA, AGT	84	833	20252	3.18373	0.999929	0.0119399	0.00955245
GOTERM_BP_FAT	GO:0043406~positive regulation of MAP kinase activity	5	5.88235	0.00212886	APP, FLT1, PDGFB, FGF1, VEGFA	84	132	20252	9.1324	0.999933	0.0120041	0.00960384
GOTERM_BP_FAT	GO:0016264~gap junction assembly	3	3.52941	0.00216849	ACE, CAV1, AGT	84	17	20252	42.5462	0.999944	0.0121971	0.00975821
GOTERM_BP_FAT	GO:2001028~positive regulation of endothelial cell chemotaxis	3	3.52941	0.00216849	KDR, PDGFB, VEGFA	84	17	20252	42.5462	0.999944	0.0121971	0.00975821
GOTERM_BP_FAT	GO:0007589~body fluid secretion	5	5.88235	0.00218811	CAV1, ADORA1, XDH, VEGFA, FOSL2	84	133	20252	9.06373	0.999949	0.0122921	0.00983423
GOTERM_BP_FAT	GO:0022408~negative regulation of cell-cell adhesion	6	7.05882	0.00219602	BMP4, CEBPB, PTGER3, PPARA, KLF4, VEGFA	84	222	20252	6.51609	0.999951	0.0123212	0.00985749
GOTERM_BP_FAT	GO:0090183~regulation of kidney development	4	4.70588	0.00220796	BMP4, PDGFB, AGT, VEGFA	84	63	20252	15.3076	0.999953	0.0123728	0.00989881
GOTERM_MF_FAT	GO:0031490~chromatin DNA binding	5	5.88235	0.00222687	CEBPA, CEBPB, RXRA, KLF4, PPARGC1A	84	120	18165	9.01042	0.742742	0.0323427	0.0288963
GOTERM_BP_FAT	GO:0019218~regulation of steroid metabolic process	5	5.88235	0.00224848	DGAT2, INSIG1, FGF1, PPARGC1A, AGT	84	134	20252	8.99609	0.999961	0.0125843	0.010068
GOTERM_BP_FAT	GO:0060393~regulation of pathway-restricted SMAD protein phosphorylation	4	4.70588	0.00230976	BMP4, BMPR2, PPARG, ENG	84	64	20252	15.0685	0.999971	0.0128952	0.0103167
GOTERM_BP_FAT	GO:2001238~positive regulation of extrinsic apoptotic signaling pathway	4	4.70588	0.00230976	APP, CAV1, G0S2, AGT	84	64	20252	15.0685	0.999971	0.0128952	0.0103167
GOTERM_BP_FAT	GO:0034599~cellular response to oxidative stress	7	8.23529	0.00232214	BMP4, PDGFRA, NQO1, APP, EPAS1, LCN2, PPARGC1A	84	329	20252	5.12969	0.999972	0.0129483	0.0103592
GOTERM_BP_FAT	GO:0051046~regulation of secretion	11	12.9412	0.00236702	APP, EDNRB, ACE, IGFBP3, PTGER3, ADORA1, LEPR, PPARG, CD34, AGT, PTGES	84	846	20252	3.13481	0.999977	0.0131823	0.0105464
GOTERM_BP_FAT	GO:2000278~regulation of DNA biosynthetic process	5	5.88235	0.00237266	BMPR2, PDGFB, PPARG, KLF4, VEGFA	84	136	20252	8.8638	0.999978	0.0131974	0.0105585
GOTERM_BP_FAT	GO:0051090~regulation of sequence-specific DNA binding transcription factor activity	8	9.41176	0.00238982	APP, PTGIS, CAV1, PPARG, KLF4, PPARGC1A, ESR1, VEGFA	84	447	20252	4.3149	0.99998	0.0132765	0.0106218
GOTERM_BP_FAT	GO:0060389~pathway-restricted SMAD protein phosphorylation	4	4.70588	0.00241441	BMP4, BMPR2, PPARG, ENG	84	65	20252	14.8366	0.999982	0.0133801	0.0107047
GOTERM_BP_FAT	GO:0043407~negative regulation of MAP kinase activity	4	4.70588	0.00241441	BMP4, CAV1, PPARG, AGT	84	65	20252	14.8366	0.999982	0.0133801	0.0107047
GOTERM_BP_FAT	GO:0042754~negative regulation of circadian rhythm	3	3.52941	0.00243308	PTGER3, ADORA1, LEPR	84	18	20252	40.1825	0.999983	0.013434	0.0107478
GOTERM_BP_FAT	GO:0072224~metanephric glomerulus development	3	3.52941	0.00243308	PDGFRA, PDGFB, CD34	84	18	20252	40.1825	0.999983	0.013434	0.0107478
GOTERM_BP_FAT	GO:0072109~glomerular mesangium development	3	3.52941	0.00243308	BMP4, PDGFB, CD34	84	18	20252	40.1825	0.999983	0.013434	0.0107478
GOTERM_BP_FAT	GO:0090596~sensory organ morphogenesis	7	8.23529	0.0024661	BMP4, FLT1, INSIG1, ALDH1A1, KDR, PDGFB, VEGFA	84	333	20252	5.06807	0.999985	0.0135997	0.0108804
GOTERM_BP_FAT	GO:0006936~muscle contraction	7	8.23529	0.00250311	BSCL2, EDNRB, FLT1, CAV1, PTGER3, ADORA1, AGT	84	334	20252	5.05289	0.999988	0.013787	0.0110302
GOTERM_BP_FAT	GO:0031175~neuron projection development	13	15.2941	0.00250799	APP, CSF1R, NOTCH3, BMPR2, LPAR1, VLDLR, KLF4, AGT, VEGFA, BMP4, NEDD4, KDR, MGLL	84	1153	20252	2.71833	0.999988	0.013797	0.0110382
GOTERM_BP_FAT	GO:0009306~protein secretion	8	9.41176	0.00251166	ABCA1, APP, EDNRB, DGAT1, PTGER3, LEPR, PPARG, CD34	84	451	20252	4.27663	0.999988	0.0138004	0.0110409
GOTERM_BP_FAT	GO:0048008~platelet-derived growth factor receptor signaling pathway	4	4.70588	0.00252197	PDGFRA, PDGFB, TXNIP, VEGFA	84	66	20252	14.6118	0.999989	0.0138401	0.0110727
GOTERM_BP_FAT	GO:0030030~cell projection organization	17	20	0.00253592	APP, CSF1R, NOTCH3, BMPR2, CAV1, LPAR1, PDGFB, VLDLR, KLF4, AGT, VEGFA, BMP4, NEDD4, LCN2, KDR, LPIN1, MGLL	84	1811	20252	2.26318	0.999989	0.0138998	0.0111205
GOTERM_BP_FAT	GO:0060047~heart contraction	6	7.05882	0.0025596	EDNRB, ACE, EPAS1, CAV1, ADORA1, AGT	84	230	20252	6.28944	0.99999	0.0140126	0.0112107
GOTERM_BP_FAT	GO:0022407~regulation of cell-cell adhesion	9	10.5882	0.00261236	TJP1, BMP4, CEBPB, GPAM, CAV1, PTGER3, PPARA, KLF4, VEGFA	84	581	20252	3.73469	0.999993	0.0142841	0.0114279
GOTERM_BP_FAT	GO:0001658~branching involved in ureteric bud morphogenesis	4	4.70588	0.00263244	BMP4, FGF1, AGT, VEGFA	84	67	20252	14.3937	0.999993	0.0143591	0.0114879
GOTERM_BP_FAT	GO:0072577~endothelial cell apoptotic process	4	4.70588	0.00263244	BMP4, CDH5, BMPR2, KDR	84	67	20252	14.3937	0.999993	0.0143591	0.0114879
GOTERM_BP_FAT	GO:0045184~establishment of protein localization	18	21.1765	0.00265187	ABCA1, IL33, APP, BMPR2, DGAT1, CAV1, INSIG1, PTGER3, VLDLR, AGT, BMP4, EDNRB, NEDD4, LEPR, ADORA1, TXNIP, PPARG, CD34	84	1993	20252	2.17748	0.999994	0.0144476	0.0115587
GOTERM_BP_FAT	GO:0051051~negative regulation of transport	9	10.5882	0.00269621	ACE, CAV1, IGFBP3, INSIG1, NEDD4, PTGER3, ADORA1, PPARG, ESR1	84	584	20252	3.71551	0.999995	0.0146714	0.0117378
GOTERM_BP_FAT	GO:0009791~post-embryonic development	5	5.88235	0.00270363	BMP4, FLT1, KDR, KLF4, VEGFA	84	141	20252	8.54948	0.999995	0.014687	0.0117503
GOTERM_BP_FAT	GO:0001991~regulation of systemic arterial blood pressure by circulatory renin-angiotensin	3	3.52941	0.0027121	EDNRB, ACE, AGT	84	19	20252	38.0677	0.999995	0.014687	0.0117503
GOTERM_BP_FAT	GO:0010544~negative regulation of platelet activation	3	3.52941	0.0027121	PDGFRA, PTGER3, PDGFB	84	19	20252	38.0677	0.999995	0.014687	0.0117503
GOTERM_BP_FAT	GO:0060602~branch elongation of an epithelium	3	3.52941	0.0027121	BMP4, FGF1, ESR1	84	19	20252	38.0677	0.999995	0.014687	0.0117503
GOTERM_BP_FAT	GO:0033043~regulation of organelle organization	15	17.6471	0.00273771	APP, CSF1R, CAV1, INSIG1, LPAR1, PDGFB, ESR1, VEGFA, TJP1, BMP4, CDH5, KDR, PPARG, LPIN1, PPARGC1A	84	1487	20252	2.43203	0.999996	0.0148079	0.011847
GOTERM_BP_FAT	GO:0050866~negative regulation of cell activation	6	7.05882	0.00275694	BMP4, PDGFRA, CEBPB, PTGER3, PDGFB, PPARG	84	234	20252	6.18193	0.999996	0.0148941	0.0119159
GOTERM_BP_FAT	GO:0044087~regulation of cellular component biogenesis	13	15.2941	0.00282806	ABCA1, APP, CEBPA, ACE, CAV1, INSIG1, LPAR1, ESR1, AGT, VEGFA, TJP1, CDH5, KDR	84	1170	20252	2.67884	0.999997	0.01526	0.0122087
GOTERM_BP_FAT	GO:0055001~muscle cell development	6	7.05882	0.00285965	BMP4, PDGFRA, PPARA, AGT, VEGFA, ENG	84	236	20252	6.12954	0.999998	0.015371	0.0122975
GOTERM_BP_FAT	GO:0006940~regulation of smooth muscle contraction	4	4.70588	0.00286226	FLT1, CAV1, PTGER3, ADORA1	84	69	20252	13.9765	0.999998	0.015371	0.0122975
GOTERM_BP_FAT	GO:0045776~negative regulation of blood pressure	4	4.70588	0.00286226	BMPR2, ADORA1, KDR, PPARA	84	69	20252	13.9765	0.999998	0.015371	0.0122975
GOTERM_BP_FAT	GO:0006111~regulation of gluconeogenesis	4	4.70588	0.00286226	DGAT2, GPT2, LEPR, PPARA	84	69	20252	13.9765	0.999998	0.015371	0.0122975
GOTERM_MF_FAT	GO:0000981~RNA polymerase II transcription factor activity, sequence-specific DNA binding	15	17.6471	0.00294817	CEBPA, CEBPB, EPAS1, EBF1, EBF2, KLF4, KLF15, ESR1, FOSL2, MAF, RXRA, TCF4, PPARG, PPARA, ATF6	84	1345	18165	2.41171	0.834385	0.0409049	0.0365462
GOTERM_BP_FAT	GO:0007623~circadian rhythm	6	7.05882	0.0029651	PTGER3, NAMPT, ADORA1, LEPR, PPARA, PPARGC1A	84	238	20252	6.07803	0.999998	0.0158666	0.012694
GOTERM_BP_FAT	GO:1902593~single-organism nuclear import	6	7.05882	0.0029651	BMP4, IL33, BMPR2, TXNIP, PPARG, AGT	84	238	20252	6.07803	0.999998	0.0158666	0.012694
GOTERM_BP_FAT	GO:0006606~protein import into nucleus	6	7.05882	0.0029651	BMP4, IL33, BMPR2, TXNIP, PPARG, AGT	84	238	20252	6.07803	0.999998	0.0158666	0.012694
GOTERM_BP_FAT	GO:0046503~glycerolipid catabolic process	4	4.70588	0.00298166	PNPLA3, ABHD5, MGLL, PNPLA2	84	70	20252	13.7769	0.999999	0.0159363	0.0127498
GOTERM_MF_FAT	GO:0000976~transcription regulatory region sequence-specific DNA binding	16	18.8235	0.00299569	APP, CEBPA, CEBPB, EPAS1, EBF1, EBF2, KLF4, KLF15, ESR1, FOSL2, MAF, RXRA, TCF4, PPARG, PPARA, ATF6	84	1498	18165	2.30975	0.839122	0.0409049	0.0365462
GOTERM_BP_FAT	GO:0045019~negative regulation of nitric oxide biosynthetic process	3	3.52941	0.00300546	PTGIS, CAV1, CD34	84	20	20252	36.1643	0.999999	0.0160255	0.0128211
GOTERM_BP_FAT	GO:1904406~negative regulation of nitric oxide metabolic process	3	3.52941	0.00300546	PTGIS, CAV1, CD34	84	20	20252	36.1643	0.999999	0.0160255	0.0128211
GOTERM_BP_FAT	GO:0030522~intracellular receptor signaling pathway	6	7.05882	0.00301887	RXRA, PTGIS, FLT1, NEDD4, PPARG, ESR1	84	239	20252	6.0526	0.999999	0.0160591	0.012848
GOTERM_BP_FAT	GO:0044744~protein targeting to nucleus	6	7.05882	0.00301887	BMP4, IL33, BMPR2, TXNIP, PPARG, AGT	84	239	20252	6.0526	0.999999	0.0160591	0.012848
GOTERM_BP_FAT	GO:0051047~positive regulation of secretion	8	9.41176	0.00304768	APP, EDNRB, ADORA1, LEPR, PPARG, CD34, AGT, PTGES	84	467	20252	4.13011	0.999999	0.0161933	0.0129553
GOTERM_BP_FAT	GO:0032940~secretion by cell	12	14.1176	0.00305159	ABCA1, APP, FCGR3, EDNRB, DGAT1, PTGER3, ADORA1, LEPR, PPARG, CD34, AGT, ENG	84	1026	20252	2.81983	0.999999	0.016195	0.0129567
GOTERM_BP_FAT	GO:0045321~leukocyte activation	14	16.4706	0.00305716	IL33, APP, CSF1R, CEBPA, CEBPB, CAV1, FOSL2, BMP4, FCGR3, GPAM, NEDD4, NAMPT, LEPR, PPARG	84	1341	20252	2.51703	0.999999	0.0162055	0.0129651
GOTERM_MF_FAT	GO:0035257~nuclear hormone receptor binding	5	5.88235	0.00305829	CEBPB, RXRA, PPARG, PPARGC1A, ESR1	84	131	18165	8.25382	0.845158	0.0409049	0.0365462
GOTERM_BP_FAT	GO:0044272~sulfur compound biosynthetic process	5	5.88235	0.003065	ACLY, ACSS2, ELOVL3, ELOVL6, ACACA	84	146	20252	8.25669	0.999999	0.0162279	0.0129831
GOTERM_BP_FAT	GO:0043393~regulation of protein binding	6	7.05882	0.00307334	BMP4, APP, ACE, CAV1, PDGFB, PPARA	84	240	20252	6.02738	0.999999	0.016253	0.0130031
GOTERM_BP_FAT	GO:0046324~regulation of glucose import	4	4.70588	0.00310408	ACE, ADIPOR2, KLF15, ESR1	84	71	20252	13.5828	0.999999	0.0163964	0.0131178
GOTERM_BP_FAT	GO:0010639~negative regulation of organelle organization	8	9.41176	0.00312041	TJP1, BMP4, CDH5, INSIG1, LPAR1, PPARG, PPARGC1A, ESR1	84	469	20252	4.1125	0.999999	0.0164633	0.0131714
GOTERM_BP_FAT	GO:0021782~glial cell development	5	5.88235	0.00314103	CSF1R, APP, LPAR1, PDGFB, AGT	84	147	20252	8.20052	0.999999	0.0165528	0.013243
GOTERM_MF_FAT	GO:0044212~transcription regulatory region DNA binding	16	18.8235	0.00315169	APP, CEBPA, CEBPB, EPAS1, EBF1, EBF2, KLF4, KLF15, ESR1, FOSL2, MAF, RXRA, TCF4, PPARG, PPARA, ATF6	84	1506	18165	2.29748	0.853746	0.0409049	0.0365462
GOTERM_MF_FAT	GO:0000975~regulatory region DNA binding	16	18.8235	0.00315169	APP, CEBPA, CEBPB, EPAS1, EBF1, EBF2, KLF4, KLF15, ESR1, FOSL2, MAF, RXRA, TCF4, PPARG, PPARA, ATF6	84	1506	18165	2.29748	0.853746	0.0409049	0.0365462
GOTERM_BP_FAT	GO:0016051~carbohydrate biosynthetic process	6	7.05882	0.00318441	DGAT2, GPT2, PDGFB, LEPR, PPARA, PPARGC1A	84	242	20252	5.97757	0.999999	0.0167423	0.0133945
GOTERM_BP_FAT	GO:0003015~heart process	6	7.05882	0.00318441	EDNRB, ACE, EPAS1, CAV1, ADORA1, AGT	84	242	20252	5.97757	0.999999	0.0167423	0.0133945
GOTERM_BP_FAT	GO:0045600~positive regulation of fat cell differentiation	4	4.70588	0.00322955	CEBPA, CEBPB, RARRES2, PPARG	84	72	20252	13.3942	1	0.0169598	0.0135686
GOTERM_MF_FAT	GO:0001067~regulatory region nucleic acid binding	16	18.8235	0.00325257	APP, CEBPA, CEBPB, EPAS1, EBF1, EBF2, KLF4, KLF15, ESR1, FOSL2, MAF, RXRA, TCF4, PPARG, PPARA, ATF6	84	1511	18165	2.28987	0.862488	0.0413348	0.0369303
GOTERM_BP_FAT	GO:0051170~nuclear import	6	7.05882	0.00329834	BMP4, IL33, BMPR2, TXNIP, PPARG, AGT	84	244	20252	5.92857	1	0.0172809	0.0138255
GOTERM_BP_FAT	GO:0097305~response to alcohol	6	7.05882	0.00329834	TJP1, NQO1, ALDH1A1, SLC2A4, PPARA, ADIPOR2	84	244	20252	5.92857	1	0.0172809	0.0138255
GOTERM_BP_FAT	GO:0060841~venous blood vessel development	3	3.52941	0.00331301	BMPR2, VEGFA, ENG	84	21	20252	34.4422	1	0.0173376	0.0138708
GOTERM_MF_FAT	GO:0003707~steroid hormone receptor activity	3	3.52941	0.00335364	RXRA, PPARA, ESR1	84	19	18165	34.1447	0.870723	0.0417494	0.0373007
GOTERM_BP_FAT	GO:0060135~maternal process involved in female pregnancy	4	4.70588	0.00335809	RXRA, PTGIS, BMPR2, ESR1	84	73	20252	13.2107	1	0.0175531	0.0140433
GOTERM_BP_FAT	GO:0010906~regulation of glucose metabolic process	5	5.88235	0.00337686	DGAT2, IGFBP3, GPT2, LEPR, PPARA	84	150	20252	8.03651	1	0.0176308	0.0141054
GOTERM_MF_FAT	GO:0043565~sequence-specific DNA binding	17	20	0.0034386	APP, CEBPA, CEBPB, EPAS1, EBF1, EBF2, KLF4, KLF15, ESR1, FOSL2, MAF, RXRA, TCF4, PPARG, PPARA, PPARGC1A, ATF6	84	1675	18165	2.19478	0.877263	0.0419509	0.0374807
GOTERM_BP_FAT	GO:0032355~response to estradiol	5	5.88235	0.00354061	NQO1, TXNIP, ESR1, AGT, FOSL2	84	152	20252	7.93076	1	0.0184644	0.0147723
GOTERM_BP_FAT	GO:0048593~camera-type eye morphogenesis	5	5.88235	0.00362447	BMP4, FLT1, ALDH1A1, KDR, VEGFA	84	153	20252	7.87893	1	0.0188365	0.01507
GOTERM_BP_FAT	GO:0006636~unsaturated fatty acid biosynthetic process	4	4.70588	0.00362449	PTGIS, ELOVL3, ELOVL6, PTGES	84	75	20252	12.8584	1	0.0188365	0.01507
GOTERM_BP_FAT	GO:0060675~ureteric bud morphogenesis	4	4.70588	0.00362449	BMP4, FGF1, AGT, VEGFA	84	75	20252	12.8584	1	0.0188365	0.01507
GOTERM_BP_FAT	GO:0051770~positive regulation of nitric-oxide synthase biosynthetic process	3	3.52941	0.00363465	IL33, NAMPT, KDR	84	22	20252	32.8766	1	0.0188675	0.0150949
GOTERM_BP_FAT	GO:0001558~regulation of cell growth	8	9.41176	0.0036675	BMPR2, IGFBP3, PPARG, PPARA, ADIPOR2, AGT, MGLL, VEGFA	84	483	20252	3.9933	1	0.0190162	0.0152138
GOTERM_BP_FAT	GO:0050768~negative regulation of neurogenesis	7	8.23529	0.00372003	BMP4, NOTCH3, APP, EDNRB, CAV1, PTGER3, LPAR1	84	362	20252	4.66206	1	0.0192664	0.015414
GOTERM_MF_FAT	GO:0004714~transmembrane receptor protein tyrosine kinase activity	4	4.70588	0.00372263	CSF1R, PDGFRA, FLT1, KDR	84	68	18165	12.7206	0.896823	0.0441682	0.0394618
GOTERM_BP_FAT	GO:1902895~positive regulation of pri-miRNA transcription from RNA polymerase II promoter	4	4.70588	0.00376239	BMP4, PDGFB, PPARG, KLF4	84	76	20252	12.6892	1	0.0194635	0.0155716
GOTERM_MF_FAT	GO:0043167~ion binding	43	50.5882	0.00376516	NOTCH3, SCARB1, APP, CSF1R, BMPR2, ACSS2, FLT1, EPAS1, LPAR1, VLDLR, FGF1, ADIPOR2, ACACA, CDH5, RXRA, KDR, CD34, XDH, ABCA1, PDGFRA, PTGIS, ACE, DGAT1, GPT2, EBF1, EBF2, KLF4, ESR1, KLF15, VEGFA, BSCL2, BMP4, ACLY, ACOX1, NEDD4, FASN, PXDN, PNPLA3, LCN2, PPARG, AMY1, PPARA, PTGES	84	6488	18165	1.43322	0.899471	0.0441682	0.0394618
GOTERM_BP_FAT	GO:0098609~cell-cell adhesion	12	14.1176	0.00377202	TJP1, BMP4, CDH5, PDGFRA, CEBPB, GPAM, CAV1, PTGER3, PPARA, KLF4, CD34, VEGFA	84	1055	20252	2.74232	1	0.0194909	0.0155936
GOTERM_BP_FAT	GO:0051146~striated muscle cell differentiation	7	8.23529	0.00382122	BMP4, CSF1R, PDGFRA, RXRA, PPARA, AGT, VEGFA	84	364	20252	4.63645	1	0.0197226	0.0157789
GOTERM_BP_FAT	GO:0009746~response to hexose	6	7.05882	0.00384773	TJP1, ACE, GPAM, LEPR, TXNIP, ADIPOR2	84	253	20252	5.71767	1	0.0198367	0.0158702
GOTERM_BP_FAT	GO:0009792~embryo development ending in birth or egg hatching	11	12.9412	0.00386426	TJP1, BMP4, PDGFRA, CEBPA, CEBPB, RXRA, BMPR2, ACE, EPAS1, PDGFB, VEGFA	84	906	20252	2.9272	1	0.0198992	0.0159202
GOTERM_BP_FAT	GO:0051055~negative regulation of lipid biosynthetic process	4	4.70588	0.00390346	SLC27A1, INSIG1, PDGFB, LPIN1	84	77	20252	12.5244	1	0.0200781	0.0160634
GOTERM_BP_FAT	GO:0008104~protein localization	22	25.8824	0.00393839	ABCA1, IL33, APP, BMPR2, DGAT1, CAV1, INSIG1, PTGER3, VLDLR, ESR1, AGT, VEGFA, TJP1, BMP4, CDH5, EDNRB, NEDD4, LEPR, ADORA1, TXNIP, PPARG, CD34	84	2810	20252	1.88758	1	0.0202347	0.0161887
GOTERM_BP_FAT	GO:0090190~positive regulation of branching involved in ureteric bud morphogenesis	3	3.52941	0.00397025	BMP4, AGT, VEGFA	84	23	20252	31.4472	1	0.0203289	0.0162641
GOTERM_BP_FAT	GO:0010885~regulation of cholesterol storage	3	3.52941	0.00397025	SCARB1, PPARG, PPARA	84	23	20252	31.4472	1	0.0203289	0.0162641
GOTERM_BP_FAT	GO:0072202~cell differentiation involved in metanephros development	3	3.52941	0.00397025	BMP4, PDGFB, CD34	84	23	20252	31.4472	1	0.0203289	0.0162641
GOTERM_BP_FAT	GO:0030155~regulation of cell adhesion	11	12.9412	0.00398606	TJP1, BMP4, CEBPB, GPAM, CAV1, PTGER3, KDR, PDGFB, PPARA, KLF4, VEGFA	84	910	20252	2.91434	1	0.0203868	0.0163103
GOTERM_BP_FAT	GO:2000378~negative regulation of reactive oxygen species metabolic process	4	4.70588	0.00404772	PTGIS, CAV1, PPARA, CD34	84	78	20252	12.3639	1	0.0206787	0.0165438
GOTERM_BP_FAT	GO:0014009~glial cell proliferation	4	4.70588	0.00419518	CSF1R, IL33, FLT1, LEPR	84	79	20252	12.2074	1	0.0213836	0.0171078
GOTERM_BP_FAT	GO:0072171~mesonephric tubule morphogenesis	4	4.70588	0.00419518	BMP4, FGF1, AGT, VEGFA	84	79	20252	12.2074	1	0.0213836	0.0171078
GOTERM_BP_FAT	GO:1902532~negative regulation of intracellular signal transduction	9	10.5882	0.00422623	BMP4, CAV1, LPAR1, PPARG, PPARA, KLF4, XDH, ESR1, AGT	84	629	20252	3.44969	1	0.0215175	0.017215
GOTERM_BP_FAT	GO:0061318~renal filtration cell differentiation	3	3.52941	0.00431971	BMP4, EDNRB, KLF15	84	24	20252	30.1369	1	0.0218946	0.0175166
GOTERM_BP_FAT	GO:0034389~lipid particle organization	3	3.52941	0.00431971	BSCL2, PNPLA3, PNPLA2	84	24	20252	30.1369	1	0.0218946	0.0175166
GOTERM_BP_FAT	GO:0035357~peroxisome proliferator activated receptor signaling pathway	3	3.52941	0.00431971	RXRA, PTGIS, PPARG	84	24	20252	30.1369	1	0.0218946	0.0175166
GOTERM_BP_FAT	GO:0072112~glomerular visceral epithelial cell differentiation	3	3.52941	0.00431971	BMP4, EDNRB, KLF15	84	24	20252	30.1369	1	0.0218946	0.0175166
GOTERM_BP_FAT	GO:0072091~regulation of stem cell proliferation	5	5.88235	0.00444083	BMP4, CEBPA, ACE, KDR, VEGFA	84	162	20252	7.44121	1	0.0224833	0.0179876
GOTERM_MF_FAT	GO:0001664~G-protein coupled receptor binding	7	8.23529	0.00450842	APP, EDNRB, ACE, NEDD4, ADORA1, ESR1, AGT	84	338	18165	4.47855	0.936189	0.0493661	0.0441058
GOTERM_MF_FAT	GO:1990837~sequence-specific double-stranded DNA binding	16	18.8235	0.00452343	APP, CEBPA, CEBPB, EPAS1, EBF1, EBF2, KLF4, KLF15, ESR1, FOSL2, MAF, RXRA, TCF4, PPARG, PPARA, ATF6	84	1565	18165	2.21086	0.936773	0.0493661	0.0441058
GOTERM_MF_FAT	GO:0003700~transcription factor activity, sequence-specific DNA binding	15	17.6471	0.00453197	CEBPA, CEBPB, EPAS1, EBF1, EBF2, KLF4, KLF15, ESR1, FOSL2, MAF, RXRA, TCF4, PPARG, PPARA, ATF6	84	1411	18165	2.2989	0.937102	0.0493661	0.0441058
GOTERM_MF_FAT	GO:0001071~nucleic acid binding transcription factor activity	15	17.6471	0.00453197	CEBPA, CEBPB, EPAS1, EBF1, EBF2, KLF4, KLF15, ESR1, FOSL2, MAF, RXRA, TCF4, PPARG, PPARA, ATF6	84	1411	18165	2.2989	0.937102	0.0493661	0.0441058
GOTERM_BP_FAT	GO:0045666~positive regulation of neuron differentiation	8	9.41176	0.00457256	BMP4, APP, BMPR2, LPAR1, TCF4, VLDLR, AGT, VEGFA	84	503	20252	3.83452	1	0.0231243	0.0185004
GOTERM_BP_FAT	GO:0034284~response to monosaccharide	6	7.05882	0.00460486	TJP1, ACE, GPAM, LEPR, TXNIP, ADIPOR2	84	264	20252	5.47944	1	0.0232615	0.0186103
GOTERM_BP_FAT	GO:0042058~regulation of epidermal growth factor receptor signaling pathway	4	4.70588	0.00465704	APP, ADORA1, ESR1, AGT	84	82	20252	11.7607	1	0.0234988	0.0188001
GOTERM_BP_FAT	GO:1900746~regulation of vascular endothelial growth factor signaling pathway	3	3.52941	0.00468289	TCF4, XDH, VEGFA	84	25	20252	28.9314	1	0.023524	0.0188202
GOTERM_BP_FAT	GO:0072311~glomerular epithelial cell differentiation	3	3.52941	0.00468289	BMP4, EDNRB, KLF15	84	25	20252	28.9314	1	0.023524	0.0188202
GOTERM_BP_FAT	GO:0061213~positive regulation of mesonephros development	3	3.52941	0.00468289	BMP4, AGT, VEGFA	84	25	20252	28.9314	1	0.023524	0.0188202
GOTERM_BP_FAT	GO:0010743~regulation of macrophage derived foam cell differentiation	3	3.52941	0.00468289	PPARG, PPARA, AGT	84	25	20252	28.9314	1	0.023524	0.0188202
GOTERM_MF_FAT	GO:0033218~amide binding	8	9.41176	0.00471831	SCARB1, EDNRB, RXRA, FASN, LEPR, PPARG, ACACA, PTGES	84	454	18165	3.81057	0.943879	0.0504942	0.0451137
GOTERM_BP_FAT	GO:1903706~regulation of hemopoiesis	8	9.41176	0.00487454	BMP4, CSF1R, CEBPA, CEBPB, ACE, FLT1, KDR, VEGFA	84	509	20252	3.78932	1	0.0244594	0.0195686
GOTERM_BP_FAT	GO:0055085~transmembrane transport	14	16.4706	0.00488025	ABCA1, SCARB1, APP, SLC27A1, CAV1, PTGER3, SLC2A4, AGT, BMP4, EDNRB, NEDD4, UCP3, LCN2, PPARGC1A	84	1417	20252	2.38203	1	0.0244609	0.0195698
GOTERM_BP_FAT	GO:0090189~regulation of branching involved in ureteric bud morphogenesis	3	3.52941	0.0050597	BMP4, AGT, VEGFA	84	26	20252	27.8187	1	0.0253041	0.0202444
GOTERM_BP_FAT	GO:0045722~positive regulation of gluconeogenesis	3	3.52941	0.0050597	DGAT2, GPT2, PPARA	84	26	20252	27.8187	1	0.0253041	0.0202444
GOTERM_CC_FAT	GO:0005576~extracellular region	26	30.5882	0.005121	APP, FLT1, PDGFB, VLDLR, SLC2A4, FGF1, NAMPT, LEPR, KDR, CD34, XDH, IL33, CD163, PTGIS, ACE, VWF, IGFBP3, GPT2, RARRES2, AGT, VEGFA, BMP4, PXDN, LCN2, AMY1, ENG	83	3128	17077	1.71017	0.758808	0.0660491	0.0596111
GOTERM_BP_FAT	GO:0034504~protein localization to nucleus	7	8.23529	0.00513747	BMP4, IL33, APP, BMPR2, TXNIP, PPARG, AGT	84	387	20252	4.3609	1	0.0256646	0.0205328
GOTERM_BP_FAT	GO:0048705~skeletal system morphogenesis	6	7.05882	0.00529896	BMP4, PDGFRA, BMPR2, INSIG1, VEGFA, FOSL2	84	273	20252	5.2988	1	0.026442	0.0211548
GOTERM_BP_FAT	GO:1901184~regulation of ERBB signaling pathway	4	4.70588	0.00531902	APP, ADORA1, ESR1, AGT	84	86	20252	11.2137	1	0.0265128	0.0212114
GOTERM_CC_FAT	GO:0043025~neuronal cell body	11	12.9412	0.00535491	CSF1R, NQO1, APP, BMPR2, PTGER3, ADORA1, LPAR1, KDR, PDGFB, PPARGC1A, ESR1	83	811	17077	2.79065	0.774017	0.0660491	0.0596111
GOTERM_BP_FAT	GO:0031349~positive regulation of defense response	8	9.41176	0.00535548	IL33, APP, CEBPA, CEBPB, FCGR3, ACE, CAV1, PTGER3	84	518	20252	3.72348	1	0.0266651	0.0213333
GOTERM_CC_FAT	GO:0005905~clathrin-coated pit	4	4.70588	0.00541369	APP, BMPR2, SLC2A4, VLDLR	83	74	17077	11.1215	0.777687	0.0660491	0.0596111
GOTERM_BP_FAT	GO:1902547~regulation of cellular response to vascular endothelial growth factor stimulus	3	3.52941	0.00545001	TCF4, XDH, VEGFA	84	27	20252	26.7884	1	0.0270462	0.0216382
GOTERM_BP_FAT	GO:0003148~outflow tract septum morphogenesis	3	3.52941	0.00545001	BMP4, BMPR2, ENG	84	27	20252	26.7884	1	0.0270462	0.0216382
GOTERM_BP_FAT	GO:0031954~positive regulation of protein autophosphorylation	3	3.52941	0.00545001	ACE, PDGFB, VEGFA	84	27	20252	26.7884	1	0.0270462	0.0216382
GOTERM_BP_FAT	GO:0009612~response to mechanical stimulus	6	7.05882	0.00546273	IL33, CAV1, TXNIP, PPARG, AGT, ENG	84	275	20252	5.26026	1	0.0270796	0.0216648
GOTERM_MF_FAT	GO:0031406~carboxylic acid binding	6	7.05882	0.00548023	RXRA, DGAT1, ACOX1, NEDD4, PPARG, ACACA	84	247	18165	5.25304	0.964797	0.0568944	0.0508319
GOTERM_CC_FAT	GO:0044853~plasma membrane raft	5	5.88235	0.00548422	SCARB1, SLC27A1, PTGIS, BMPR2, CAV1	83	147	17077	6.9982	0.782011	0.0660491	0.0596111
GOTERM_BP_FAT	GO:0031100~animal organ regeneration	4	4.70588	0.00549289	CEBPB, ACE, PPARG, LPIN1	84	87	20252	11.0848	1	0.0271991	0.0217605
GOTERM_BP_FAT	GO:0097530~granulocyte migration	5	5.88235	0.0055967	CSF1R, FCGR3, RARRES2, PTGER3, VEGFA	84	173	20252	6.96807	1	0.0276828	0.0221475
GOTERM_BP_FAT	GO:0045926~negative regulation of growth	6	7.05882	0.00563007	BMP4, BMPR2, PPARG, PPARA, ADIPOR2, AGT	84	277	20252	5.22228	1	0.0278174	0.0222551
GOTERM_BP_FAT	GO:0010975~regulation of neuron projection development	9	10.5882	0.00567127	BMP4, BMPR2, NEDD4, LPAR1, VLDLR, KLF4, AGT, MGLL, VEGFA	84	661	20252	3.28269	1	0.0279903	0.0223935
GOTERM_MF_FAT	GO:0004872~receptor activity	23	27.0588	0.00568149	ABCA1, PAQR9, PDGFRA, SCARB1, CSF1R, NOTCH3, CD163, BMPR2, FLT1, PTGER3, LPAR1, VLDLR, ADIPOR2, ESR1, FCGR3, EDNRB, RXRA, MRC1, LEPR, ADORA1, KDR, PPARA, ENG	84	2775	18165	1.79234	0.96888	0.0568944	0.0508319
GOTERM_MF_FAT	GO:0060089~molecular transducer activity	23	27.0588	0.00568149	ABCA1, PAQR9, PDGFRA, SCARB1, CSF1R, NOTCH3, CD163, BMPR2, FLT1, PTGER3, LPAR1, VLDLR, ADIPOR2, ESR1, FCGR3, EDNRB, RXRA, MRC1, LEPR, ADORA1, KDR, PPARA, ENG	84	2775	18165	1.79234	0.96888	0.0568944	0.0508319
GOTERM_MF_FAT	GO:0038023~signaling receptor activity	22	25.8824	0.00568944	ABCA1, PAQR9, PDGFRA, SCARB1, CSF1R, NOTCH3, BMPR2, FLT1, PTGER3, LPAR1, VLDLR, ADIPOR2, ESR1, FCGR3, EDNRB, RXRA, MRC1, LEPR, ADORA1, KDR, PPARA, ENG	84	2601	18165	1.8291	0.969031	0.0568944	0.0508319
GOTERM_BP_FAT	GO:0045665~negative regulation of neuron differentiation	6	7.05882	0.00571508	NOTCH3, APP, EDNRB, CAV1, PTGER3, LPAR1	84	278	20252	5.20349	1	0.0281757	0.0225418
GOTERM_BP_FAT	GO:0071560~cellular response to transforming growth factor beta stimulus	6	7.05882	0.005801	CDH5, CAV1, PPARG, PPARA, PPARGC1A, ENG	84	279	20252	5.18484	1	0.0285369	0.0228308
GOTERM_BP_FAT	GO:0019318~hexose metabolic process	6	7.05882	0.005801	DGAT2, GPT2, ALDH1A1, LEPR, PPARA, PPARGC1A	84	279	20252	5.18484	1	0.0285369	0.0228308
GOTERM_BP_FAT	GO:0006937~regulation of muscle contraction	5	5.88235	0.00582645	BSCL2, FLT1, CAV1, PTGER3, ADORA1	84	175	20252	6.88844	1	0.028609	0.0228884
GOTERM_BP_FAT	GO:1904591~positive regulation of protein import	4	4.70588	0.00585079	BMP4, APP, BMPR2, PPARG	84	89	20252	10.8357	1	0.028609	0.0228884
GOTERM_BP_FAT	GO:0072078~nephron tubule morphogenesis	4	4.70588	0.00585079	BMP4, FGF1, AGT, VEGFA	84	89	20252	10.8357	1	0.028609	0.0228884
GOTERM_BP_FAT	GO:0014821~phasic smooth muscle contraction	3	3.52941	0.00585371	EDNRB, PTGER3, AGT	84	28	20252	25.8316	1	0.028609	0.0228884
GOTERM_BP_FAT	GO:0060391~positive regulation of SMAD protein import into nucleus	3	3.52941	0.00585371	BMP4, BMPR2, PPARG	84	28	20252	25.8316	1	0.028609	0.0228884
GOTERM_BP_FAT	GO:0061217~regulation of mesonephros development	3	3.52941	0.00585371	BMP4, AGT, VEGFA	84	28	20252	25.8316	1	0.028609	0.0228884
GOTERM_MF_FAT	GO:1990841~promoter-specific chromatin binding	4	4.70588	0.0058683	PPARG, KLF4, PPARGC1A, ESR1	84	80	18165	10.8125	0.972245	0.0577366	0.0515843
GOTERM_BP_FAT	GO:0044403~symbiosis, encompassing mutualism through parasitism	10	11.7647	0.00594956	CSF1R, IL33, SCARB1, RXRA, GPAM, CAV1, FASN, NEDD4, LCN2, PPARA	84	812	20252	2.96915	1	0.029046	0.0232381
GOTERM_BP_FAT	GO:0051091~positive regulation of sequence-specific DNA binding transcription factor activity	6	7.05882	0.00597557	APP, CAV1, PPARG, PPARGC1A, ESR1, VEGFA	84	281	20252	5.14794	1	0.0291414	0.0233144
GOTERM_MF_FAT	GO:0051427~hormone receptor binding	5	5.88235	0.00621317	CEBPB, RXRA, PPARG, PPARGC1A, ESR1	84	160	18165	6.75781	0.977531	0.0601592	0.0537488
GOTERM_BP_FAT	GO:0010878~cholesterol storage	3	3.52941	0.00627068	SCARB1, PPARG, PPARA	84	29	20252	24.9409	1	0.0305476	0.0244394
GOTERM_BP_FAT	GO:0044419~interspecies interaction between organisms	10	11.7647	0.00633192	CSF1R, IL33, SCARB1, RXRA, GPAM, CAV1, FASN, NEDD4, LCN2, PPARA	84	820	20252	2.94019	1	0.0307982	0.0246399
GOTERM_BP_FAT	GO:0071559~response to transforming growth factor beta	6	7.05882	0.00633578	CDH5, CAV1, PPARG, PPARA, PPARGC1A, ENG	84	285	20252	5.07569	1	0.0307982	0.0246399
GOTERM_BP_FAT	GO:0040014~regulation of multicellular organism growth	4	4.70588	0.00641333	APP, GPAM, AGT, FOSL2	84	92	20252	10.4824	1	0.031125	0.0249014
GOTERM_BP_FAT	GO:0044723~single-organism carbohydrate metabolic process	8	9.41176	0.00642371	APP, DGAT2, GPT2, ALDH1A1, PDGFB, LEPR, PPARA, PPARGC1A	84	536	20252	3.59844	1	0.031125	0.0249014
GOTERM_BP_FAT	GO:0034765~regulation of ion transmembrane transport	8	9.41176	0.00642371	BMP4, APP, CAV1, NEDD4, PTGER3, LCN2, PPARGC1A, AGT	84	536	20252	3.59844	1	0.031125	0.0249014
GOTERM_BP_FAT	GO:0050728~negative regulation of inflammatory response	5	5.88235	0.00655331	CDH5, PTGIS, ADORA1, PPARG, PPARA	84	181	20252	6.66009	1	0.0317189	0.0253765
GOTERM_BP_FAT	GO:0030500~regulation of bone mineralization	4	4.70588	0.00660776	BMP4, CSF1R, RXRA, BMPR2	84	93	20252	10.3697	1	0.0318457	0.025478
GOTERM_BP_FAT	GO:0072088~nephron epithelium morphogenesis	4	4.70588	0.00660776	BMP4, FGF1, AGT, VEGFA	84	93	20252	10.3697	1	0.0318457	0.025478
GOTERM_BP_FAT	GO:0014823~response to activity	4	4.70588	0.00660776	GPAM, UCP3, PPARGC1A, AGT	84	93	20252	10.3697	1	0.0318457	0.025478
GOTERM_BP_FAT	GO:0010827~regulation of glucose transport	4	4.70588	0.00660776	ACE, ADIPOR2, KLF15, ESR1	84	93	20252	10.3697	1	0.0318457	0.025478
GOTERM_BP_FAT	GO:0046496~nicotinamide nucleotide metabolic process	5	5.88235	0.00668003	NQO1, APP, NAMPT, PPARA, PPARGC1A	84	182	20252	6.6235	1	0.0320205	0.0256178
GOTERM_BP_FAT	GO:0019362~pyridine nucleotide metabolic process	5	5.88235	0.00668003	NQO1, APP, NAMPT, PPARA, PPARGC1A	84	182	20252	6.6235	1	0.0320205	0.0256178
GOTERM_BP_FAT	GO:0044089~positive regulation of cellular component biogenesis	9	10.5882	0.00669244	ABCA1, CDH5, CEBPA, CAV1, LPAR1, KDR, ESR1, AGT, VEGFA	84	680	20252	3.19097	1	0.0320205	0.0256178
GOTERM_BP_FAT	GO:0034104~negative regulation of tissue remodeling	3	3.52941	0.00670081	PPARG, AGT, VEGFA	84	30	20252	24.1095	1	0.0320205	0.0256178
GOTERM_BP_FAT	GO:0051767~nitric-oxide synthase biosynthetic process	3	3.52941	0.00670081	IL33, NAMPT, KDR	84	30	20252	24.1095	1	0.0320205	0.0256178
GOTERM_BP_FAT	GO:0061298~retina vasculature development in camera-type eye	3	3.52941	0.00670081	PDGFRA, BMPR2, PDGFB	84	30	20252	24.1095	1	0.0320205	0.0256178
GOTERM_BP_FAT	GO:0051769~regulation of nitric-oxide synthase biosynthetic process	3	3.52941	0.00670081	IL33, NAMPT, KDR	84	30	20252	24.1095	1	0.0320205	0.0256178
GOTERM_BP_FAT	GO:0010742~macrophage derived foam cell differentiation	3	3.52941	0.00670081	PPARG, PPARA, AGT	84	30	20252	24.1095	1	0.0320205	0.0256178
GOTERM_MF_FAT	GO:0043177~organic acid binding	6	7.05882	0.00677904	RXRA, DGAT1, ACOX1, NEDD4, PPARG, ACACA	84	260	18165	4.99038	0.984117	0.0646127	0.0577277
GOTERM_BP_FAT	GO:0061333~renal tubule morphogenesis	4	4.70588	0.00680568	BMP4, FGF1, AGT, VEGFA	84	94	20252	10.2594	1	0.0324602	0.0259696
GOTERM_BP_FAT	GO:0048588~developmental cell growth	6	7.05882	0.00680721	CSF1R, APP, BMPR2, PPARA, AGT, VEGFA	84	290	20252	4.98818	1	0.0324602	0.0259696
GOTERM_CC_FAT	GO:0005783~endoplasmic reticulum	19	22.3529	0.00703507	APP, SLC27A1, PTGIS, DGAT2, VWF, DGAT1, CAV1, INSIG1, ELOVL3, ELOVL6, SLC2A4, VEGFA, BSCL2, PXDN, ADORA1, KDR, LPIN1, XDH, ATF6	83	2033	17077	1.92287	0.858521	0.0811964	0.073282
GOTERM_BP_FAT	GO:0071897~DNA biosynthetic process	5	5.88235	0.00706993	BMPR2, PDGFB, PPARG, KLF4, VEGFA	84	185	20252	6.51609	1	0.0336773	0.0269434
GOTERM_BP_FAT	GO:0014898~cardiac muscle hypertrophy in response to stress	3	3.52941	0.007144	BMP4, PPARG, KLF15	84	31	20252	23.3318	1	0.033887	0.0271111
GOTERM_BP_FAT	GO:0003299~muscle hypertrophy in response to stress	3	3.52941	0.007144	BMP4, PPARG, KLF15	84	31	20252	23.3318	1	0.033887	0.0271111
GOTERM_BP_FAT	GO:0048521~negative regulation of behavior	3	3.52941	0.007144	PTGER3, ADORA1, LEPR	84	31	20252	23.3318	1	0.033887	0.0271111
GOTERM_BP_FAT	GO:0043129~surfactant homeostasis	3	3.52941	0.007144	EPAS1, KDR, VEGFA	84	31	20252	23.3318	1	0.033887	0.0271111
GOTERM_MF_FAT	GO:0038024~cargo receptor activity	4	4.70588	0.00716807	SCARB1, CD163, MRC1, VLDLR	84	86	18165	10.0581	0.987488	0.0672696	0.0601015
GOTERM_BP_FAT	GO:0072028~nephron morphogenesis	4	4.70588	0.00721203	BMP4, FGF1, AGT, VEGFA	84	96	20252	10.0456	1	0.0341738	0.0273405
GOTERM_BP_FAT	GO:0002687~positive regulation of leukocyte migration	5	5.88235	0.00733805	CSF1R, APP, RARRES2, PTGER3, VEGFA	84	187	20252	6.4464	1	0.0347345	0.0277891
GOTERM_CC_FAT	GO:0005739~mitochondrion	19	22.3529	0.00735951	APP, SLC27A1, DGAT2, CAV1, GPT2, G0S2, ACAA1B, ABHD5, ESR1, ACACA, ACLY, RXRA, GPAM, ACOX1, UCP3, FASN, TXNIP, LPIN1, PPARGC1A	83	2042	17077	1.91439	0.870765	0.0815433	0.0735951
GOTERM_BP_FAT	GO:0032989~cellular component morphogenesis	13	15.2941	0.0074446	PDGFRA, APP, CSF1R, NOTCH3, BMPR2, LPAR1, VLDLR, VEGFA, FOSL2, CDH5, NEDD4, KDR, MGLL	84	1322	20252	2.37083	1	0.0352019	0.0281631
GOTERM_BP_FAT	GO:1900745~positive regulation of p38MAPK cascade	3	3.52941	0.00760012	BMP4, XDH, VEGFA	84	32	20252	22.6027	1	0.0358246	0.0286613
GOTERM_BP_FAT	GO:0090077~foam cell differentiation	3	3.52941	0.00760012	PPARG, PPARA, AGT	84	32	20252	22.6027	1	0.0358246	0.0286613
GOTERM_BP_FAT	GO:0003085~negative regulation of systemic arterial blood pressure	3	3.52941	0.00760012	BMPR2, ADORA1, KDR	84	32	20252	22.6027	1	0.0358246	0.0286613
GOTERM_BP_FAT	GO:0006605~protein targeting	8	9.41176	0.00764398	BMP4, IL33, BMPR2, NEDD4, ADORA1, TXNIP, PPARG, AGT	84	554	20252	3.48152	1	0.0359937	0.0287966
GOTERM_BP_FAT	GO:0002244~hematopoietic progenitor cell differentiation	5	5.88235	0.00775271	BMP4, CSF1R, PDGFRA, FLT1, KDR	84	190	20252	6.34461	1	0.0363918	0.029115
GOTERM_BP_FAT	GO:0001889~liver development	5	5.88235	0.00775271	BMP4, CEBPA, CEBPB, VWF, FGF1	84	190	20252	6.34461	1	0.0363918	0.029115
GOTERM_BP_FAT	GO:1901655~cellular response to ketone	5	5.88235	0.00775271	BMP4, ACE, PTGER3, PPARG, ACACA	84	190	20252	6.34461	1	0.0363918	0.029115
GOTERM_BP_FAT	GO:0034762~regulation of transmembrane transport	8	9.41176	0.00778949	BMP4, APP, CAV1, NEDD4, PTGER3, LCN2, PPARGC1A, AGT	84	556	20252	3.469	1	0.0365264	0.0292227
GOTERM_MF_FAT	GO:0030546~receptor activator activity	4	4.70588	0.00787687	APP, BMPR2, AGT, VEGFA	84	89	18165	9.7191	0.991901	0.0728013	0.0650438
GOTERM_BP_FAT	GO:0033365~protein localization to organelle	11	12.9412	0.00789405	BMP4, IL33, APP, BMPR2, INSIG1, NEDD4, TXNIP, PPARG, ESR1, AGT, VEGFA	84	1005	20252	2.63885	1	0.0369027	0.0295238
GOTERM_BP_FAT	GO:0007596~blood coagulation	5	5.88235	0.00789429	PDGFRA, VWF, PTGER3, PDGFB, CD34	84	191	20252	6.31139	1	0.0369027	0.0295238
GOTERM_BP_FAT	GO:0072524~pyridine-containing compound metabolic process	5	5.88235	0.00789429	NQO1, APP, NAMPT, PPARA, PPARGC1A	84	191	20252	6.31139	1	0.0369027	0.0295238
GOTERM_BP_FAT	GO:0006913~nucleocytoplasmic transport	7	8.23529	0.00791523	BMP4, IL33, BMPR2, NEDD4, TXNIP, PPARG, AGT	84	424	20252	3.98035	1	0.0369623	0.0295715
GOTERM_BP_FAT	GO:0051169~nuclear transport	7	8.23529	0.00800281	BMP4, IL33, BMPR2, NEDD4, TXNIP, PPARG, AGT	84	425	20252	3.97098	1	0.0372184	0.0297764
GOTERM_BP_FAT	GO:0043112~receptor metabolic process	5	5.88235	0.00803756	APP, CAV1, NEDD4, PTGER3, VEGFA	84	192	20252	6.27852	1	0.0372184	0.0297764
GOTERM_BP_FAT	GO:0007584~response to nutrient	5	5.88235	0.00803756	NQO1, RXRA, UCP3, PPARG, ADIPOR2	84	192	20252	6.27852	1	0.0372184	0.0297764
GOTERM_BP_FAT	GO:0010717~regulation of epithelial to mesenchymal transition	4	4.70588	0.00806718	BMP4, AGT, VEGFA, ENG	84	100	20252	9.64381	1	0.0372184	0.0297764
GOTERM_BP_FAT	GO:0001945~lymph vessel development	3	3.52941	0.00806907	BMPR2, KDR, VEGFA	84	33	20252	21.9177	1	0.0372184	0.0297764
GOTERM_BP_FAT	GO:0003081~regulation of systemic arterial blood pressure by renin-angiotensin	3	3.52941	0.00806907	EDNRB, ACE, AGT	84	33	20252	21.9177	1	0.0372184	0.0297764
GOTERM_BP_FAT	GO:0014887~cardiac muscle adaptation	3	3.52941	0.00806907	BMP4, PPARG, KLF15	84	33	20252	21.9177	1	0.0372184	0.0297764
GOTERM_BP_FAT	GO:0010875~positive regulation of cholesterol efflux	3	3.52941	0.00806907	ABCA1, CAV1, PPARG	84	33	20252	21.9177	1	0.0372184	0.0297764
GOTERM_BP_FAT	GO:0051150~regulation of smooth muscle cell differentiation	3	3.52941	0.00806907	BMP4, PDGFB, ENG	84	33	20252	21.9177	1	0.0372184	0.0297764
GOTERM_BP_FAT	GO:0003401~axis elongation	3	3.52941	0.00806907	BMP4, FGF1, ESR1	84	33	20252	21.9177	1	0.0372184	0.0297764
GOTERM_BP_FAT	GO:0048875~chemical homeostasis within a tissue	3	3.52941	0.00806907	EPAS1, KDR, VEGFA	84	33	20252	21.9177	1	0.0372184	0.0297764
GOTERM_BP_FAT	GO:0048745~smooth muscle tissue development	3	3.52941	0.00806907	BMP4, FOSL2, ENG	84	33	20252	21.9177	1	0.0372184	0.0297764
GOTERM_BP_FAT	GO:0003007~heart morphogenesis	6	7.05882	0.00814729	BMP4, RXRA, BMPR2, NEDD4, VEGFA, ENG	84	303	20252	4.77416	1	0.0374735	0.0299805
GOTERM_BP_FAT	GO:0072209~metanephric mesangial cell differentiation	2	2.35294	0.00818013	PDGFB, CD34	84	2	20252	241.095	1	0.0374735	0.0299805
GOTERM_BP_FAT	GO:0072254~metanephric glomerular mesangial cell differentiation	2	2.35294	0.00818013	PDGFB, CD34	84	2	20252	241.095	1	0.0374735	0.0299805
GOTERM_BP_FAT	GO:0060681~branch elongation involved in ureteric bud branching	2	2.35294	0.00818013	BMP4, FGF1	84	2	20252	241.095	1	0.0374735	0.0299805
GOTERM_BP_FAT	GO:0007417~central nervous system development	12	14.1176	0.00818086	BMP4, CSF1R, NOTCH3, IL33, APP, ACE, PTGER3, LPAR1, PPARG, VLDLR, AGT, ENG	84	1172	20252	2.46855	1	0.0374735	0.0299805
GOTERM_BP_FAT	GO:0061008~hepaticobiliary system development	5	5.88235	0.00818253	BMP4, CEBPA, CEBPB, VWF, FGF1	84	193	20252	6.24599	1	0.0374735	0.0299805
GOTERM_BP_FAT	GO:0051384~response to glucocorticoid	5	5.88235	0.00818253	BMP4, RXRA, ACE, UCP3, FOSL2	84	193	20252	6.24599	1	0.0374735	0.0299805
GOTERM_MF_FAT	GO:0003690~double-stranded DNA binding	16	18.8235	0.00820509	APP, CEBPA, CEBPB, EPAS1, EBF1, EBF2, KLF4, KLF15, ESR1, FOSL2, MAF, RXRA, TCF4, PPARG, PPARA, ATF6	84	1671	18165	2.07062	0.993379	0.0747031	0.0667429
GOTERM_BP_FAT	GO:0010038~response to metal ion	7	8.23529	0.00826976	NQO1, APP, CEBPA, CAV1, TXNIP, PPARG, XDH	84	428	20252	3.94315	1	0.0378346	0.0302693
GOTERM_BP_FAT	GO:0001656~metanephros development	4	4.70588	0.0082899	BMP4, PDGFRA, PDGFB, CD34	84	101	20252	9.54833	1	0.0378883	0.0303123
GOTERM_BP_FAT	GO:0043409~negative regulation of MAPK cascade	5	5.88235	0.00847761	BMP4, CAV1, PPARG, KLF4, AGT	84	195	20252	6.18193	1	0.0386434	0.0309164
GOTERM_BP_FAT	GO:0043271~negative regulation of ion transport	5	5.88235	0.00847761	ACE, CAV1, NEDD4, PTGER3, ADORA1	84	195	20252	6.18193	1	0.0386434	0.0309164
GOTERM_BP_FAT	GO:0051924~regulation of calcium ion transport	6	7.05882	0.00848081	BMP4, ACE, CAV1, PTGER3, PDGFB, AGT	84	306	20252	4.72736	1	0.0386434	0.0309164
GOTERM_CC_FAT	GO:0048471~perinuclear region of cytoplasm	11	12.9412	0.00850031	ABCA1, APP, DGAT2, CAV1, NEDD4, PPARG, SLC2A4, VLDLR, CD34, ESR1, PTGES	83	868	17077	2.60739	0.906018	0.090561	0.0817337
GOTERM_BP_FAT	GO:0032370~positive regulation of lipid transport	4	4.70588	0.00851622	ABCA1, CAV1, PPARG, PTGES	84	102	20252	9.45472	1	0.0386875	0.0309517
GOTERM_BP_FAT	GO:0051341~regulation of oxidoreductase activity	4	4.70588	0.00851622	SCARB1, CAV1, ESR1, ENG	84	102	20252	9.45472	1	0.0386875	0.0309517
GOTERM_BP_FAT	GO:0030168~platelet activation	4	4.70588	0.00851622	PDGFRA, VWF, PTGER3, PDGFB	84	102	20252	9.45472	1	0.0386875	0.0309517
GOTERM_MF_FAT	GO:0042562~hormone binding	4	4.70588	0.00862565	EDNRB, LEPR, ADIPOR2, ESR1	84	92	18165	9.40217	0.994886	0.0773771	0.069132
GOTERM_BP_FAT	GO:0080135~regulation of cellular response to stress	10	11.7647	0.00884954	BMP4, APP, CAV1, INSIG1, NAMPT, KLF4, ATF6, XDH, CD34, VEGFA	84	865	20252	2.78723	1	0.0401283	0.0321045
GOTERM_BP_FAT	GO:0000902~cell morphogenesis	12	14.1176	0.00885119	CDH5, CSF1R, NOTCH3, APP, BMPR2, NEDD4, LPAR1, KDR, VLDLR, MGLL, VEGFA, FOSL2	84	1185	20252	2.44147	1	0.0401283	0.0321045
GOTERM_MF_FAT	GO:0035258~steroid hormone receptor binding	4	4.70588	0.00888421	CEBPB, PPARG, PPARGC1A, ESR1	84	93	18165	9.30108	0.995637	0.0783362	0.0699889
GOTERM_BP_FAT	GO:0002065~columnar/cuboidal epithelial cell differentiation	5	5.88235	0.00893318	BMP4, RXRA, CAV1, FASN, KLF4	84	198	20252	6.08826	1	0.0404594	0.0323693
GOTERM_BP_FAT	GO:0030947~regulation of vascular endothelial growth factor receptor signaling pathway	3	3.52941	0.00904501	BMP4, NEDD4, KDR	84	35	20252	20.6653	1	0.0409248	0.0327417
GOTERM_BP_FAT	GO:0045165~cell fate commitment	6	7.05882	0.00905757	BMP4, NOTCH3, EPAS1, KDR, EBF2, PPARG	84	311	20252	4.65136	1	0.0409406	0.0327543
GOTERM_BP_FAT	GO:0006733~oxidoreduction coenzyme metabolic process	5	5.88235	0.00908853	NQO1, APP, NAMPT, PPARA, PPARGC1A	84	199	20252	6.05767	1	0.0410394	0.0328333
GOTERM_MF_FAT	GO:0051264~mono-olein transacylation activity	2	2.35294	0.00911783	PNPLA3, PNPLA2	84	2	18165	216.25	0.996221	0.0783362	0.0699889
GOTERM_MF_FAT	GO:0051265~diolein transacylation activity	2	2.35294	0.00911783	PNPLA3, PNPLA2	84	2	18165	216.25	0.996221	0.0783362	0.0699889
GOTERM_BP_FAT	GO:0090087~regulation of peptide transport	9	10.5882	0.00929423	BMP4, APP, BMPR2, INSIG1, PTGER3, ADORA1, LEPR, PPARG, CD34	84	720	20252	3.01369	1	0.0419263	0.0335429
GOTERM_BP_FAT	GO:0046824~positive regulation of nucleocytoplasmic transport	4	4.70588	0.00945769	BMP4, BMPR2, NEDD4, PPARG	84	106	20252	9.09793	1	0.0425785	0.0340647
GOTERM_BP_FAT	GO:0032091~negative regulation of protein binding	4	4.70588	0.00945769	ACE, CAV1, PDGFB, PPARA	84	106	20252	9.09793	1	0.0425785	0.0340647
GOTERM_BP_FAT	GO:1904706~negative regulation of vascular smooth muscle cell proliferation	3	3.52941	0.00955179	CAV1, PPARG, AGT	84	36	20252	20.0913	1	0.0429336	0.0343488
GOTERM_BP_FAT	GO:0007179~transforming growth factor beta receptor signaling pathway	5	5.88235	0.00956513	CDH5, CAV1, PPARG, PPARA, ENG	84	202	20252	5.9677	1	0.0429336	0.0343488
GOTERM_BP_FAT	GO:0055002~striated muscle cell development	5	5.88235	0.00956513	BMP4, PDGFRA, PPARA, AGT, VEGFA	84	202	20252	5.9677	1	0.0429336	0.0343488
GOTERM_CC_FAT	GO:1990647~C/EBP complex	2	2.35294	0.00958078	CEBPA, CEBPB	83	2	17077	205.747	0.930517	0.0982917	0.088711
GOTERM_BP_FAT	GO:0001701~in utero embryonic development	8	9.41176	0.00970007	TJP1, PDGFRA, CEBPA, CEBPB, RXRA, EPAS1, PDGFB, VEGFA	84	580	20252	3.32545	1	0.0434623	0.0347717
GOTERM_BP_FAT	GO:0007173~epidermal growth factor receptor signaling pathway	4	4.70588	0.00970218	APP, ADORA1, ESR1, AGT	84	107	20252	9.01291	1	0.0434623	0.0347717
GOTERM_BP_FAT	GO:0032967~positive regulation of collagen biosynthetic process	3	3.52941	0.010071	BMP4, PDGFB, ENG	84	37	20252	19.5483	1	0.0449803	0.0359862
GOTERM_BP_FAT	GO:0034405~response to fluid shear stress	3	3.52941	0.010071	ABCA1, ACE, KLF4	84	37	20252	19.5483	1	0.0449803	0.0359862
GOTERM_BP_FAT	GO:0048169~regulation of long-term neuronal synaptic plasticity	3	3.52941	0.010071	APP, KDR, AGT	84	37	20252	19.5483	1	0.0449803	0.0359862
GOTERM_BP_FAT	GO:0005996~monosaccharide metabolic process	6	7.05882	0.0101632	DGAT2, GPT2, ALDH1A1, LEPR, PPARA, PPARGC1A	84	320	20252	4.52054	1	0.0453475	0.03628
GOTERM_BP_FAT	GO:0032147~activation of protein kinase activity	4	4.70588	0.0102022	PDGFB, FGF1, AGT, VEGFA	84	109	20252	8.84753	1	0.0454762	0.036383
GOTERM_BP_FAT	GO:0008016~regulation of heart contraction	5	5.88235	0.0102255	EDNRB, EPAS1, CAV1, ADORA1, AGT	84	206	20252	5.85183	1	0.0455355	0.0364304
GOTERM_BP_FAT	GO:0044703~multi-organism reproductive process	14	16.4706	0.0103814	APP, BMPR2, PTGIS, ACE, ADIPOR2, ESR1, AGT, VEGFA, BSCL2, BMP4, EDNRB, RXRA, ACOX1, LEPR	84	1555	20252	2.17063	1	0.0461839	0.0369491
GOTERM_BP_FAT	GO:0043009~chordate embryonic development	10	11.7647	0.0104003	TJP1, BMP4, PDGFRA, CEBPA, CEBPB, RXRA, BMPR2, EPAS1, PDGFB, VEGFA	84	888	20252	2.71504	1	0.0462225	0.03698
GOTERM_BP_FAT	GO:0072080~nephron tubule development	4	4.70588	0.0104577	BMP4, FGF1, AGT, VEGFA	84	110	20252	8.7671	1	0.0463404	0.0370744
GOTERM_BP_FAT	GO:0032092~positive regulation of protein binding	4	4.70588	0.0104577	BMP4, APP, ACE, CAV1	84	110	20252	8.7671	1	0.0463404	0.0370744
GOTERM_BP_FAT	GO:0050795~regulation of behavior	4	4.70588	0.0104577	DGAT1, PTGER3, ADORA1, LEPR	84	110	20252	8.7671	1	0.0463404	0.0370744
GOTERM_MF_FAT	GO:0071814~protein-lipid complex binding	3	3.52941	0.0105255	ABCA1, SCARB1, VLDLR	84	34	18165	19.0809	0.99841	0.0879529	0.0785808
GOTERM_MF_FAT	GO:0071813~lipoprotein particle binding	3	3.52941	0.0105255	ABCA1, SCARB1, VLDLR	84	34	18165	19.0809	0.99841	0.0879529	0.0785808
GOTERM_BP_FAT	GO:0098868~bone growth	3	3.52941	0.0106024	KDR, LEPR, FOSL2	84	38	20252	19.0338	1	0.0467979	0.0374404
GOTERM_BP_FAT	GO:0010714~positive regulation of collagen metabolic process	3	3.52941	0.0106024	BMP4, PDGFB, ENG	84	38	20252	19.0338	1	0.0467979	0.0374404
GOTERM_BP_FAT	GO:1905898~positive regulation of response to endoplasmic reticulum stress	3	3.52941	0.0106024	APP, CAV1, ATF6	84	38	20252	19.0338	1	0.0467979	0.0374404
GOTERM_BP_FAT	GO:0044253~positive regulation of multicellular organismal metabolic process	3	3.52941	0.0106024	BMP4, PDGFB, ENG	84	38	20252	19.0338	1	0.0467979	0.0374404
GOTERM_BP_FAT	GO:0006939~smooth muscle contraction	4	4.70588	0.0107169	EDNRB, PTGER3, ADORA1, AGT	84	111	20252	8.68812	1	0.0472108	0.0377707
GOTERM_BP_FAT	GO:0010660~regulation of muscle cell apoptotic process	4	4.70588	0.0107169	CAV1, IGFBP3, PPARG, AGT	84	111	20252	8.68812	1	0.0472108	0.0377707
GOTERM_BP_FAT	GO:0001657~ureteric bud development	4	4.70588	0.0109798	BMP4, FGF1, AGT, VEGFA	84	112	20252	8.61054	1	0.0483219	0.0386596
GOTERM_BP_FAT	GO:0001501~skeletal system development	8	9.41176	0.0110568	BMP4, PDGFRA, BMPR2, MAF, INSIG1, VEGFA, FOSL2, ENG	84	595	20252	3.24162	1	0.0486134	0.0388929
GOTERM_BP_FAT	GO:0001818~negative regulation of cytokine production	6	7.05882	0.0110849	IL33, FLT1, PPARG, PPARA, KLF4, CD34	84	327	20252	4.42377	1	0.0486723	0.03894
GOTERM_BP_FAT	GO:0045807~positive regulation of endocytosis	5	5.88235	0.0110918	APP, FCGR3, CAV1, PPARG, VEGFA	84	211	20252	5.71316	1	0.0486723	0.03894
GOTERM_BP_FAT	GO:0050996~positive regulation of lipid catabolic process	3	3.52941	0.011146	ADORA1, ABHD5, PNPLA2	84	39	20252	18.5458	1	0.0487207	0.0389787
GOTERM_BP_FAT	GO:0090140~regulation of mitochondrial fission	3	3.52941	0.011146	KDR, PPARG, PPARGC1A	84	39	20252	18.5458	1	0.0487207	0.0389787
GOTERM_BP_FAT	GO:0034381~plasma lipoprotein particle clearance	3	3.52941	0.011146	SCARB1, DGAT2, VLDLR	84	39	20252	18.5458	1	0.0487207	0.0389787
GOTERM_BP_FAT	GO:0090049~regulation of cell migration involved in sprouting angiogenesis	3	3.52941	0.011146	KDR, KLF4, VEGFA	84	39	20252	18.5458	1	0.0487207	0.0389787
GOTERM_BP_FAT	GO:0071260~cellular response to mechanical stimulus	4	4.70588	0.0112464	IL33, CAV1, AGT, ENG	84	113	20252	8.53434	1	0.0490171	0.0392159
GOTERM_BP_FAT	GO:0070542~response to fatty acid	4	4.70588	0.0112464	DGAT2, PPARG, ADIPOR2, ACACA	84	113	20252	8.53434	1	0.0490171	0.0392159
GOTERM_BP_FAT	GO:0043502~regulation of muscle adaptation	4	4.70588	0.0112464	PPARG, PPARA, KLF4, AGT	84	113	20252	8.53434	1	0.0490171	0.0392159
GOTERM_BP_FAT	GO:0030308~negative regulation of cell growth	5	5.88235	0.0112706	BMPR2, PPARG, PPARA, ADIPOR2, AGT	84	212	20252	5.68621	1	0.0490748	0.039262
GOTERM_BP_FAT	GO:0030198~extracellular matrix organization	6	7.05882	0.0113585	PDGFRA, APP, CAV1, PXDN, AGT, ENG	84	329	20252	4.39687	1	0.0494099	0.0395301
GOTERM_CC_FAT	GO:0044297~cell body	11	12.9412	0.0114503	CSF1R, NQO1, APP, BMPR2, PTGER3, ADORA1, LPAR1, KDR, PDGFB, PPARGC1A, ESR1	83	908	17077	2.49253	0.95883	0.113276	0.102235
GOTERM_BP_FAT	GO:2000241~regulation of reproductive process	5	5.88235	0.0114512	BMP4, EDNRB, RXRA, ESR1, VEGFA	84	213	20252	5.65951	1	0.0497652	0.0398143
GOTERM_BP_FAT	GO:0007162~negative regulation of cell adhesion	6	7.05882	0.0114969	BMP4, CEBPB, PTGER3, PPARA, KLF4, VEGFA	84	330	20252	4.38355	1	0.0498583	0.0398888
GOTERM_BP_FAT	GO:0071901~negative regulation of protein serine/threonine kinase activity	4	4.70588	0.0115168	BMP4, CAV1, PPARG, AGT	84	114	20252	8.45948	1	0.0498583	0.0398888
GOTERM_BP_FAT	GO:0002690~positive regulation of leukocyte chemotaxis	4	4.70588	0.0115168	CSF1R, APP, RARRES2, VEGFA	84	114	20252	8.45948	1	0.0498583	0.0398888
GOTERM_BP_FAT	GO:0002027~regulation of heart rate	4	4.70588	0.0115168	EDNRB, EPAS1, CAV1, AGT	84	114	20252	8.45948	1	0.0498583	0.0398888
GOTERM_BP_FAT	GO:0043062~extracellular structure organization	6	7.05882	0.0116366	PDGFRA, APP, CAV1, PXDN, AGT, ENG	84	331	20252	4.37031	1	0.0502802	0.0402264
GOTERM_BP_FAT	GO:0044262~cellular carbohydrate metabolic process	6	7.05882	0.0116366	DGAT2, IGFBP3, GPT2, LEPR, PPARA, PPARGC1A	84	331	20252	4.37031	1	0.0502802	0.0402264
GOTERM_BP_FAT	GO:0098655~cation transmembrane transport	10	11.7647	0.0116728	BMP4, APP, EDNRB, UCP3, CAV1, NEDD4, PTGER3, LCN2, PPARGC1A, AGT	84	905	20252	2.66404	1	0.0503887	0.0403132
GOTERM_BP_FAT	GO:0045742~positive regulation of epidermal growth factor receptor signaling pathway	3	3.52941	0.0117017	ADORA1, ESR1, AGT	84	40	20252	18.0821	1	0.0504169	0.0403357
GOTERM_BP_FAT	GO:0043552~positive regulation of phosphatidylinositol 3-kinase activity	3	3.52941	0.0117017	PDGFRA, FLT1, PDGFB	84	40	20252	18.0821	1	0.0504169	0.0403357
GOTERM_BP_FAT	GO:0050886~endocrine process	4	4.70588	0.0117909	EDNRB, ACE, PPARG, AGT	84	115	20252	8.38592	1	0.050656	0.040527
GOTERM_BP_FAT	GO:0061326~renal tubule development	4	4.70588	0.0117909	BMP4, FGF1, AGT, VEGFA	84	115	20252	8.38592	1	0.050656	0.040527
GOTERM_BP_FAT	GO:0060993~kidney morphogenesis	4	4.70588	0.0117909	BMP4, FGF1, AGT, VEGFA	84	115	20252	8.38592	1	0.050656	0.040527
GOTERM_BP_FAT	GO:1901566~organonitrogen compound biosynthetic process	14	16.4706	0.0120576	CEBPA, SLC27A1, EPAS1, ELOVL3, PDGFB, ELOVL6, ESR1, BMP4, RXRA, NAMPT, ALDH1A1, PPARG, PPARA, PPARGC1A	84	1585	20252	2.12955	1	0.0516039	0.0412854
GOTERM_BP_FAT	GO:0055017~cardiac muscle tissue growth	4	4.70588	0.0120687	RXRA, FGF1, PPARA, AGT	84	116	20252	8.31363	1	0.0516039	0.0412854
GOTERM_BP_FAT	GO:0032642~regulation of chemokine production	4	4.70588	0.0120687	CSF1R, IL33, APP, KLF4	84	116	20252	8.31363	1	0.0516039	0.0412854
GOTERM_BP_FAT	GO:0072164~mesonephric tubule development	4	4.70588	0.0120687	BMP4, FGF1, AGT, VEGFA	84	116	20252	8.31363	1	0.0516039	0.0412854
GOTERM_BP_FAT	GO:0072163~mesonephric epithelium development	4	4.70588	0.0120687	BMP4, FGF1, AGT, VEGFA	84	116	20252	8.31363	1	0.0516039	0.0412854
GOTERM_BP_FAT	GO:0038086~VEGF-activated platelet-derived growth factor receptor signaling pathway	2	2.35294	0.0122454	PDGFRA, VEGFA	84	3	20252	160.73	1	0.0522143	0.0417738
GOTERM_BP_FAT	GO:0038091~positive regulation of cell proliferation by VEGF-activated platelet derived growth factor receptor signaling pathway	2	2.35294	0.0122454	PDGFRA, VEGFA	84	3	20252	160.73	1	0.0522143	0.0417738
GOTERM_BP_FAT	GO:0070328~triglyceride homeostasis	3	3.52941	0.0122694	SCARB1, DGAT2, ADORA1	84	41	20252	17.6411	1	0.0522143	0.0417738
GOTERM_BP_FAT	GO:0055090~acylglycerol homeostasis	3	3.52941	0.0122694	SCARB1, DGAT2, ADORA1	84	41	20252	17.6411	1	0.0522143	0.0417738
GOTERM_BP_FAT	GO:0043114~regulation of vascular permeability	3	3.52941	0.0122694	TJP1, CDH5, VEGFA	84	41	20252	17.6411	1	0.0522143	0.0417738
GOTERM_BP_FAT	GO:0051052~regulation of DNA metabolic process	8	9.41176	0.0123405	BMPR2, IGFBP3, PDGFB, PPARG, LPIN1, KLF4, PPARGC1A, VEGFA	84	608	20252	3.17231	1	0.0524599	0.0419702
GOTERM_BP_FAT	GO:0007200~phospholipase C-activating G-protein coupled receptor signaling pathway	4	4.70588	0.0123503	EDNRB, PTGER3, LPAR1, ESR1	84	117	20252	8.24257	1	0.0524599	0.0419702
GOTERM_CC_FAT	GO:0031226~intrinsic component of plasma membrane	16	18.8235	0.0123905	ABCA1, PDGFRA, SCARB1, CSF1R, NOTCH3, SLC27A1, BMPR2, FLT1, CAV1, LPAR1, SLC2A4, ADIPOR2, FCGR3, LEPR, ADORA1, KDR	83	1668	17077	1.97359	0.968369	0.118351	0.106815
GOTERM_BP_FAT	GO:0018193~peptidyl-amino acid modification	12	14.1176	0.0124488	CSF1R, PDGFRA, APP, ACE, FLT1, CAV1, ADORA1, KDR, PDGFB, KLF15, AGT, VEGFA	84	1244	20252	2.32568	1	0.0528282	0.0422649
GOTERM_BP_FAT	GO:0048285~organelle fission	8	9.41176	0.0125472	BMP4, ACOX1, KDR, PDGFB, PPARG, LPIN1, PPARGC1A, ESR1	84	610	20252	3.1619	1	0.0531957	0.0425589
GOTERM_BP_FAT	GO:0019233~sensory perception of pain	4	4.70588	0.0126357	EDNRB, ACE, ADORA1, PTGES	84	118	20252	8.17272	1	0.0534706	0.0427788
GOTERM_BP_FAT	GO:0060349~bone morphogenesis	4	4.70588	0.0126357	BMP4, BMPR2, INSIG1, FOSL2	84	118	20252	8.17272	1	0.0534706	0.0427788
GOTERM_BP_FAT	GO:0044708~single-organism behavior	8	9.41176	0.0127563	APP, CEBPB, PTGER3, ADORA1, LCN2, SLC2A4, PPARA, AGT	84	612	20252	3.15157	1	0.0539285	0.0431452
GOTERM_BP_FAT	GO:0032640~tumor necrosis factor production	5	5.88235	0.0127678	CSF1R, IL33, APP, FCGR3, CD34	84	220	20252	5.47944	1	0.0539285	0.0431452
GOTERM_BP_FAT	GO:0030100~regulation of endocytosis	6	7.05882	0.0127955	SCARB1, APP, FCGR3, CAV1, PPARG, VEGFA	84	339	20252	4.26717	1	0.0539949	0.0431983
GOTERM_BP_FAT	GO:0071827~plasma lipoprotein particle organization	3	3.52941	0.0128489	ABCA1, SCARB1, DGAT1	84	42	20252	17.2211	1	0.0540685	0.0432572
GOTERM_BP_FAT	GO:1901186~positive regulation of ERBB signaling pathway	3	3.52941	0.0128489	ADORA1, ESR1, AGT	84	42	20252	17.2211	1	0.0540685	0.0432572
GOTERM_BP_FAT	GO:0010661~positive regulation of muscle cell apoptotic process	3	3.52941	0.0128489	IGFBP3, PPARG, AGT	84	42	20252	17.2211	1	0.0540685	0.0432572
GOTERM_BP_FAT	GO:0015908~fatty acid transport	4	4.70588	0.0129248	SLC27A1, ACE, PPARG, PTGES	84	119	20252	8.10404	1	0.0542866	0.0434317
GOTERM_BP_FAT	GO:0043266~regulation of potassium ion transport	4	4.70588	0.0129248	CAV1, NEDD4, PTGER3, ADORA1	84	119	20252	8.10404	1	0.0542866	0.0434317
GOTERM_BP_FAT	GO:0043281~regulation of cysteine-type endopeptidase activity involved in apoptotic process	5	5.88235	0.0129635	APP, PPARG, KLF4, XDH, VEGFA	84	221	20252	5.45464	1	0.0543984	0.0435211
GOTERM_MF_FAT	GO:0033612~receptor serine/threonine kinase binding	3	3.52941	0.0130353	BMP4, CDH5, CAV1	84	38	18165	17.0724	0.999661	0.107453	0.0960033
GOTERM_BP_FAT	GO:0052547~regulation of peptidase activity	7	8.23529	0.013209	APP, CAV1, PPARG, KLF4, XDH, AGT, VEGFA	84	474	20252	3.56048	1	0.0553108	0.0442511
GOTERM_BP_FAT	GO:0010657~muscle cell apoptotic process	4	4.70588	0.0132177	CAV1, IGFBP3, PPARG, AGT	84	120	20252	8.03651	1	0.0553108	0.0442511
GOTERM_BP_FAT	GO:0001892~embryonic placenta development	4	4.70588	0.0132177	CEBPA, CEBPB, EPAS1, PDGFB	84	120	20252	8.03651	1	0.0553108	0.0442511
GOTERM_BP_FAT	GO:0019932~second-messenger-mediated signaling	6	7.05882	0.0132496	PDGFRA, APP, EDNRB, PTGER3, LPAR1, KDR	84	342	20252	4.22974	1	0.0553929	0.0443168
GOTERM_BP_FAT	GO:1901532~regulation of hematopoietic progenitor cell differentiation	3	3.52941	0.0134402	FLT1, KDR, VEGFA	84	43	20252	16.8206	1	0.0560339	0.0448296
GOTERM_BP_FAT	GO:0007184~SMAD protein import into nucleus	3	3.52941	0.0134402	BMP4, BMPR2, PPARG	84	43	20252	16.8206	1	0.0560339	0.0448296
GOTERM_BP_FAT	GO:0051180~vitamin transport	3	3.52941	0.0134402	SCARB1, SLC27A1, SLC2A4	84	43	20252	16.8206	1	0.0560339	0.0448296
GOTERM_BP_FAT	GO:0001823~mesonephros development	4	4.70588	0.0135144	BMP4, FGF1, AGT, VEGFA	84	121	20252	7.97009	1	0.0562393	0.0449939
GOTERM_BP_FAT	GO:0030301~cholesterol transport	4	4.70588	0.0135144	ABCA1, SCARB1, CAV1, PPARG	84	121	20252	7.97009	1	0.0562393	0.0449939
GOTERM_BP_FAT	GO:0032680~regulation of tumor necrosis factor production	5	5.88235	0.0135619	CSF1R, IL33, APP, FCGR3, CD34	84	224	20252	5.38159	1	0.0563852	0.0451107
GOTERM_MF_FAT	GO:0050252~retinol O-fatty-acyltransferase activity	2	2.35294	0.0136459	DGAT2, DGAT1	84	3	18165	144.167	0.999768	0.110987	0.0991601
GOTERM_BP_FAT	GO:0034220~ion transmembrane transport	11	12.9412	0.0137092	BMP4, APP, SLC27A1, EDNRB, UCP3, CAV1, NEDD4, PTGER3, LCN2, PPARGC1A, AGT	84	1093	20252	2.42639	1	0.056945	0.0455585
GOTERM_BP_FAT	GO:1904707~positive regulation of vascular smooth muscle cell proliferation	3	3.52941	0.0140431	PDGFB, PPARGC1A, AGT	84	44	20252	16.4383	1	0.0581178	0.0464968
GOTERM_BP_FAT	GO:0035886~vascular smooth muscle cell differentiation	3	3.52941	0.0140431	PDGFB, VEGFA, ENG	84	44	20252	16.4383	1	0.0581178	0.0464968
GOTERM_BP_FAT	GO:0002021~response to dietary excess	3	3.52941	0.0140431	PNPLA3, PPARG, PPARGC1A	84	44	20252	16.4383	1	0.0581178	0.0464968
GOTERM_BP_FAT	GO:0090218~positive regulation of lipid kinase activity	3	3.52941	0.0140431	PDGFRA, FLT1, PDGFB	84	44	20252	16.4383	1	0.0581178	0.0464968
GOTERM_BP_FAT	GO:1903555~regulation of tumor necrosis factor superfamily cytokine production	5	5.88235	0.0141778	CSF1R, IL33, APP, FCGR3, CD34	84	227	20252	5.31047	1	0.0586214	0.0468997
GOTERM_CC_FAT	GO:0036488~CHOP-C/EBP complex	2	2.35294	0.0143371	CEBPA, CEBPB	83	3	17077	137.165	0.981687	0.132379	0.119476
GOTERM_BP_FAT	GO:0007188~adenylate cyclase-modulating G-protein coupled receptor signaling pathway	5	5.88235	0.0143869	ABCA1, APP, PTGER3, ADORA1, LPAR1	84	228	20252	5.28718	1	0.0594317	0.047548
GOTERM_BP_FAT	GO:0060419~heart growth	4	4.70588	0.0144272	RXRA, FGF1, PPARA, AGT	84	124	20252	7.77727	1	0.0595433	0.0476373
GOTERM_BP_FAT	GO:2000826~regulation of heart morphogenesis	3	3.52941	0.0146576	BMP4, BMPR2, ENG	84	45	20252	16.073	1	0.0602738	0.0482217
GOTERM_BP_FAT	GO:1900744~regulation of p38MAPK cascade	3	3.52941	0.0146576	BMP4, XDH, VEGFA	84	45	20252	16.073	1	0.0602738	0.0482217
GOTERM_BP_FAT	GO:0044331~cell-cell adhesion mediated by cadherin	3	3.52941	0.0146576	TJP1, CDH5, VEGFA	84	45	20252	16.073	1	0.0602738	0.0482217
GOTERM_BP_FAT	GO:0010874~regulation of cholesterol efflux	3	3.52941	0.0146576	ABCA1, CAV1, PPARG	84	45	20252	16.073	1	0.0602738	0.0482217
GOTERM_BP_FAT	GO:0051048~negative regulation of secretion	5	5.88235	0.0150261	ACE, IGFBP3, PTGER3, ADORA1, PPARG	84	231	20252	5.21851	1	0.0617331	0.0493892
GOTERM_BP_FAT	GO:0048246~macrophage chemotaxis	3	3.52941	0.0152835	CSF1R, EDNRB, RARRES2	84	46	20252	15.7236	1	0.0626762	0.0501438
GOTERM_BP_FAT	GO:0071825~protein-lipid complex subunit organization	3	3.52941	0.0152835	ABCA1, SCARB1, DGAT1	84	46	20252	15.7236	1	0.0626762	0.0501438
GOTERM_BP_FAT	GO:0015918~sterol transport	4	4.70588	0.0153742	ABCA1, SCARB1, CAV1, PPARG	84	127	20252	7.59355	1	0.0629908	0.0503954
GOTERM_BP_FAT	GO:0071706~tumor necrosis factor superfamily cytokine production	5	5.88235	0.0154621	CSF1R, IL33, APP, FCGR3, CD34	84	233	20252	5.17372	1	0.0632	0.0505628
GOTERM_BP_FAT	GO:0002793~positive regulation of peptide secretion	5	5.88235	0.0154621	APP, ADORA1, LEPR, PPARG, CD34	84	233	20252	5.17372	1	0.0632	0.0505628
GOTERM_BP_FAT	GO:0002683~negative regulation of immune system process	8	9.41176	0.0154673	BMP4, CSF1R, IL33, CEBPA, CEBPB, GPAM, ADORA1, PPARG	84	636	20252	3.03264	1	0.0632	0.0505628
GOTERM_CC_FAT	GO:0098552~side of membrane	12	14.1176	0.0155903	ABCA1, CDH5, PDGFRA, FCGR3, CD163, ACE, VWF, KDR, LEPR, SLC2A4, CD34, ENG	83	1098	17077	2.2486	0.987126	0.139307	0.125729
GOTERM_BP_FAT	GO:0051054~positive regulation of DNA metabolic process	6	7.05882	0.0158566	IGFBP3, PDGFB, LPIN1, KLF4, PPARGC1A, VEGFA	84	358	20252	4.0407	1	0.0647321	0.0517885
GOTERM_BP_FAT	GO:1903523~negative regulation of blood circulation	3	3.52941	0.0159208	APP, BMPR2, ADORA1	84	47	20252	15.3891	1	0.0648767	0.0519043
GOTERM_BP_FAT	GO:0001990~regulation of systemic arterial blood pressure by hormone	3	3.52941	0.0159208	EDNRB, ACE, AGT	84	47	20252	15.3891	1	0.0648767	0.0519043
GOTERM_BP_FAT	GO:0014916~regulation of lung blood pressure	2	2.35294	0.0162941	BMPR2, NAMPT	84	4	20252	120.548	1	0.0662188	0.052978
GOTERM_BP_FAT	GO:1904880~response to hydrogen sulfide	2	2.35294	0.0162941	NQO1, KDR	84	4	20252	120.548	1	0.0662188	0.052978
GOTERM_BP_FAT	GO:2000137~negative regulation of cell proliferation involved in heart morphogenesis	2	2.35294	0.0162941	BMP4, BMPR2	84	4	20252	120.548	1	0.0662188	0.052978
GOTERM_BP_FAT	GO:0032526~response to retinoic acid	4	4.70588	0.0163556	ABCA1, RXRA, PPARG, KLF4	84	130	20252	7.41832	1	0.0663489	0.0530821
GOTERM_BP_FAT	GO:0048709~oligodendrocyte differentiation	4	4.70588	0.0163556	BMP4, IL33, LPAR1, PPARG	84	130	20252	7.41832	1	0.0663489	0.0530821
GOTERM_BP_FAT	GO:0032376~positive regulation of cholesterol transport	3	3.52941	0.0165693	ABCA1, CAV1, PPARG	84	48	20252	15.0685	1	0.0667357	0.0533915
GOTERM_BP_FAT	GO:0032373~positive regulation of sterol transport	3	3.52941	0.0165693	ABCA1, CAV1, PPARG	84	48	20252	15.0685	1	0.0667357	0.0533915
GOTERM_BP_FAT	GO:0050918~positive chemotaxis	3	3.52941	0.0165693	BMP4, KDR, VEGFA	84	48	20252	15.0685	1	0.0667357	0.0533915
GOTERM_BP_FAT	GO:0045940~positive regulation of steroid metabolic process	3	3.52941	0.0165693	FGF1, PPARGC1A, AGT	84	48	20252	15.0685	1	0.0667357	0.0533915
GOTERM_BP_FAT	GO:0042789~mRNA transcription from RNA polymerase II promoter	3	3.52941	0.0165693	RXRA, EPAS1, PPARG	84	48	20252	15.0685	1	0.0667357	0.0533915
GOTERM_BP_FAT	GO:1903115~regulation of actin filament-based movement	3	3.52941	0.0165693	CAV1, PTGER3, ADORA1	84	48	20252	15.0685	1	0.0667357	0.0533915
GOTERM_BP_FAT	GO:0001893~maternal placenta development	3	3.52941	0.0165693	RXRA, PTGIS, BMPR2	84	48	20252	15.0685	1	0.0667357	0.0533915
GOTERM_BP_FAT	GO:0060390~regulation of SMAD protein import into nucleus	3	3.52941	0.0165693	BMP4, BMPR2, PPARG	84	48	20252	15.0685	1	0.0667357	0.0533915
GOTERM_BP_FAT	GO:0046717~acid secretion	4	4.70588	0.0166904	ACE, PTGER3, ADORA1, PTGES	84	131	20252	7.36169	1	0.0671536	0.0537258
GOTERM_BP_FAT	GO:0030001~metal ion transport	10	11.7647	0.0167028	BMP4, EDNRB, ACE, CAV1, NEDD4, PTGER3, ADORA1, LCN2, PDGFB, AGT	84	961	20252	2.5088	1	0.0671536	0.0537258
GOTERM_MF_FAT	GO:0008047~enzyme activator activity	8	9.41176	0.0169099	APP, SLC27A1, BMPR2, CAV1, IGFBP3, PDGFB, ABHD5, VEGFA	84	581	18165	2.97762	0.999969	0.135725	0.121262
GOTERM_BP_FAT	GO:0010608~posttranscriptional regulation of gene expression	8	9.41176	0.0170966	BMP4, APP, RXRA, ACE, CAV1, PPARG, ESR1, VEGFA	84	649	20252	2.9719	1	0.0686758	0.0549437
GOTERM_BP_FAT	GO:0072594~establishment of protein localization to organelle	7	8.23529	0.0172213	BMP4, IL33, BMPR2, NEDD4, TXNIP, PPARG, AGT	84	503	20252	3.3552	1	0.0691152	0.0552952
GOTERM_BP_FAT	GO:0052548~regulation of endopeptidase activity	6	7.05882	0.0172803	APP, PPARG, KLF4, XDH, AGT, VEGFA	84	366	20252	3.95238	1	0.0692903	0.0554353
GOTERM_CC_FAT	GO:0005887~integral component of plasma membrane	15	17.6471	0.0173997	ABCA1, PDGFRA, SCARB1, CSF1R, NOTCH3, SLC27A1, BMPR2, FLT1, CAV1, LPAR1, SLC2A4, FCGR3, LEPR, ADORA1, KDR	83	1577	17077	1.95701	0.992266	0.150616	0.135935
GOTERM_BP_FAT	GO:0006006~glucose metabolic process	5	5.88235	0.0175227	DGAT2, GPT2, LEPR, PPARA, PPARGC1A	84	242	20252	4.98131	1	0.0701501	0.0561232
GOTERM_BP_FAT	GO:0042391~regulation of membrane potential	7	8.23529	0.0175259	BSCL2, APP, CAV1, NEDD4, ADORA1, KDR, AGT	84	505	20252	3.34191	1	0.0701501	0.0561232
GOTERM_BP_FAT	GO:0001676~long-chain fatty acid metabolic process	4	4.70588	0.0177178	SLC27A1, PNPLA3, ELOVL6, MGLL	84	134	20252	7.19687	1	0.0707929	0.0566374
GOTERM_BP_FAT	GO:0038127~ERBB signaling pathway	4	4.70588	0.0177178	APP, ADORA1, ESR1, AGT	84	134	20252	7.19687	1	0.0707929	0.0566374
GOTERM_BP_FAT	GO:0022607~cellular component assembly	22	25.8824	0.017789	ABCA1, PDGFRA, APP, CEBPA, ACE, DGAT1, CAV1, INSIG1, LPAR1, PDGFB, ESR1, ACACA, AGT, VEGFA, TJP1, CDH5, NEDD4, PXDN, KDR, TCF4, XDH, CD34	84	3215	20252	1.6498	1	0.0710144	0.0568147
GOTERM_BP_FAT	GO:0030851~granulocyte differentiation	3	3.52941	0.0178996	CEBPA, FASN, FOSL2	84	50	20252	14.4657	1	0.0713927	0.0571173
GOTERM_BP_FAT	GO:0048762~mesenchymal cell differentiation	5	5.88235	0.0182459	BMP4, EDNRB, AGT, VEGFA, ENG	84	245	20252	4.92031	1	0.0727095	0.0581708
GOTERM_MF_FAT	GO:0019904~protein domain specific binding	10	11.7647	0.0185771	TJP1, APP, CEBPA, RXRA, ACOX1, NEDD4, EBF1, LPAR1, PPARG, PPARA	84	878	18165	2.46298	0.999989	0.147169	0.131487
GOTERM_BP_FAT	GO:0043551~regulation of phosphatidylinositol 3-kinase activity	3	3.52941	0.0185813	PDGFRA, FLT1, PDGFB	84	51	20252	14.1821	1	0.0739154	0.0591356
GOTERM_BP_FAT	GO:0010543~regulation of platelet activation	3	3.52941	0.0185813	PDGFRA, PTGER3, PDGFB	84	51	20252	14.1821	1	0.0739154	0.0591356
GOTERM_BP_FAT	GO:0009749~response to glucose	5	5.88235	0.0187382	TJP1, ACE, GPAM, LEPR, TXNIP	84	247	20252	4.88047	1	0.074474	0.0595825
GOTERM_BP_FAT	GO:0031099~regeneration	5	5.88235	0.0189874	CEBPB, ACE, PPARG, LPIN1, KLF4	84	248	20252	4.86079	1	0.0753982	0.0603219
GOTERM_BP_FAT	GO:0046942~carboxylic acid transport	6	7.05882	0.0191766	SLC27A1, ACE, ADORA1, PPARG, AGT, PTGES	84	376	20252	3.84726	1	0.0760823	0.0608692
GOTERM_BP_FAT	GO:0002042~cell migration involved in sprouting angiogenesis	3	3.52941	0.0192737	KDR, KLF4, VEGFA	84	52	20252	13.9093	1	0.0764005	0.0611238
GOTERM_BP_FAT	GO:0031346~positive regulation of cell projection organization	7	8.23529	0.0194315	BMP4, BMPR2, LCN2, LPAR1, VLDLR, AGT, VEGFA	84	517	20252	3.26435	1	0.0769582	0.06157
GOTERM_BP_FAT	GO:0007187~G-protein coupled receptor signaling pathway, coupled to cyclic nucleotide second messenger	5	5.88235	0.0194921	ABCA1, APP, PTGER3, ADORA1, LPAR1	84	250	20252	4.8219	1	0.0771305	0.0617078
GOTERM_MF_FAT	GO:0097159~organic cyclic compound binding	38	44.7059	0.0196887	APP, CSF1R, CEBPA, CEBPB, SLC27A1, BMPR2, ACSS2, FLT1, EPAS1, INSIG1, ACACA, RXRA, NAMPT, ADORA1, KDR, PPARGC1A, XDH, ABCA1, PAQR9, PDGFRA, PTGIS, GPT2, EBF1, EBF2, KLF4, ESR1, KLF15, FOSL2, ACLY, MAF, ACOX1, ALDH1A1, PXDN, LCN2, PPARG, TCF4, PPARA, ATF6	84	6026	18165	1.36367	0.999994	0.153976	0.137569
GOTERM_BP_FAT	GO:0015849~organic acid transport	6	7.05882	0.0197712	SLC27A1, ACE, ADORA1, PPARG, AGT, PTGES	84	379	20252	3.81681	1	0.0781663	0.0625365
GOTERM_BP_FAT	GO:0033138~positive regulation of peptidyl-serine phosphorylation	4	4.70588	0.0198767	APP, CAV1, AGT, VEGFA	84	140	20252	6.88844	1	0.0784462	0.0627604
GOTERM_BP_FAT	GO:1901216~positive regulation of neuron death	4	4.70588	0.0198767	NQO1, APP, ADORA1, LCN2	84	140	20252	6.88844	1	0.0784462	0.0627604
GOTERM_BP_FAT	GO:0010718~positive regulation of epithelial to mesenchymal transition	3	3.52941	0.019977	BMP4, AGT, ENG	84	53	20252	13.6469	1	0.078704	0.0629667
GOTERM_BP_FAT	GO:0038066~p38MAPK cascade	3	3.52941	0.019977	BMP4, XDH, VEGFA	84	53	20252	13.6469	1	0.078704	0.0629667
GOTERM_BP_FAT	GO:2000116~regulation of cysteine-type endopeptidase activity	5	5.88235	0.020005	APP, PPARG, KLF4, XDH, VEGFA	84	252	20252	4.78364	1	0.0787455	0.0629999
GOTERM_CC_FAT	GO:0098590~plasma membrane region	14	16.4706	0.0202098	ABCA1, SCARB1, SLC27A1, BMPR2, PTGIS, ACE, CAV1, PTGER3, LPAR1, PDGFB, TJP1, LEPR, ADORA1, CD34	83	1449	17077	1.98789	0.996502	0.165982	0.149803
GOTERM_BP_FAT	GO:0071621~granulocyte chemotaxis	4	4.70588	0.0202501	CSF1R, FCGR3, RARRES2, VEGFA	84	141	20252	6.83958	1	0.0796408	0.0637162
GOTERM_BP_FAT	GO:0072223~metanephric glomerular mesangium development	2	2.35294	0.0203265	PDGFB, CD34	84	5	20252	96.4381	1	0.0796637	0.0637345
GOTERM_BP_FAT	GO:0050715~positive regulation of cytokine secretion	2	2.35294	0.0203265	APP, CD34	84	5	20252	96.4381	1	0.0796637	0.0637345
GOTERM_BP_FAT	GO:0061047~positive regulation of branching involved in lung morphogenesis	2	2.35294	0.0203265	BMP4, PDGFRA	84	5	20252	96.4381	1	0.0796637	0.0637345
GOTERM_BP_FAT	GO:0072011~glomerular endothelium development	2	2.35294	0.0203265	PDGFB, CD34	84	5	20252	96.4381	1	0.0796637	0.0637345
GOTERM_CC_FAT	GO:0043005~neuron projection	15	17.6471	0.0203732	PDGFRA, APP, NQO1, BMPR2, PTGER3, LPAR1, PDGFB, ESR1, RXRA, NEDD4, ALDH1A1, ADORA1, KDR, PPARGC1A, MGLL	83	1609	17077	1.91809	0.99666	0.165982	0.149803
GOTERM_BP_FAT	GO:0034332~adherens junction organization	4	4.70588	0.0206273	TJP1, CDH5, KDR, VEGFA	84	142	20252	6.79142	1	0.0807021	0.0645653
GOTERM_BP_FAT	GO:0002688~regulation of leukocyte chemotaxis	4	4.70588	0.0206273	CSF1R, APP, RARRES2, VEGFA	84	142	20252	6.79142	1	0.0807021	0.0645653
GOTERM_BP_FAT	GO:0060964~regulation of gene silencing by miRNA	3	3.52941	0.0206908	BMP4, PPARG, ESR1	84	54	20252	13.3942	1	0.0808808	0.0647082
GOTERM_BP_FAT	GO:0070838~divalent metal ion transport	7	8.23529	0.0209507	BMP4, EDNRB, ACE, CAV1, PTGER3, LCN2, PDGFB	84	526	20252	3.20849	1	0.0818258	0.0654643
GOTERM_BP_FAT	GO:0007189~adenylate cyclase-activating G-protein coupled receptor signaling pathway	4	4.70588	0.0210083	ABCA1, APP, PTGER3, LPAR1	84	143	20252	6.74392	1	0.0819088	0.0655307
GOTERM_BP_FAT	GO:0044070~regulation of anion transport	4	4.70588	0.0210083	CEBPB, ADORA1, AGT, PTGES	84	143	20252	6.74392	1	0.0819088	0.0655307
GOTERM_BP_FAT	GO:0051223~regulation of protein transport	8	9.41176	0.0211647	BMP4, APP, BMPR2, INSIG1, PTGER3, LEPR, PPARG, CD34	84	678	20252	2.84478	1	0.0824472	0.0659614
GOTERM_BP_FAT	GO:0032760~positive regulation of tumor necrosis factor production	4	4.70588	0.0213932	CSF1R, IL33, APP, FCGR3	84	144	20252	6.69709	1	0.0832099	0.0665716
GOTERM_BP_FAT	GO:0009299~mRNA transcription	3	3.52941	0.0214153	RXRA, EPAS1, PPARG	84	55	20252	13.1506	1	0.0832099	0.0665716
GOTERM_BP_FAT	GO:0051222~positive regulation of protein transport	6	7.05882	0.0214158	BMP4, APP, BMPR2, LEPR, PPARG, CD34	84	387	20252	3.73791	1	0.0832099	0.0665716
GOTERM_BP_FAT	GO:0072511~divalent inorganic cation transport	7	8.23529	0.0214747	BMP4, EDNRB, ACE, CAV1, PTGER3, LCN2, PDGFB	84	529	20252	3.1903	1	0.0833668	0.0666971
GOTERM_BP_FAT	GO:0017015~regulation of transforming growth factor beta receptor signaling pathway	4	4.70588	0.021782	CAV1, PPARG, PPARA, ENG	84	145	20252	6.6509	1	0.0844874	0.0675936
GOTERM_BP_FAT	GO:0031589~cell-substrate adhesion	6	7.05882	0.0218405	VWF, KDR, PDGFB, CD34, AGT, VEGFA	84	389	20252	3.71869	1	0.0846414	0.0677169
GOTERM_BP_FAT	GO:0032845~negative regulation of homeostatic process	5	5.88235	0.0218656	ACE, GPAM, CAV1, ADORA1, VEGFA	84	259	20252	4.65435	1	0.0846659	0.0677364
GOTERM_BP_FAT	GO:0044282~small molecule catabolic process	6	7.05882	0.0220549	SCARB1, ACOX1, GPT2, ALDH1A1, ACAA1B, LPIN1	84	390	20252	3.70916	1	0.0853257	0.0682644
GOTERM_BP_FAT	GO:1903557~positive regulation of tumor necrosis factor superfamily cytokine production	4	4.70588	0.0221747	CSF1R, IL33, APP, FCGR3	84	146	20252	6.60535	1	0.0857156	0.0685763
GOTERM_BP_FAT	GO:0050890~cognition	6	7.05882	0.0224879	APP, CEBPB, ADORA1, LCN2, SLC2A4, AGT	84	392	20252	3.69023	1	0.0868517	0.0694852
GOTERM_MF_FAT	GO:0016401~palmitoyl-CoA oxidase activity	2	2.35294	0.0226408	ACOX1, ACAA1B	84	5	18165	86.5	0.999999	0.170505	0.152336
GOTERM_MF_FAT	GO:0050692~DBD domain binding	2	2.35294	0.0226408	RXRA, PPARG	84	5	18165	86.5	0.999999	0.170505	0.152336
GOTERM_MF_FAT	GO:0034186~apolipoprotein A-I binding	2	2.35294	0.0226408	ABCA1, SCARB1	84	5	18165	86.5	0.999999	0.170505	0.152336
GOTERM_BP_FAT	GO:0003044~regulation of systemic arterial blood pressure mediated by a chemical signal	3	3.52941	0.0228954	EDNRB, ACE, AGT	84	57	20252	12.6892	1	0.08835	0.070684
GOTERM_BP_FAT	GO:1903844~regulation of cellular response to transforming growth factor beta stimulus	4	4.70588	0.0229716	CAV1, PPARG, PPARA, ENG	84	148	20252	6.51609	1	0.0884173	0.0707378
GOTERM_BP_FAT	GO:0048565~digestive tract development	4	4.70588	0.0229716	BMP4, PDGFRA, EDNRB, RARRES2	84	148	20252	6.51609	1	0.0884173	0.0707378
GOTERM_BP_FAT	GO:1904589~regulation of protein import	4	4.70588	0.0229716	BMP4, APP, BMPR2, PPARG	84	148	20252	6.51609	1	0.0884173	0.0707378
GOTERM_BP_FAT	GO:0048872~homeostasis of number of cells	6	7.05882	0.0231476	BMP4, CSF1R, GPAM, EPAS1, VEGFA, FOSL2	84	395	20252	3.66221	1	0.0890186	0.0712189
GOTERM_BP_FAT	GO:0007411~axon guidance	5	5.88235	0.0235423	CSF1R, NOTCH3, APP, BMPR2, VEGFA	84	265	20252	4.54897	1	0.0904594	0.0723715
GOTERM_BP_FAT	GO:0048167~regulation of synaptic plasticity	6	7.05882	0.0235944	APP, ACE, ADORA1, KDR, AGT, MGLL	84	397	20252	3.64376	1	0.0904914	0.0723971
GOTERM_BP_FAT	GO:0051898~negative regulation of protein kinase B signaling	3	3.52941	0.0236509	PPARA, KLF4, XDH	84	58	20252	12.4704	1	0.0904914	0.0723971
GOTERM_BP_FAT	GO:0060147~regulation of posttranscriptional gene silencing	3	3.52941	0.0236509	BMP4, PPARG, ESR1	84	58	20252	12.4704	1	0.0904914	0.0723971
GOTERM_BP_FAT	GO:0060966~regulation of gene silencing by RNA	3	3.52941	0.0236509	BMP4, PPARG, ESR1	84	58	20252	12.4704	1	0.0904914	0.0723971
GOTERM_BP_FAT	GO:0060443~mammary gland morphogenesis	3	3.52941	0.0236509	BMP4, CAV1, ESR1	84	58	20252	12.4704	1	0.0904914	0.0723971
GOTERM_BP_FAT	GO:0042476~odontogenesis	4	4.70588	0.0237841	BMP4, PDGFRA, PPARA, CD34	84	150	20252	6.42921	1	0.0909237	0.072743
GOTERM_BP_FAT	GO:0002791~regulation of peptide secretion	6	7.05882	0.0238198	APP, PTGER3, ADORA1, LEPR, PPARG, CD34	84	398	20252	3.6346	1	0.0909419	0.0727576
GOTERM_BP_FAT	GO:0097485~neuron projection guidance	5	5.88235	0.0238292	CSF1R, NOTCH3, APP, BMPR2, VEGFA	84	266	20252	4.53187	1	0.0909419	0.0727576
GOTERM_BP_FAT	GO:0010976~positive regulation of neuron projection development	6	7.05882	0.0240467	BMP4, BMPR2, LPAR1, VLDLR, AGT, VEGFA	84	399	20252	3.62549	1	0.0916945	0.0733596
GOTERM_BP_FAT	GO:0036324~vascular endothelial growth factor receptor-2 signaling pathway	2	2.35294	0.0243426	KDR, VEGFA	84	6	20252	80.3651	1	0.0921702	0.0737402
GOTERM_BP_FAT	GO:1900086~positive regulation of peptidyl-tyrosine autophosphorylation	2	2.35294	0.0243426	ACE, VEGFA	84	6	20252	80.3651	1	0.0921702	0.0737402
GOTERM_BP_FAT	GO:0014005~microglia development	2	2.35294	0.0243426	CSF1R, APP	84	6	20252	80.3651	1	0.0921702	0.0737402
GOTERM_BP_FAT	GO:0072008~glomerular mesangial cell differentiation	2	2.35294	0.0243426	PDGFB, CD34	84	6	20252	80.3651	1	0.0921702	0.0737402
GOTERM_BP_FAT	GO:0048597~post-embryonic camera-type eye morphogenesis	2	2.35294	0.0243426	FLT1, KDR	84	6	20252	80.3651	1	0.0921702	0.0737402
GOTERM_BP_FAT	GO:0050707~regulation of cytokine secretion	2	2.35294	0.0243426	APP, CD34	84	6	20252	80.3651	1	0.0921702	0.0737402
GOTERM_BP_FAT	GO:0044381~glucose import in response to insulin stimulus	2	2.35294	0.0243426	SLC27A1, SLC2A4	84	6	20252	80.3651	1	0.0921702	0.0737402
GOTERM_BP_FAT	GO:0006640~monoacylglycerol biosynthetic process	2	2.35294	0.0243426	DGAT2, DGAT1	84	6	20252	80.3651	1	0.0921702	0.0737402
GOTERM_BP_FAT	GO:0048713~regulation of oligodendrocyte differentiation	3	3.52941	0.0244166	BMP4, IL33, PPARG	84	59	20252	12.2591	1	0.0921702	0.0737402
GOTERM_BP_FAT	GO:0014888~striated muscle adaptation	3	3.52941	0.0244166	BMP4, PPARG, KLF15	84	59	20252	12.2591	1	0.0921702	0.0737402
GOTERM_BP_FAT	GO:0001974~blood vessel remodeling	3	3.52941	0.0244166	BMPR2, EPAS1, VEGFA	84	59	20252	12.2591	1	0.0921702	0.0737402
GOTERM_BP_FAT	GO:0006110~regulation of glycolytic process	3	3.52941	0.0244166	APP, PPARA, PPARGC1A	84	59	20252	12.2591	1	0.0921702	0.0737402
GOTERM_MF_FAT	GO:0030331~estrogen receptor binding	3	3.52941	0.0244512	PPARG, PPARGC1A, ESR1	84	53	18165	12.2406	1	0.181893	0.162511
GOTERM_BP_FAT	GO:0071214~cellular response to abiotic stimulus	6	7.05882	0.0245046	IL33, CAV1, NEDD4, SLC2A4, AGT, ENG	84	401	20252	3.60741	1	0.0923477	0.0738822
GOTERM_BP_FAT	GO:0051346~negative regulation of hydrolase activity	6	7.05882	0.0245046	APP, LEPR, LPIN1, KLF4, AGT, VEGFA	84	401	20252	3.60741	1	0.0923477	0.0738822
GOTERM_BP_FAT	GO:0001837~epithelial to mesenchymal transition	4	4.70588	0.024612	BMP4, AGT, VEGFA, ENG	84	152	20252	6.34461	1	0.0926749	0.0741441
GOTERM_BP_FAT	GO:0060348~bone development	5	5.88235	0.0247025	BMP4, BMPR2, INSIG1, FOSL2, ENG	84	269	20252	4.48132	1	0.0929383	0.0743547
GOTERM_BP_FAT	GO:0048598~embryonic morphogenesis	8	9.41176	0.0248401	BMP4, PDGFRA, BMPR2, FLT1, INSIG1, ALDH1A1, KLF4, ENG	84	701	20252	2.75144	1	0.0933779	0.0747065
GOTERM_BP_FAT	GO:0098739~import across plasma membrane	4	4.70588	0.0250317	SLC27A1, CAV1, LCN2, AGT	84	153	20252	6.30314	1	0.09402	0.0752202
GOTERM_BP_FAT	GO:0030029~actin filament-based process	9	10.5882	0.0251147	TJP1, CSF1R, PDGFRA, CAV1, PTGER3, ADORA1, LPAR1, PDGFB, LPIN1	84	864	20252	2.51141	1	0.0942312	0.0753891
GOTERM_BP_FAT	GO:1903727~positive regulation of phospholipid metabolic process	3	3.52941	0.0251924	PDGFRA, FLT1, PDGFB	84	60	20252	12.0548	1	0.0942312	0.0753891
GOTERM_BP_FAT	GO:0043536~positive regulation of blood vessel endothelial cell migration	3	3.52941	0.0251924	KDR, PDGFB, VEGFA	84	60	20252	12.0548	1	0.0942312	0.0753891
GOTERM_BP_FAT	GO:1903580~positive regulation of ATP metabolic process	3	3.52941	0.0251924	APP, PPARA, PPARGC1A	84	60	20252	12.0548	1	0.0942312	0.0753891
GOTERM_BP_FAT	GO:0030850~prostate gland development	3	3.52941	0.0251924	BMP4, RXRA, ESR1	84	60	20252	12.0548	1	0.0942312	0.0753891
GOTERM_BP_FAT	GO:0000302~response to reactive oxygen species	5	5.88235	0.0252954	PDGFRA, NQO1, UCP3, LCN2, TXNIP	84	271	20252	4.44825	1	0.0945381	0.0756347
GOTERM_MF_FAT	GO:1901363~heterocyclic compound binding	37	43.5294	0.0254213	APP, CSF1R, CEBPA, CEBPB, SLC27A1, BMPR2, ACSS2, FLT1, EPAS1, ACACA, RXRA, NAMPT, ADORA1, KDR, PPARGC1A, XDH, ABCA1, PDGFRA, PTGIS, ACE, GPT2, EBF1, EBF2, KLF4, ESR1, KLF15, FOSL2, ACLY, MAF, ACOX1, ALDH1A1, PXDN, LCN2, PPARG, TCF4, PPARA, ATF6	84	5919	18165	1.35179	1	0.185795	0.165997
GOTERM_BP_FAT	GO:0006690~icosanoid metabolic process	4	4.70588	0.0254553	PTGIS, ACOX1, MGLL, PTGES	84	154	20252	6.26221	1	0.0950571	0.0760499
GOTERM_BP_FAT	GO:0002684~positive regulation of immune system process	12	14.1176	0.0256489	CSF1R, IL33, APP, CEBPA, FCGR3, FLT1, GPAM, CAV1, RARRES2, PTGER3, VEGFA, FOSL2	84	1386	20252	2.0874	1	0.0957005	0.0765647
GOTERM_BP_FAT	GO:1904951~positive regulation of establishment of protein localization	6	7.05882	0.0256739	BMP4, APP, BMPR2, LEPR, PPARG, CD34	84	406	20252	3.56298	1	0.0957149	0.0765762
GOTERM_BP_FAT	GO:1901568~fatty acid derivative metabolic process	4	4.70588	0.0258828	PTGIS, ACOX1, MGLL, PTGES	84	155	20252	6.22181	1	0.0961758	0.0769449
GOTERM_BP_FAT	GO:0007043~cell-cell junction assembly	4	4.70588	0.0258828	CDH5, ACE, CAV1, AGT	84	155	20252	6.22181	1	0.0961758	0.0769449
GOTERM_BP_FAT	GO:0003206~cardiac chamber morphogenesis	4	4.70588	0.0258828	BMP4, RXRA, BMPR2, ENG	84	155	20252	6.22181	1	0.0961758	0.0769449
GOTERM_BP_FAT	GO:0090101~negative regulation of transmembrane receptor protein serine/threonine kinase signaling pathway	4	4.70588	0.0258828	CAV1, PPARG, PPARA, ENG	84	155	20252	6.22181	1	0.0961758	0.0769449
GOTERM_CC_FAT	GO:0036477~somatodendritic compartment	12	14.1176	0.0261122	CSF1R, NQO1, APP, BMPR2, NEDD4, PTGER3, ADORA1, LPAR1, KDR, PDGFB, PPARGC1A, ESR1	83	1187	17077	2.08	0.999344	0.20666	0.186516
GOTERM_BP_FAT	GO:0003231~cardiac ventricle development	4	4.70588	0.0263142	BMP4, RXRA, BMPR2, ENG	84	156	20252	6.18193	1	0.0976981	0.0781628
GOTERM_BP_FAT	GO:0070201~regulation of establishment of protein localization	8	9.41176	0.0265678	BMP4, APP, BMPR2, INSIG1, PTGER3, LEPR, PPARG, CD34	84	711	20252	2.71275	1	0.0985586	0.0788512
GOTERM_BP_FAT	GO:0043030~regulation of macrophage activation	3	3.52941	0.0267738	IL33, CEBPA, PPARG	84	62	20252	11.6659	1	0.0991596	0.0793321
GOTERM_BP_FAT	GO:0042551~neuron maturation	3	3.52941	0.0267738	APP, EDNRB, PDGFB	84	62	20252	11.6659	1	0.0991596	0.0793321
GOTERM_MF_FAT	GO:0030545~receptor regulator activity	4	4.70588	0.0268021	APP, BMPR2, AGT, VEGFA	84	141	18165	6.13475	1	0.185795	0.165997
GOTERM_MF_FAT	GO:0005539~glycosaminoglycan binding	5	5.88235	0.0269341	BMP4, APP, FGF1, VEGFA, ENG	84	248	18165	4.35988	1	0.185795	0.165997
GOTERM_MF_FAT	GO:0004144~diacylglycerol O-acyltransferase activity	2	2.35294	0.0271078	DGAT2, DGAT1	84	6	18165	72.0833	1	0.185795	0.165997
GOTERM_MF_FAT	GO:0003846~2-acylglycerol O-acyltransferase activity	2	2.35294	0.0271078	DGAT2, DGAT1	84	6	18165	72.0833	1	0.185795	0.165997
GOTERM_MF_FAT	GO:0038085~vascular endothelial growth factor binding	2	2.35294	0.0271078	PDGFRA, KDR	84	6	18165	72.0833	1	0.185795	0.165997
GOTERM_MF_FAT	GO:0001093~TFIIB-class transcription factor binding	2	2.35294	0.0271078	TCF4, ESR1	84	6	18165	72.0833	1	0.185795	0.165997
GOTERM_BP_FAT	GO:0022604~regulation of cell morphogenesis	7	8.23529	0.0274176	CSF1R, BMPR2, NEDD4, LPAR1, KDR, MGLL, VEGFA	84	560	20252	3.01369	1	0.101461	0.0811732
GOTERM_BP_FAT	GO:2000351~regulation of endothelial cell apoptotic process	3	3.52941	0.0275792	BMP4, CDH5, KDR	84	63	20252	11.4807	1	0.101808	0.0814511
GOTERM_BP_FAT	GO:0006693~prostaglandin metabolic process	3	3.52941	0.0275792	PTGIS, ACOX1, PTGES	84	63	20252	11.4807	1	0.101808	0.0814511
GOTERM_BP_FAT	GO:0043550~regulation of lipid kinase activity	3	3.52941	0.0275792	PDGFRA, FLT1, PDGFB	84	63	20252	11.4807	1	0.101808	0.0814511
GOTERM_BP_FAT	GO:0016192~vesicle-mediated transport	14	16.4706	0.0276298	ABCA1, SCARB1, APP, CD163, CAV1, INSIG1, PTGER3, VLDLR, VEGFA, FCGR3, NEDD4, MRC1, LEPR, PPARG	84	1771	20252	1.90589	1	0.101834	0.0814719
GOTERM_BP_FAT	GO:0044724~single-organism carbohydrate catabolic process	4	4.70588	0.0276314	APP, ALDH1A1, PPARA, PPARGC1A	84	159	20252	6.06529	1	0.101834	0.0814719
GOTERM_BP_FAT	GO:1903038~negative regulation of leukocyte cell-cell adhesion	4	4.70588	0.0280781	BMP4, CEBPB, PPARA, KLF4	84	160	20252	6.02738	1	0.103024	0.0824235
GOTERM_BP_FAT	GO:0045087~innate immune response	11	12.9412	0.028116	CSF1R, NQO1, APP, CAV1, RARRES2, NEDD4, MRC1, LCN2, PPARG, ESR1, FOSL2	84	1227	20252	2.16141	1	0.103024	0.0824235
GOTERM_BP_FAT	GO:1903598~positive regulation of gap junction assembly	2	2.35294	0.0283423	CAV1, AGT	84	7	20252	68.8844	1	0.103024	0.0824235
GOTERM_BP_FAT	GO:1901509~regulation of endothelial tube morphogenesis	2	2.35294	0.0283423	LCN2, FGF1	84	7	20252	68.8844	1	0.103024	0.0824235
GOTERM_BP_FAT	GO:0061046~regulation of branching involved in lung morphogenesis	2	2.35294	0.0283423	BMP4, PDGFRA	84	7	20252	68.8844	1	0.103024	0.0824235
GOTERM_BP_FAT	GO:0050663~cytokine secretion	2	2.35294	0.0283423	APP, CD34	84	7	20252	68.8844	1	0.103024	0.0824235
GOTERM_BP_FAT	GO:1902396~protein localization to bicellular tight junction	2	2.35294	0.0283423	TJP1, CDH5	84	7	20252	68.8844	1	0.103024	0.0824235
GOTERM_BP_FAT	GO:0034626~fatty acid elongation, polyunsaturated fatty acid	2	2.35294	0.0283423	ELOVL3, ELOVL6	84	7	20252	68.8844	1	0.103024	0.0824235
GOTERM_BP_FAT	GO:0019367~fatty acid elongation, saturated fatty acid	2	2.35294	0.0283423	ELOVL3, ELOVL6	84	7	20252	68.8844	1	0.103024	0.0824235
GOTERM_BP_FAT	GO:0034625~fatty acid elongation, monounsaturated fatty acid	2	2.35294	0.0283423	ELOVL3, ELOVL6	84	7	20252	68.8844	1	0.103024	0.0824235
GOTERM_BP_FAT	GO:0038001~paracrine signaling	2	2.35294	0.0283423	PDGFB, CD34	84	7	20252	68.8844	1	0.103024	0.0824235
GOTERM_BP_FAT	GO:0019368~fatty acid elongation, unsaturated fatty acid	2	2.35294	0.0283423	ELOVL3, ELOVL6	84	7	20252	68.8844	1	0.103024	0.0824235
GOTERM_BP_FAT	GO:0071455~cellular response to hyperoxia	2	2.35294	0.0283423	CAV1, PPARG	84	7	20252	68.8844	1	0.103024	0.0824235
GOTERM_BP_FAT	GO:0048842~positive regulation of axon extension involved in axon guidance	2	2.35294	0.0283423	BMPR2, VEGFA	84	7	20252	68.8844	1	0.103024	0.0824235
GOTERM_BP_FAT	GO:0072007~mesangial cell differentiation	2	2.35294	0.0283423	PDGFB, CD34	84	7	20252	68.8844	1	0.103024	0.0824235
GOTERM_BP_FAT	GO:0033211~adiponectin-activated signaling pathway	2	2.35294	0.0283423	SLC27A1, ADIPOR2	84	7	20252	68.8844	1	0.103024	0.0824235
GOTERM_BP_FAT	GO:0060677~ureteric bud elongation	2	2.35294	0.0283423	BMP4, FGF1	84	7	20252	68.8844	1	0.103024	0.0824235
GOTERM_BP_FAT	GO:0006692~prostanoid metabolic process	3	3.52941	0.0283943	PTGIS, ACOX1, PTGES	84	64	20252	11.3013	1	0.10313	0.0825082
GOTERM_BP_FAT	GO:0016032~viral process	8	9.41176	0.028935	CSF1R, IL33, RXRA, GPAM, CAV1, NEDD4, LCN2, PPARA	84	724	20252	2.66404	1	0.105009	0.0840117
GOTERM_BP_FAT	GO:0046879~hormone secretion	6	7.05882	0.0291374	DGAT1, PTGER3, ADORA1, LEPR, PPARG, AGT	84	420	20252	3.44422	1	0.105658	0.0845311
GOTERM_BP_FAT	GO:0071675~regulation of mononuclear cell migration	3	3.52941	0.0292191	CSF1R, APP, RARRES2	84	65	20252	11.1275	1	0.105784	0.0846322
GOTERM_BP_FAT	GO:0010907~positive regulation of glucose metabolic process	3	3.52941	0.0292191	DGAT2, GPT2, PPARA	84	65	20252	11.1275	1	0.105784	0.0846322
GOTERM_MF_FAT	GO:0042826~histone deacetylase binding	4	4.70588	0.0298164	CEBPA, CEBPB, LPIN1, KLF4	84	147	18165	5.88435	1	0.202089	0.180555
GOTERM_BP_FAT	GO:0048812~neuron projection morphogenesis	8	9.41176	0.0298826	CSF1R, NOTCH3, APP, BMPR2, KDR, VLDLR, MGLL, VEGFA	84	729	20252	2.64576	1	0.10809	0.0864766
GOTERM_BP_FAT	GO:0055123~digestive system development	4	4.70588	0.0299038	BMP4, PDGFRA, EDNRB, RARRES2	84	164	20252	5.88037	1	0.10809	0.0864766
GOTERM_BP_FAT	GO:0051403~stress-activated MAPK cascade	5	5.88235	0.0300166	BMP4, APP, XDH, AGT, VEGFA	84	286	20252	4.21495	1	0.10841	0.0867332
GOTERM_BP_FAT	GO:0046850~regulation of bone remodeling	3	3.52941	0.0300534	CSF1R, LEPR, VEGFA	84	66	20252	10.9589	1	0.108457	0.0867701
GOTERM_BP_FAT	GO:0008360~regulation of cell shape	4	4.70588	0.0303698	CSF1R, LPAR1, KDR, VEGFA	84	165	20252	5.84473	1	0.109511	0.0876137
GOTERM_BP_FAT	GO:1905517~macrophage migration	3	3.52941	0.0308971	CSF1R, EDNRB, RARRES2	84	67	20252	10.7953	1	0.111057	0.0888507
GOTERM_BP_FAT	GO:0032633~interleukin-4 production	3	3.52941	0.0308971	IL33, CEBPB, FOSL2	84	67	20252	10.7953	1	0.111057	0.0888507
GOTERM_BP_FAT	GO:0015909~long-chain fatty acid transport	3	3.52941	0.0308971	SLC27A1, ACE, PPARG	84	67	20252	10.7953	1	0.111057	0.0888507
GOTERM_BP_FAT	GO:0002548~monocyte chemotaxis	3	3.52941	0.0308971	APP, FLT1, PDGFB	84	67	20252	10.7953	1	0.111057	0.0888507
GOTERM_BP_FAT	GO:0048863~stem cell differentiation	5	5.88235	0.031358	BMP4, PDGFRA, NOTCH3, EDNRB, ESR1	84	290	20252	4.15681	1	0.112624	0.0901043
GOTERM_MF_FAT	GO:0004713~protein tyrosine kinase activity	4	4.70588	0.0313881	CSF1R, PDGFRA, FLT1, KDR	84	150	18165	5.76667	1	0.204769	0.18295
GOTERM_BP_FAT	GO:1905114~cell surface receptor signaling pathway involved in cell-cell signaling	7	8.23529	0.0315542	BSCL2, BMP4, APP, EDNRB, CAV1, ADORA1, KLF4	84	579	20252	2.9148	1	0.113239	0.0905959
GOTERM_MF_FAT	GO:0009922~fatty acid elongase activity	2	2.35294	0.0315546	ELOVL3, ELOVL6	84	7	18165	61.7857	1	0.204769	0.18295
GOTERM_MF_FAT	GO:0050693~LBD domain binding	2	2.35294	0.0315546	RXRA, PPARG	84	7	18165	61.7857	1	0.204769	0.18295
GOTERM_MF_FAT	GO:0031702~type 1 angiotensin receptor binding	2	2.35294	0.0315546	EDNRB, AGT	84	7	18165	61.7857	1	0.204769	0.18295
GOTERM_BP_FAT	GO:0014911~positive regulation of smooth muscle cell migration	3	3.52941	0.0317502	LPAR1, PDGFB, AGT	84	68	20252	10.6366	1	0.113761	0.0910138
GOTERM_BP_FAT	GO:0002931~response to ischemia	3	3.52941	0.0317502	CSF1R, NQO1, CAV1	84	68	20252	10.6366	1	0.113761	0.0910138
GOTERM_MF_FAT	GO:0019955~cytokine binding	4	4.70588	0.0319216	CSF1R, BMPR2, LEPR, ENG	84	151	18165	5.72848	1	0.20497	0.183129
GOTERM_BP_FAT	GO:1905563~negative regulation of vascular endothelial cell proliferation	2	2.35294	0.0323259	FLT1, PPARG	84	8	20252	60.2738	1	0.11564	0.0925173
GOTERM_BP_FAT	GO:0001999~renal response to blood flow involved in circulatory renin-angiotensin regulation of systemic arterial blood pressure	2	2.35294	0.0323259	EDNRB, AGT	84	8	20252	60.2738	1	0.11564	0.0925173
GOTERM_MF_FAT	GO:0008083~growth factor activity	4	4.70588	0.0324598	BMP4, PDGFB, FGF1, VEGFA	84	152	18165	5.69079	1	0.206255	0.184277
GOTERM_BP_FAT	GO:0001819~positive regulation of cytokine production	7	8.23529	0.0327073	CSF1R, IL33, APP, CEBPB, FCGR3, CD34, AGT	84	584	20252	2.88984	1	0.116912	0.0935345
GOTERM_BP_FAT	GO:0009914~hormone transport	6	7.05882	0.0328847	DGAT1, PTGER3, ADORA1, LEPR, PPARG, AGT	84	434	20252	3.33311	1	0.117453	0.0939675
GOTERM_BP_FAT	GO:0044764~multi-organism cellular process	8	9.41176	0.0330563	CSF1R, IL33, RXRA, GPAM, CAV1, NEDD4, LCN2, PPARA	84	745	20252	2.58894	1	0.117972	0.0943831
GOTERM_BP_FAT	GO:1902582~single-organism intracellular transport	9	10.5882	0.0331533	ABCA1, BMP4, IL33, APP, BMPR2, INSIG1, TXNIP, PPARG, AGT	84	912	20252	2.37923	1	0.118225	0.0945853
GOTERM_BP_FAT	GO:0023061~signal release	7	8.23529	0.0334122	ABCA1, DGAT1, PTGER3, ADORA1, LEPR, PPARG, AGT	84	587	20252	2.87507	1	0.119028	0.0952275
GOTERM_BP_FAT	GO:0032412~regulation of ion transmembrane transporter activity	5	5.88235	0.0334357	BMP4, APP, CAV1, NEDD4, PPARGC1A	84	296	20252	4.07255	1	0.119028	0.0952275
GOTERM_BP_FAT	GO:0010638~positive regulation of organelle organization	8	9.41176	0.0334683	APP, CAV1, LPAR1, KDR, PDGFB, LPIN1, PPARGC1A, VEGFA	84	747	20252	2.58201	1	0.119028	0.0952275
GOTERM_BP_FAT	GO:0010677~negative regulation of cellular carbohydrate metabolic process	3	3.52941	0.033484	LEPR, PPARA, PPARGC1A	84	70	20252	10.3327	1	0.119028	0.0952275
GOTERM_BP_FAT	GO:0048858~cell projection morphogenesis	8	9.41176	0.0336757	CSF1R, NOTCH3, APP, BMPR2, KDR, VLDLR, MGLL, VEGFA	84	748	20252	2.57856	1	0.119615	0.0956972
GOTERM_BP_FAT	GO:0070661~leukocyte proliferation	6	7.05882	0.0337252	BMP4, CSF1R, IL33, CEBPB, GPAM, FOSL2	84	437	20252	3.31023	1	0.119697	0.0957627
GOTERM_BP_FAT	GO:0007595~lactation	3	3.52941	0.0343646	CAV1, XDH, VEGFA	84	71	20252	10.1871	1	0.12187	0.0975014
GOTERM_BP_FAT	GO:0050804~modulation of synaptic transmission	8	9.41176	0.0345135	BSCL2, APP, ACE, NEDD4, ADORA1, KDR, AGT, MGLL	84	752	20252	2.56484	1	0.122302	0.0978471
GOTERM_BP_FAT	GO:0007613~memory	4	4.70588	0.0347364	APP, CEBPB, LCN2, SLC2A4	84	174	20252	5.54242	1	0.122899	0.0983244
GOTERM_BP_FAT	GO:0014013~regulation of gliogenesis	4	4.70588	0.0347364	BMP4, IL33, FLT1, PPARG	84	174	20252	5.54242	1	0.122899	0.0983244
GOTERM_BP_FAT	GO:0060350~endochondral bone morphogenesis	3	3.52941	0.0352541	BMP4, BMPR2, FOSL2	84	72	20252	10.0456	1	0.124633	0.0997117
GOTERM_BP_FAT	GO:0033135~regulation of peptidyl-serine phosphorylation	4	4.70588	0.0357487	APP, CAV1, AGT, VEGFA	84	176	20252	5.47944	1	0.126282	0.101031
GOTERM_MF_FAT	GO:0043184~vascular endothelial growth factor receptor 2 binding	2	2.35294	0.0359814	CDH5, VEGFA	84	8	18165	54.0625	1	0.221703	0.198079
GOTERM_MF_FAT	GO:0003997~acyl-CoA oxidase activity	2	2.35294	0.0359814	ACOX1, ACAA1B	84	8	18165	54.0625	1	0.221703	0.198079
GOTERM_MF_FAT	GO:0035727~lysophosphatidic acid binding	2	2.35294	0.0359814	LPAR1, PNPLA3	84	8	18165	54.0625	1	0.221703	0.198079
GOTERM_BP_FAT	GO:0043470~regulation of carbohydrate catabolic process	3	3.52941	0.0361526	APP, PPARA, PPARGC1A	84	73	20252	9.90802	1	0.127434	0.101953
GOTERM_BP_FAT	GO:0061518~microglial cell proliferation	2	2.35294	0.0362934	CSF1R, IL33	84	9	20252	53.5767	1	0.127434	0.101953
GOTERM_BP_FAT	GO:0061517~macrophage proliferation	2	2.35294	0.0362934	CSF1R, IL33	84	9	20252	53.5767	1	0.127434	0.101953
GOTERM_BP_FAT	GO:0006655~phosphatidylglycerol biosynthetic process	2	2.35294	0.0362934	SLC27A1, GPAM	84	9	20252	53.5767	1	0.127434	0.101953
GOTERM_BP_FAT	GO:0090258~negative regulation of mitochondrial fission	2	2.35294	0.0362934	PPARG, PPARGC1A	84	9	20252	53.5767	1	0.127434	0.101953
GOTERM_BP_FAT	GO:0035814~negative regulation of renal sodium excretion	2	2.35294	0.0362934	ACE, ADORA1	84	9	20252	53.5767	1	0.127434	0.101953
GOTERM_BP_FAT	GO:1905603~regulation of maintenance of permeability of blood-brain barrier	2	2.35294	0.0362934	TJP1, VEGFA	84	9	20252	53.5767	1	0.127434	0.101953
GOTERM_BP_FAT	GO:0032970~regulation of actin filament-based process	6	7.05882	0.036327	TJP1, CSF1R, CAV1, PTGER3, ADORA1, LPAR1	84	446	20252	3.24343	1	0.127434	0.101953
GOTERM_BP_FAT	GO:0031098~stress-activated protein kinase signaling cascade	5	5.88235	0.036329	BMP4, APP, XDH, AGT, VEGFA	84	304	20252	3.96538	1	0.127434	0.101953
GOTERM_BP_FAT	GO:0051100~negative regulation of binding	4	4.70588	0.0367761	ACE, CAV1, PDGFB, PPARA	84	178	20252	5.41787	1	0.128902	0.103127
GOTERM_MF_FAT	GO:0005178~integrin binding	4	4.70588	0.036936	APP, VWF, KDR, FGF1	84	160	18165	5.40625	1	0.225309	0.201301
GOTERM_BP_FAT	GO:0051196~regulation of coenzyme metabolic process	3	3.52941	0.0370599	APP, PPARA, PPARGC1A	84	74	20252	9.77413	1	0.129695	0.103762
GOTERM_BP_FAT	GO:0032623~interleukin-2 production	3	3.52941	0.0370599	GPAM, CD34, FOSL2	84	74	20252	9.77413	1	0.129695	0.103762
GOTERM_BP_FAT	GO:0006694~steroid biosynthetic process	4	4.70588	0.0378187	SCARB1, INSIG1, FGF1, PPARGC1A	84	180	20252	5.35767	1	0.132248	0.105804
GOTERM_MF_FAT	GO:0097367~carbohydrate derivative binding	18	21.1765	0.0378317	ABCA1, PDGFRA, SCARB1, APP, CSF1R, BMPR2, ACSS2, FLT1, LPAR1, FGF1, ACACA, VEGFA, BMP4, ACLY, PNPLA3, ADORA1, KDR, ENG	84	2370	18165	1.64241	1	0.228488	0.204141
GOTERM_BP_FAT	GO:0032371~regulation of sterol transport	3	3.52941	0.037976	ABCA1, CAV1, PPARG	84	75	20252	9.64381	1	0.132285	0.105834
GOTERM_BP_FAT	GO:0032374~regulation of cholesterol transport	3	3.52941	0.037976	ABCA1, CAV1, PPARG	84	75	20252	9.64381	1	0.132285	0.105834
GOTERM_BP_FAT	GO:1901264~carbohydrate derivative transport	3	3.52941	0.037976	SCARB1, ADORA1, VLDLR	84	75	20252	9.64381	1	0.132285	0.105834
GOTERM_BP_FAT	GO:0048168~regulation of neuronal synaptic plasticity	3	3.52941	0.037976	APP, KDR, AGT	84	75	20252	9.64381	1	0.132285	0.105834
GOTERM_BP_FAT	GO:0032922~circadian regulation of gene expression	3	3.52941	0.037976	NAMPT, PPARA, PPARGC1A	84	75	20252	9.64381	1	0.132285	0.105834
GOTERM_BP_FAT	GO:0006091~generation of precursor metabolites and energy	6	7.05882	0.0384344	ACLY, APP, ACOX1, LEPR, PPARA, PPARGC1A	84	453	20252	3.19331	1	0.133779	0.107029
GOTERM_BP_FAT	GO:0022898~regulation of transmembrane transporter activity	5	5.88235	0.0385915	BMP4, APP, CAV1, NEDD4, PPARGC1A	84	310	20252	3.88863	1	0.134222	0.107384
GOTERM_BP_FAT	GO:0016052~carbohydrate catabolic process	4	4.70588	0.0388763	APP, ALDH1A1, PPARA, PPARGC1A	84	182	20252	5.2988	1	0.134985	0.107994
GOTERM_BP_FAT	GO:0045912~negative regulation of carbohydrate metabolic process	3	3.52941	0.0389007	LEPR, PPARA, PPARGC1A	84	76	20252	9.51692	1	0.134985	0.107994
GOTERM_BP_FAT	GO:0048512~circadian behavior	3	3.52941	0.0389007	PTGER3, ADORA1, LEPR	84	76	20252	9.51692	1	0.134985	0.107994
GOTERM_CC_FAT	GO:0005777~peroxisome	4	4.70588	0.0392226	ACOX1, CAV1, ACAA1B, XDH	83	156	17077	5.27556	0.999985	0.293639	0.265017
GOTERM_CC_FAT	GO:0042579~microbody	4	4.70588	0.0392226	ACOX1, CAV1, ACAA1B, XDH	83	156	17077	5.27556	0.999985	0.293639	0.265017
GOTERM_BP_FAT	GO:0032874~positive regulation of stress-activated MAPK cascade	4	4.70588	0.0394108	BMP4, APP, XDH, VEGFA	84	183	20252	5.26984	1	0.13665	0.109326
GOTERM_MF_FAT	GO:0042277~peptide binding	6	7.05882	0.0396659	SCARB1, EDNRB, RXRA, LEPR, PPARG, PTGES	84	410	18165	3.16463	1	0.235285	0.210214
GOTERM_MF_FAT	GO:0016627~oxidoreductase activity, acting on the CH-CH group of donors	3	3.52941	0.0397284	ACOX1, FASN, ACAA1B	84	69	18165	9.40217	1	0.235285	0.210214
GOTERM_BP_FAT	GO:0051817~modification of morphology or physiology of other organism involved in symbiotic interaction	4	4.70588	0.039949	CSF1R, RXRA, FASN, PPARA	84	184	20252	5.2412	1	0.13841	0.110734
GOTERM_BP_FAT	GO:0048050~post-embryonic eye morphogenesis	2	2.35294	0.0402447	FLT1, KDR	84	10	20252	48.219	1	0.138583	0.110873
GOTERM_BP_FAT	GO:0051001~negative regulation of nitric-oxide synthase activity	2	2.35294	0.0402447	CAV1, ENG	84	10	20252	48.219	1	0.138583	0.110873
GOTERM_BP_FAT	GO:2000491~positive regulation of hepatic stellate cell activation	2	2.35294	0.0402447	DGAT1, PDGFB	84	10	20252	48.219	1	0.138583	0.110873
GOTERM_BP_FAT	GO:0060363~cranial suture morphogenesis	2	2.35294	0.0402447	BMP4, INSIG1	84	10	20252	48.219	1	0.138583	0.110873
GOTERM_BP_FAT	GO:0010745~negative regulation of macrophage derived foam cell differentiation	2	2.35294	0.0402447	PPARG, PPARA	84	10	20252	48.219	1	0.138583	0.110873
GOTERM_BP_FAT	GO:0060613~fat pad development	2	2.35294	0.0402447	DGAT2, FOSL2	84	10	20252	48.219	1	0.138583	0.110873
GOTERM_BP_FAT	GO:0045602~negative regulation of endothelial cell differentiation	2	2.35294	0.0402447	XDH, VEGFA	84	10	20252	48.219	1	0.138583	0.110873
GOTERM_BP_FAT	GO:0035338~long-chain fatty-acyl-CoA biosynthetic process	2	2.35294	0.0402447	ELOVL3, ELOVL6	84	10	20252	48.219	1	0.138583	0.110873
GOTERM_BP_FAT	GO:0070304~positive regulation of stress-activated protein kinase signaling cascade	4	4.70588	0.040491	BMP4, APP, XDH, VEGFA	84	185	20252	5.21287	1	0.139325	0.111466
GOTERM_BP_FAT	GO:0006801~superoxide metabolic process	3	3.52941	0.0407757	NQO1, APP, AGT	84	78	20252	9.27289	1	0.139984	0.111993
GOTERM_BP_FAT	GO:0061035~regulation of cartilage development	3	3.52941	0.0407757	BMP4, BMPR2, MAF	84	78	20252	9.27289	1	0.139984	0.111993
GOTERM_BP_FAT	GO:0051926~negative regulation of calcium ion transport	3	3.52941	0.0407757	ACE, CAV1, PTGER3	84	78	20252	9.27289	1	0.139984	0.111993
GOTERM_BP_FAT	GO:0032990~cell part morphogenesis	8	9.41176	0.0414834	CSF1R, NOTCH3, APP, BMPR2, KDR, VLDLR, MGLL, VEGFA	84	783	20252	2.4633	1	0.142305	0.113851
GOTERM_BP_FAT	GO:0055067~monovalent inorganic cation homeostasis	4	4.70588	0.0415861	EDNRB, ACE, ADORA1, AGT	84	187	20252	5.15712	1	0.142549	0.114046
GOTERM_BP_FAT	GO:0007622~rhythmic behavior	3	3.52941	0.0417258	PTGER3, ADORA1, LEPR	84	79	20252	9.15552	1	0.14292	0.114342
GOTERM_MF_FAT	GO:0005504~fatty acid binding	3	3.52941	0.0418382	DGAT1, ACOX1, PPARG	84	71	18165	9.13732	1	0.245397	0.219248
GOTERM_BP_FAT	GO:0007193~adenylate cyclase-inhibiting G-protein coupled receptor signaling pathway	3	3.52941	0.0426843	APP, ADORA1, LPAR1	84	80	20252	9.04107	1	0.14565	0.116526
GOTERM_BP_FAT	GO:0048260~positive regulation of receptor-mediated endocytosis	3	3.52941	0.0426843	APP, PPARG, VEGFA	84	80	20252	9.04107	1	0.14565	0.116526
GOTERM_BP_FAT	GO:0034121~regulation of toll-like receptor signaling pathway	3	3.52941	0.0426843	APP, CAV1, ESR1	84	80	20252	9.04107	1	0.14565	0.116526
GOTERM_BP_FAT	GO:0051193~regulation of cofactor metabolic process	3	3.52941	0.0426843	APP, PPARA, PPARGC1A	84	80	20252	9.04107	1	0.14565	0.116526
GOTERM_BP_FAT	GO:1904036~negative regulation of epithelial cell apoptotic process	3	3.52941	0.0426843	CDH5, KDR, PPARA	84	80	20252	9.04107	1	0.14565	0.116526
GOTERM_BP_FAT	GO:1903037~regulation of leukocyte cell-cell adhesion	6	7.05882	0.0428713	BMP4, CEBPB, GPAM, CAV1, PPARA, KLF4	84	467	20252	3.09758	1	0.146177	0.116948
GOTERM_BP_FAT	GO:0044085~cellular component biogenesis	22	25.8824	0.0432102	ABCA1, PDGFRA, APP, CEBPA, ACE, DGAT1, CAV1, INSIG1, LPAR1, PDGFB, ESR1, ACACA, AGT, VEGFA, TJP1, CDH5, NEDD4, PXDN, KDR, TCF4, XDH, CD34	84	3516	20252	1.50856	1	0.147222	0.117784
GOTERM_BP_FAT	GO:0010611~regulation of cardiac muscle hypertrophy	3	3.52941	0.0436509	PPARG, PPARA, AGT	84	81	20252	8.92945	1	0.148499	0.118806
GOTERM_BP_FAT	GO:1903793~positive regulation of anion transport	3	3.52941	0.0436509	CEBPB, AGT, PTGES	84	81	20252	8.92945	1	0.148499	0.118806
GOTERM_BP_FAT	GO:0032409~regulation of transporter activity	5	5.88235	0.0437664	BMP4, APP, CAV1, NEDD4, PPARGC1A	84	323	20252	3.73212	1	0.148779	0.11903
GOTERM_BP_FAT	GO:0098657~import into cell	4	4.70588	0.043821	SLC27A1, CAV1, LCN2, AGT	84	191	20252	5.04911	1	0.148853	0.119089
GOTERM_MF_FAT	GO:0030234~enzyme regulator activity	11	12.9412	0.0438666	APP, SLC27A1, BMPR2, CAV1, IGFBP3, PDGFB, TXNIP, ABHD5, KLF4, AGT, VEGFA	84	1188	18165	2.00231	1	0.252054	0.225196
GOTERM_MF_FAT	GO:0045296~cadherin binding	3	3.52941	0.0439893	CDH5, BMPR2, KDR	84	73	18165	8.88699	1	0.252054	0.225196
GOTERM_BP_FAT	GO:2001214~positive regulation of vasculogenesis	2	2.35294	0.0441801	KDR, CD34	84	11	20252	43.8355	1	0.149444	0.119561
GOTERM_BP_FAT	GO:1902669~positive regulation of axon guidance	2	2.35294	0.0441801	BMPR2, VEGFA	84	11	20252	43.8355	1	0.149444	0.119561
GOTERM_BP_FAT	GO:0046949~fatty-acyl-CoA biosynthetic process	2	2.35294	0.0441801	ELOVL3, ELOVL6	84	11	20252	43.8355	1	0.149444	0.119561
GOTERM_BP_FAT	GO:0035461~vitamin transmembrane transport	2	2.35294	0.0441801	SCARB1, SLC27A1	84	11	20252	43.8355	1	0.149444	0.119561
GOTERM_BP_FAT	GO:1990440~positive regulation of transcription from RNA polymerase II promoter in response to endoplasmic reticulum stress	2	2.35294	0.0441801	CEBPB, ATF6	84	11	20252	43.8355	1	0.149444	0.119561
GOTERM_BP_FAT	GO:2001233~regulation of apoptotic signaling pathway	6	7.05882	0.0441937	BMP4, APP, CAV1, G0S2, AGT, VEGFA	84	471	20252	3.07128	1	0.149444	0.119561
GOTERM_MF_FAT	GO:0052689~carboxylic ester hydrolase activity	4	4.70588	0.0442128	PNPLA3, ABHD5, MGLL, PNPLA2	84	172	18165	5.02907	1	0.252054	0.225196
GOTERM_BP_FAT	GO:0006816~calcium ion transport	6	7.05882	0.0445281	BMP4, EDNRB, ACE, CAV1, PTGER3, PDGFB	84	472	20252	3.06477	1	0.150462	0.120376
GOTERM_BP_FAT	GO:0042307~positive regulation of protein import into nucleus	3	3.52941	0.0446258	BMP4, BMPR2, PPARG	84	82	20252	8.82056	1	0.150566	0.12046
GOTERM_BP_FAT	GO:0060761~negative regulation of response to cytokine stimulus	3	3.52941	0.0446258	CAV1, PPARG, KLF4	84	82	20252	8.82056	1	0.150566	0.12046
GOTERM_MF_FAT	GO:0031701~angiotensin receptor binding	2	2.35294	0.044775	EDNRB, AGT	84	10	18165	43.25	1	0.252896	0.225948
GOTERM_BP_FAT	GO:0008584~male gonad development	4	4.70588	0.0449607	PDGFRA, ACE, KDR, ESR1	84	193	20252	4.99679	1	0.151583	0.121273
GOTERM_BP_FAT	GO:0031348~negative regulation of defense response	5	5.88235	0.0454338	CDH5, PTGIS, ADORA1, PPARG, PPARA	84	327	20252	3.68647	1	0.153063	0.122457
GOTERM_BP_FAT	GO:1904892~regulation of STAT cascade	4	4.70588	0.0455361	CSF1R, CAV1, PPARG, AGT	84	194	20252	4.97104	1	0.153179	0.12255
GOTERM_BP_FAT	GO:0046546~development of primary male sexual characteristics	4	4.70588	0.0455361	PDGFRA, ACE, KDR, ESR1	84	194	20252	4.97104	1	0.153179	0.12255
GOTERM_BP_FAT	GO:2001257~regulation of cation channel activity	4	4.70588	0.0461151	BMP4, APP, CAV1, PPARGC1A	84	195	20252	4.94554	1	0.155011	0.124016
GOTERM_BP_FAT	GO:0014743~regulation of muscle hypertrophy	3	3.52941	0.0465996	PPARG, PPARA, AGT	84	84	20252	8.61054	1	0.156523	0.125226
GOTERM_BP_FAT	GO:0007566~embryo implantation	3	3.52941	0.0475984	RXRA, PTGIS, VEGFA	84	85	20252	8.50924	1	0.159522	0.127625
GOTERM_BP_FAT	GO:1904888~cranial skeletal system development	3	3.52941	0.0475984	BMP4, PDGFRA, INSIG1	84	85	20252	8.50924	1	0.159522	0.127625
GOTERM_BP_FAT	GO:0060968~regulation of gene silencing	3	3.52941	0.0475984	BMP4, PPARG, ESR1	84	85	20252	8.50924	1	0.159522	0.127625
GOTERM_BP_FAT	GO:0046822~regulation of nucleocytoplasmic transport	4	4.70588	0.0478742	BMP4, BMPR2, NEDD4, PPARG	84	198	20252	4.87061	1	0.160327	0.128269
GOTERM_BP_FAT	GO:0072124~regulation of glomerular mesangial cell proliferation	2	2.35294	0.0480995	BMP4, PDGFB	84	12	20252	40.1825	1	0.160486	0.128396
GOTERM_BP_FAT	GO:0061626~pharyngeal arch artery morphogenesis	2	2.35294	0.0480995	BMP4, BMPR2	84	12	20252	40.1825	1	0.160486	0.128396
GOTERM_BP_FAT	GO:0010898~positive regulation of triglyceride catabolic process	2	2.35294	0.0480995	ABHD5, PNPLA2	84	12	20252	40.1825	1	0.160486	0.128396
GOTERM_BP_FAT	GO:0042748~circadian sleep/wake cycle, non-REM sleep	2	2.35294	0.0480995	PTGER3, ADORA1	84	12	20252	40.1825	1	0.160486	0.128396
GOTERM_BP_FAT	GO:0060525~prostate glandular acinus development	2	2.35294	0.0480995	RXRA, ESR1	84	12	20252	40.1825	1	0.160486	0.128396
GOTERM_MF_FAT	GO:0048037~cofactor binding	5	5.88235	0.0481129	ACOX1, GPT2, ALDH1A1, PNPLA3, XDH	84	299	18165	3.61622	1	0.267649	0.239129
GOTERM_MF_FAT	GO:0048018~receptor agonist activity	3	3.52941	0.0484119	APP, AGT, VEGFA	84	77	18165	8.42532	1	0.267649	0.239129
GOTERM_BP_FAT	GO:0032722~positive regulation of chemokine production	3	3.52941	0.0486051	CSF1R, IL33, APP	84	86	20252	8.4103	1	0.161933	0.129554
GOTERM_BP_FAT	GO:0060411~cardiac septum morphogenesis	3	3.52941	0.0486051	BMP4, BMPR2, ENG	84	86	20252	8.4103	1	0.161933	0.129554
GOTERM_BP_FAT	GO:0030162~regulation of proteolysis	8	9.41176	0.0490531	IL33, APP, CAV1, PPARG, KLF4, XDH, AGT, VEGFA	84	813	20252	2.3724	1	0.163105	0.130491
GOTERM_BP_FAT	GO:0001678~cellular glucose homeostasis	4	4.70588	0.0490652	TJP1, ACE, LEPR, KLF15	84	200	20252	4.8219	1	0.163105	0.130491
GOTERM_BP_FAT	GO:0050714~positive regulation of protein secretion	4	4.70588	0.0490652	APP, LEPR, PPARG, CD34	84	200	20252	4.8219	1	0.163105	0.130491
GOTERM_MF_FAT	GO:0005024~transforming growth factor beta-activated receptor activity	2	2.35294	0.049142	BMPR2, ENG	84	11	18165	39.3182	1	0.267649	0.239129
GOTERM_MF_FAT	GO:0008035~high-density lipoprotein particle binding	2	2.35294	0.049142	ABCA1, SCARB1	84	11	18165	39.3182	1	0.267649	0.239129
GOTERM_CC_FAT	GO:0000791~euchromatin	3	3.52941	0.0492538	KLF4, PPARGC1A, ESR1	83	74	17077	8.34109	0.999999	0.359034	0.324038
GOTERM_BP_FAT	GO:2000573~positive regulation of DNA biosynthetic process	3	3.52941	0.0496195	PDGFB, KLF4, VEGFA	84	87	20252	8.31363	1	0.164584	0.131674
GOTERM_BP_FAT	GO:0071359~cellular response to dsRNA	3	3.52941	0.0496195	BMP4, CAV1, ESR1	84	87	20252	8.31363	1	0.164584	0.131674
GOTERM_BP_FAT	GO:0010676~positive regulation of cellular carbohydrate metabolic process	3	3.52941	0.0496195	DGAT2, GPT2, PPARA	84	87	20252	8.31363	1	0.164584	0.131674
GOTERM_BP_FAT	GO:0031334~positive regulation of protein complex assembly	5	5.88235	0.0497569	CDH5, CEBPA, CAV1, ESR1, VEGFA	84	337	20252	3.57708	1	0.164918	0.131942
GOTERM_BP_FAT	GO:0030072~peptide hormone secretion	5	5.88235	0.0502013	DGAT1, PTGER3, LEPR, PPARG, AGT	84	338	20252	3.5665	1	0.166269	0.133022
GOTERM_MF_FAT	GO:0008201~heparin binding	4	4.70588	0.0507824	BMP4, APP, FGF1, VEGFA	84	182	18165	4.75275	1	0.274135	0.244924
GOTERM_BP_FAT	GO:0015718~monocarboxylic acid transport	4	4.70588	0.0508788	SLC27A1, ACE, PPARG, PTGES	84	203	20252	4.75065	1	0.168389	0.134719
GOTERM_BP_FAT	GO:0030900~forebrain development	6	7.05882	0.0511732	BMP4, CSF1R, NOTCH3, APP, PTGER3, LPAR1	84	491	20252	2.94617	1	0.169239	0.135399
GOTERM_CC_FAT	GO:0030424~axon	8	9.41176	0.0515096	PDGFRA, APP, RXRA, BMPR2, ALDH1A1, ADORA1, ESR1, MGLL	83	702	17077	2.3447	1	0.36585	0.330189
GOTERM_BP_FAT	GO:0060079~excitatory postsynaptic potential	3	3.52941	0.0516713	BSCL2, APP, ADORA1	84	89	20252	8.12681	1	0.170608	0.136494
GOTERM_BP_FAT	GO:0060442~branching involved in prostate gland morphogenesis	2	2.35294	0.0520031	BMP4, ESR1	84	13	20252	37.0916	1	0.170608	0.136494
GOTERM_BP_FAT	GO:0060394~negative regulation of pathway-restricted SMAD protein phosphorylation	2	2.35294	0.0520031	PPARG, ENG	84	13	20252	37.0916	1	0.170608	0.136494
GOTERM_BP_FAT	GO:0042761~very long-chain fatty acid biosynthetic process	2	2.35294	0.0520031	ELOVL3, ELOVL6	84	13	20252	37.0916	1	0.170608	0.136494
GOTERM_BP_FAT	GO:0003093~regulation of glomerular filtration	2	2.35294	0.0520031	ADORA1, PDGFB	84	13	20252	37.0916	1	0.170608	0.136494
GOTERM_BP_FAT	GO:0031652~positive regulation of heat generation	2	2.35294	0.0520031	SLC27A1, PTGER3	84	13	20252	37.0916	1	0.170608	0.136494
GOTERM_BP_FAT	GO:0090557~establishment of endothelial intestinal barrier	2	2.35294	0.0520031	TJP1, FASN	84	13	20252	37.0916	1	0.170608	0.136494
GOTERM_BP_FAT	GO:0030223~neutrophil differentiation	2	2.35294	0.0520031	FASN, FOSL2	84	13	20252	37.0916	1	0.170608	0.136494
GOTERM_BP_FAT	GO:1900272~negative regulation of long-term synaptic potentiation	2	2.35294	0.0520031	APP, ADORA1	84	13	20252	37.0916	1	0.170608	0.136494
GOTERM_BP_FAT	GO:0072110~glomerular mesangial cell proliferation	2	2.35294	0.0520031	BMP4, PDGFB	84	13	20252	37.0916	1	0.170608	0.136494
GOTERM_BP_FAT	GO:0048845~venous blood vessel morphogenesis	2	2.35294	0.0520031	VEGFA, ENG	84	13	20252	37.0916	1	0.170608	0.136494
GOTERM_BP_FAT	GO:0003205~cardiac chamber development	4	4.70588	0.0527248	BMP4, RXRA, BMPR2, ENG	84	206	20252	4.68146	1	0.17285	0.138288
GOTERM_BP_FAT	GO:0051302~regulation of cell division	4	4.70588	0.0533473	PDGFB, TXNIP, FGF1, VEGFA	84	207	20252	4.65885	1	0.174713	0.139778
GOTERM_BP_FAT	GO:0050867~positive regulation of cell activation	7	8.23529	0.0533705	CSF1R, IL33, CEBPA, DGAT1, GPAM, CAV1, PDGFB	84	659	20252	2.56095	1	0.174713	0.139778
GOTERM_MF_FAT	GO:0048407~platelet-derived growth factor binding	2	2.35294	0.0534893	PDGFRA, PDGFB	84	12	18165	36.0417	1	0.28128	0.251308
GOTERM_MF_FAT	GO:0003841~1-acylglycerol-3-phosphate O-acyltransferase activity	2	2.35294	0.0534893	PNPLA3, ABHD5	84	12	18165	36.0417	1	0.28128	0.251308
GOTERM_MF_FAT	GO:0016634~oxidoreductase activity, acting on the CH-CH group of donors, oxygen as acceptor	2	2.35294	0.0534893	ACOX1, ACAA1B	84	12	18165	36.0417	1	0.28128	0.251308
GOTERM_BP_FAT	GO:0018105~peptidyl-serine phosphorylation	5	5.88235	0.0538359	APP, CAV1, PDGFB, AGT, VEGFA	84	346	20252	3.48404	1	0.176109	0.140895
GOTERM_BP_FAT	GO:0060627~regulation of vesicle-mediated transport	7	8.23529	0.0546548	SCARB1, APP, FCGR3, CAV1, INSIG1, PPARG, VEGFA	84	663	20252	2.5455	1	0.178658	0.142934
GOTERM_BP_FAT	GO:0048562~embryonic organ morphogenesis	5	5.88235	0.0547665	BMP4, PDGFRA, INSIG1, ALDH1A1, ENG	84	348	20252	3.46401	1	0.17889	0.14312
GOTERM_BP_FAT	GO:0032890~regulation of organic acid transport	3	3.52941	0.0548051	ADORA1, AGT, PTGES	84	92	20252	7.8618	1	0.17889	0.14312
GOTERM_BP_FAT	GO:0046883~regulation of hormone secretion	5	5.88235	0.0552351	PTGER3, ADORA1, LEPR, PPARG, AGT	84	349	20252	3.45409	1	0.179906	0.143933
GOTERM_BP_FAT	GO:0002262~myeloid cell homeostasis	4	4.70588	0.0552361	BMP4, CSF1R, EPAS1, VEGFA	84	210	20252	4.59229	1	0.179906	0.143933
GOTERM_BP_FAT	GO:2001235~positive regulation of apoptotic signaling pathway	4	4.70588	0.0552361	APP, CAV1, G0S2, AGT	84	210	20252	4.59229	1	0.179906	0.143933
GOTERM_BP_FAT	GO:0043954~cellular component maintenance	3	3.52941	0.0558644	TJP1, CSF1R, APP	84	93	20252	7.77727	1	0.180604	0.144491
GOTERM_BP_FAT	GO:0032769~negative regulation of monooxygenase activity	2	2.35294	0.0558908	CAV1, ENG	84	14	20252	34.4422	1	0.180604	0.144491
GOTERM_BP_FAT	GO:1905063~regulation of vascular smooth muscle cell differentiation	2	2.35294	0.0558908	PDGFB, ENG	84	14	20252	34.4422	1	0.180604	0.144491
GOTERM_BP_FAT	GO:0030497~fatty acid elongation	2	2.35294	0.0558908	ELOVL3, ELOVL6	84	14	20252	34.4422	1	0.180604	0.144491
GOTERM_BP_FAT	GO:0030949~positive regulation of vascular endothelial growth factor receptor signaling pathway	2	2.35294	0.0558908	BMP4, KDR	84	14	20252	34.4422	1	0.180604	0.144491
GOTERM_BP_FAT	GO:0036295~cellular response to increased oxygen levels	2	2.35294	0.0558908	CAV1, PPARG	84	14	20252	34.4422	1	0.180604	0.144491
GOTERM_BP_FAT	GO:0048563~post-embryonic animal organ morphogenesis	2	2.35294	0.0558908	FLT1, KDR	84	14	20252	34.4422	1	0.180604	0.144491
GOTERM_BP_FAT	GO:0014745~negative regulation of muscle adaptation	2	2.35294	0.0558908	PPARG, KLF4	84	14	20252	34.4422	1	0.180604	0.144491
GOTERM_BP_FAT	GO:0070278~extracellular matrix constituent secretion	2	2.35294	0.0558908	AGT, ENG	84	14	20252	34.4422	1	0.180604	0.144491
GOTERM_BP_FAT	GO:0031953~negative regulation of protein autophosphorylation	2	2.35294	0.0558908	CAV1, ENG	84	14	20252	34.4422	1	0.180604	0.144491
GOTERM_BP_FAT	GO:2000489~regulation of hepatic stellate cell activation	2	2.35294	0.0558908	DGAT1, PDGFB	84	14	20252	34.4422	1	0.180604	0.144491
GOTERM_BP_FAT	GO:0007611~learning or memory	5	5.88235	0.056654	APP, CEBPB, LCN2, SLC2A4, AGT	84	352	20252	3.42465	1	0.182939	0.14636
GOTERM_BP_FAT	GO:0007159~leukocyte cell-cell adhesion	6	7.05882	0.0575895	BMP4, CEBPB, GPAM, CAV1, PPARA, KLF4	84	508	20252	2.84758	1	0.185827	0.14867
GOTERM_BP_FAT	GO:1905897~regulation of response to endoplasmic reticulum stress	3	3.52941	0.0580045	APP, CAV1, ATF6	84	95	20252	7.61353	1	0.187032	0.149634
GOTERM_BP_FAT	GO:0006469~negative regulation of protein kinase activity	4	4.70588	0.0584548	BMP4, CAV1, PPARG, AGT	84	215	20252	4.48549	1	0.18835	0.150688
GOTERM_BP_FAT	GO:0050708~regulation of protein secretion	5	5.88235	0.0590624	APP, PTGER3, LEPR, PPARG, CD34	84	357	20252	3.37668	1	0.189838	0.151879
GOTERM_BP_FAT	GO:0006942~regulation of striated muscle contraction	3	3.52941	0.0590852	BSCL2, CAV1, ADORA1	84	96	20252	7.53423	1	0.189838	0.151879
GOTERM_BP_FAT	GO:0006096~glycolytic process	3	3.52941	0.0590852	APP, PPARA, PPARGC1A	84	96	20252	7.53423	1	0.189838	0.151879
GOTERM_BP_FAT	GO:0045685~regulation of glial cell differentiation	3	3.52941	0.0590852	BMP4, IL33, PPARG	84	96	20252	7.53423	1	0.189838	0.151879
GOTERM_BP_FAT	GO:0048667~cell morphogenesis involved in neuron differentiation	7	8.23529	0.0592976	CSF1R, NOTCH3, APP, BMPR2, VLDLR, MGLL, VEGFA	84	677	20252	2.49286	1	0.190385	0.152317
GOTERM_BP_FAT	GO:0014004~microglia differentiation	2	2.35294	0.0597628	CSF1R, APP	84	15	20252	32.146	1	0.190928	0.152751
GOTERM_BP_FAT	GO:0035815~positive regulation of renal sodium excretion	2	2.35294	0.0597628	EDNRB, AGT	84	15	20252	32.146	1	0.190928	0.152751
GOTERM_BP_FAT	GO:0035810~positive regulation of urine volume	2	2.35294	0.0597628	EDNRB, PTGER3	84	15	20252	32.146	1	0.190928	0.152751
GOTERM_BP_FAT	GO:0045188~regulation of circadian sleep/wake cycle, non-REM sleep	2	2.35294	0.0597628	PTGER3, ADORA1	84	15	20252	32.146	1	0.190928	0.152751
GOTERM_BP_FAT	GO:1903998~regulation of eating behavior	2	2.35294	0.0597628	DGAT1, LEPR	84	15	20252	32.146	1	0.190928	0.152751
GOTERM_BP_FAT	GO:0097084~vascular smooth muscle cell development	2	2.35294	0.0597628	VEGFA, ENG	84	15	20252	32.146	1	0.190928	0.152751
GOTERM_BP_FAT	GO:0071380~cellular response to prostaglandin E stimulus	2	2.35294	0.0597628	PPARG, ACACA	84	15	20252	32.146	1	0.190928	0.152751
GOTERM_BP_FAT	GO:0042110~T cell activation	7	8.23529	0.0599798	BMP4, CEBPB, GPAM, CAV1, NEDD4, LEPR, FOSL2	84	679	20252	2.48552	1	0.191485	0.153197
GOTERM_BP_FAT	GO:1901135~carbohydrate derivative metabolic process	10	11.7647	0.0601308	APP, EDNRB, BMPR2, GPAM, ALDH1A1, PDGFB, SLC2A4, PPARA, XDH, PPARGC1A	84	1214	20252	1.98596	1	0.191695	0.153364
GOTERM_BP_FAT	GO:0006757~ATP generation from ADP	3	3.52941	0.0601728	APP, PPARA, PPARGC1A	84	97	20252	7.45655	1	0.191695	0.153364
GOTERM_BP_FAT	GO:1901379~regulation of potassium ion transmembrane transport	3	3.52941	0.0601728	CAV1, NEDD4, PTGER3	84	97	20252	7.45655	1	0.191695	0.153364
GOTERM_BP_FAT	GO:0007409~axonogenesis	6	7.05882	0.060361	CSF1R, NOTCH3, APP, BMPR2, MGLL, VEGFA	84	515	20252	2.80888	1	0.192158	0.153735
GOTERM_CC_FAT	GO:0005641~nuclear envelope lumen	2	2.35294	0.0606767	APP, PTGES	83	13	17077	31.6534	1	0.410848	0.370801
GOTERM_BP_FAT	GO:0061515~myeloid cell development	3	3.52941	0.0612674	CSF1R, APP, CEBPB	84	98	20252	7.38047	1	0.194906	0.155934
GOTERM_CC_FAT	GO:0097458~neuron part	17	20	0.0616406	PDGFRA, APP, CSF1R, NQO1, BMPR2, PTGER3, LPAR1, PDGFB, SLC2A4, ESR1, RXRA, NEDD4, ALDH1A1, ADORA1, KDR, PPARGC1A, MGLL	83	2222	17077	1.57412	1	0.410848	0.370801
GOTERM_MF_FAT	GO:0019900~kinase binding	9	10.5882	0.0618426	CDH5, CEBPA, CEBPB, BMPR2, ACE, CAV1, PPARA, ESR1, ACACA	84	930	18165	2.09274	1	0.321155	0.286934
GOTERM_MF_FAT	GO:0097677~STAT family protein binding	2	2.35294	0.0621252	CEBPA, PPARG	84	14	18165	30.8929	1	0.321155	0.286934
GOTERM_BP_FAT	GO:0030512~negative regulation of transforming growth factor beta receptor signaling pathway	3	3.52941	0.0623689	CAV1, PPARG, PPARA	84	99	20252	7.30592	1	0.197992	0.158402
GOTERM_BP_FAT	GO:0043525~positive regulation of neuron apoptotic process	3	3.52941	0.0623689	NQO1, APP, LCN2	84	99	20252	7.30592	1	0.197992	0.158402
GOTERM_BP_FAT	GO:0050810~regulation of steroid biosynthetic process	3	3.52941	0.0623689	INSIG1, FGF1, PPARGC1A	84	99	20252	7.30592	1	0.197992	0.158402
GOTERM_CC_FAT	GO:0030054~cell junction	9	10.5882	0.0624241	TJP1, CDH5, PDGFRA, APP, BMPR2, CAV1, NAMPT, KDR, VEGFA	83	887	17077	2.08762	1	0.410848	0.370801
GOTERM_BP_FAT	GO:0043902~positive regulation of multi-organism process	4	4.70588	0.0631071	CSF1R, EDNRB, PPARA, VEGFA	84	222	20252	4.34406	1	0.200194	0.160164
GOTERM_BP_FAT	GO:0042475~odontogenesis of dentin-containing tooth	3	3.52941	0.0634771	BMP4, PDGFRA, PPARA	84	100	20252	7.23286	1	0.200689	0.16056
GOTERM_BP_FAT	GO:0038166~angiotensin-activated signaling pathway	2	2.35294	0.0636191	CAV1, AGT	84	16	20252	30.1369	1	0.200689	0.16056
GOTERM_BP_FAT	GO:0010887~negative regulation of cholesterol storage	2	2.35294	0.0636191	PPARG, PPARA	84	16	20252	30.1369	1	0.200689	0.16056
GOTERM_BP_FAT	GO:0001977~renal system process involved in regulation of blood volume	2	2.35294	0.0636191	ADORA1, PDGFB	84	16	20252	30.1369	1	0.200689	0.16056
GOTERM_BP_FAT	GO:1901722~regulation of cell proliferation involved in kidney development	2	2.35294	0.0636191	BMP4, PDGFB	84	16	20252	30.1369	1	0.200689	0.16056
GOTERM_BP_FAT	GO:0019732~antifungal humoral response	2	2.35294	0.0636191	APP, RARRES2	84	16	20252	30.1369	1	0.200689	0.16056
GOTERM_BP_FAT	GO:0006085~acetyl-CoA biosynthetic process	2	2.35294	0.0636191	ACLY, ACSS2	84	16	20252	30.1369	1	0.200689	0.16056
GOTERM_BP_FAT	GO:0090209~negative regulation of triglyceride metabolic process	2	2.35294	0.0636191	LPIN1, ESR1	84	16	20252	30.1369	1	0.200689	0.16056
GOTERM_BP_FAT	GO:1900544~positive regulation of purine nucleotide metabolic process	3	3.52941	0.064592	APP, PPARA, PPARGC1A	84	101	20252	7.16124	1	0.203616	0.162902
GOTERM_CC_FAT	GO:0000785~chromatin	8	9.41176	0.0646768	CEBPB, RXRA, IGFBP3, NEDD4, TCF4, KLF4, PPARGC1A, ESR1	83	740	17077	2.22429	1	0.410848	0.370801
GOTERM_BP_FAT	GO:1900180~regulation of protein localization to nucleus	4	4.70588	0.0651523	BMP4, APP, BMPR2, PPARG	84	225	20252	4.28614	1	0.205096	0.164086
GOTERM_BP_FAT	GO:0046661~male sex differentiation	4	4.70588	0.0651523	PDGFRA, ACE, KDR, ESR1	84	225	20252	4.28614	1	0.205096	0.164086
GOTERM_BP_FAT	GO:0002694~regulation of leukocyte activation	8	9.41176	0.0654315	BMP4, CSF1R, IL33, CEBPA, CEBPB, GPAM, CAV1, PPARG	84	869	20252	2.21952	1	0.205831	0.164674
GOTERM_BP_FAT	GO:0045981~positive regulation of nucleotide metabolic process	3	3.52941	0.0657135	APP, PPARA, PPARGC1A	84	102	20252	7.09104	1	0.206261	0.165018
GOTERM_BP_FAT	GO:1903845~negative regulation of cellular response to transforming growth factor beta stimulus	3	3.52941	0.0657135	CAV1, PPARG, PPARA	84	102	20252	7.09104	1	0.206261	0.165018
GOTERM_BP_FAT	GO:1904063~negative regulation of cation transmembrane transport	3	3.52941	0.0657135	CAV1, NEDD4, PTGER3	84	102	20252	7.09104	1	0.206261	0.165018
GOTERM_BP_FAT	GO:0000904~cell morphogenesis involved in differentiation	8	9.41176	0.065751	CSF1R, NOTCH3, APP, BMPR2, NEDD4, VLDLR, MGLL, VEGFA	84	870	20252	2.21697	1	0.206261	0.165018
GOTERM_BP_FAT	GO:0097696~STAT cascade	4	4.70588	0.0658409	CSF1R, CAV1, PPARG, AGT	84	226	20252	4.26717	1	0.206399	0.165128
GOTERM_BP_FAT	GO:0018209~peptidyl-serine modification	5	5.88235	0.0666123	APP, CAV1, PDGFB, AGT, VEGFA	84	372	20252	3.24053	1	0.208672	0.166947
GOTERM_BP_FAT	GO:2000648~positive regulation of stem cell proliferation	3	3.52941	0.0668415	BMP4, KDR, VEGFA	84	103	20252	7.02219	1	0.2091	0.167289
GOTERM_BP_FAT	GO:0019935~cyclic-nucleotide-mediated signaling	3	3.52941	0.0668415	EDNRB, PTGER3, LPAR1	84	103	20252	7.02219	1	0.2091	0.167289
GOTERM_CC_FAT	GO:0044439~peroxisomal part	3	3.52941	0.0668967	ACOX1, CAV1, ACAA1B	83	88	17077	7.0141	1	0.410848	0.370801
GOTERM_CC_FAT	GO:0044438~microbody part	3	3.52941	0.0668967	ACOX1, CAV1, ACAA1B	83	88	17077	7.0141	1	0.410848	0.370801
GOTERM_BP_FAT	GO:0010769~regulation of cell morphogenesis involved in differentiation	5	5.88235	0.0671328	CSF1R, BMPR2, NEDD4, MGLL, VEGFA	84	373	20252	3.23184	1	0.209866	0.167902
GOTERM_BP_FAT	GO:0048639~positive regulation of developmental growth	4	4.70588	0.0672281	BMPR2, GPAM, AGT, VEGFA	84	228	20252	4.22974	1	0.210014	0.168021
GOTERM_BP_FAT	GO:0010896~regulation of triglyceride catabolic process	2	2.35294	0.0674597	ABHD5, PNPLA2	84	17	20252	28.3641	1	0.210014	0.168021
GOTERM_BP_FAT	GO:0002674~negative regulation of acute inflammatory response	2	2.35294	0.0674597	ADORA1, PPARG	84	17	20252	28.3641	1	0.210014	0.168021
GOTERM_BP_FAT	GO:0035733~hepatic stellate cell activation	2	2.35294	0.0674597	DGAT1, PDGFB	84	17	20252	28.3641	1	0.210014	0.168021
GOTERM_BP_FAT	GO:0060947~cardiac vascular smooth muscle cell differentiation	2	2.35294	0.0674597	PDGFB, VEGFA	84	17	20252	28.3641	1	0.210014	0.168021
GOTERM_BP_FAT	GO:2000047~regulation of cell-cell adhesion mediated by cadherin	2	2.35294	0.0674597	TJP1, VEGFA	84	17	20252	28.3641	1	0.210014	0.168021
GOTERM_BP_FAT	GO:0051216~cartilage development	4	4.70588	0.0679267	BMP4, BMPR2, MAF, FOSL2	84	229	20252	4.21127	1	0.211322	0.169067
GOTERM_CC_FAT	GO:0044304~main axon	3	3.52941	0.0682275	APP, ADORA1, MGLL	83	89	17077	6.93529	1	0.410848	0.370801
GOTERM_BP_FAT	GO:0019722~calcium-mediated signaling	4	4.70588	0.0686287	PDGFRA, APP, EDNRB, KDR	84	230	20252	4.19296	1	0.213359	0.170697
GOTERM_BP_FAT	GO:1900076~regulation of cellular response to insulin stimulus	3	3.52941	0.069117	RARRES2, PPARG, AGT	84	105	20252	6.88844	1	0.214582	0.171675
GOTERM_BP_FAT	GO:0051781~positive regulation of cell division	3	3.52941	0.069117	PDGFB, FGF1, VEGFA	84	105	20252	6.88844	1	0.214582	0.171675
GOTERM_BP_FAT	GO:0098916~anterograde trans-synaptic signaling	8	9.41176	0.0693293	BSCL2, APP, ACE, NEDD4, ADORA1, KDR, AGT, MGLL	84	881	20252	2.18929	1	0.214812	0.171859
GOTERM_BP_FAT	GO:0007268~chemical synaptic transmission	8	9.41176	0.0693293	BSCL2, APP, ACE, NEDD4, ADORA1, KDR, AGT, MGLL	84	881	20252	2.18929	1	0.214812	0.171859
GOTERM_BP_FAT	GO:0071248~cellular response to metal ion	4	4.70588	0.069334	NQO1, APP, CEBPA, PPARG	84	231	20252	4.17481	1	0.214812	0.171859
GOTERM_BP_FAT	GO:0071383~cellular response to steroid hormone stimulus	4	4.70588	0.0700426	BMP4, ACE, NEDD4, ESR1	84	232	20252	4.15681	1	0.216858	0.173496
GOTERM_BP_FAT	GO:0014015~positive regulation of gliogenesis	3	3.52941	0.0702643	IL33, FLT1, PPARG	84	106	20252	6.82345	1	0.217395	0.173926
GOTERM_MF_FAT	GO:0070700~BMP receptor binding	2	2.35294	0.0706831	BMP4, CDH5	84	16	18165	27.0312	1	0.359306	0.321019
GOTERM_MF_FAT	GO:0005172~vascular endothelial growth factor receptor binding	2	2.35294	0.0706831	CDH5, VEGFA	84	16	18165	27.0312	1	0.359306	0.321019
GOTERM_BP_FAT	GO:0007614~short-term memory	2	2.35294	0.0712848	LCN2, SLC2A4	84	18	20252	26.7884	1	0.219949	0.175969
GOTERM_BP_FAT	GO:0090192~regulation of glomerulus development	2	2.35294	0.0712848	BMP4, PDGFB	84	18	20252	26.7884	1	0.219949	0.175969
GOTERM_BP_FAT	GO:0055091~phospholipid homeostasis	2	2.35294	0.0712848	ABCA1, GPAM	84	18	20252	26.7884	1	0.219949	0.175969
GOTERM_BP_FAT	GO:0071285~cellular response to lithium ion	2	2.35294	0.0712848	CEBPA, PPARG	84	18	20252	26.7884	1	0.219949	0.175969
GOTERM_BP_FAT	GO:0006165~nucleoside diphosphate phosphorylation	3	3.52941	0.0714179	APP, PPARA, PPARGC1A	84	107	20252	6.75968	1	0.220209	0.176177
GOTERM_BP_FAT	GO:0007160~cell-matrix adhesion	4	4.70588	0.0714697	KDR, CD34, AGT, VEGFA	84	234	20252	4.12129	1	0.220219	0.176185
GOTERM_BP_FAT	GO:0045862~positive regulation of proteolysis	5	5.88235	0.0719133	IL33, APP, CAV1, PPARG, XDH	84	382	20252	3.1557	1	0.221434	0.177157
GOTERM_BP_FAT	GO:0099537~trans-synaptic signaling	8	9.41176	0.0723434	BSCL2, APP, ACE, NEDD4, ADORA1, KDR, AGT, MGLL	84	890	20252	2.16715	1	0.222606	0.178095
GOTERM_MF_FAT	GO:0016209~antioxidant activity	3	3.52941	0.0727077	NQO1, PXDN, PTGES	84	97	18165	6.68814	1	0.366543	0.327485
GOTERM_BP_FAT	GO:0071216~cellular response to biotic stimulus	5	5.88235	0.0729989	ABCA1, CEBPB, EDNRB, MRC1, TXNIP	84	384	20252	3.13926	1	0.22447	0.179586
GOTERM_BP_FAT	GO:0006955~immune response	15	17.6471	0.0731172	IL33, APP, CSF1R, NQO1, CAV1, RARRES2, ESR1, VEGFA, FOSL2, FCGR3, NEDD4, MRC1, LCN2, PPARG, LPIN1	84	2251	20252	1.60659	1	0.224681	0.179755
GOTERM_BP_FAT	GO:0046031~ADP metabolic process	3	3.52941	0.0737436	APP, PPARA, PPARGC1A	84	109	20252	6.63565	1	0.226451	0.181171
GOTERM_BP_FAT	GO:0046939~nucleotide phosphorylation	3	3.52941	0.0749155	APP, PPARA, PPARGC1A	84	110	20252	6.57532	1	0.229197	0.183367
GOTERM_BP_FAT	GO:0099565~chemical synaptic transmission, postsynaptic	3	3.52941	0.0749155	BSCL2, APP, ADORA1	84	110	20252	6.57532	1	0.229197	0.183367
GOTERM_MF_FAT	GO:0042171~lysophosphatidic acid acyltransferase activity	2	2.35294	0.0749331	PNPLA3, ABHD5	84	17	18165	25.4412	1	0.368623	0.329343
GOTERM_MF_FAT	GO:0016500~protein-hormone receptor activity	2	2.35294	0.0749331	LEPR, ADIPOR2	84	17	18165	25.4412	1	0.368623	0.329343
GOTERM_MF_FAT	GO:0030228~lipoprotein particle receptor activity	2	2.35294	0.0749331	SCARB1, VLDLR	84	17	18165	25.4412	1	0.368623	0.329343
GOTERM_BP_FAT	GO:0097094~craniofacial suture morphogenesis	2	2.35294	0.0750944	BMP4, INSIG1	84	19	20252	25.3784	1	0.229197	0.183367
GOTERM_BP_FAT	GO:0016322~neuron remodeling	2	2.35294	0.0750944	APP, PDGFB	84	19	20252	25.3784	1	0.229197	0.183367
GOTERM_BP_FAT	GO:1901550~regulation of endothelial cell development	2	2.35294	0.0750944	CDH5, VEGFA	84	19	20252	25.3784	1	0.229197	0.183367
GOTERM_BP_FAT	GO:1903140~regulation of establishment of endothelial barrier	2	2.35294	0.0750944	CDH5, VEGFA	84	19	20252	25.3784	1	0.229197	0.183367
GOTERM_BP_FAT	GO:1902033~regulation of hematopoietic stem cell proliferation	2	2.35294	0.0750944	CEBPA, ACE	84	19	20252	25.3784	1	0.229197	0.183367
GOTERM_BP_FAT	GO:2001171~positive regulation of ATP biosynthetic process	2	2.35294	0.0750944	PPARA, PPARGC1A	84	19	20252	25.3784	1	0.229197	0.183367
GOTERM_BP_FAT	GO:0033673~negative regulation of kinase activity	4	4.70588	0.0750948	BMP4, CAV1, PPARG, AGT	84	239	20252	4.03507	1	0.229197	0.183367
GOTERM_BP_FAT	GO:0032880~regulation of protein localization	9	10.5882	0.0755902	BMP4, APP, BMPR2, INSIG1, PTGER3, LEPR, PPARG, CD34, VEGFA	84	1083	20252	2.00356	1	0.230553	0.184452
GOTERM_BP_FAT	GO:0043200~response to amino acid	4	4.70588	0.0758295	PDGFRA, NQO1, CEBPB, PNPLA3	84	240	20252	4.01825	1	0.231126	0.184911
GOTERM_BP_FAT	GO:0046888~negative regulation of hormone secretion	3	3.52941	0.0772774	PTGER3, ADORA1, PPARG	84	112	20252	6.45791	1	0.235317	0.188264
GOTERM_BP_FAT	GO:0045732~positive regulation of protein catabolic process	4	4.70588	0.0773086	IL33, APP, CAV1, NEDD4	84	242	20252	3.98505	1	0.235317	0.188264
GOTERM_MF_FAT	GO:0046914~transition metal ion binding	10	11.7647	0.0777617	APP, RXRA, PTGIS, ACE, EPAS1, LCN2, PPARG, PPARA, XDH, ESR1	84	1147	18165	1.88535	1	0.377859	0.337596
GOTERM_BP_FAT	GO:0006886~intracellular protein transport	9	10.5882	0.0778185	BMP4, IL33, BMPR2, INSIG1, NEDD4, ADORA1, TXNIP, PPARG, AGT	84	1090	20252	1.99069	1	0.236709	0.189378
GOTERM_BP_FAT	GO:0015844~monoamine transport	3	3.52941	0.0784671	FCGR3, PTGER3, AGT	84	113	20252	6.40076	1	0.238516	0.190824
GOTERM_BP_FAT	GO:0045785~positive regulation of cell adhesion	6	7.05882	0.0785683	TJP1, GPAM, CAV1, KDR, PDGFB, VEGFA	84	557	20252	2.59708	1	0.238516	0.190824
GOTERM_BP_FAT	GO:0070206~protein trimerization	2	2.35294	0.0788886	APP, PXDN	84	20	20252	24.1095	1	0.238516	0.190824
GOTERM_BP_FAT	GO:0060965~negative regulation of gene silencing by miRNA	2	2.35294	0.0788886	PPARG, ESR1	84	20	20252	24.1095	1	0.238516	0.190824
GOTERM_BP_FAT	GO:0002031~G-protein coupled receptor internalization	2	2.35294	0.0788886	APP, PTGER3	84	20	20252	24.1095	1	0.238516	0.190824
GOTERM_BP_FAT	GO:0035633~maintenance of permeability of blood-brain barrier	2	2.35294	0.0788886	TJP1, VEGFA	84	20	20252	24.1095	1	0.238516	0.190824
GOTERM_BP_FAT	GO:0060973~cell migration involved in heart development	2	2.35294	0.0788886	BMP4, ENG	84	20	20252	24.1095	1	0.238516	0.190824
GOTERM_BP_FAT	GO:0048143~astrocyte activation	2	2.35294	0.0788886	APP, AGT	84	20	20252	24.1095	1	0.238516	0.190824
GOTERM_BP_FAT	GO:0034383~low-density lipoprotein particle clearance	2	2.35294	0.0788886	SCARB1, DGAT2	84	20	20252	24.1095	1	0.238516	0.190824
GOTERM_MF_FAT	GO:0004675~transmembrane receptor protein serine/threonine kinase activity	2	2.35294	0.0791639	BMPR2, ENG	84	18	18165	24.0278	1	0.377859	0.337596
GOTERM_MF_FAT	GO:0031404~chloride ion binding	2	2.35294	0.0791639	ACE, AMY1	84	18	18165	24.0278	1	0.377859	0.337596
GOTERM_MF_FAT	GO:0051117~ATPase binding	3	3.52941	0.0792885	ABCA1, CAV1, ESR1	84	102	18165	6.36029	1	0.377859	0.337596
GOTERM_BP_FAT	GO:0048839~inner ear development	4	4.70588	0.0795512	BMP4, CEBPA, MAF, INSIG1	84	245	20252	3.93625	1	0.240261	0.192219
GOTERM_BP_FAT	GO:0043627~response to estrogen	3	3.52941	0.0796627	CAV1, PPARG, ESR1	84	114	20252	6.34461	1	0.240261	0.192219
GOTERM_BP_FAT	GO:0006720~isoprenoid metabolic process	3	3.52941	0.0796627	DGAT1, RARRES2, ALDH1A1	84	114	20252	6.34461	1	0.240261	0.192219
GOTERM_BP_FAT	GO:0099536~synaptic signaling	8	9.41176	0.0796787	BSCL2, APP, ACE, NEDD4, ADORA1, KDR, AGT, MGLL	84	911	20252	2.11719	1	0.240261	0.192219
GOTERM_BP_FAT	GO:0009135~purine nucleoside diphosphate metabolic process	3	3.52941	0.0808639	APP, PPARA, PPARGC1A	84	115	20252	6.28944	1	0.243175	0.19455
GOTERM_BP_FAT	GO:1903578~regulation of ATP metabolic process	3	3.52941	0.0808639	APP, PPARA, PPARGC1A	84	115	20252	6.28944	1	0.243175	0.19455
GOTERM_BP_FAT	GO:0034766~negative regulation of ion transmembrane transport	3	3.52941	0.0808639	CAV1, NEDD4, PTGER3	84	115	20252	6.28944	1	0.243175	0.19455
GOTERM_BP_FAT	GO:0009179~purine ribonucleoside diphosphate metabolic process	3	3.52941	0.0808639	APP, PPARA, PPARGC1A	84	115	20252	6.28944	1	0.243175	0.19455
GOTERM_BP_FAT	GO:0015672~monovalent inorganic cation transport	6	7.05882	0.0809144	EDNRB, UCP3, CAV1, NEDD4, PTGER3, ADORA1	84	562	20252	2.57397	1	0.243175	0.19455
GOTERM_BP_FAT	GO:1903532~positive regulation of secretion by cell	5	5.88235	0.0814072	APP, LEPR, PPARG, CD34, AGT	84	399	20252	3.02124	1	0.244493	0.195605
GOTERM_BP_FAT	GO:0046651~lymphocyte proliferation	5	5.88235	0.0825634	BMP4, CSF1R, CEBPB, GPAM, FOSL2	84	401	20252	3.00618	1	0.246798	0.19745
GOTERM_BP_FAT	GO:0043691~reverse cholesterol transport	2	2.35294	0.0826674	ABCA1, SCARB1	84	21	20252	22.9615	1	0.246798	0.19745
GOTERM_BP_FAT	GO:1904754~positive regulation of vascular associated smooth muscle cell migration	2	2.35294	0.0826674	PDGFB, AGT	84	21	20252	22.9615	1	0.246798	0.19745
GOTERM_BP_FAT	GO:0090050~positive regulation of cell migration involved in sprouting angiogenesis	2	2.35294	0.0826674	KDR, VEGFA	84	21	20252	22.9615	1	0.246798	0.19745
GOTERM_BP_FAT	GO:0045603~positive regulation of endothelial cell differentiation	2	2.35294	0.0826674	BMP4, CDH5	84	21	20252	22.9615	1	0.246798	0.19745
GOTERM_BP_FAT	GO:0014061~regulation of norepinephrine secretion	2	2.35294	0.0826674	PTGER3, AGT	84	21	20252	22.9615	1	0.246798	0.19745
GOTERM_BP_FAT	GO:0001946~lymphangiogenesis	2	2.35294	0.0826674	BMPR2, VEGFA	84	21	20252	22.9615	1	0.246798	0.19745
GOTERM_BP_FAT	GO:0046325~negative regulation of glucose import	2	2.35294	0.0826674	ACE, ESR1	84	21	20252	22.9615	1	0.246798	0.19745
GOTERM_BP_FAT	GO:2000136~regulation of cell proliferation involved in heart morphogenesis	2	2.35294	0.0826674	BMP4, BMPR2	84	21	20252	22.9615	1	0.246798	0.19745
GOTERM_MF_FAT	GO:0050662~coenzyme binding	4	4.70588	0.0831048	ACOX1, ALDH1A1, PNPLA3, XDH	84	224	18165	3.86161	1	0.392976	0.351102
GOTERM_MF_FAT	GO:0032403~protein complex binding	8	9.41176	0.0840601	CDH5, APP, FCGR3, VWF, ADORA1, KDR, PDGFB, FGF1	84	828	18165	2.08937	1	0.394436	0.352406
GOTERM_BP_FAT	GO:0032943~mononuclear cell proliferation	5	5.88235	0.0843131	BMP4, CSF1R, CEBPB, GPAM, FOSL2	84	404	20252	2.98385	1	0.251545	0.201247
GOTERM_BP_FAT	GO:0060322~head development	8	9.41176	0.0848041	BMP4, CSF1R, PDGFRA, NOTCH3, APP, ACE, PTGER3, LPAR1	84	925	20252	2.08515	1	0.252843	0.202285
GOTERM_BP_FAT	GO:0006813~potassium ion transport	4	4.70588	0.0848935	CAV1, NEDD4, PTGER3, ADORA1	84	252	20252	3.82691	1	0.252942	0.202365
GOTERM_BP_FAT	GO:0009062~fatty acid catabolic process	3	3.52941	0.085725	ACOX1, ACAA1B, LPIN1	84	119	20252	6.07803	1	0.255251	0.204212
GOTERM_MF_FAT	GO:0004888~transmembrane signaling receptor activity	17	20	0.0863982	ABCA1, PDGFRA, CSF1R, BMPR2, FLT1, PTGER3, LPAR1, VLDLR, ADIPOR2, ESR1, FCGR3, EDNRB, MRC1, LEPR, ADORA1, KDR, ENG	84	2447	18165	1.50235	1	0.401629	0.358832
GOTERM_BP_FAT	GO:1900119~positive regulation of execution phase of apoptosis	2	2.35294	0.0864308	PTGIS, IGFBP3	84	22	20252	21.9177	1	0.256001	0.204812
GOTERM_BP_FAT	GO:0045820~negative regulation of glycolytic process	2	2.35294	0.0864308	PPARA, PPARGC1A	84	22	20252	21.9177	1	0.256001	0.204812
GOTERM_BP_FAT	GO:0051000~positive regulation of nitric-oxide synthase activity	2	2.35294	0.0864308	SCARB1, ESR1	84	22	20252	21.9177	1	0.256001	0.204812
GOTERM_BP_FAT	GO:0060967~negative regulation of gene silencing by RNA	2	2.35294	0.0864308	PPARG, ESR1	84	22	20252	21.9177	1	0.256001	0.204812
GOTERM_BP_FAT	GO:0034377~plasma lipoprotein particle assembly	2	2.35294	0.0864308	ABCA1, DGAT1	84	22	20252	21.9177	1	0.256001	0.204812
GOTERM_BP_FAT	GO:0060149~negative regulation of posttranscriptional gene silencing	2	2.35294	0.0864308	PPARG, ESR1	84	22	20252	21.9177	1	0.256001	0.204812
GOTERM_BP_FAT	GO:0061323~cell proliferation involved in heart morphogenesis	2	2.35294	0.0864308	BMP4, BMPR2	84	22	20252	21.9177	1	0.256001	0.204812
GOTERM_BP_FAT	GO:1903779~regulation of cardiac conduction	2	2.35294	0.0864308	CAV1, AGT	84	22	20252	21.9177	1	0.256001	0.204812
GOTERM_BP_FAT	GO:0032872~regulation of stress-activated MAPK cascade	4	4.70588	0.0872293	BMP4, APP, XDH, VEGFA	84	255	20252	3.78189	1	0.258196	0.206568
GOTERM_MF_FAT	GO:0036122~BMP binding	2	2.35294	0.0875683	BMPR2, ENG	84	20	18165	21.625	1	0.401629	0.358832
GOTERM_MF_FAT	GO:0071617~lysophospholipid acyltransferase activity	2	2.35294	0.0875683	PNPLA3, ABHD5	84	20	18165	21.625	1	0.401629	0.358832
GOTERM_BP_FAT	GO:0034763~negative regulation of transmembrane transport	3	3.52941	0.0881882	CAV1, NEDD4, PTGER3	84	121	20252	5.97757	1	0.260693	0.208566
GOTERM_BP_FAT	GO:0030516~regulation of axon extension	3	3.52941	0.0881882	BMPR2, MGLL, VEGFA	84	121	20252	5.97757	1	0.260693	0.208566
GOTERM_BP_FAT	GO:1903530~regulation of secretion by cell	7	8.23529	0.088968	APP, PTGER3, ADORA1, LEPR, PPARG, CD34, AGT	84	754	20252	2.23828	1	0.262826	0.210272
GOTERM_BP_FAT	GO:0045445~myoblast differentiation	3	3.52941	0.0894278	BMP4, EPAS1, IGFBP3	84	122	20252	5.92857	1	0.263838	0.211082
GOTERM_BP_FAT	GO:0002062~chondrocyte differentiation	3	3.52941	0.0894278	BMP4, BMPR2, FOSL2	84	122	20252	5.92857	1	0.263838	0.211082
GOTERM_BP_FAT	GO:0072537~fibroblast activation	2	2.35294	0.090179	DGAT1, PDGFB	84	23	20252	20.9648	1	0.264326	0.211472
GOTERM_BP_FAT	GO:0014829~vascular smooth muscle contraction	2	2.35294	0.090179	EDNRB, AGT	84	23	20252	20.9648	1	0.264326	0.211472
GOTERM_BP_FAT	GO:0070254~mucus secretion	2	2.35294	0.090179	ADORA1, FOSL2	84	23	20252	20.9648	1	0.264326	0.211472
GOTERM_BP_FAT	GO:0002043~blood vessel endothelial cell proliferation involved in sprouting angiogenesis	2	2.35294	0.090179	BMP4, VEGFA	84	23	20252	20.9648	1	0.264326	0.211472
GOTERM_BP_FAT	GO:0072111~cell proliferation involved in kidney development	2	2.35294	0.090179	BMP4, PDGFB	84	23	20252	20.9648	1	0.264326	0.211472
GOTERM_BP_FAT	GO:0072215~regulation of metanephros development	2	2.35294	0.090179	BMP4, PDGFB	84	23	20252	20.9648	1	0.264326	0.211472
GOTERM_BP_FAT	GO:0060749~mammary gland alveolus development	2	2.35294	0.090179	ESR1, VEGFA	84	23	20252	20.9648	1	0.264326	0.211472
GOTERM_BP_FAT	GO:0009886~post-embryonic animal morphogenesis	2	2.35294	0.090179	FLT1, KDR	84	23	20252	20.9648	1	0.264326	0.211472
GOTERM_BP_FAT	GO:0061377~mammary gland lobule development	2	2.35294	0.090179	ESR1, VEGFA	84	23	20252	20.9648	1	0.264326	0.211472
GOTERM_BP_FAT	GO:0071379~cellular response to prostaglandin stimulus	2	2.35294	0.090179	PPARG, ACACA	84	23	20252	20.9648	1	0.264326	0.211472
GOTERM_BP_FAT	GO:0070302~regulation of stress-activated protein kinase signaling cascade	4	4.70588	0.090386	BMP4, APP, XDH, VEGFA	84	259	20252	3.72348	1	0.26476	0.21182
GOTERM_BP_FAT	GO:0060078~regulation of postsynaptic membrane potential	3	3.52941	0.0906725	BSCL2, APP, ADORA1	84	123	20252	5.88037	1	0.265427	0.212354
GOTERM_BP_FAT	GO:0061564~axon development	6	7.05882	0.0916808	CSF1R, NOTCH3, APP, BMPR2, MGLL, VEGFA	84	584	20252	2.47701	1	0.268205	0.214576
GOTERM_MF_FAT	GO:0008022~protein C-terminus binding	4	4.70588	0.091846	TJP1, NEDD4, TCF4, PPARG	84	234	18165	3.69658	1	0.418105	0.373553
GOTERM_BP_FAT	GO:0022600~digestive system process	3	3.52941	0.0919224	SCARB1, DGAT1, PTGER3	84	124	20252	5.83295	1	0.268738	0.215002
GOTERM_BP_FAT	GO:1902903~regulation of supramolecular fiber organization	5	5.88235	0.0927182	TJP1, CDH5, APP, CAV1, LPAR1	84	418	20252	2.88391	1	0.270888	0.216723
GOTERM_BP_FAT	GO:0060341~regulation of cellular localization	9	10.5882	0.0930912	BMP4, APP, BMPR2, CAV1, INSIG1, NEDD4, LEPR, PPARG, VEGFA	84	1135	20252	1.91177	1	0.271802	0.217454
GOTERM_BP_FAT	GO:0046395~carboxylic acid catabolic process	4	4.70588	0.0935903	ACOX1, GPT2, ACAA1B, LPIN1	84	263	20252	3.66685	1	0.272906	0.218337
GOTERM_BP_FAT	GO:0016054~organic acid catabolic process	4	4.70588	0.0935903	ACOX1, GPT2, ACAA1B, LPIN1	84	263	20252	3.66685	1	0.272906	0.218337
GOTERM_BP_FAT	GO:0071636~positive regulation of transforming growth factor beta production	2	2.35294	0.093912	CD34, AGT	84	24	20252	20.0913	1	0.273314	0.218664
GOTERM_BP_FAT	GO:0000303~response to superoxide	2	2.35294	0.093912	NQO1, UCP3	84	24	20252	20.0913	1	0.273314	0.218664
GOTERM_BP_FAT	GO:0003177~pulmonary valve development	2	2.35294	0.093912	BMP4, BMPR2	84	24	20252	20.0913	1	0.273314	0.218664
GOTERM_BP_FAT	GO:0009185~ribonucleoside diphosphate metabolic process	3	3.52941	0.0944375	APP, PPARA, PPARGC1A	84	126	20252	5.74036	1	0.274666	0.219745
GOTERM_BP_FAT	GO:0051952~regulation of amine transport	3	3.52941	0.0957025	PTGER3, ADORA1, AGT	84	127	20252	5.69516	1	0.27763	0.222116
GOTERM_BP_FAT	GO:0031058~positive regulation of histone modification	3	3.52941	0.0957025	APP, LPIN1, VEGFA	84	127	20252	5.69516	1	0.27763	0.222116
GOTERM_BP_FAT	GO:0043401~steroid hormone mediated signaling pathway	3	3.52941	0.0957025	BMP4, NEDD4, ESR1	84	127	20252	5.69516	1	0.27763	0.222116
GOTERM_BP_FAT	GO:0006090~pyruvate metabolic process	3	3.52941	0.0957025	APP, PPARA, PPARGC1A	84	127	20252	5.69516	1	0.27763	0.222116
GOTERM_MF_FAT	GO:0072341~modified amino acid binding	3	3.52941	0.0957905	SCARB1, FASN, PTGES	84	114	18165	5.69079	1	0.430125	0.384292
GOTERM_MF_FAT	GO:0042975~peroxisome proliferator activated receptor binding	2	2.35294	0.0958968	LPIN1, PPARGC1A	84	22	18165	19.6591	1	0.430125	0.384292
GOTERM_CC_FAT	GO:0043197~dendritic spine	4	4.70588	0.0968699	APP, NEDD4, ADORA1, LPAR1	83	228	17077	3.6096	1	0.561819	0.507057
GOTERM_BP_FAT	GO:0034331~cell junction maintenance	2	2.35294	0.0976299	TJP1, CSF1R	84	25	20252	19.2876	1	0.281952	0.225574
GOTERM_BP_FAT	GO:0010759~positive regulation of macrophage chemotaxis	2	2.35294	0.0976299	CSF1R, RARRES2	84	25	20252	19.2876	1	0.281952	0.225574
GOTERM_BP_FAT	GO:0050802~circadian sleep/wake cycle, sleep	2	2.35294	0.0976299	PTGER3, ADORA1	84	25	20252	19.2876	1	0.281952	0.225574
GOTERM_BP_FAT	GO:0036303~lymph vessel morphogenesis	2	2.35294	0.0976299	BMPR2, VEGFA	84	25	20252	19.2876	1	0.281952	0.225574
GOTERM_BP_FAT	GO:0000305~response to oxygen radical	2	2.35294	0.0976299	NQO1, UCP3	84	25	20252	19.2876	1	0.281952	0.225574
GOTERM_BP_FAT	GO:0051198~negative regulation of coenzyme metabolic process	2	2.35294	0.0976299	PPARA, PPARGC1A	84	25	20252	19.2876	1	0.281952	0.225574
GOTERM_BP_FAT	GO:0051195~negative regulation of cofactor metabolic process	2	2.35294	0.0976299	PPARA, PPARGC1A	84	25	20252	19.2876	1	0.281952	0.225574
GOTERM_BP_FAT	GO:0030048~actin filament-based movement	3	3.52941	0.0982472	CAV1, PTGER3, ADORA1	84	129	20252	5.60687	1	0.283553	0.226855
GOTERM_BP_FAT	GO:0010466~negative regulation of peptidase activity	4	4.70588	0.0984842	APP, KLF4, AGT, VEGFA	84	269	20252	3.58506	1	0.284055	0.227257
GOTERM_CC_FAT	GO:0005912~adherens junction	5	5.88235	0.0993831	TJP1, CDH5, BMPR2, CAV1, VEGFA	83	366	17077	2.81075	1	0.561819	0.507057
GOTERM_CC_FAT	GO:0031012~extracellular matrix	5	5.88235	0.0993831	VWF, RARRES2, PXDN, FGF1, VEGFA	83	366	17077	2.81075	1	0.561819	0.507057
GOTERM_BP_FAT	GO:1900182~positive regulation of protein localization to nucleus	3	3.52941	0.0995268	BMP4, BMPR2, PPARG	84	130	20252	5.56374	1	0.286513	0.229223
GOTERM_BP_FAT	GO:0051651~maintenance of location in cell	3	3.52941	0.0995268	BSCL2, CAV1, INSIG1	84	130	20252	5.56374	1	0.286513	0.229223
GOTERM_BP_FAT	GO:0003279~cardiac septum development	3	3.52941	0.0995268	BMP4, BMPR2, ENG	84	130	20252	5.56374	1	0.286513	0.229223
GOTERM_MF_FAT	GO:0099600~transmembrane receptor activity	17	20	0.0997467	ABCA1, PDGFRA, CSF1R, BMPR2, FLT1, PTGER3, LPAR1, VLDLR, ADIPOR2, ESR1, FCGR3, EDNRB, MRC1, LEPR, ADORA1, KDR, ENG	84	2499	18165	1.47109	1	0.438993	0.392215

## Sheet: Cdk1 first centered nodes
Category	Term	Count	%	PValue	Genes	List Total	Pop Hits	Pop Total	Fold Enrichment	Bonferroni	Benjamini	FDR
GOTERM_BP_FAT	GO:1903047~mitotic cell cycle process	80	66.6667	4.33e-83	CDKN1B, NCAPG2, CCNF, KIF14, BUB1B, KIF11, FOXM1, SMC4, SMC2, LMNB1, CDC20, GJA1, CCND3, CCND2, STMN1, NUSAP1, RCC1, NEK2, FBXO5, DLGAP5, CEP55, TCF19, BORA, LIG1, CKAP2, KIF23, KIF22, CCNA2, SGO1, DBF4, ESPL1, KIFC1, INCENP, MCM3, BIRC5, KIF2C, MCM6, DNA2, DTL, BLM, PCNA, CDCA5, CDCA8, NCAPG, CENPA, IQGAP3, NSL1, AURKB, NCAPH, AURKA, CCNB2, CCNB1, CDC45, RACGAP1, CLSPN, BUB1, BARD1, CDT1, RRM1, …	119	786	20252	17.3216	1.18e-79	1.18e-79	1.03e-79
GOTERM_BP_FAT	GO:0000278~mitotic cell cycle	82	68.3333	3.03e-80	CDKN1B, NCAPG2, CCNF, KIF14, BUB1B, KIF11, FOXM1, SMC4, SMC2, LMNB1, CDC20, GJA1, CCND3, CCND2, STMN1, NUSAP1, RCC1, NEK2, FBXO5, DLGAP5, CEP55, TCF19, BORA, LIG1, CKAP2, KIF23, KIF22, CCNA2, SGO1, DBF4, ESPL1, KIFC1, INCENP, MCM3, BIRC5, KIF2C, MCM6, DNA2, DTL, BLM, PCNA, CDCA2, CDCA5, CDCA8, NCAPG, CENPA, IQGAP3, NSL1, AURKB, NCAPH, AURKA, CCNB2, CCNB1, CDC45, RACGAP1, CLSPN, BUB1, E2F8, BARD1,…	119	937	20252	14.8934	8.29e-77	4.14e-77	3.59e-77
GOTERM_BP_FAT	GO:0022402~cell cycle process	87	72.5	1.17e-77	TOP2A, CDKN1B, NCAPG2, CCNF, KIF14, BUB1B, KIF11, FOXM1, SMC4, SMC2, LMNB1, CDC20, GJA1, CCND3, CCND2, STMN1, PCLAF, NUSAP1, RCC1, NEK2, FBXO5, DLGAP5, CEP55, TCF19, BORA, LIG1, CKAP2, KIF23, KIF22, CCNA2, SGO1, DBF4, ESPL1, KIFC1, INCENP, MCM3, BIRC5, KIF2C, MCM6, DNA2, DTL, BLM, PCNA, CDCA2, CDCA5, CDCA8, NCAPG, CENPA, IQGAP3, NSL1, AURKB, NCAPH, AURKA, RAD51AP1, CCNB2, CCNB1, CDC45, RACGAP1, F…	119	1259	20252	11.7602	3.19e-74	1.06e-74	9.21e-75
GOTERM_BP_FAT	GO:0007049~cell cycle	94	78.3333	5.68e-74	H2AX, TOP2A, ERCC6L, CDKN1B, NCAPG2, CCNF, KIF14, BUB1B, KIF11, FOXM1, SMC4, SMC2, LMNB1, CDC20, GJA1, CCND3, CCND2, MIS18BP1, STMN1, PCLAF, NUSAP1, RCC1, NEK2, FBXO5, DLGAP5, CEP55, TCF19, BORA, LIG1, CKAP2, KIF23, KIF22, CCNA2, SGO1, DBF4, TFDP2, ESPL1, KIFC1, INCENP, MCM3, BIRC5, KIF2C, MCM6, DNA2, DTL, CEBPA, BLM, PCNA, CDCA2, CDCA3, UHRF1, CDCA5, CDCA8, NCAPG, CENPA, IQGAP3, NSL1, AURKB, NCA…	119	1846	20252	8.66597	1.56e-70	3.89e-71	3.37e-71
GOTERM_BP_FAT	GO:0051301~cell division	62	51.6667	1.79e-59	TOP2A, ERCC6L, NCAPG2, CCNF, KIF14, BUB1B, KIF11, SMC4, SMC2, CDC20, CCND3, CCND2, MIS18BP1, STMN1, NUSAP1, RCC1, NEK2, FBXO5, CEP55, BORA, LIG1, CKAP2, KIF23, CCNA2, SGO1, KIFC1, INCENP, BIRC5, KIF2C, BLM, CDCA2, CDCA3, CDCA5, CDCA8, NCAPG, CENPA, IQGAP3, NSL1, AURKB, NCAPH, AURKA, CCNB2, CCNB1, RACGAP1, BUB1, E2F8, CDT1, SPAG5, UBE2C, PLK1, CDC6, NDC80, TPX2, PRC1, UBE2S, CCNG2, TACC3, CDK1, NC…	119	649	20252	16.258	4.89e-56	9.77e-57	8.47e-57
GOTERM_BP_FAT	GO:0000280~nuclear division	57	47.5	1.65e-55	TOP2A, CDKN1B, NCAPG2, KIF14, BUB1B, KIF11, SMC4, SMC2, CDC20, GJA1, STMN1, NUSAP1, RCC1, NEK2, FBXO5, DLGAP5, BORA, KIF23, KIF22, SGO1, ESPL1, KIFC1, INCENP, BIRC5, KIF2C, CDCA2, CDCA5, CDCA8, NCAPG, NSL1, AURKB, NCAPH, AURKA, RAD51AP1, CCNB2, CCNB1, RACGAP1, FIGNL1, BUB1, CDT1, STIL, SPAG5, UBE2C, PLK1, CDC6, ESR1, NDC80, TPX2, RAD51, PRC1, UBE2S, TACC3, CDK1, NCAPD2, SPC24, SPC25, MAD2L1	119	561	20252	17.2915	4.51e-52	7.52e-53	6.51e-53
GOTERM_BP_FAT	GO:0048285~organelle fission	58	48.3333	5.98e-55	TOP2A, CDKN1B, NCAPG2, KIF14, BUB1B, KIF11, SMC4, SMC2, CDC20, GJA1, STMN1, NUSAP1, RCC1, NEK2, FBXO5, DLGAP5, BORA, KIF23, KIF22, SGO1, ESPL1, KIFC1, INCENP, BIRC5, KIF2C, CDCA2, CDCA5, CDCA8, NCAPG, NSL1, AURKB, NCAPH, AURKA, RAD51AP1, CCNB2, CCNB1, RACGAP1, FIGNL1, BUB1, CDT1, STIL, SPAG5, UBE2C, PLK1, CDC6, ESR1, NDC80, TPX2, RAD51, PRC1, UBE2S, TACC3, CDK1, NCAPD2, LPIN1, SPC24, SPC25, MAD2L1	119	610	20252	16.1815	1.64e-51	2.34e-52	2.03e-52
GOTERM_BP_FAT	GO:0007067~mitotic nuclear division	50	41.6667	8.05e-55	CDKN1B, NCAPG2, KIF14, BUB1B, KIF11, SMC4, SMC2, CDC20, STMN1, NUSAP1, RCC1, NEK2, FBXO5, DLGAP5, BORA, KIF23, KIF22, SGO1, ESPL1, KIFC1, INCENP, BIRC5, KIF2C, CDCA5, CDCA8, NCAPG, NSL1, AURKB, NCAPH, AURKA, CCNB1, RACGAP1, BUB1, CDT1, STIL, SPAG5, UBE2C, PLK1, CDC6, ESR1, NDC80, TPX2, PRC1, UBE2S, TACC3, CDK1, NCAPD2, SPC24, SPC25, MAD2L1	119	359	20252	23.7026	2.2e-51	2.75e-52	2.38e-52
GOTERM_BP_FAT	GO:0051726~regulation of cell cycle	70	58.3333	1.42e-54	CDKN1B, NCAPG2, CCNF, KIF14, BUB1B, KIF11, FOXM1, SMC4, SMC2, LMNB1, CDC20, GJA1, CCND3, CCND2, PCLAF, NUSAP1, RCC1, NEK2, FBXO5, DLGAP5, BORA, KIF23, CCNA2, DBF4, TFDP2, KIFC1, INCENP, BIRC5, DNA2, DTL, CEBPA, BLM, CDCA2, CDCA5, CDCA8, NCAPG, AURKB, NCAPH, AURKA, RAD51AP1, CCNB2, CCNB1, RACGAP1, FIGNL1, CLSPN, BUB1, E2F8, BARD1, CDT1, RRM1, STIL, CDKN2C, RRM2, SPAG5, UBE2C, PLK1, CDC6, ESR1, NDC…	119	1169	20252	10.1907	3.9e-51	4.33e-52	3.75e-52
GOTERM_BP_FAT	GO:0010564~regulation of cell cycle process	59	49.1667	2.51e-52	CDKN1B, NCAPG2, CCNF, KIF14, BUB1B, KIF11, SMC4, SMC2, LMNB1, CDC20, GJA1, CCND3, CCND2, NUSAP1, RCC1, NEK2, FBXO5, BORA, KIF23, DBF4, KIFC1, INCENP, BIRC5, DTL, BLM, CDCA2, CDCA5, CDCA8, NCAPG, AURKB, NCAPH, AURKA, RAD51AP1, CCNB1, RACGAP1, CLSPN, BUB1, E2F8, BARD1, CDT1, RRM1, STIL, CDKN2C, RRM2, SPAG5, UBE2C, PLK1, CDC6, ESR1, NDC80, TPX2, PRC1, TACC3, CDK1, NCAPD2, SPC24, SPC25, MAD2L1, EZH2	119	718	20252	13.9846	6.88e-49	6.87e-50	5.95e-50
GOTERM_BP_FAT	GO:0000070~mitotic sister chromatid segregation	39	32.5	7.32e-47	CDCA5, NCAPG2, KIF14, BUB1B, CDCA8, NCAPG, SMC4, NSL1, AURKB, NCAPH, SMC2, CDC20, CCNB1, RACGAP1, NUSAP1, NEK2, FBXO5, BUB1, CDT1, STIL, SPAG5, UBE2C, PLK1, KIF23, KIF22, CDC6, NDC80, SGO1, ESPL1, KIFC1, PRC1, INCENP, TACC3, BIRC5, NCAPD2, KIF2C, SPC24, SPC25, MAD2L1	119	210	20252	31.6058	2e-43	1.82e-44	1.58e-44
GOTERM_BP_FAT	GO:0000819~sister chromatid segregation	40	33.3333	1.44e-46	TOP2A, CDCA5, NCAPG2, KIF14, BUB1B, CDCA8, NCAPG, SMC4, NSL1, AURKB, NCAPH, SMC2, CDC20, CCNB1, RACGAP1, NUSAP1, NEK2, FBXO5, BUB1, CDT1, STIL, SPAG5, UBE2C, PLK1, KIF23, KIF22, CDC6, NDC80, SGO1, ESPL1, KIFC1, PRC1, INCENP, TACC3, BIRC5, NCAPD2, KIF2C, SPC24, SPC25, MAD2L1	119	235	20252	28.9676	3.95e-43	3.29e-44	2.85e-44
GOTERM_BP_FAT	GO:0007059~chromosome segregation	44	36.6667	4.72e-43	TOP2A, CDCA2, CDCA5, NCAPG2, KIF14, BUB1B, CDCA8, NCAPG, KIF11, SMC4, NSL1, AURKB, NCAPH, SMC2, CDC20, CCNB1, RACGAP1, NUSAP1, RCC1, NEK2, FBXO5, BUB1, DLGAP5, CDT1, STIL, SPAG5, UBE2C, PLK1, KIF23, KIF22, CDC6, NDC80, SGO1, ESPL1, KIFC1, PRC1, INCENP, TACC3, BIRC5, NCAPD2, KIF2C, SPC24, SPC25, MAD2L1	119	401	20252	18.6737	1.29e-39	9.93e-41	8.6e-41
GOTERM_BP_FAT	GO:0098813~nuclear chromosome segregation	41	34.1667	2.34e-42	TOP2A, CDCA5, NCAPG2, KIF14, BUB1B, CDCA8, NCAPG, KIF11, SMC4, NSL1, AURKB, NCAPH, SMC2, CDC20, CCNB1, RACGAP1, NUSAP1, NEK2, FBXO5, BUB1, CDT1, STIL, SPAG5, UBE2C, PLK1, KIF23, KIF22, CDC6, NDC80, SGO1, ESPL1, KIFC1, PRC1, INCENP, TACC3, BIRC5, NCAPD2, KIF2C, SPC24, SPC25, MAD2L1	119	325	20252	21.4695	6.4e-39	4.57e-40	3.96e-40
GOTERM_BP_FAT	GO:0051276~chromosome organization	63	52.5	4.34e-42	H2AX, TOP2A, NCAPG2, HMGB2, KIF14, BUB1B, SMC4, SMC2, LMNB1, CDC20, NUSAP1, NEK2, FBXO5, DLGAP5, H3C8, KIF23, KIF22, CCNA2, SGO1, ESPL1, KIFC1, INCENP, MCM3, BIRC5, KIF2C, MCM6, DNA2, ASF1B, BLM, PCNA, UHRF1, CDCA5, CDCA8, NCAPG, CENPA, NSL1, AURKB, NCAPH, CCNB1, CDC45, RACGAP1, BUB1, H2AZ1, H2AZ2, CDT1, STIL, SPAG5, UBE2C, PLK1, ATAD2, CDC6, NDC80, RAD51, PRC1, TACC3, CDK1, H1F5, NCAPD2, LPIN1, …	119	1320	20252	8.12246	1.19e-38	7.91e-40	6.85e-40
GOTERM_BP_FAT	GO:0044772~mitotic cell cycle phase transition	44	36.6667	3.62e-40	BLM, CDKN1B, CDCA5, CCNF, KIF14, BUB1B, CDCA8, FOXM1, IQGAP3, AURKB, LMNB1, CDC20, CCNB2, CCNB1, CCND3, CCND2, RCC1, FBXO5, CLSPN, BUB1, TCF19, BARD1, CDT1, RRM1, STIL, CDKN2C, RRM2, UBE2C, PLK1, CDC6, NDC80, CCNA2, DBF4, UBE2S, INCENP, CCNG2, TACC3, CDK1, BIRC5, DTL, SPC24, SPC25, MAD2L1, EZH2	119	467	20252	16.0345	9.9e-37	6.19e-38	5.36e-38
GOTERM_BP_FAT	GO:0090068~positive regulation of cell cycle process	38	31.6667	2.55e-39	CDCA5, NCAPG2, KIF14, CDCA8, NCAPG, SMC4, AURKB, NCAPH, SMC2, LMNB1, CDC20, RAD51AP1, GJA1, CCNB1, CCND3, CCND2, RACGAP1, NUSAP1, FBXO5, BUB1, E2F8, CDT1, RRM1, STIL, RRM2, SPAG5, UBE2C, KIF23, CDC6, NDC80, DBF4, INCENP, CDK1, BIRC5, NCAPD2, DTL, MAD2L1, EZH2	119	296	20252	21.8481	6.99e-36	4.11e-37	3.56e-37
GOTERM_BP_FAT	GO:0045787~positive regulation of cell cycle	41	34.1667	5.6e-39	CDKN1B, CDCA5, NCAPG2, KIF14, CDCA8, NCAPG, SMC4, AURKB, NCAPH, SMC2, LMNB1, AURKA, CDC20, RAD51AP1, GJA1, CCNB1, CCND3, CCND2, RACGAP1, NUSAP1, FBXO5, BUB1, E2F8, BARD1, CDT1, RRM1, STIL, RRM2, SPAG5, UBE2C, KIF23, CDC6, NDC80, DBF4, INCENP, CDK1, BIRC5, NCAPD2, DTL, MAD2L1, EZH2	119	393	20252	17.7547	1.53e-35	8.52e-37	7.38e-37
GOTERM_BP_FAT	GO:0044770~cell cycle phase transition	44	36.6667	4.75e-38	BLM, CDKN1B, CDCA5, CCNF, KIF14, BUB1B, CDCA8, FOXM1, IQGAP3, AURKB, LMNB1, CDC20, CCNB2, CCNB1, CCND3, CCND2, RCC1, FBXO5, CLSPN, BUB1, TCF19, BARD1, CDT1, RRM1, STIL, CDKN2C, RRM2, UBE2C, PLK1, CDC6, NDC80, CCNA2, DBF4, UBE2S, INCENP, CCNG2, TACC3, CDK1, BIRC5, DTL, SPC24, SPC25, MAD2L1, EZH2	119	523	20252	14.3177	1.3e-34	6.83e-36	5.92e-36
GOTERM_BP_FAT	GO:0051983~regulation of chromosome segregation	31	25.8333	5.71e-37	CDCA2, CDCA5, NCAPG2, BUB1B, CDCA8, NCAPG, SMC4, AURKB, NCAPH, SMC2, CDC20, CCNB1, RACGAP1, NEK2, FBXO5, BUB1, CDT1, STIL, SPAG5, UBE2C, PLK1, CDC6, NDC80, INCENP, TACC3, BIRC5, NCAPD2, KIF2C, SPC24, SPC25, MAD2L1	119	164	20252	32.1691	1.56e-33	7.81e-35	6.77e-35
GOTERM_BP_FAT	GO:0007346~regulation of mitotic cell cycle	44	36.6667	5.62e-36	BLM, CDKN1B, CDCA2, CDCA5, KIF14, BUB1B, CDCA8, KIF11, AURKB, LMNB1, CDC20, CCNB1, CCND3, CCND2, NUSAP1, RCC1, NEK2, FBXO5, CLSPN, BUB1, DLGAP5, BARD1, CDT1, RRM1, STIL, CDKN2C, RRM2, BORA, UBE2C, PLK1, CDC6, ESR1, NDC80, TPX2, DBF4, INCENP, TACC3, CDK1, BIRC5, DTL, SPC24, SPC25, MAD2L1, EZH2	119	585	20252	12.8002	1.54e-32	7.32e-34	6.34e-34
GOTERM_CC_FAT	GO:0005694~chromosome	61	50.8333	2.98e-33	H2AX, TOP2A, ERCC6L, NCAPG2, HMGB2, BUB1B, MCM10, SMC4, SMC2, CDC20, CCND2, MIS18BP1, NUSAP1, RCC1, NEK2, H3C8, KIF22, SGO1, AR, INCENP, MCM3, BIRC5, KIF2C, MCM6, DNA2, DTL, ASF1B, BLM, PCNA, CDCA2, UHRF1, CDCA5, CDCA8, NCAPG, CENPA, NSL1, AURKB, NCAPH, AURKA, RAD51AP1, CCNB1, CDC45, FIGNL1, CLSPN, BUB1, H2AZ1, H2AZ2, CDT1, SPAG5, PLK1, ESR1, NDC80, POLA1, RAD51, H1F5, TCF4, NCAPD2, SPC24, SPC25,…	117	1483	17077	6.00364	9.1e-31	9.1e-31	7.1e-31
GOTERM_BP_FAT	GO:0051304~chromosome separation	27	22.5	5.81e-32	TOP2A, NCAPG2, BUB1B, CDCA8, NCAPG, SMC4, AURKB, NCAPH, SMC2, CDC20, CCNB1, FBXO5, BUB1, CDT1, STIL, UBE2C, PLK1, CDC6, NDC80, ESPL1, INCENP, TACC3, BIRC5, NCAPD2, SPC24, SPC25, MAD2L1	119	143	20252	32.1328	1.59e-28	7.22e-30	6.26e-30
GOTERM_CC_FAT	GO:0044427~chromosomal part	56	46.6667	2.93e-31	H2AX, TOP2A, ERCC6L, NCAPG2, HMGB2, BUB1B, MCM10, SMC4, SMC2, CDC20, CCND2, MIS18BP1, RCC1, NEK2, H3C8, KIF22, SGO1, AR, INCENP, MCM3, BIRC5, KIF2C, MCM6, DNA2, ASF1B, BLM, PCNA, UHRF1, CDCA5, CDCA8, NCAPG, CENPA, NSL1, AURKB, NCAPH, AURKA, RAD51AP1, CCNB1, CDC45, BUB1, H2AZ1, H2AZ2, CDT1, SPAG5, PLK1, ESR1, NDC80, POLA1, RAD51, H1F5, TCF4, NCAPD2, SPC24, SPC25, MAD2L1, EZH2	117	1285	17077	6.36078	8.93e-29	4.46e-29	3.48e-29
GOTERM_BP_FAT	GO:1905818~regulation of chromosome separation	25	20.8333	6.91e-31	NCAPG2, BUB1B, CDCA8, NCAPG, SMC4, AURKB, NCAPH, SMC2, CDC20, CCNB1, FBXO5, BUB1, CDT1, STIL, UBE2C, PLK1, CDC6, NDC80, INCENP, TACC3, BIRC5, NCAPD2, SPC24, SPC25, MAD2L1	119	117	20252	36.3643	1.89e-27	8.22e-29	7.12e-29
GOTERM_BP_FAT	GO:1901990~regulation of mitotic cell cycle phase transition	34	28.3333	1.19e-30	BLM, CDKN1B, CDCA5, KIF14, BUB1B, CDCA8, AURKB, LMNB1, CDC20, CCNB1, CCND3, CCND2, FBXO5, CLSPN, BUB1, BARD1, CDT1, RRM1, STIL, CDKN2C, RRM2, UBE2C, PLK1, CDC6, NDC80, DBF4, INCENP, CDK1, BIRC5, DTL, SPC24, SPC25, MAD2L1, EZH2	119	355	20252	16.2994	3.27e-27	1.36e-28	1.18e-28
GOTERM_BP_FAT	GO:0051783~regulation of nuclear division	31	25.8333	2.83e-30	CDKN1B, CDCA2, CDCA5, BUB1B, CDCA8, KIF11, AURKB, CDC20, RAD51AP1, GJA1, CCNB1, NUSAP1, RCC1, NEK2, FBXO5, BUB1, CDT1, STIL, BORA, UBE2C, PLK1, CDC6, ESR1, NDC80, TPX2, INCENP, TACC3, BIRC5, SPC24, SPC25, MAD2L1	119	268	20252	19.6856	7.75e-27	3.1e-28	2.69e-28
GOTERM_BP_FAT	GO:0007088~regulation of mitotic nuclear division	29	24.1667	2.39e-29	CDKN1B, CDCA2, CDCA5, BUB1B, CDCA8, KIF11, AURKB, CDC20, CCNB1, NUSAP1, RCC1, NEK2, FBXO5, BUB1, CDT1, STIL, BORA, UBE2C, PLK1, CDC6, ESR1, NDC80, TPX2, INCENP, TACC3, BIRC5, SPC24, SPC25, MAD2L1	119	229	20252	21.5518	6.54e-26	2.51e-27	2.18e-27
GOTERM_BP_FAT	GO:1901987~regulation of cell cycle phase transition	34	28.3333	4.72e-29	BLM, CDKN1B, CDCA5, KIF14, BUB1B, CDCA8, AURKB, LMNB1, CDC20, CCNB1, CCND3, CCND2, FBXO5, CLSPN, BUB1, BARD1, CDT1, RRM1, STIL, CDKN2C, RRM2, UBE2C, PLK1, CDC6, NDC80, DBF4, INCENP, CDK1, BIRC5, DTL, SPC24, SPC25, MAD2L1, EZH2	119	397	20252	14.575	1.29e-25	4.78e-27	4.14e-27
GOTERM_BP_FAT	GO:0007051~spindle organization	27	22.5	9.61e-28	CDCA8, KIF11, AURKB, AURKA, CDC20, CCNB2, CCNB1, RACGAP1, STMN1, RCC1, NEK2, FBXO5, DLGAP5, STIL, BORA, SPAG5, PLK1, KIF23, NDC80, TPX2, ESPL1, KIFC1, PRC1, INCENP, TACC3, BIRC5, SPC25	119	204	20252	22.5245	2.63e-24	9.39e-26	8.14e-26
GOTERM_BP_FAT	GO:0045786~negative regulation of cell cycle	33	27.5	3.41e-27	CEBPA, BLM, CDKN1B, CCNF, BUB1B, CDCA8, AURKB, AURKA, CDC20, CCNB1, FBXO5, CLSPN, BUB1, E2F8, BARD1, CDT1, STIL, CDKN2C, PLK1, CDC6, ESR1, NDC80, RAD51, KIFC1, INCENP, CDK1, BIRC5, DNA2, DTL, SPC24, SPC25, MAD2L1, EZH2	119	413	20252	13.5983	9.34e-24	3.22e-25	2.79e-25
GOTERM_BP_FAT	GO:1902850~microtubule cytoskeleton organization involved in mitosis	23	19.1667	7.41e-27	STIL, PLK1, CDCA8, KIF23, KIF11, AURKB, NDC80, AURKA, CDC20, TPX2, CCNB1, RACGAP1, KIFC1, PRC1, INCENP, STMN1, CDK1, TACC3, BIRC5, RCC1, NEK2, DLGAP5, SPC25	119	124	20252	31.5665	2.03e-23	6.76e-25	5.85e-25
GOTERM_CC_FAT	GO:0005819~spindle	35	29.1667	1.1e-26	KIF14, BUB1B, CDCA8, HMMR, KIF11, NSL1, AURKB, AURKA, CDC20, CCNB1, RACGAP1, NUSAP1, NEK2, FBXO5, DLGAP5, BORA, SPAG5, CKAP2L, PLK1, CKAP2, KIF23, KIF22, CDC6, SGO1, TPX2, TFDP2, ESPL1, KIFC1, PRC1, INCENP, TACC3, CDK1, BIRC5, KIF2C, MAD2L1	117	443	17077	11.5316	3.36e-24	1.12e-24	8.74e-25
GOTERM_BP_FAT	GO:0010948~negative regulation of cell cycle process	28	23.3333	1.55e-26	BLM, CDKN1B, CCNF, BUB1B, CDCA8, AURKB, CDC20, CCNB1, FBXO5, CLSPN, BUB1, E2F8, BARD1, CDT1, STIL, PLK1, CDC6, ESR1, NDC80, KIFC1, INCENP, CDK1, BIRC5, DTL, SPC24, SPC25, MAD2L1, EZH2	119	256	20252	18.614	4.24e-23	1.37e-24	1.18e-24
GOTERM_BP_FAT	GO:0000226~microtubule cytoskeleton organization	38	31.6667	2.66e-26	CDKN1B, CCNF, CDCA8, KIF11, CENPA, AURKB, AURKA, CDC20, CCNB2, GJA1, CCNB1, RACGAP1, STMN1, NUSAP1, PCLAF, RCC1, NEK2, FBXO5, DLGAP5, STIL, BORA, SPAG5, PLK1, CKAP2, KIF23, NDC80, SGO1, TPX2, ESPL1, KIFC1, PRC1, INCENP, TACC3, CDK1, BIRC5, KIF2C, SPC25, MAD2L1	119	669	20252	9.6667	7.27e-23	2.27e-24	1.97e-24
GOTERM_CC_FAT	GO:0098687~chromosomal region	33	27.5	7.49e-26	TOP2A, H2AX, ERCC6L, BLM, BUB1B, CDCA8, NCAPG, CENPA, SMC4, NSL1, AURKB, AURKA, CDC20, RAD51AP1, CCNB1, MIS18BP1, NEK2, BUB1, CDT1, SPAG5, PLK1, NDC80, SGO1, RAD51, INCENP, BIRC5, NCAPD2, KIF2C, DNA2, SPC24, SPC25, MAD2L1, EZH2	117	394	17077	12.2248	2.28e-23	5.71e-24	4.46e-24
GOTERM_BP_FAT	GO:0007052~mitotic spindle organization	22	18.3333	2.27e-25	STIL, PLK1, CDCA8, KIF23, KIF11, AURKB, NDC80, AURKA, CDC20, TPX2, CCNB1, RACGAP1, KIFC1, PRC1, INCENP, STMN1, TACC3, BIRC5, RCC1, NEK2, DLGAP5, SPC25	119	122	20252	30.6891	6.22e-22	1.89e-23	1.63e-23
GOTERM_CC_FAT	GO:0000775~chromosome, centromeric region	28	23.3333	2.97e-24	TOP2A, ERCC6L, BUB1B, CDCA8, NCAPG, CENPA, SMC4, NSL1, AURKB, AURKA, CDC20, CCNB1, MIS18BP1, NEK2, BUB1, CDT1, SPAG5, PLK1, NDC80, SGO1, INCENP, BIRC5, NCAPD2, KIF2C, SPC24, SPC25, MAD2L1, EZH2	117	269	17077	15.1926	9.06e-22	1.81e-22	1.41e-22
GOTERM_BP_FAT	GO:0007017~microtubule-based process	40	33.3333	7.92e-24	CDKN1B, CCNF, KIF14, CDCA8, KIF11, CENPA, AURKB, AURKA, CDC20, CCNB2, GJA1, CCNB1, RACGAP1, STMN1, NUSAP1, PCLAF, RCC1, NEK2, FBXO5, DLGAP5, STIL, BORA, SPAG5, PLK1, CKAP2, KIF23, KIF22, NDC80, SGO1, TPX2, ESPL1, KIFC1, PRC1, INCENP, TACC3, CDK1, BIRC5, KIF2C, SPC25, MAD2L1	119	904	20252	7.5303	2.17e-20	6.38e-22	5.52e-22
GOTERM_BP_FAT	GO:0007091~metaphase/anaphase transition of mitotic cell cycle	18	15	1.86e-23	CDT1, STIL, UBE2C, PLK1, BUB1B, CDCA8, AURKB, NDC80, CDC20, CCNB1, INCENP, TACC3, BIRC5, FBXO5, BUB1, SPC24, SPC25, MAD2L1	119	70	20252	43.7618	5.1e-20	1.46e-21	1.26e-21
GOTERM_BP_FAT	GO:1901988~negative regulation of cell cycle phase transition	24	20	4.33e-23	BARD1, CDT1, STIL, BLM, CDKN1B, PLK1, BUB1B, CDCA8, CDC6, AURKB, NDC80, CDC20, CCNB1, INCENP, CDK1, BIRC5, FBXO5, CLSPN, DTL, BUB1, SPC24, EZH2, SPC25, MAD2L1	119	209	20252	19.5428	1.18e-19	3.29e-21	2.85e-21
GOTERM_BP_FAT	GO:0000075~cell cycle checkpoint	24	20	4.84e-23	BARD1, CDT1, STIL, BLM, PLK1, BUB1B, CDCA8, CDC6, AURKB, NDC80, AURKA, CDC20, CCNB1, RAD51, INCENP, CDK1, BIRC5, CLSPN, DNA2, DTL, BUB1, SPC24, SPC25, MAD2L1	119	210	20252	19.4497	1.32e-19	3.58e-21	3.1e-21
GOTERM_BP_FAT	GO:1901991~negative regulation of mitotic cell cycle phase transition	23	19.1667	1.88e-22	BARD1, CDT1, STIL, BLM, PLK1, BUB1B, CDCA8, CDC6, AURKB, NDC80, CDC20, CCNB1, INCENP, CDK1, BIRC5, FBXO5, CLSPN, DTL, BUB1, SPC24, EZH2, SPC25, MAD2L1	119	193	20252	20.2811	5.14e-19	1.32e-20	1.14e-20
GOTERM_BP_FAT	GO:0045931~positive regulation of mitotic cell cycle	23	19.1667	1.88e-22	CDT1, RRM1, STIL, RRM2, UBE2C, CDCA5, CDCA8, AURKB, NDC80, LMNB1, CDC20, CCNB1, CCND3, DBF4, CCND2, INCENP, NUSAP1, CDK1, BIRC5, FBXO5, DTL, BUB1, MAD2L1	119	193	20252	20.2811	5.14e-19	1.32e-20	1.14e-20
GOTERM_BP_FAT	GO:0033043~regulation of organelle organization	47	39.1667	2.35e-22	TOP2A, CDKN1B, CDCA2, CDCA5, CCNF, BUB1B, CDCA8, NCAPG, KIF11, SMC4, IQGAP3, AURKB, NCAPH, SMC2, AURKA, CDC20, RAD51AP1, GJA1, CCNB1, STMN1, NUSAP1, RCC1, NEK2, FBXO5, BUB1, CDT1, STIL, BORA, SPAG5, UBE2C, PLK1, CKAP2, CDC6, ESR1, NDC80, TPX2, KIFC1, INCENP, TACC3, BIRC5, H1F5, NCAPD2, LPIN1, OPTN, SPC24, SPC25, MAD2L1	119	1487	20252	5.37908	6.43e-19	1.61e-20	1.39e-20
GOTERM_BP_FAT	GO:0071103~DNA conformation change	27	22.5	3.25e-22	TOP2A, H2AX, BLM, UHRF1, CDCA5, NCAPG2, HMGB2, NCAPG, CENPA, SMC4, NCAPH, SMC2, LMNB1, CCNB1, CDC45, NUSAP1, H2AZ1, H2AZ2, H3C8, RAD51, CDK1, MCM3, H1F5, NCAPD2, MCM6, EZH2, ASF1B	119	332	20252	13.8403	8.89e-19	2.17e-20	1.88e-20
GOTERM_BP_FAT	GO:0045930~negative regulation of mitotic cell cycle	25	20.8333	3.76e-22	BLM, CDKN1B, BUB1B, CDCA8, AURKB, CDC20, CCNB1, FBXO5, CLSPN, BUB1, BARD1, CDT1, STIL, PLK1, CDC6, ESR1, NDC80, INCENP, CDK1, BIRC5, DTL, SPC24, SPC25, MAD2L1, EZH2	119	262	20252	16.239	1.03e-18	2.42e-20	2.1e-20
GOTERM_BP_FAT	GO:0010965~regulation of mitotic sister chromatid separation	19	15.8333	3.81e-22	CDT1, STIL, UBE2C, PLK1, BUB1B, CDCA8, CDC6, AURKB, NDC80, CDC20, CCNB1, INCENP, TACC3, BIRC5, FBXO5, BUB1, SPC24, SPC25, MAD2L1	119	101	20252	32.015	1.04e-18	2.42e-20	2.1e-20
GOTERM_BP_FAT	GO:0044784~metaphase/anaphase transition of cell cycle	19	15.8333	5.54e-22	CDT1, STIL, UBE2C, PLK1, BUB1B, CDCA8, CDC6, AURKB, NDC80, CDC20, CCNB1, INCENP, TACC3, BIRC5, FBXO5, BUB1, SPC24, SPC25, MAD2L1	119	103	20252	31.3933	1.52e-18	3.45e-20	2.99e-20
GOTERM_BP_FAT	GO:0051306~mitotic sister chromatid separation	19	15.8333	6.67e-22	CDT1, STIL, UBE2C, PLK1, BUB1B, CDCA8, CDC6, AURKB, NDC80, CDC20, CCNB1, INCENP, TACC3, BIRC5, FBXO5, BUB1, SPC24, SPC25, MAD2L1	119	104	20252	31.0915	1.83e-18	4.06e-20	3.51e-20
GOTERM_CC_FAT	GO:0015630~microtubule cytoskeleton	49	40.8333	7.55e-22	H2AX, TOP2A, CCNF, KIF14, BUB1B, KIF11, CDC20, STMN1, PCLAF, NUSAP1, NEK2, FBXO5, DLGAP5, CEP55, BORA, CKAP2L, CKAP2, KIF23, KIF22, SGO1, TFDP2, ESPL1, KIFC1, INCENP, MCM3, BIRC5, KIF2C, DTL, PCNA, CDCA8, HMMR, NSL1, AURKB, AURKA, CCNB2, CCNB1, CDC45, RACGAP1, STIL, SPAG5, PLK1, CDC6, NDC80, TPX2, RAD51, PRC1, TACC3, CDK1, MAD2L1	117	1458	17077	4.90529	2.3e-19	3.84e-20	3e-20
GOTERM_BP_FAT	GO:0051984~positive regulation of chromosome segregation	16	13.3333	8.53e-22	CDT1, UBE2C, NCAPG2, CDCA8, NCAPG, CDC6, SMC4, AURKB, NCAPH, SMC2, CDC20, CCNB1, INCENP, BIRC5, NCAPD2, BUB1	119	54	20252	50.4251	2.33e-18	5.07e-20	4.39e-20
GOTERM_BP_FAT	GO:0045841~negative regulation of mitotic metaphase/anaphase transition	16	13.3333	1.17e-21	CDT1, STIL, PLK1, BUB1B, CDCA8, AURKB, NDC80, CDC20, CCNB1, INCENP, BIRC5, FBXO5, BUB1, SPC24, SPC25, MAD2L1	119	55	20252	49.5083	3.19e-18	6.65e-20	5.76e-20
GOTERM_BP_FAT	GO:0031577~spindle checkpoint	16	13.3333	1.17e-21	CDT1, STIL, PLK1, BUB1B, CDCA8, AURKB, NDC80, AURKA, CDC20, CCNB1, INCENP, BIRC5, BUB1, SPC24, SPC25, MAD2L1	119	55	20252	49.5083	3.19e-18	6.65e-20	5.76e-20
GOTERM_BP_FAT	GO:0033045~regulation of sister chromatid segregation	20	16.6667	1.33e-21	CDT1, STIL, UBE2C, CDCA5, PLK1, BUB1B, CDCA8, CDC6, AURKB, NDC80, CDC20, CCNB1, INCENP, TACC3, BIRC5, FBXO5, BUB1, SPC24, SPC25, MAD2L1	119	130	20252	26.1823	3.64e-18	7.42e-20	6.43e-20
GOTERM_BP_FAT	GO:0051225~spindle assembly	20	16.6667	1.55e-21	STIL, SPAG5, PLK1, CDCA8, KIF23, KIF11, AURKB, NDC80, AURKA, CDC20, TPX2, CCNB2, RACGAP1, KIFC1, PRC1, INCENP, BIRC5, RCC1, NEK2, FBXO5	119	131	20252	25.9824	4.24e-18	8.47e-20	7.33e-20
GOTERM_BP_FAT	GO:2000816~negative regulation of mitotic sister chromatid separation	16	13.3333	1.59e-21	CDT1, STIL, PLK1, BUB1B, CDCA8, AURKB, NDC80, CDC20, CCNB1, INCENP, BIRC5, FBXO5, BUB1, SPC24, SPC25, MAD2L1	119	56	20252	48.6242	4.34e-18	8.5e-20	7.37e-20
GOTERM_BP_FAT	GO:0007093~mitotic cell cycle checkpoint	21	17.5	1.84e-21	BARD1, CDT1, STIL, BLM, PLK1, BUB1B, CDCA8, CDC6, AURKB, NDC80, CDC20, CCNB1, INCENP, CDK1, BIRC5, CLSPN, DTL, BUB1, SPC24, SPC25, MAD2L1	119	157	20252	22.7636	5.03e-18	9.67e-20	8.37e-20
GOTERM_BP_FAT	GO:0045839~negative regulation of mitotic nuclear division	17	14.1667	1.9e-21	CDT1, STIL, PLK1, BUB1B, CDCA8, ESR1, AURKB, NDC80, CDC20, CCNB1, INCENP, BIRC5, FBXO5, BUB1, SPC24, SPC25, MAD2L1	119	72	20252	40.1825	5.19e-18	9.8e-20	8.49e-20
GOTERM_BP_FAT	GO:1902100~negative regulation of metaphase/anaphase transition of cell cycle	16	13.3333	2.14e-21	CDT1, STIL, PLK1, BUB1B, CDCA8, AURKB, NDC80, CDC20, CCNB1, INCENP, BIRC5, FBXO5, BUB1, SPC24, SPC25, MAD2L1	119	57	20252	47.7712	5.86e-18	1.08e-19	9.39e-20
GOTERM_BP_FAT	GO:1905819~negative regulation of chromosome separation	16	13.3333	2.87e-21	CDT1, STIL, PLK1, BUB1B, CDCA8, AURKB, NDC80, CDC20, CCNB1, INCENP, BIRC5, FBXO5, BUB1, SPC24, SPC25, MAD2L1	119	58	20252	46.9476	7.86e-18	1.43e-19	1.24e-19
GOTERM_BP_FAT	GO:0033047~regulation of mitotic sister chromatid segregation	19	15.8333	5.32e-21	CDT1, STIL, UBE2C, PLK1, BUB1B, CDCA8, CDC6, AURKB, NDC80, CDC20, CCNB1, INCENP, TACC3, BIRC5, FBXO5, BUB1, SPC24, SPC25, MAD2L1	119	116	20252	27.8751	1.46e-17	2.6e-19	2.25e-19
GOTERM_BP_FAT	GO:0030071~regulation of mitotic metaphase/anaphase transition	18	15	6.47e-21	CDT1, STIL, UBE2C, PLK1, BUB1B, CDCA8, CDC6, AURKB, NDC80, CDC20, CCNB1, INCENP, BIRC5, FBXO5, BUB1, SPC24, SPC25, MAD2L1	119	96	20252	31.9097	1.77e-17	3.11e-19	2.69e-19
GOTERM_BP_FAT	GO:0033044~regulation of chromosome organization	29	24.1667	8.21e-21	TOP2A, CDCA5, BUB1B, CDCA8, NCAPG, SMC4, AURKB, NCAPH, SMC2, CDC20, CCNB1, NEK2, FBXO5, BUB1, CDT1, STIL, UBE2C, PLK1, CDC6, NDC80, INCENP, TACC3, BIRC5, H1F5, NCAPD2, LPIN1, SPC24, SPC25, MAD2L1	119	465	20252	10.6137	2.25e-17	3.87e-19	3.35e-19
GOTERM_BP_FAT	GO:0033048~negative regulation of mitotic sister chromatid segregation	16	13.3333	8.8e-21	CDT1, STIL, PLK1, BUB1B, CDCA8, AURKB, NDC80, CDC20, CCNB1, INCENP, BIRC5, FBXO5, BUB1, SPC24, SPC25, MAD2L1	119	62	20252	43.9187	2.41e-17	4.08e-19	3.54e-19
GOTERM_BP_FAT	GO:1902099~regulation of metaphase/anaphase transition of cell cycle	18	15	1.13e-20	CDT1, STIL, UBE2C, PLK1, BUB1B, CDCA8, CDC6, AURKB, NDC80, CDC20, CCNB1, INCENP, BIRC5, FBXO5, BUB1, SPC24, SPC25, MAD2L1	119	99	20252	30.9427	3.09e-17	5.15e-19	4.46e-19
GOTERM_BP_FAT	GO:0033046~negative regulation of sister chromatid segregation	16	13.3333	1.49e-20	CDT1, STIL, PLK1, BUB1B, CDCA8, AURKB, NDC80, CDC20, CCNB1, INCENP, BIRC5, FBXO5, BUB1, SPC24, SPC25, MAD2L1	119	64	20252	42.5462	4.09e-17	6.7e-19	5.8e-19
GOTERM_BP_FAT	GO:0006259~DNA metabolic process	40	33.3333	1.74e-20	TOP2A, H2AX, BLM, PCNA, UHRF1, CDCA5, HMGB2, MCM10, FOXM1, SMC4, AURKB, SMC2, RAD51AP1, GJA1, CDC45, FIGNL1, PCLAF, NEK2, FBXO5, CLSPN, E2F8, BARD1, CDT1, RRM1, RRM2, LIG1, KIF22, CDC6, CCNA2, POLA1, DBF4, RAD51, CDK1, MCM3, H1F5, MCM6, DNA2, LPIN1, DTL, EZH2	119	1122	20252	6.0672	4.75e-17	7.66e-19	6.64e-19
GOTERM_BP_FAT	GO:0051784~negative regulation of nuclear division	17	14.1667	2.77e-20	CDT1, STIL, PLK1, BUB1B, CDCA8, ESR1, AURKB, NDC80, CDC20, CCNB1, INCENP, BIRC5, FBXO5, BUB1, SPC24, SPC25, MAD2L1	119	84	20252	34.4422	7.58e-17	1.2e-18	1.04e-18
GOTERM_BP_FAT	GO:0051985~negative regulation of chromosome segregation	16	13.3333	3.19e-20	CDT1, STIL, PLK1, BUB1B, CDCA8, AURKB, NDC80, CDC20, CCNB1, INCENP, BIRC5, FBXO5, BUB1, SPC24, SPC25, MAD2L1	119	67	20252	40.6412	8.73e-17	1.36e-18	1.18e-18
GOTERM_BP_FAT	GO:1902589~single-organism organelle organization	51	42.5	3.23e-20	TOP2A, CDKN1B, NCAPG2, KIF14, BUB1B, SMC4, SMC2, CDC20, STMN1, NUSAP1, NEK2, FBXO5, CKAP2, KIF23, KIF22, SGO1, ESPL1, KIFC1, INCENP, BIRC5, KIF2C, DNA2, OPTN, PCNA, CDCA5, CDCA8, NCAPG, IQGAP3, NSL1, AURKB, NCAPH, AURKA, CCNB1, RACGAP1, BUB1, CDT1, STIL, SPAG5, UBE2C, PLK1, CDC6, NDC80, TPX2, PRC1, TACC3, CDK1, NCAPD2, LPIN1, SPC24, SPC25, MAD2L1	119	2025	20252	4.28614	8.83e-17	1.36e-18	1.18e-18
GOTERM_BP_FAT	GO:1903046~meiotic cell cycle process	23	19.1667	3.34e-20	TOP2A, PLK1, BUB1B, SMC4, NDC80, NCAPH, SMC2, AURKA, RAD51AP1, CDC20, SGO1, CCNB2, GJA1, RAD51, ESPL1, INCENP, FIGNL1, MCM3, BIRC5, NCAPD2, MCM6, FBXO5, BUB1	119	244	20252	16.042	9.14e-17	1.38e-18	1.2e-18
GOTERM_BP_FAT	GO:0071174~mitotic spindle checkpoint	15	12.5	4.6e-20	CDT1, STIL, PLK1, BUB1B, CDCA8, AURKB, NDC80, CDC20, CCNB1, INCENP, BIRC5, BUB1, SPC24, SPC25, MAD2L1	119	53	20252	48.1655	1.26e-16	1.88e-18	1.63e-18
GOTERM_BP_FAT	GO:1905820~positive regulation of chromosome separation	13	10.8333	2.74e-19	CDT1, UBE2C, NCAPG2, CDCA8, NCAPG, SMC4, AURKB, NCAPH, SMC2, CDC20, INCENP, BIRC5, NCAPD2	119	33	20252	67.0425	7.49e-16	1.1e-17	9.54e-18
GOTERM_CC_FAT	GO:0000776~kinetochore	21	17.5	2.78e-19	CDT1, ERCC6L, SPAG5, PLK1, BUB1B, CENPA, NSL1, AURKB, NDC80, AURKA, CDC20, SGO1, CCNB1, INCENP, BIRC5, KIF2C, NEK2, BUB1, SPC24, SPC25, MAD2L1	117	174	17077	17.6155	8.47e-17	1.21e-17	9.44e-18
GOTERM_CC_FAT	GO:0072686~mitotic spindle	21	17.5	1.81e-18	SPAG5, CKAP2L, PLK1, CKAP2, KIF23, KIF11, KIF22, CDC6, AURKB, AURKA, TPX2, TFDP2, ESPL1, RACGAP1, KIFC1, PRC1, NUSAP1, CDK1, TACC3, DLGAP5, MAD2L1	117	191	17077	16.0477	5.51e-16	6.88e-17	5.37e-17
GOTERM_BP_FAT	GO:0007094~mitotic spindle assembly checkpoint	13	10.8333	8.14e-18	CDT1, PLK1, BUB1B, CDCA8, AURKB, NDC80, CDC20, INCENP, BIRC5, BUB1, SPC24, SPC25, MAD2L1	119	42	20252	52.6763	2.23e-14	3.18e-16	2.75e-16
GOTERM_BP_FAT	GO:0071173~spindle assembly checkpoint	13	10.8333	8.14e-18	CDT1, PLK1, BUB1B, CDCA8, AURKB, NDC80, CDC20, INCENP, BIRC5, BUB1, SPC24, SPC25, MAD2L1	119	42	20252	52.6763	2.23e-14	3.18e-16	2.75e-16
GOTERM_CC_FAT	GO:0000793~condensed chromosome	23	19.1667	1.21e-17	H2AX, TOP2A, BLM, PLK1, NCAPG2, HMGB2, BUB1B, NCAPG, CENPA, SMC4, NSL1, AURKB, NDC80, NCAPH, SMC2, SGO1, CCNB1, RAD51, INCENP, RCC1, NCAPD2, NEK2, BUB1	117	277	17077	12.1192	3.69e-15	4.1e-16	3.2e-16
GOTERM_BP_FAT	GO:1901989~positive regulation of cell cycle phase transition	17	14.1667	1.29e-17	CDT1, RRM1, STIL, RRM2, UBE2C, CDCA5, LMNB1, CDC20, CCNB1, CCND3, DBF4, CCND2, CDK1, BIRC5, FBXO5, DTL, EZH2	119	121	20252	23.9103	3.52e-14	4.96e-16	4.29e-16
GOTERM_BP_FAT	GO:0051321~meiotic cell cycle	25	20.8333	1.71e-17	TOP2A, H2AX, BUB1B, SMC4, NCAPH, SMC2, AURKA, CDC20, RAD51AP1, CCNB2, GJA1, FIGNL1, NEK2, FBXO5, BUB1, PLK1, NDC80, SGO1, RAD51, ESPL1, INCENP, MCM3, BIRC5, NCAPD2, MCM6	119	415	20252	10.2521	4.67e-14	6.49e-16	5.62e-16
GOTERM_BP_FAT	GO:0006260~DNA replication	21	17.5	2.24e-17	CDT1, RRM1, BLM, RRM2, PCNA, LIG1, MCM10, CDC6, POLA1, CDC45, RAD51, DBF4, CDK1, PCLAF, MCM3, MCM6, FBXO5, DNA2, LPIN1, DTL, E2F8	119	251	20252	14.2386	6.14e-14	8.41e-16	7.28e-16
GOTERM_BP_FAT	GO:1901992~positive regulation of mitotic cell cycle phase transition	16	13.3333	2.69e-17	CDT1, RRM1, STIL, RRM2, UBE2C, CDCA5, LMNB1, CDC20, CCNB1, CCND3, DBF4, CCND2, CDK1, BIRC5, FBXO5, DTL	119	102	20252	26.6957	7.36e-14	9.94e-16	8.61e-16
GOTERM_BP_FAT	GO:0007126~meiotic nuclear division	20	16.6667	3.64e-17	TOP2A, PLK1, BUB1B, SMC4, NDC80, NCAPH, SMC2, AURKA, RAD51AP1, CDC20, SGO1, CCNB2, GJA1, RAD51, ESPL1, INCENP, FIGNL1, BIRC5, FBXO5, BUB1	119	221	20252	15.4013	9.97e-14	1.33e-15	1.15e-15
GOTERM_BP_FAT	GO:0044839~cell cycle G2/M phase transition	18	15	5.76e-17	BARD1, RRM1, BLM, PLK1, KIF14, CDC6, FOXM1, AURKB, NDC80, LMNB1, CCNA2, CCNB2, CCNB1, CDK1, BIRC5, FBXO5, CLSPN, DTL	119	161	20252	19.0269	3.04e-13	2.07e-15	1.8e-15
GOTERM_BP_FAT	GO:0006323~DNA packaging	21	17.5	6.47e-17	H2AX, H2AZ1, TOP2A, H2AZ2, H3C8, UHRF1, CDCA5, NCAPG2, NCAPG, CENPA, SMC4, NCAPH, SMC2, LMNB1, CCNB1, NUSAP1, CDK1, H1F5, NCAPD2, EZH2, ASF1B	119	265	20252	13.4863	3.04e-13	2.3e-15	1.99e-15
GOTERM_CC_FAT	GO:0000922~spindle pole	19	15.8333	2.9e-16	SPAG5, CKAP2L, PLK1, CKAP2, KIF11, CDC6, NSL1, AURKB, AURKA, CDC20, SGO1, TPX2, CCNB1, KIFC1, PRC1, TACC3, NEK2, DLGAP5, MAD2L1	117	182	17077	15.2373	1.02e-13	8.84e-15	6.89e-15
GOTERM_BP_FAT	GO:0008608~attachment of spindle microtubules to kinetochore	12	10	4.39e-16	SGO1, CDT1, CCNB1, INCENP, CDCA8, BIRC5, KIF2C, NSL1, SPC24, AURKB, NDC80, SPC25	119	41	20252	49.8102	1.22e-12	1.54e-14	1.33e-14
GOTERM_CC_FAT	GO:0005654~nucleoplasm	70	58.3333	6.64e-16	H2AX, TOP2A, CDKN1B, HSPB8, NCAPG2, HMGB2, MCM10, SMC4, SMC2, LMNB1, CDC20, GJA1, CCND3, CCND2, RCC1, NEK2, FBXO5, KPNA2, H3C8, LIG1, KIF23, KIF22, CCNA2, SGO1, AR, DBF4, TFDP2, INCENP, MCM3, BIRC5, MCM6, DNA2, DTL, ASF1B, CEBPA, BLM, PCNA, CDCA2, UHRF1, CDCA5, CDCA7, CDCA8, CENPA, NSL1, AURKB, NCAPH, AURKA, CDC45, RACGAP1, CLSPN, BUB1, E2F8, BARD1, CDT1, STIL, SPAG5, ATAD2, CDC6, NDC80, POLA1, T…	117	4158	17077	2.45719	2.03e-13	1.84e-14	1.44e-14
GOTERM_CC_FAT	GO:0005813~centrosome	31	25.8333	8.1e-16	TOP2A, H2AX, PCNA, CCNF, HMMR, AURKB, AURKA, CDC20, CCNB2, CCNB1, CDC45, PCLAF, NEK2, DLGAP5, CEP55, STIL, SPAG5, CKAP2L, PLK1, CKAP2, KIF23, NDC80, SGO1, ESPL1, KIFC1, TACC3, CDK1, MCM3, BIRC5, KIF2C, DTL	117	731	17077	6.18971	2.37e-13	2.06e-14	1.61e-14
GOTERM_BP_FAT	GO:0000910~cytokinesis	17	14.1667	9.79e-16	PLK1, KIF14, CKAP2, CDCA8, KIF23, CDC6, IQGAP3, CENPA, AURKB, RACGAP1, PRC1, INCENP, STMN1, NUSAP1, BIRC5, CEP55, E2F8	119	158	20252	18.311	2.73e-12	3.39e-14	2.94e-14
GOTERM_BP_FAT	GO:0030261~chromosome condensation	12	10	1.38e-15	TOP2A, CCNB1, CDCA5, NCAPG2, CDK1, NUSAP1, NCAPG, H1F5, NCAPD2, SMC4, NCAPH, SMC2	119	45	20252	45.3826	3.65e-12	4.72e-14	4.09e-14
GOTERM_BP_FAT	GO:0007010~cytoskeleton organization	40	33.3333	1.82e-15	CDKN1B, CCNF, CDCA8, KIF11, CENPA, IQGAP3, AURKB, AURKA, CDC20, CCNB2, GJA1, CCNB1, RACGAP1, STMN1, NUSAP1, PCLAF, RCC1, NEK2, FBXO5, DLGAP5, STIL, BORA, SPAG5, PLK1, CKAP2, KIF23, NDC80, SGO1, TPX2, ESPL1, KIFC1, PRC1, INCENP, TACC3, CDK1, BIRC5, KIF2C, LPIN1, SPC25, MAD2L1	119	1567	20252	4.34422	4.86e-12	6.14e-14	5.32e-14
GOTERM_BP_FAT	GO:2001251~negative regulation of chromosome organization	17	14.1667	1.89e-15	TOP2A, CDT1, STIL, PLK1, BUB1B, CDCA8, AURKB, NDC80, CDC20, CCNB1, INCENP, BIRC5, FBXO5, BUB1, SPC24, SPC25, MAD2L1	119	164	20252	17.6411	5.17e-12	6.3e-14	5.45e-14
GOTERM_BP_FAT	GO:0010639~negative regulation of organelle organization	24	20	3.34e-15	TOP2A, CDT1, STIL, PLK1, CCNF, CKAP2, BUB1B, CDCA8, ESR1, AURKB, NDC80, CDC20, TPX2, CCNB1, KIFC1, INCENP, STMN1, BIRC5, NEK2, FBXO5, BUB1, SPC24, SPC25, MAD2L1	119	469	20252	8.70882	9.12e-12	1.1e-13	9.53e-14
GOTERM_BP_FAT	GO:0044786~cell cycle DNA replication	11	9.16667	6.87e-15	POLA1, CDT1, CDC45, PCNA, DBF4, LIG1, MCM3, MCM6, FBXO5, DNA2, E2F8	119	36	20252	52.0009	1.88e-11	2.24e-13	1.94e-13
GOTERM_BP_FAT	GO:0090307~mitotic spindle assembly	12	10	1.26e-14	CDC20, TPX2, RACGAP1, KIFC1, PRC1, INCENP, CDCA8, BIRC5, NEK2, KIF23, KIF11, AURKB	119	54	20252	37.8189	3.46e-11	4.07e-13	3.52e-13
GOTERM_BP_FAT	GO:0000281~mitotic cytokinesis	13	10.8333	1.4e-14	PLK1, CKAP2, CDCA8, KIF23, IQGAP3, CENPA, AURKB, RACGAP1, INCENP, STMN1, NUSAP1, BIRC5, CEP55	119	74	20252	29.8973	3.83e-11	4.45e-13	3.85e-13
GOTERM_BP_FAT	GO:0000079~regulation of cyclin-dependent protein serine/threonine kinase activity	13	10.8333	1.66e-14	STIL, BLM, CDKN1B, CDKN2C, PLK1, CCNF, CDC6, CCNA2, CCNB2, CCNB1, CCND3, CCND2, CCNG2	119	75	20252	29.4987	4.56e-11	5.21e-13	4.51e-13
GOTERM_BP_FAT	GO:0006261~DNA-dependent DNA replication	16	13.3333	1.68e-14	CDT1, RRM1, BLM, PCNA, LIG1, MCM10, CDC6, POLA1, CDC45, RAD51, DBF4, MCM3, MCM6, FBXO5, DNA2, E2F8	119	155	20252	17.5675	4.59e-11	5.21e-13	4.51e-13
GOTERM_CC_FAT	GO:0005815~microtubule organizing center	32	26.6667	2.06e-14	TOP2A, H2AX, PCNA, CCNF, HMMR, AURKB, AURKA, CDC20, CCNB2, CCNB1, CDC45, PCLAF, NEK2, DLGAP5, CEP55, STIL, SPAG5, CKAP2L, PLK1, CKAP2, KIF23, NDC80, SGO1, RAD51, ESPL1, KIFC1, TACC3, CDK1, MCM3, BIRC5, KIF2C, DTL	117	889	17077	5.2538	6.26e-12	4.83e-13	3.77e-13
GOTERM_CC_FAT	GO:0000228~nuclear chromosome	23	19.1667	2.3e-14	H2AX, TOP2A, H3C8, BLM, PCNA, PLK1, NCAPG2, NCAPG, MCM10, SMC4, NCAPH, SMC2, POLA1, CDC45, RAD51, INCENP, FIGNL1, MCM3, BIRC5, RCC1, NCAPD2, NEK2, MCM6	117	396	17077	8.47732	7.01e-12	5.01e-13	3.91e-13
GOTERM_BP_FAT	GO:0007080~mitotic metaphase plate congression	12	10	2.4e-14	CDT1, CCNB1, KIFC1, INCENP, CDCA5, KIF14, CDCA8, BIRC5, KIF2C, KIF22, AURKB, NDC80	119	57	20252	35.8284	6.56e-11	7.38e-13	6.39e-13
GOTERM_BP_FAT	GO:1904029~regulation of cyclin-dependent protein kinase activity	13	10.8333	3.73e-14	STIL, BLM, CDKN1B, CDKN2C, PLK1, CCNF, CDC6, CCNA2, CCNB2, CCNB1, CCND3, CCND2, CCNG2	119	80	20252	27.655	1.02e-10	1.13e-12	9.82e-13
GOTERM_BP_FAT	GO:0051128~regulation of cellular component organization	53	44.1667	4.95e-14	TOP2A, CDKN1B, CCNF, KIF14, BUB1B, KIF11, SMC4, SMC2, CDC20, GJA1, STMN1, NUSAP1, RCC1, NEK2, FBXO5, BORA, CKAP2, AR, KIFC1, INCENP, BIRC5, OPTN, CEBPA, CDCA2, CDCA5, CDCA8, NCAPG, IQGAP3, AURKB, NCAPH, AURKA, RAD51AP1, CCNB1, BUB1, CDT1, STIL, CDKN2C, SPAG5, UBE2C, PLK1, CDC6, ESR1, NDC80, TPX2, DAB2, TACC3, H1F5, NCAPD2, LPIN1, SPC24, SPC25, MAD2L1, EZH2	119	3065	20252	2.94284	1.36e-10	1.49e-12	1.29e-12
GOTERM_BP_FAT	GO:0000086~G2/M transition of mitotic cell cycle	15	12.5	7.51e-14	BARD1, RRM1, BLM, PLK1, CDC6, FOXM1, AURKB, LMNB1, CCNA2, CCNB1, CDK1, BIRC5, FBXO5, CLSPN, DTL	119	139	20252	18.3653	2.05e-10	2.23e-12	1.93e-12
GOTERM_BP_FAT	GO:0010638~positive regulation of organelle organization	27	22.5	1.35e-13	CDKN1B, CDCA5, CDCA8, NCAPG, SMC4, AURKB, NCAPH, SMC2, AURKA, CDC20, RAD51AP1, GJA1, CCNB1, NUSAP1, NEK2, FBXO5, BUB1, CDT1, STIL, SPAG5, UBE2C, INCENP, BIRC5, H1F5, NCAPD2, LPIN1, OPTN	119	747	20252	6.15126	3.68e-10	3.96e-12	3.43e-12
GOTERM_BP_FAT	GO:0051231~spindle elongation	8	6.66667	1.47e-13	RACGAP1, PRC1, INCENP, CDCA8, BIRC5, KIF23, KIF11, AURKB	119	12	20252	113.457	4.03e-10	4.29e-12	3.71e-12
GOTERM_BP_FAT	GO:0051310~metaphase plate congression	12	10	2.24e-13	CDT1, CCNB1, KIFC1, INCENP, CDCA5, KIF14, CDCA8, BIRC5, KIF2C, KIF22, AURKB, NDC80	119	69	20252	29.5974	6.14e-10	6.46e-12	5.59e-12
GOTERM_BP_FAT	GO:0006974~cellular response to DNA damage stimulus	29	24.1667	2.43e-13	TOP2A, H2AX, BLM, PCNA, UHRF1, CDCA5, MCM10, FOXM1, SMC4, SMC2, RAD51AP1, CDC45, FIGNL1, PCLAF, FBXO5, CLSPN, BARD1, RRM1, LIG1, PLK1, KIF22, POLA1, RAD51, DDIT4, CDK1, MCM3, MCM6, DNA2, DTL	119	906	20252	5.44742	6.64e-10	6.92e-12	5.99e-12
GOTERM_BP_FAT	GO:1901976~regulation of cell cycle checkpoint	11	9.16667	3.94e-13	BARD1, CDT1, CCNB1, RAD51, INCENP, CDCA8, BIRC5, AURKB, NDC80, MAD2L1, AURKA	119	52	20252	36.0006	1.08e-09	1.11e-11	9.62e-12
GOTERM_BP_FAT	GO:0051785~positive regulation of nuclear division	13	10.8333	4.07e-13	CDT1, UBE2C, CDCA5, CDCA8, AURKB, RAD51AP1, CDC20, GJA1, INCENP, NUSAP1, BIRC5, FBXO5, BUB1	119	97	20252	22.8083	1.11e-09	1.14e-11	9.83e-12
GOTERM_BP_FAT	GO:0061640~cytoskeleton-dependent cytokinesis	13	10.8333	6.67e-13	PLK1, CKAP2, CDCA8, KIF23, IQGAP3, CENPA, AURKB, RACGAP1, INCENP, STMN1, NUSAP1, BIRC5, CEP55	119	101	20252	21.905	1.83e-09	1.84e-11	1.6e-11
GOTERM_BP_FAT	GO:2001252~positive regulation of chromosome organization	17	14.1667	1.37e-12	CDT1, UBE2C, CDCA8, NCAPG, SMC4, AURKB, NCAPH, SMC2, CDC20, CCNB1, INCENP, BIRC5, H1F5, NCAPD2, NEK2, LPIN1, BUB1	119	250	20252	11.5726	3.74e-09	3.74e-11	3.24e-11
GOTERM_BP_FAT	GO:0090231~regulation of spindle checkpoint	9	7.5	1.49e-12	CDT1, CCNB1, INCENP, CDCA8, BIRC5, AURKB, NDC80, MAD2L1, AURKA	119	26	20252	58.9101	4.09e-09	4.05e-11	3.51e-11
GOTERM_BP_FAT	GO:0006281~DNA repair	23	19.1667	1.88e-12	H2AX, BARD1, RRM1, BLM, PCNA, LIG1, UHRF1, CDCA5, KIF22, FOXM1, SMC4, SMC2, RAD51AP1, POLA1, CDC45, RAD51, FIGNL1, PCLAF, MCM3, MCM6, CLSPN, DNA2, DTL	119	572	20252	6.8431	5.13e-09	5.03e-11	4.36e-11
GOTERM_BP_FAT	GO:0010389~regulation of G2/M transition of mitotic cell cycle	13	10.8333	2.34e-12	BARD1, RRM1, BLM, PLK1, KIF14, CDC6, AURKB, LMNB1, CCNB1, CDK1, FBXO5, CLSPN, DTL	119	112	20252	19.7536	6.41e-09	6.22e-11	5.39e-11
GOTERM_BP_FAT	GO:0051256~mitotic spindle midzone assembly	7	5.83333	2.85e-12	RACGAP1, PRC1, INCENP, CDCA8, BIRC5, KIF23, AURKB	119	9	20252	132.366	7.8e-09	7.5e-11	6.49e-11
GOTERM_BP_FAT	GO:0051303~establishment of chromosome localization	12	10	3.59e-12	CDT1, CCNB1, KIFC1, INCENP, CDCA5, KIF14, CDCA8, BIRC5, KIF2C, KIF22, AURKB, NDC80	119	88	20252	23.207	9.82e-09	9.35e-11	8.1e-11
GOTERM_CC_FAT	GO:0000779~condensed chromosome, centromeric region	11	9.16667	3.86e-12	SGO1, CCNB1, PLK1, NCAPG, BUB1B, NCAPD2, CENPA, BUB1, NSL1, AURKB, NDC80	117	56	17077	28.6702	1.18e-09	7.85e-11	6.13e-11
GOTERM_BP_FAT	GO:0051338~regulation of transferase activity	27	22.5	4.79e-12	BLM, CDKN1B, PCNA, CCNF, KIF14, AURKB, CDC20, CCNB2, CCNB1, CCND3, CCND2, NEK2, FBXO5, CLSPN, STIL, CDKN2C, BORA, PLK1, CDC6, CCNA2, TPX2, DAB2, UBE2S, INCENP, CCNG2, MAD2L1, EZH2	119	874	20252	5.25743	1.31e-08	1.24e-10	1.07e-10
GOTERM_BP_FAT	GO:0050000~chromosome localization	12	10	5.23e-12	CDT1, CCNB1, KIFC1, INCENP, CDCA5, KIF14, CDCA8, BIRC5, KIF2C, KIF22, AURKB, NDC80	119	91	20252	22.442	1.43e-08	1.34e-10	1.16e-10
GOTERM_BP_FAT	GO:0022607~cellular component assembly	51	42.5	5.89e-12	H2AX, CDKN1B, KIF14, KIF11, LMNB1, CDC20, GJA1, STMN1, RCC1, NEK2, FBXO5, DLGAP5, H3C8, KIF23, KIFC1, INCENP, PXDN, BIRC5, ASF1B, CEBPA, BLM, UHRF1, CDCA8, CENPA, IQGAP3, AURKB, AURKA, CCNB2, CCNB1, CDC45, RACGAP1, H2AZ1, H2AZ2, CDT1, RRM1, STIL, RRM2, SPAG5, UBE2C, PLK1, ESR1, NDC80, TPX2, DAB2, RAD51, PRC1, UBE2S, CDK1, H1F5, TCF4, EZH2	119	3215	20252	2.69967	1.61e-08	1.49e-10	1.29e-10
GOTERM_BP_FAT	GO:0000022~mitotic spindle elongation	7	5.83333	7.09e-12	RACGAP1, PRC1, INCENP, CDCA8, BIRC5, KIF23, AURKB	119	10	20252	119.129	1.94e-08	1.78e-10	1.54e-10
GOTERM_BP_FAT	GO:1902749~regulation of cell cycle G2/M phase transition	13	10.8333	7.97e-12	BARD1, RRM1, BLM, PLK1, KIF14, CDC6, AURKB, LMNB1, CCNB1, CDK1, FBXO5, CLSPN, DTL	119	124	20252	17.842	2.18e-08	1.98e-10	1.72e-10
GOTERM_BP_FAT	GO:0033260~nuclear DNA replication	9	7.5	9.77e-12	POLA1, CDT1, CDC45, PCNA, DBF4, LIG1, MCM3, MCM6, DNA2	119	32	20252	47.8645	2.68e-08	2.41e-10	2.09e-10
GOTERM_BP_FAT	GO:0051129~negative regulation of cellular component organization	27	22.5	1.09e-11	TOP2A, CCNF, KIF14, BUB1B, CDCA8, AURKB, CDC20, CCNB1, STMN1, NEK2, FBXO5, BUB1, CDT1, STIL, PLK1, CKAP2, ESR1, NDC80, TPX2, AR, DAB2, KIFC1, INCENP, BIRC5, SPC24, SPC25, MAD2L1	119	907	20252	5.06614	3e-08	2.67e-10	2.32e-10
GOTERM_BP_FAT	GO:0051988~regulation of attachment of spindle microtubules to kinetochore	8	6.66667	2.07e-11	CCNB1, RACGAP1, SPAG5, INCENP, CDCA8, BIRC5, NEK2, AURKB	119	21	20252	64.8323	5.66e-08	5.01e-10	4.34e-10
GOTERM_BP_FAT	GO:0032465~regulation of cytokinesis	12	10	3.17e-11	RACGAP1, PRC1, INCENP, PLK1, KIF14, CDCA8, BIRC5, KIF23, CDC6, AURKB, E2F8, AURKA	119	107	20252	19.0862	8.67e-08	7.6e-10	6.58e-10
GOTERM_BP_FAT	GO:0051255~spindle midzone assembly	7	5.83333	5.71e-11	RACGAP1, PRC1, INCENP, CDCA8, BIRC5, KIF23, AURKB	119	13	20252	91.638	1.56e-07	1.36e-09	1.18e-09
GOTERM_BP_FAT	GO:0090266~regulation of mitotic cell cycle spindle assembly checkpoint	8	6.66667	6.07e-11	CDT1, CCNB1, INCENP, CDCA8, BIRC5, AURKB, NDC80, MAD2L1	119	24	20252	56.7283	1.66e-07	1.42e-09	1.23e-09
GOTERM_BP_FAT	GO:1903504~regulation of mitotic spindle checkpoint	8	6.66667	6.07e-11	CDT1, CCNB1, INCENP, CDCA8, BIRC5, AURKB, NDC80, MAD2L1	119	24	20252	56.7283	1.66e-07	1.42e-09	1.23e-09
GOTERM_BP_FAT	GO:0000082~G1/S transition of mitotic cell cycle	14	11.6667	9.69e-11	TCF19, RRM1, STIL, CDKN1B, CDKN2C, RRM2, IQGAP3, CCNA2, CCND3, DBF4, CCND2, CDK1, RCC1, EZH2	119	192	20252	12.4093	2.65e-07	2.25e-09	1.95e-09
GOTERM_BP_FAT	GO:0044085~cellular component biogenesis	51	42.5	1.65e-10	H2AX, CDKN1B, KIF14, KIF11, LMNB1, CDC20, GJA1, STMN1, RCC1, NEK2, FBXO5, DLGAP5, H3C8, KIF23, KIFC1, INCENP, PXDN, BIRC5, ASF1B, CEBPA, BLM, UHRF1, CDCA8, CENPA, IQGAP3, AURKB, AURKA, CCNB2, CCNB1, CDC45, RACGAP1, H2AZ1, H2AZ2, CDT1, RRM1, STIL, RRM2, SPAG5, UBE2C, PLK1, ESR1, NDC80, TPX2, DAB2, RAD51, PRC1, UBE2S, CDK1, H1F5, TCF4, EZH2	119	3516	20252	2.46855	4.51e-07	3.79e-09	3.28e-09
GOTERM_MF_FAT	GO:0019900~kinase binding	26	21.6667	1.8e-10	TOP2A, CEBPA, CDKN1B, PCNA, KIF14, KIF11, FOXM1, AURKB, LMNB1, AURKA, GJA1, CCNB1, CCND3, CCND2, RACGAP1, FBXO5, CDKN2C, BORA, PLK1, CDC6, ESR1, CCNA2, SGO1, POLA1, TPX2, PRC1	110	930	18165	4.61672	7.37e-08	6.53e-08	5.45e-08
GOTERM_BP_FAT	GO:0044702~single organism reproductive process	37	30.8333	1.85e-10	TOP2A, H2AX, CEBPA, CDKN1B, PCNA, CCNF, HMGB2, BUB1B, SMC4, NCAPH, SMC2, AURKA, CDC20, RAD51AP1, CCNB2, GJA1, CCNB1, RACGAP1, FIGNL1, NEK2, FBXO5, BUB1, E2F8, PLK1, CIP2A, ESR1, NDC80, SGO1, AR, RAD51, ESPL1, INCENP, MCM3, BIRC5, NCAPD2, PGR, MCM6	119	1950	20252	3.22915	5.07e-07	4.22e-09	3.66e-09
GOTERM_CC_FAT	GO:0051233~spindle midzone	9	7.5	2.28e-10	RACGAP1, PRC1, INCENP, PLK1, KIF14, CDCA8, CDC6, AURKB, AURKA	117	40	17077	32.8404	6.95e-08	4.34e-09	3.39e-09
GOTERM_BP_FAT	GO:0010604~positive regulation of macromolecule metabolic process	52	43.3333	2.5e-10	TOP2A, CDKN1B, HMGB2, KIF14, FOXM1, LMNB1, CDC20, GJA1, CCND3, CCND2, NEK2, BORA, CKAP2, CCNA2, AR, DBF4, TFDP2, INCENP, BIRC5, PGR, DNA2, DTL, OPTN, CEBPA, BLM, PCNA, CDCA2, UHRF1, CDCA8, IQGAP3, AURKB, AURKA, RAD51AP1, CCNB1, CLSPN, E2F8, H2AZ1, CDT1, STIL, PLK1, ATAD2, CDC6, ESR1, TPX2, DAB2, RAD51, UBE2S, CDK1, H1F5, TCF4, LPIN1, EZH2	119	3681	20252	2.40413	6.83e-07	5.64e-09	4.89e-09
GOTERM_BP_FAT	GO:0007076~mitotic chromosome condensation	7	5.83333	2.63e-10	CDCA5, NUSAP1, NCAPG, NCAPD2, SMC4, NCAPH, SMC2	119	16	20252	74.4559	7.19e-07	5.89e-09	5.11e-09
GOTERM_MF_FAT	GO:0019899~enzyme binding	42	35	3.18e-10	TOP2A, H2AX, CEBPA, CDKN1B, PCNA, KIF14, MCM10, KIF11, FOXM1, IQGAP3, AURKB, LMNB1, AURKA, CDC20, GJA1, CCNB1, CCND3, CCND2, RACGAP1, RCC1, NEK2, FBXO5, KPNA2, CDT1, CDKN2C, BORA, UBE2C, PLK1, CDC6, ESR1, CCNA2, SGO1, POLA1, TPX2, AR, RAD51, PRC1, BIRC5, H1F5, PGR, LPIN1, OPTN	110	2479	18165	2.79779	1.3e-07	6.53e-08	5.45e-08
GOTERM_BP_FAT	GO:0051052~regulation of DNA metabolic process	21	17.5	3.41e-10	TOP2A, BARD1, CDT1, BLM, PCNA, UHRF1, FOXM1, AURKB, RAD51AP1, CCNA2, GJA1, RAD51, DBF4, FIGNL1, CDK1, H1F5, NEK2, FBXO5, DNA2, LPIN1, E2F8	119	608	20252	5.8781	9.33e-07	7.58e-09	6.57e-09
GOTERM_BP_FAT	GO:0044843~cell cycle G1/S phase transition	15	12.5	3.7e-10	TCF19, RRM1, STIL, CDKN1B, CDKN2C, RRM2, KIF14, IQGAP3, CCNA2, CCND3, DBF4, CCND2, CDK1, RCC1, EZH2	119	260	20252	9.81836	1.01e-06	8.17e-09	7.08e-09
GOTERM_BP_FAT	GO:0045840~positive regulation of mitotic nuclear division	10	8.33333	4.57e-10	CDC20, CDT1, UBE2C, INCENP, CDCA5, NUSAP1, CDCA8, BIRC5, BUB1, AURKB	119	74	20252	22.998	1.25e-06	1e-08	8.67e-09
GOTERM_MF_FAT	GO:0016538~cyclin-dependent protein serine/threonine kinase regulator activity	9	7.5	4.76e-10	CCNA2, CCNB2, CCNB1, CCND3, CDKN1B, CDKN2C, CCND2, CCNG2, CCNF	110	49	18165	30.3312	1.95e-07	6.53e-08	5.45e-08
GOTERM_BP_FAT	GO:0031399~regulation of protein modification process	37	30.8333	5.88e-10	BLM, CDKN1B, CDCA2, CCNF, KIF14, CDCA8, FOXM1, IQGAP3, AURKB, LMNB1, CDC20, CCNB2, CCNB1, CCND3, CCND2, FBXO5, CLSPN, STIL, CDKN2C, BORA, PLK1, CDC6, ESR1, CCNA2, TPX2, AR, DAB2, RAD51, UBE2S, INCENP, CCNG2, DDIT4, BIRC5, H1F5, LPIN1, MAD2L1, EZH2	119	2033	20252	3.09731	1.61e-06	1.28e-08	1.11e-08
GOTERM_MF_FAT	GO:0003682~chromatin binding	22	18.3333	7.04e-10	H2AZ1, TOP2A, CDT1, CEBPA, PCNA, UHRF1, ATAD2, CDC6, SMC4, ESR1, NCAPH, SMC2, POLA1, AR, CDC45, RAD51, CDK1, PCLAF, RCC1, H1F5, TCF4, EZH2	110	689	18165	5.27286	2.89e-07	7.23e-08	6.03e-08
GOTERM_CC_FAT	GO:0000796~condensin complex	6	5	7.31e-10	NCAPG2, NCAPG, NCAPD2, SMC4, NCAPH, SMC2	117	8	17077	109.468	2.23e-07	1.31e-08	1.02e-08
GOTERM_CC_FAT	GO:0000785~chromatin	24	20	7.93e-10	H2AX, H2AZ1, H2AZ2, H3C8, PCNA, UHRF1, CDCA5, PLK1, HMGB2, KIF22, CENPA, ESR1, SMC2, RAD51AP1, POLA1, AR, RAD51, CCND2, INCENP, RCC1, H1F5, TCF4, EZH2, ASF1B	117	740	17077	4.73375	2.42e-07	1.34e-08	1.05e-08
GOTERM_BP_FAT	GO:0007127~meiosis I	12	10	7.98e-10	RAD51AP1, TOP2A, CDC20, SGO1, CCNB2, RAD51, ESPL1, PLK1, BIRC5, FBXO5, NDC80, AURKA	119	144	20252	14.1821	2.18e-06	1.72e-08	1.49e-08
GOTERM_BP_FAT	GO:0034502~protein localization to chromosome	11	9.16667	9.63e-10	CDT1, CDCA5, PLK1, CDK1, BUB1B, H1F5, CENPA, ESR1, AURKB, NDC80, EZH2	119	111	20252	16.8652	2.64e-06	2.06e-08	1.78e-08
GOTERM_BP_FAT	GO:0031325~positive regulation of cellular metabolic process	51	42.5	1.33e-09	TOP2A, CDKN1B, HSPB8, HMGB2, KIF14, FOXM1, LMNB1, CDC20, CCND3, CCND2, NEK2, BORA, CKAP2, CCNA2, AR, DBF4, TFDP2, INCENP, BIRC5, PGR, DNA2, OPTN, CEBPA, BLM, PCNA, CDCA2, UHRF1, CDCA8, IQGAP3, AURKB, AURKA, RAD51AP1, CCNB1, CLSPN, E2F8, H2AZ1, CDT1, STIL, PLK1, ATAD2, CDC6, ESR1, TPX2, DAB2, RAD51, UBE2S, CDK1, H1F5, TCF4, LPIN1, EZH2	119	3726	20252	2.32942	3.64e-06	2.82e-08	2.44e-08
GOTERM_MF_FAT	GO:0008017~microtubule binding	15	12.5	1.47e-09	SPAG5, PLK1, KIF14, KIF23, KIF11, KIF22, TPX2, RACGAP1, KIFC1, PRC1, NUSAP1, BIRC5, KIF2C, DLGAP5, SPC24	110	282	18165	8.78385	6.02e-07	1.07e-07	8.96e-08
GOTERM_BP_FAT	GO:1901970~positive regulation of mitotic sister chromatid separation	7	5.83333	1.74e-09	CDC20, CDT1, UBE2C, INCENP, CDCA8, BIRC5, AURKB	119	21	20252	56.7283	4.76e-06	3.63e-08	3.15e-08
GOTERM_BP_FAT	GO:0051315~attachment of mitotic spindle microtubules to kinetochore	7	5.83333	1.74e-09	CDT1, INCENP, CDCA8, BIRC5, KIF2C, AURKB, NDC80	119	21	20252	56.7283	4.76e-06	3.63e-08	3.15e-08
GOTERM_MF_FAT	GO:0010997~anaphase-promoting complex binding	6	5	1.75e-09	CDC20, UBE2S, PLK1, CCNF, FBXO5, CLSPN	110	10	18165	99.0818	7.15e-07	1.07e-07	8.96e-08
GOTERM_BP_FAT	GO:0051640~organelle localization	22	18.3333	1.76e-09	CDT1, SPAG5, CDCA5, PLK1, KIF14, CDCA8, KIF22, CENPA, AURKB, NDC80, LMNB1, AURKA, GJA1, CCNB1, KIFC1, INCENP, NUSAP1, TACC3, BIRC5, KIF2C, DLGAP5, MAD2L1	119	742	20252	5.04591	4.83e-06	3.66e-08	3.17e-08
GOTERM_MF_FAT	GO:0003677~DNA binding	41	34.1667	1.86e-09	TOP2A, H2AX, CEBPA, ERCC6L, BLM, PCNA, UHRF1, HMGB2, MCM10, FOXM1, CENPA, SMC4, SMC2, LMNB1, RAD51AP1, CDC45, MIS18BP1, NUSAP1, RCC1, CLSPN, E2F8, H2AZ1, H2AZ2, CDT1, H3C8, LIG1, KIF22, CDC6, ESR1, POLA1, AR, RAD51, TFDP2, BHLHE40, MCM3, H1F5, TCF4, PGR, MCM6, DNA2, EZH2	110	2514	18165	2.69315	7.62e-07	1.07e-07	8.96e-08
GOTERM_MF_FAT	GO:0015631~tubulin binding	17	14.1667	2.09e-09	SPAG5, PLK1, KIF14, KIF23, KIF11, KIF22, TPX2, GJA1, RACGAP1, KIFC1, PRC1, STMN1, NUSAP1, BIRC5, KIF2C, DLGAP5, SPC24	110	400	18165	7.0183	8.57e-07	1.07e-07	8.96e-08
GOTERM_BP_FAT	GO:0051130~positive regulation of cellular component organization	32	26.6667	2.28e-09	CEBPA, CDKN1B, CDCA5, CDCA8, NCAPG, SMC4, AURKB, NCAPH, SMC2, AURKA, CDC20, RAD51AP1, GJA1, CCNB1, NUSAP1, NEK2, FBXO5, BUB1, CDT1, STIL, SPAG5, UBE2C, ESR1, AR, DAB2, INCENP, BIRC5, H1F5, NCAPD2, LPIN1, OPTN, EZH2	119	1625	20252	3.35133	6.23e-06	4.68e-08	4.06e-08
GOTERM_BP_FAT	GO:0022414~reproductive process	37	30.8333	2.32e-09	TOP2A, H2AX, CEBPA, CDKN1B, PCNA, CCNF, HMGB2, BUB1B, SMC4, NCAPH, SMC2, AURKA, CDC20, RAD51AP1, CCNB2, GJA1, CCNB1, RACGAP1, FIGNL1, NEK2, FBXO5, BUB1, E2F8, PLK1, CIP2A, ESR1, NDC80, SGO1, AR, RAD51, ESPL1, INCENP, MCM3, BIRC5, NCAPD2, PGR, MCM6	119	2138	20252	2.9452	6.34e-06	4.73e-08	4.1e-08
GOTERM_BP_FAT	GO:0009893~positive regulation of metabolic process	53	44.1667	2.39e-09	TOP2A, CDKN1B, HSPB8, HMGB2, KIF14, FOXM1, LMNB1, CDC20, GJA1, CCND3, CCND2, NEK2, BORA, CKAP2, CCNA2, AR, DBF4, TFDP2, INCENP, BIRC5, PGR, DNA2, DTL, OPTN, CEBPA, BLM, PCNA, CDCA2, UHRF1, CDCA8, IQGAP3, AURKB, AURKA, RAD51AP1, CCNB1, CLSPN, E2F8, H2AZ1, CDT1, STIL, PLK1, ATAD2, CDC6, ESR1, TPX2, DAB2, RAD51, UBE2S, CDK1, H1F5, TCF4, LPIN1, EZH2	119	4047	20252	2.22876	6.53e-06	4.84e-08	4.19e-08
GOTERM_BP_FAT	GO:0000003~reproduction	37	30.8333	2.44e-09	TOP2A, H2AX, CEBPA, CDKN1B, PCNA, CCNF, HMGB2, BUB1B, SMC4, NCAPH, SMC2, AURKA, CDC20, RAD51AP1, CCNB2, GJA1, CCNB1, RACGAP1, FIGNL1, NEK2, FBXO5, BUB1, E2F8, PLK1, CIP2A, ESR1, NDC80, SGO1, AR, RAD51, ESPL1, INCENP, MCM3, BIRC5, NCAPD2, PGR, MCM6	119	2142	20252	2.9397	6.67e-06	4.9e-08	4.25e-08
GOTERM_BP_FAT	GO:0051302~regulation of cell division	13	10.8333	3.12e-09	BLM, PLK1, KIF14, CDCA8, KIF23, CDC6, AURKB, AURKA, RACGAP1, PRC1, INCENP, BIRC5, E2F8	119	207	20252	10.6879	8.54e-06	6.23e-08	5.4e-08
GOTERM_CC_FAT	GO:0000307~cyclin-dependent protein kinase holoenzyme complex	9	7.5	4.45e-09	CCNA2, CCNB2, CCNB1, CCND3, PCNA, CCND2, CCNG2, CCNF, CDK1	117	57	17077	23.0459	1.36e-06	7.14e-08	5.57e-08
GOTERM_BP_FAT	GO:0071900~regulation of protein serine/threonine kinase activity	16	13.3333	4.66e-09	STIL, BLM, CDKN1B, CDKN2C, PLK1, CCNF, CDC6, CCNA2, CCNB2, DAB2, CCNB1, CCND3, CCND2, INCENP, CCNG2, EZH2	119	373	20252	7.30016	1.28e-05	9.17e-08	7.94e-08
GOTERM_BP_FAT	GO:0090267~positive regulation of mitotic cell cycle spindle assembly checkpoint	6	5	4.73e-09	INCENP, CDCA8, BIRC5, AURKB, NDC80, MAD2L1	119	12	20252	85.0924	1.29e-05	9.17e-08	7.94e-08
GOTERM_BP_FAT	GO:0060623~regulation of chromosome condensation	6	5	4.73e-09	CCNB1, NCAPG, NCAPD2, SMC4, NCAPH, SMC2	119	12	20252	85.0924	1.29e-05	9.17e-08	7.94e-08
GOTERM_BP_FAT	GO:0090232~positive regulation of spindle checkpoint	6	5	4.73e-09	INCENP, CDCA8, BIRC5, AURKB, NDC80, MAD2L1	119	12	20252	85.0924	1.29e-05	9.17e-08	7.94e-08
GOTERM_BP_FAT	GO:1905821~positive regulation of chromosome condensation	5	4.16667	5.45e-09	NCAPG, NCAPD2, SMC4, NCAPH, SMC2	119	5	20252	170.185	1.49e-05	1.05e-07	9.06e-08
GOTERM_BP_FAT	GO:0045859~regulation of protein kinase activity	20	16.6667	5.46e-09	STIL, BLM, CDKN1B, CDKN2C, BORA, PLK1, CCNF, KIF14, CDC6, CCNA2, TPX2, CCNB2, DAB2, CCNB1, CCND3, CCND2, INCENP, CCNG2, CLSPN, EZH2	119	641	20252	5.30998	1.5e-05	1.05e-07	9.06e-08
GOTERM_CC_FAT	GO:0005874~microtubule	19	15.8333	5.87e-09	SPAG5, PLK1, KIF14, CKAP2, KIF23, KIF11, KIF22, AURKB, AURKA, TPX2, KIFC1, PRC1, INCENP, STMN1, NUSAP1, CDK1, BIRC5, KIF2C, NEK2	117	493	17077	5.62513	1.79e-06	8.96e-08	6.99e-08
GOTERM_BP_FAT	GO:0070507~regulation of microtubule cytoskeleton organization	13	10.8333	6.21e-09	STIL, CDKN1B, BORA, SPAG5, PLK1, CCNF, CKAP2, KIF11, TPX2, KIFC1, STMN1, TACC3, NEK2	119	220	20252	10.0564	1.7e-05	1.18e-07	1.02e-07
GOTERM_BP_FAT	GO:0019220~regulation of phosphate metabolic process	34	28.3333	6.38e-09	BLM, CDKN1B, CDCA2, CCNF, KIF14, CDCA8, FOXM1, IQGAP3, AURKB, LMNB1, CCNB2, CCNB1, CCND3, CCND2, CLSPN, BARD1, STIL, CDKN2C, BORA, PLK1, CDC6, ESR1, CCNA2, TPX2, AR, DAB2, RAD51, INCENP, CCNG2, DDIT4, CDK1, BIRC5, LPIN1, EZH2	119	1901	20252	3.04381	1.75e-05	1.2e-07	1.04e-07
GOTERM_BP_FAT	GO:0051174~regulation of phosphorus metabolic process	34	28.3333	6.81e-09	BLM, CDKN1B, CDCA2, CCNF, KIF14, CDCA8, FOXM1, IQGAP3, AURKB, LMNB1, CCNB2, CCNB1, CCND3, CCND2, CLSPN, BARD1, STIL, CDKN2C, BORA, PLK1, CDC6, ESR1, CCNA2, TPX2, AR, DAB2, RAD51, INCENP, CCNG2, DDIT4, CDK1, BIRC5, LPIN1, EZH2	119	1906	20252	3.03583	1.86e-05	1.28e-07	1.11e-07
GOTERM_CC_FAT	GO:0000794~condensed nuclear chromosome	13	10.8333	9.05e-09	H2AX, BLM, PLK1, NCAPG2, NCAPG, SMC4, NCAPH, SMC2, RAD51, INCENP, RCC1, NCAPD2, NEK2	117	196	17077	9.68084	2.76e-06	1.31e-07	1.03e-07
GOTERM_BP_FAT	GO:0042325~regulation of phosphorylation	32	26.6667	9.54e-09	BLM, CDKN1B, CCNF, KIF14, CDCA8, FOXM1, IQGAP3, AURKB, LMNB1, CCNB2, CCNB1, CCND3, CCND2, CLSPN, BARD1, STIL, CDKN2C, BORA, PLK1, CDC6, ESR1, CCNA2, TPX2, AR, DAB2, RAD51, INCENP, CCNG2, DDIT4, CDK1, BIRC5, EZH2	119	1726	20252	3.15522	2.61e-05	1.78e-07	1.54e-07
GOTERM_CC_FAT	GO:0044815~DNA packaging complex	12	10	1.17e-08	H2AX, H2AZ1, H2AZ2, H3C8, NCAPG2, NCAPG, H1F5, NCAPD2, SMC4, CENPA, NCAPH, SMC2	117	160	17077	10.9468	3.56e-06	1.62e-07	1.26e-07
GOTERM_BP_FAT	GO:0008283~cell proliferation	37	30.8333	1.17e-08	CEBPA, BLM, CDKN1B, UHRF1, NCAPG2, HMGB2, KIF14, MCM10, FOXM1, IQGAP3, CDC20, GJA1, CCNB1, CCND3, CCND2, RACGAP1, FIGNL1, FBXO5, BUB1, E2F8, TCF19, CDKN2C, RRM2, CDC6, CIP2A, ESR1, NDC80, CCNA2, AR, DAB2, PRC1, TACC3, CDK1, BIRC5, PGR, OPTN, EZH2	119	2272	20252	2.7715	3.21e-05	2.17e-07	1.88e-07
GOTERM_BP_FAT	GO:0050790~regulation of catalytic activity	34	28.3333	1.39e-08	ARHGAP11A, BLM, CDKN1B, PCNA, CCNF, HMGB2, KIF14, IQGAP3, AURKB, CDC20, CCNB2, CCNB1, CCND3, CCND2, STMN1, NEK2, FBXO5, CLSPN, STIL, CDKN2C, BORA, PLK1, CDC6, ESR1, CCNA2, TPX2, DAB2, UBE2S, INCENP, CCNG2, BIRC5, LPIN1, MAD2L1, EZH2	119	1962	20252	2.94918	3.81e-05	2.56e-07	2.21e-07
GOTERM_BP_FAT	GO:1901978~positive regulation of cell cycle checkpoint	6	5	1.77e-08	INCENP, CDCA8, BIRC5, AURKB, NDC80, MAD2L1	119	15	20252	68.0739	4.84e-05	3.22e-07	2.79e-07
GOTERM_BP_FAT	GO:0001932~regulation of protein phosphorylation	30	25	1.79e-08	BLM, CDKN1B, CCNF, KIF14, CDCA8, FOXM1, IQGAP3, AURKB, LMNB1, CCNB2, CCNB1, CCND3, CCND2, CLSPN, STIL, CDKN2C, BORA, PLK1, CDC6, ESR1, CCNA2, TPX2, AR, DAB2, RAD51, INCENP, CCNG2, DDIT4, BIRC5, EZH2	119	1571	20252	3.24987	4.89e-05	3.24e-07	2.8e-07
GOTERM_MF_FAT	GO:0019901~protein kinase binding	22	18.3333	1.85e-08	TOP2A, CDKN1B, CDKN2C, PCNA, BORA, PLK1, KIF14, KIF11, FOXM1, ESR1, LMNB1, AURKA, CCNA2, TPX2, POLA1, GJA1, CCNB1, CCND3, CCND2, RACGAP1, PRC1, FBXO5	110	829	18165	4.38239	7.57e-06	8.43e-07	7.04e-07
GOTERM_BP_FAT	GO:0051054~positive regulation of DNA metabolic process	15	12.5	2.24e-08	TOP2A, CDT1, BLM, PCNA, FOXM1, AURKB, RAD51AP1, CCNA2, RAD51, DBF4, CDK1, NEK2, DNA2, LPIN1, E2F8	119	358	20252	7.13065	6.13e-05	4.03e-07	3.49e-07
GOTERM_MF_FAT	GO:0019887~protein kinase regulator activity	13	10.8333	2.49e-08	CDKN1B, CDKN2C, CCNF, NCAPG2, CCNA2, TPX2, CCNB2, CCNB1, CCND3, DBF4, CCND2, INCENP, CCNG2	110	243	18165	8.83446	1.02e-05	1.03e-06	8.56e-07
GOTERM_BP_FAT	GO:0051656~establishment of organelle localization	19	15.8333	2.92e-08	CDT1, SPAG5, CDCA5, PLK1, KIF14, CDCA8, KIF22, CENPA, AURKB, NDC80, LMNB1, GJA1, CCNB1, KIFC1, INCENP, NUSAP1, BIRC5, KIF2C, MAD2L1	119	636	20252	5.08414	8e-05	5.22e-07	4.53e-07
GOTERM_BP_FAT	GO:0051347~positive regulation of transferase activity	18	15	2.97e-08	STIL, CDKN1B, PCNA, BORA, PLK1, KIF14, CDC6, AURKB, CDC20, TPX2, CCNB1, CCND3, CCND2, UBE2S, INCENP, NEK2, CLSPN, EZH2	119	564	20252	5.43143	8.12e-05	5.27e-07	4.57e-07
GOTERM_CC_FAT	GO:0032133~chromosome passenger complex	5	4.16667	3e-08	INCENP, CDCA8, BIRC5, AURKB, AURKA	117	6	17077	121.631	9.15e-06	3.98e-07	3.1e-07
GOTERM_BP_FAT	GO:0006468~protein phosphorylation	34	28.3333	3.19e-08	BLM, CDKN1B, CCNF, KIF14, BUB1B, CDCA8, FOXM1, IQGAP3, AURKB, LMNB1, AURKA, CCNB2, CCNB1, CCND3, CCND2, NEK2, CLSPN, BUB1, STIL, CDKN2C, BORA, PLK1, CDC6, ESR1, CCNA2, TPX2, AR, DAB2, INCENP, CCNG2, DDIT4, CDK1, BIRC5, EZH2	119	2030	20252	2.85039	8.73e-05	5.63e-07	4.88e-07
GOTERM_BP_FAT	GO:0065009~regulation of molecular function	40	33.3333	3.49e-08	ARHGAP11A, BLM, CDKN1B, PCNA, CDCA5, CCNF, HMGB2, KIF14, IQGAP3, AURKB, AURKA, CDC20, CCNB2, GJA1, CCNB1, CCND3, CCND2, STMN1, NEK2, FBXO5, CLSPN, CDT1, STIL, CDKN2C, BORA, PLK1, CDC6, ESR1, CCNA2, TPX2, AR, DAB2, UBE2S, INCENP, CCNG2, BHLHE40, BIRC5, LPIN1, MAD2L1, EZH2	119	2715	20252	2.50733	9.54e-05	6.11e-07	5.3e-07
GOTERM_BP_FAT	GO:0032467~positive regulation of cytokinesis	8	6.66667	3.96e-08	RACGAP1, INCENP, KIF14, CDCA8, BIRC5, KIF23, CDC6, AURKB	119	57	20252	23.8856	0.000108	6.9e-07	5.98e-07
GOTERM_MF_FAT	GO:0016887~ATPase activity	17	14.1667	4.33e-08	TOP2A, ERCC6L, BLM, ATAD2, KIF14, KIF23, KIF11, KIF22, SMC4, SMC2, RAD51, KIFC1, FIGNL1, MCM3, KIF2C, MCM6, DNA2	110	496	18165	5.65992	1.77e-05	1.62e-06	1.35e-06
GOTERM_BP_FAT	GO:0033554~cellular response to stress	35	29.1667	4.37e-08	TOP2A, H2AX, BLM, PCNA, UHRF1, CDCA5, HSPB8, MCM10, FOXM1, SMC4, SMC2, LMNB1, RAD51AP1, CDC45, FIGNL1, PCLAF, FBXO5, CLSPN, BARD1, RRM1, LIG1, PLK1, KIF22, CCNA2, POLA1, DAB2, RAD51, DDIT4, CDK1, MCM3, MCM6, DNA2, DTL, OPTN, EZH2	119	2166	20252	2.74999	0.00012	7.56e-07	6.55e-07
GOTERM_MF_FAT	GO:0003697~single-stranded DNA binding	10	8.33333	5.01e-08	RAD51AP1, POLA1, BLM, CDC45, RAD51, MCM3, MCM10, MCM6, SMC4, SMC2	110	122	18165	13.5358	2.05e-05	1.72e-06	1.43e-06
GOTERM_BP_FAT	GO:0032886~regulation of microtubule-based process	13	10.8333	5.11e-08	STIL, CDKN1B, BORA, SPAG5, PLK1, CCNF, CKAP2, KIF11, TPX2, KIFC1, STMN1, TACC3, NEK2	119	266	20252	8.31731	0.00014	8.79e-07	7.62e-07
GOTERM_BP_FAT	GO:0043549~regulation of kinase activity	20	16.6667	6.41e-08	STIL, BLM, CDKN1B, CDKN2C, BORA, PLK1, CCNF, KIF14, CDC6, CCNA2, TPX2, CCNB2, DAB2, CCNB1, CCND3, CCND2, INCENP, CCNG2, CLSPN, EZH2	119	748	20252	4.5504	0.000175	1.1e-06	9.49e-07
GOTERM_BP_FAT	GO:0051297~centrosome organization	10	8.33333	6.94e-08	SGO1, STIL, KIFC1, PLK1, CCNF, PCLAF, NEK2, KIF11, NDC80, AURKA	119	130	20252	13.0911	0.00019	1.18e-06	1.02e-06
GOTERM_MF_FAT	GO:0005524~ATP binding	29	24.1667	6.99e-08	TOP2A, ERCC6L, BLM, KIF14, BUB1B, KIF11, SMC4, AURKB, SMC2, AURKA, FIGNL1, NEK2, BUB1, RRM1, LIG1, UBE2C, PLK1, ATAD2, KIF23, KIF22, CDC6, RAD51, UBE2S, KIFC1, CDK1, MCM3, KIF2C, MCM6, DNA2	110	1537	18165	3.11578	2.87e-05	2.21e-06	1.85e-06
GOTERM_BP_FAT	GO:0051383~kinetochore organization	6	5	8.91e-08	CDT1, SMC4, CENPA, DLGAP5, NDC80, SMC2	119	20	20252	51.0555	0.000244	1.51e-06	1.3e-06
GOTERM_BP_FAT	GO:0006310~DNA recombination	14	11.6667	1.09e-07	H2AX, TOP2A, BARD1, BLM, LIG1, HMGB2, RAD51AP1, CDC45, RAD51, FIGNL1, MCM3, H1F5, MCM6, EZH2	119	344	20252	6.92613	0.000299	1.84e-06	1.59e-06
GOTERM_MF_FAT	GO:0019207~kinase regulator activity	13	10.8333	1.14e-07	CDKN1B, CDKN2C, CCNF, NCAPG2, CCNA2, TPX2, CCNB2, CCNB1, CCND3, DBF4, CCND2, INCENP, CCNG2	110	279	18165	7.69453	4.65e-05	3.33e-06	2.78e-06
GOTERM_BP_FAT	GO:0006275~regulation of DNA replication	10	8.33333	1.24e-07	CCNA2, CDT1, BLM, PCNA, DBF4, CDK1, FBXO5, DNA2, LPIN1, E2F8	119	139	20252	12.2435	0.000338	2.06e-06	1.79e-06
GOTERM_CC_FAT	GO:0030496~midbody	13	10.8333	1.28e-07	SPAG5, PLK1, KIF14, CDCA8, KIF23, AURKB, RACGAP1, PRC1, INCENP, CDK1, BIRC5, NEK2, CEP55	117	249	17077	7.62026	3.89e-05	1.62e-06	1.27e-06
GOTERM_MF_FAT	GO:0032559~adenyl ribonucleotide binding	29	24.1667	1.28e-07	TOP2A, ERCC6L, BLM, KIF14, BUB1B, KIF11, SMC4, AURKB, SMC2, AURKA, FIGNL1, NEK2, BUB1, RRM1, LIG1, UBE2C, PLK1, ATAD2, KIF23, KIF22, CDC6, RAD51, UBE2S, KIFC1, CDK1, MCM3, KIF2C, MCM6, DNA2	110	1582	18165	3.02715	5.25e-05	3.51e-06	2.93e-06
GOTERM_BP_FAT	GO:0031023~microtubule organizing center organization	10	8.33333	1.48e-07	SGO1, STIL, KIFC1, PLK1, CCNF, PCLAF, NEK2, KIF11, NDC80, AURKA	119	142	20252	11.9849	0.000406	2.46e-06	2.13e-06
GOTERM_MF_FAT	GO:0030554~adenyl nucleotide binding	29	24.1667	1.54e-07	TOP2A, ERCC6L, BLM, KIF14, BUB1B, KIF11, SMC4, AURKB, SMC2, AURKA, FIGNL1, NEK2, BUB1, RRM1, LIG1, UBE2C, PLK1, ATAD2, KIF23, KIF22, CDC6, RAD51, UBE2S, KIFC1, CDK1, MCM3, KIF2C, MCM6, DNA2	110	1596	18165	3.0006	6.31e-05	3.96e-06	3.3e-06
GOTERM_BP_FAT	GO:0010972~negative regulation of G2/M transition of mitotic cell cycle	8	6.66667	1.86e-07	BARD1, BLM, PLK1, CDK1, CLSPN, CDC6, DTL, AURKB	119	71	20252	19.1758	0.000509	3.07e-06	2.66e-06
GOTERM_BP_FAT	GO:0070925~organelle assembly	22	18.3333	1.91e-07	STIL, SPAG5, PLK1, CDCA8, KIF23, KIF11, CENPA, AURKB, NDC80, AURKA, CDC20, TPX2, CCNB2, RACGAP1, KIFC1, PRC1, INCENP, BIRC5, RCC1, NEK2, FBXO5, DLGAP5	119	974	20252	3.84401	0.000523	3.13e-06	2.71e-06
GOTERM_BP_FAT	GO:0006302~double-strand break repair	13	10.8333	2.18e-07	H2AX, BLM, LIG1, CDCA5, FOXM1, RAD51AP1, POLA1, CDC45, RAD51, FIGNL1, MCM3, MCM6, DNA2	119	304	20252	7.27764	0.000596	3.55e-06	3.07e-06
GOTERM_BP_FAT	GO:1902750~negative regulation of cell cycle G2/M phase transition	8	6.66667	2.26e-07	BARD1, BLM, PLK1, CDK1, CLSPN, CDC6, DTL, AURKB	119	73	20252	18.6504	0.000618	3.66e-06	3.17e-06
GOTERM_CC_FAT	GO:0000777~condensed chromosome kinetochore	7	5.83333	2.34e-07	CCNB1, PLK1, BUB1B, CENPA, BUB1, NSL1, NDC80	117	39	17077	26.1975	7.15e-05	2.86e-06	2.23e-06
GOTERM_BP_FAT	GO:0051246~regulation of protein metabolic process	42	35	2.52e-07	BLM, CDKN1B, CDCA2, UHRF1, CCNF, KIF14, CDCA8, FOXM1, TYMS, IQGAP3, AURKB, LMNB1, AURKA, CDC20, CCNB2, GJA1, CCNB1, CCND3, CCND2, FBXO5, CLSPN, STIL, CDKN2C, BORA, PLK1, CDC6, ESR1, CCNA2, TPX2, AR, DAB2, RAD51, UBE2S, INCENP, CCNG2, DDIT4, BIRC5, H1F5, LPIN1, DTL, MAD2L1, EZH2	119	3169	20252	2.25553	0.000691	4.06e-06	3.52e-06
GOTERM_BP_FAT	GO:0045132~meiotic chromosome segregation	9	7.5	2.8e-07	TOP2A, SGO1, ESPL1, PLK1, BUB1B, SMC4, BUB1, NCAPH, SMC2	119	111	20252	13.7988	0.000766	4.48e-06	3.88e-06
GOTERM_BP_FAT	GO:0031401~positive regulation of protein modification process	26	21.6667	2.88e-07	CDKN1B, CDCA2, KIF14, CDCA8, IQGAP3, AURKB, LMNB1, CDC20, CCNB1, CCND3, CCND2, CLSPN, STIL, BORA, PLK1, CDC6, ESR1, TPX2, AR, DAB2, UBE2S, INCENP, BIRC5, H1F5, LPIN1, EZH2	119	1376	20252	3.2157	0.000789	4.59e-06	3.97e-06
GOTERM_BP_FAT	GO:0007143~female meiotic division	7	5.83333	3.04e-07	TOP2A, CCNB2, PLK1, FBXO5, NCAPH, NDC80, AURKA	119	47	20252	25.3467	0.000832	4.81e-06	4.17e-06
GOTERM_BP_FAT	GO:0032268~regulation of cellular protein metabolic process	40	33.3333	3.89e-07	BLM, CDKN1B, CDCA2, UHRF1, CCNF, KIF14, CDCA8, FOXM1, TYMS, IQGAP3, AURKB, LMNB1, AURKA, CDC20, CCNB2, CCNB1, CCND3, CCND2, FBXO5, CLSPN, STIL, CDKN2C, BORA, PLK1, CDC6, ESR1, CCNA2, TPX2, AR, DAB2, RAD51, UBE2S, INCENP, CCNG2, DDIT4, BIRC5, H1F5, LPIN1, MAD2L1, EZH2	119	2970	20252	2.29205	0.00106403	6.12e-06	5.3e-06
GOTERM_MF_FAT	GO:1901363~heterocyclic compound binding	62	51.6667	3.96e-07	H2AX, TOP2A, ERCC6L, HMGB2, KIF14, BUB1B, MCM10, KIF11, FOXM1, SMC4, SMC2, LMNB1, MIS18BP1, NUSAP1, RCC1, NEK2, H3C8, LIG1, KIF23, KIF22, AR, DBF4, TFDP2, KIFC1, PXDN, MCM3, KIF2C, PGR, MCM6, DNA2, CEBPA, BLM, PCNA, UHRF1, TYMS, CENPA, AURKB, AURKA, RAD51AP1, CDC45, FIGNL1, CLSPN, BUB1, E2F8, H2AZ1, BARD1, H2AZ2, CDT1, RRM1, UBE2C, PLK1, ATAD2, CDC6, ESR1, POLA1, RAD51, UBE2S, BHLHE40, CDK1, H1F5…	110	5919	18165	1.72976	0.000162	9.57e-06	7.98e-06
GOTERM_BP_FAT	GO:0071459~protein localization to chromosome, centromeric region	6	5	4.49e-07	CDT1, CDK1, BUB1B, CENPA, AURKB, NDC80	119	27	20252	37.8189	0.00122899	7.02e-06	6.08e-06
GOTERM_BP_FAT	GO:0051247~positive regulation of protein metabolic process	30	25	5.8e-07	CDKN1B, CDCA2, UHRF1, KIF14, CDCA8, IQGAP3, AURKB, LMNB1, AURKA, CDC20, GJA1, CCNB1, CCND3, CCND2, CLSPN, STIL, BORA, PLK1, CDC6, ESR1, TPX2, AR, DAB2, UBE2S, INCENP, BIRC5, H1F5, LPIN1, DTL, EZH2	119	1848	20252	2.76274	0.00158508	9.01e-06	7.8e-06
GOTERM_BP_FAT	GO:0006796~phosphate-containing compound metabolic process	42	35	6.14e-07	BLM, CDKN1B, CDCA2, CCNF, KIF14, BUB1B, CDCA8, FOXM1, TYMS, IQGAP3, AURKB, LMNB1, AURKA, CCNB2, CCNB1, CCND3, CCND2, FIGNL1, NEK2, CLSPN, BUB1, BARD1, RRM1, STIL, CDKN2C, RRM2, BORA, PLK1, CDC6, ESR1, CCNA2, TPX2, AR, DAB2, RAD51, INCENP, CCNG2, DDIT4, CDK1, BIRC5, LPIN1, EZH2	119	3274	20252	2.18319	0.00167857	9.49e-06	8.22e-06
GOTERM_BP_FAT	GO:0006270~DNA replication initiation	6	5	6.55e-07	POLA1, CDC45, MCM3, MCM10, MCM6, CDC6	119	29	20252	35.2107	0.00179062	1e-05	8.68e-06
GOTERM_BP_FAT	GO:0007098~centrosome cycle	9	7.5	6.56e-07	STIL, KIFC1, PLK1, CCNF, PCLAF, NEK2, KIF11, NDC80, AURKA	119	124	20252	12.3521	0.00179302	1e-05	8.68e-06
GOTERM_BP_FAT	GO:0016310~phosphorylation	35	29.1667	6.8e-07	BLM, CDKN1B, CCNF, KIF14, BUB1B, CDCA8, FOXM1, IQGAP3, AURKB, LMNB1, AURKA, CCNB2, CCNB1, CCND3, CCND2, NEK2, CLSPN, BUB1, STIL, CDKN2C, BORA, PLK1, CDC6, ESR1, CCNA2, TPX2, AR, DAB2, RAD51, INCENP, CCNG2, DDIT4, CDK1, BIRC5, EZH2	119	2429	20252	2.45223	0.00186019	1.03e-05	8.96e-06
GOTERM_BP_FAT	GO:0070192~chromosome organization involved in meiotic cell cycle	8	6.66667	7e-07	SGO1, RAD51, BUB1B, NCAPD2, SMC4, BUB1, NCAPH, SMC2	119	86	20252	15.8312	0.00191391	1.06e-05	9.16e-06
GOTERM_CC_FAT	GO:1902554~serine/threonine protein kinase complex	9	7.5	7.11e-07	CCNA2, CCNB2, CCNB1, CCND3, PCNA, CCND2, CCNG2, CCNF, CDK1	117	108	17077	12.1631	0.000217	8.34e-06	6.51e-06
GOTERM_BP_FAT	GO:1902969~mitotic DNA replication	5	4.16667	7.52e-07	POLA1, CDC45, LIG1, MCM3, MCM6	119	13	20252	65.4557	0.0020558	1.12e-05	9.72e-06
GOTERM_BP_FAT	GO:0051987~positive regulation of attachment of spindle microtubules to kinetochore	5	4.16667	7.52e-07	CCNB1, INCENP, CDCA8, BIRC5, AURKB	119	13	20252	65.4557	0.0020558	1.12e-05	9.72e-06
GOTERM_BP_FAT	GO:2000045~regulation of G1/S transition of mitotic cell cycle	10	8.33333	7.54e-07	RRM1, STIL, CCND3, CDKN1B, CDKN2C, RRM2, CCND2, DBF4, KIF14, EZH2	119	172	20252	9.89447	0.00206246	1.12e-05	9.72e-06
GOTERM_BP_FAT	GO:0010971~positive regulation of G2/M transition of mitotic cell cycle	6	5	7.82e-07	RRM1, CCNB1, CDK1, FBXO5, DTL, LMNB1	119	30	20252	34.037	0.0021384	1.16e-05	1e-05
GOTERM_MF_FAT	GO:0097159~organic cyclic compound binding	62	51.6667	7.9e-07	H2AX, TOP2A, ERCC6L, HMGB2, KIF14, BUB1B, MCM10, KIF11, FOXM1, SMC4, SMC2, LMNB1, MIS18BP1, NUSAP1, RCC1, NEK2, H3C8, LIG1, KIF23, KIF22, AR, DBF4, TFDP2, KIFC1, PXDN, MCM3, KIF2C, PGR, MCM6, DNA2, CEBPA, BLM, PCNA, UHRF1, TYMS, CENPA, AURKB, AURKA, RAD51AP1, CDC45, FIGNL1, CLSPN, BUB1, E2F8, H2AZ1, BARD1, H2AZ2, CDT1, RRM1, UBE2C, PLK1, ATAD2, CDC6, ESR1, POLA1, RAD51, UBE2S, BHLHE40, CDK1, H1F5…	110	6026	18165	1.69905	0.000324	1.8e-05	1.51e-05
GOTERM_BP_FAT	GO:0045740~positive regulation of DNA replication	7	5.83333	8.81e-07	CDT1, PCNA, DBF4, CDK1, DNA2, LPIN1, E2F8	119	56	20252	21.2731	0.00240919	1.3e-05	1.12e-05
GOTERM_BP_FAT	GO:0006464~cellular protein modification process	47	39.1667	8.96e-07	BLM, CDKN1B, CDCA2, CDCA3, UHRF1, CCNF, KIF14, BUB1B, CDCA8, FOXM1, IQGAP3, AURKB, LMNB1, AURKA, CDC20, CCNB2, CCNB1, CCND3, CCND2, NEK2, FBXO5, CLSPN, BUB1, BARD1, STIL, CDKN2C, BORA, UBE2C, PLK1, CDC6, ESR1, CCNA2, TPX2, AR, DAB2, RAD51, UBE2S, INCENP, CCNG2, DDIT4, CDK1, BIRC5, H1F5, LPIN1, DTL, MAD2L1, EZH2	119	3977	20252	2.01124	0.00245015	1.31e-05	1.14e-05
GOTERM_BP_FAT	GO:0036211~protein modification process	47	39.1667	9.03e-07	BLM, CDKN1B, CDCA2, CDCA3, UHRF1, CCNF, KIF14, BUB1B, CDCA8, FOXM1, IQGAP3, AURKB, LMNB1, AURKA, CDC20, CCNB2, CCNB1, CCND3, CCND2, NEK2, FBXO5, CLSPN, BUB1, BARD1, STIL, CDKN2C, BORA, UBE2C, PLK1, CDC6, ESR1, CCNA2, TPX2, AR, DAB2, RAD51, UBE2S, INCENP, CCNG2, DDIT4, CDK1, BIRC5, H1F5, LPIN1, DTL, MAD2L1, EZH2	119	3978	20252	2.01073	0.00246826	1.31e-05	1.14e-05
GOTERM_CC_FAT	GO:0099513~polymeric cytoskeletal fiber	21	17.5	9.46e-07	SPAG5, PLK1, KIF14, CKAP2, KIF23, KIF11, KIF22, AURKB, LMNB1, AURKA, TPX2, GJA1, KIFC1, PRC1, INCENP, STMN1, NUSAP1, CDK1, BIRC5, KIF2C, NEK2	117	844	17077	3.63164	0.000289	1.07e-05	8.34e-06
GOTERM_BP_FAT	GO:0090235~regulation of metaphase plate congression	5	4.16667	1.05e-06	SPAG5, INCENP, CDCA8, BIRC5, AURKB	119	14	20252	60.7803	0.00286401	1.52e-05	1.31e-05
GOTERM_BP_FAT	GO:0051293~establishment of spindle localization	7	5.83333	1.09e-06	GJA1, SPAG5, PLK1, NUSAP1, CENPA, NDC80, MAD2L1	119	58	20252	20.5396	0.00297414	1.57e-05	1.36e-05
GOTERM_BP_FAT	GO:0008284~positive regulation of cell proliferation	23	19.1667	1.15e-06	BLM, CDKN1B, RRM2, KIF14, HMGB2, CIP2A, CDC6, FOXM1, IQGAP3, ESR1, CCNA2, CDC20, AR, GJA1, CCNB1, CCND3, CCND2, PRC1, CDK1, PGR, FBXO5, OPTN, EZH2	119	1183	20252	3.30875	0.00315206	1.65e-05	1.43e-05
GOTERM_BP_FAT	GO:0006793~phosphorus metabolic process	42	35	1.18e-06	BLM, CDKN1B, CDCA2, CCNF, KIF14, BUB1B, CDCA8, FOXM1, TYMS, IQGAP3, AURKB, LMNB1, AURKA, CCNB2, CCNB1, CCND3, CCND2, FIGNL1, NEK2, CLSPN, BUB1, BARD1, RRM1, STIL, CDKN2C, RRM2, BORA, PLK1, CDC6, ESR1, CCNA2, TPX2, AR, DAB2, RAD51, INCENP, CCNG2, DDIT4, CDK1, BIRC5, LPIN1, EZH2	119	3355	20252	2.13048	0.00322731	1.68e-05	1.46e-05
GOTERM_BP_FAT	GO:0044818~mitotic G2/M transition checkpoint	7	5.83333	1.21e-06	BARD1, BLM, PLK1, CDK1, CLSPN, CDC6, DTL	119	59	20252	20.1914	0.00329466	1.71e-05	1.48e-05
GOTERM_BP_FAT	GO:1902751~positive regulation of cell cycle G2/M phase transition	6	5	1.28e-06	RRM1, CCNB1, CDK1, FBXO5, DTL, LMNB1	119	33	20252	30.9427	0.00350964	1.81e-05	1.57e-05
GOTERM_BP_FAT	GO:0071897~DNA biosynthetic process	10	8.33333	1.39e-06	CCNA2, POLA1, GJA1, RRM1, PCNA, LIG1, PCLAF, NEK2, DTL, AURKB	119	185	20252	9.19918	0.0037845	1.94e-05	1.68e-05
GOTERM_BP_FAT	GO:0043933~macromolecular complex subunit organization	31	25.8333	1.4e-06	CEBPA, BLM, CDKN1B, KIF14, CENPA, SMC4, SMC2, CCNB1, CDC45, STMN1, FBXO5, DLGAP5, CDT1, H3C8, RRM1, RRM2, UBE2C, CKAP2, ESR1, NDC80, TPX2, DAB2, RAD51, UBE2S, PXDN, DDIT4, CDK1, H1F5, KIF2C, TCF4, ASF1B	119	2041	20252	2.58488	0.00381187	1.95e-05	1.69e-05
[truncated: 585 more rows]
