# Supplementary material for: Mechanical Insights into the Distinct Effects of Ovariectomy Versus Adrenalectomy on Age-Related Thymic Atrophy in Female Mice
Source: Int J Mol Sci. 2026 Jan 20;27(2):1022. doi: 10.3390/ijms27021022 (PMC12841801; doi:10.3390/ijms27021022)
Supplement: Supplementary file 1 [file ijms-27-01022-s001.zip › Supplemental File S5.xlsx]

## Sheet: ADX vs Sham_ERα
Transcription factor	Promoter
ERα	Ppara
ERα	Mad2l1
ERα	Kif2c
ERα	Gm16485
ERα	Smc4
ERα	Tent5a
ERα	Hspg2
ERα	Ncapg
ERα	Trbc2
ERα	Bmpr1a
ERα	Igkv4-57
ERα	Slc27a1
ERα	Mrap
ERα	Igkv4-72
ERα	Igkv4-70
ERα	Igkv6-15
ERα	Pnpla2
ERα	Igkv6-20
ERα	Rab34
ERα	Tubb2a
ERα	Gpt2
ERα	1700019D03Rik
ERα	Cpq
ERα	Ngp
ERα	Atp1a3
ERα	Bicc1
ERα	Cd209f
ERα	C4b
ERα	Lrpap1
ERα	Rhob
ERα	Fcgr3
ERα	Incenp
ERα	Deptor
ERα	Pla2g7
ERα	Dlgap5
ERα	Bhlhe40
ERα	Sgo1
ERα	Epb41l1
ERα	Ccnd3
ERα	Ighg2c
ERα	Ltf
ERα	Dennd2a
ERα	Sh2d4b
ERα	Ackr4
ERα	Sntb2
ERα	Acox1
ERα	Bard1
ERα	Tsku
ERα	Dpyd
ERα	Hipk2
ERα	Adgrg2
ERα	Ighg1
ERα	Anxa1
ERα	Snrpe
ERα	Ildr2
ERα	Ndc80
ERα	Arhgef17
ERα	Syne2
ERα	Adgrf5
ERα	Rcc1
ERα	Sdc4
ERα	Parva
ERα	Igha
ERα	Pald1
ERα	Gprc5b
ERα	Gda
ERα	Sorbs3
ERα	Npr3
ERα	Acsf2
ERα	Klrk1
ERα	Aldh2

## Sheet: ADX vs Sham_ERβ
Transcription factor	Promoter
ERβ	Cdc6
ERβ	Cdk1
ERβ	Top2a
ERβ	Ccnb1
ERβ	Aurka
ERβ	Bub1
ERβ	Mad2l1
ERβ	Cdc20
ERβ	Kif11
ERβ	Bub1b
ERβ	Kif2c
ERβ	Ppara
ERβ	Pparg
ERβ	Cdh5
ERβ	Scarb1
ERβ	Vwf
ERβ	Col6a1
ERβ	Cd34
ERβ	Vegfa
ERβ	Fasn
ERβ	Pxdn
ERβ	Gm16485
ERβ	Hsph1
ERβ	Cyyr1
ERβ	Smc4
ERβ	Smc2
ERβ	Eps8
ERβ	Gja1
ERβ	Suclg2
ERβ	Hacd2
ERβ	Endou
ERβ	Nkain4
ERβ	Ddit4
ERβ	Trim16
ERβ	Dkk3
ERβ	Fam234a
ERβ	Uhrf1
ERβ	Tent5a
ERβ	Gata6
ERβ	Hspg2
ERβ	Meg3
ERβ	Fxyd1
ERβ	Ar
ERβ	Gstm1
ERβ	Bcam
ERβ	Adh1
ERβ	C7
ERβ	Limch1
ERβ	Sspn
ERβ	Pdgfb
ERβ	Ncapg
ERβ	Ncaph
ERβ	Bambi-ps1
ERβ	Ace
ERβ	Fzd4
ERβ	Trbc2
ERβ	Trbc1
ERβ	Bmpr1a
ERβ	Slco2b1
ERβ	Ighv5-17
ERβ	Sfxn5
ERβ	Fgfr1
ERβ	Fgfr2
ERβ	Abca1
ERβ	Ehd2
ERβ	Bcl11a
ERβ	Tcn2
ERβ	Acadsb
ERβ	Igkv4-57
ERβ	Slc27a1
ERβ	Echdc1
ERβ	Mrap
ERβ	Cep55
ERβ	Kank2
ERβ	Metrn
ERβ	Mrc1
ERβ	Serpina3c
ERβ	Frmd4a
ERβ	Frmd4b
ERβ	Fbln5
ERβ	Slc16a7
ERβ	Ptgr1
ERβ	Gm37150
ERβ	Cdca7
ERβ	Cdca5
ERβ	Cdca3
ERβ	Cdca2
ERβ	Zeb2
ERβ	Ivd
ERβ	Igkv4-72
ERβ	Tkt
ERβ	Igkv4-70
ERβ	Eng
ERβ	Slc25a10
ERβ	St8sia6
ERβ	Smpd3
ERβ	Cenpa
ERβ	Igkv6-15
ERβ	Ccdc3
ERβ	Kcnb1
ERβ	Pnpla2
ERβ	Cgnl1
ERβ	Tcf19
ERβ	Tm4sf1
ERβ	Nfib
ERβ	Nfia
ERβ	Nfic
ERβ	Igkv6-20
ERβ	Fmod
ERβ	Serpina3n
ERβ	Gsn
ERβ	Igkv6-23
ERβ	Fmo1
ERβ	Pygl
ERβ	Mfsd4b1
ERβ	Fmo2
ERβ	Lims2
ERβ	Echs1
ERβ	Samd1
ERβ	Tubb4b
ERβ	Cluh
ERβ	Igkv4-91
ERβ	Slc25a1
ERβ	Ighv1-82
ERβ	Irs3
ERβ	Gm36931
ERβ	Clu
ERβ	Fgf1
ERβ	Ighv5-9
ERβ	Scara3
ERβ	Scara5
ERβ	Hsd17b12
ERβ	Pls3
ERβ	Nfix
ERβ	Adamts5
ERβ	Tubb2b
ERβ	Rab34
ERβ	Tubb2a
ERβ	Gpt2
ERβ	Chp2
ERβ	Adamts2
ERβ	Pgd
ERβ	Dgat2
ERβ	Dgat1
ERβ	2010003K11Rik
ERβ	Itga7
ERβ	Kng2
ERβ	Dab2
ERβ	Csf1r
ERβ	Cd163
ERβ	Itga3
ERβ	Steap4
ERβ	Itga1
ERβ	Gfpt2
ERβ	Pdgfra
ERβ	Esam
ERβ	BC055324
ERβ	Ptprb
ERβ	1700019D03Rik
ERβ	Ptprd
ERβ	Gabarapl1
ERβ	Ighv1-55
ERβ	Kpna2
ERβ	Gm4739
ERβ	Kcnh1
ERβ	Cpd
ERβ	Rbpms
ERβ	Pcsk6
ERβ	Lat
ERβ	Shank3
ERβ	Cpq
ERβ	Bnc1
ERβ	Il2rb
ERβ	Ighv3-6
ERβ	Birc5
ERβ	Lpar1
ERβ	Amn
ERβ	Itgad
ERβ	Hmmr
ERβ	Ighv1-39
ERβ	Tmem151a
ERβ	Nt5dc2
ERβ	Maged1
ERβ	Kcnn3
ERβ	Lck
ERβ	Ngp
ERβ	Bckdha
ERβ	Mcm3
ERβ	Ang
ERβ	Tppp
ERβ	Mpdz
ERβ	Ank
ERβ	Bpifa1
ERβ	Gstz1
ERβ	Arhgap24
ERβ	Arhgap29
ERβ	Fgl2
ERβ	Atp1a3
ERβ	Cyp2s1
ERβ	Fam107a
ERβ	Nsl1
ERβ	Glrb
ERβ	Prrx1
ERβ	Asph
ERβ	Bicc1
ERβ	Cma1
ERβ	Arhgap32
ERβ	Rpl7a
ERβ	Rad51
ERβ	Cd209f
ERβ	Mcrip2
ERβ	Cd209b
ERβ	Ighv1-15
ERβ	Klf4
ERβ	Mdga1
ERβ	Itih5
ERβ	Sgce
ERβ	Thbd
ERβ	Rad51ap1
ERβ	Klf9
ERβ	Dgkeos
ERβ	Aldh5a1
ERβ	Ighv9-2
ERβ	Aqp1
ERβ	Cmah
ERβ	Paqr9
ERβ	Paqr8
ERβ	Cyp1b1
ERβ	Tns4
ERβ	Depp1
ERβ	Tns3
ERβ	Tns1
ERβ	Slc6a19
ERβ	Espl1
ERβ	Dag1
ERβ	Ebf1
ERβ	Gm11223
ERβ	Ebf2
ERβ	Ebf3
ERβ	Cmklr1
ERβ	C4b
ERβ	Unc13b
ERβ	Lrpap1
ERβ	Ahnak2
ERβ	Sik2
ERβ	Dna2
ERβ	Tln2
ERβ	Nbl1
ERβ	Pola1
ERβ	Ppl
ERβ	Rnase4
ERβ	Tmem205
ERβ	Cdt1
ERβ	Acer2
ERβ	Tpx2
ERβ	Zfp367
ERβ	Pde1a
ERβ	Glul
ERβ	Gbe1
ERβ	Rhob
ERβ	Gys1
ERβ	Gys2
ERβ	Rhoj
ERβ	Rhoq
ERβ	Fcgr3
ERβ	Maob
ERβ	Selenop
ERβ	Mettl7a1
ERβ	Incenp
ERβ	Ncapd2
ERβ	Rbpms2
ERβ	Nfe2l1
ERβ	Rab6b
ERβ	Vwa8
ERβ	2610318N02Rik
ERβ	Fam13a
ERβ	Gnai1
ERβ	Il33
ERβ	Prss23
ERβ	Deptor
ERβ	Plscr4
ERβ	Ccng2
ERβ	Malat1
ERβ	Podn
ERβ	Ncapg2
ERβ	Adam33
ERβ	Cyp2b10
ERβ	Klhl4
ERβ	Slc7a2
ERβ	Pla2g7
ERβ	Gpr153
ERβ	Nudt7
ERβ	C1ra
ERβ	Tmem252
ERβ	Rnf157
ERβ	Krt19
ERβ	Fcgrt
ERβ	Ryk
ERβ	Rnf150
ERβ	Tacc3
ERβ	Dlgap5
ERβ	Grina
ERβ	Fah
ERβ	Farp1
ERβ	C1s1
ERβ	Axl
ERβ	Dlc1
ERβ	Sort1
ERβ	Zfyve9
ERβ	Gdf10
ERβ	Prokr2
ERβ	Phyh
ERβ	Atp10a
ERβ	Srgap3
ERβ	Aldh1a3
ERβ	Bhlhe40
ERβ	Lifr
ERβ	Rdm1
ERβ	Plvap
ERβ	Comt
ERβ	Htra3
ERβ	Cavin1
ERβ	Crip2
ERβ	Htra1
ERβ	Gm9522
ERβ	Tnxb
ERβ	Lig1
ERβ	Tyms
ERβ	Pde8a
ERβ	Lmo7
ERβ	Lama5
ERβ	Colq
ERβ	Sgo1
ERβ	Lama2
ERβ	Lama4
ERβ	Olfml1
ERβ	Acaca
ERβ	C5ar1
ERβ	Dpep1
ERβ	Wdfy3
ERβ	Nid1
ERβ	Trim67
ERβ	Pdha1
ERβ	Epb41l1
ERβ	Nt5c3b
ERβ	Loxl1
ERβ	Hmgb2
ERβ	Ccnd2
ERβ	Ccnd3
ERβ	Idh1
ERβ	Rhpn2
ERβ	Capn2
ERβ	Fcna
ERβ	Ighv11-2
ERβ	Crim1
ERβ	Ndrg2
ERβ	Fosl2
ERβ	Cxcl13
ERβ	Hadh
ERβ	Ighg2c
ERβ	Igkv13-85
ERβ	Ighg2b
ERβ	Upk1b
ERβ	Igkv13-84
ERβ	Flrt2
ERβ	Slit3
ERβ	Pkd2
ERβ	Urah
ERβ	Aox2
ERβ	Aox1
ERβ	Angpt1
ERβ	Iqgap3
ERβ	Cald1
ERβ	Dnm1
ERβ	Dennd5b
ERβ	Tspan7
ERβ	Klf15
ERβ	Mns1
ERβ	Igkv8-30
ERβ	Ltf
ERβ	Olfr1033
ERβ	Pon3
ERβ	Hlf
ERβ	Trim29
ERβ	Vat1l
ERβ	Tshr
ERβ	Dact2
ERβ	Dennd2a
ERβ	Clstn1
ERβ	Sned1
ERβ	Krt80
ERβ	Lamb2
ERβ	Bnip3
ERβ	Mast4
ERβ	Lamb1
ERβ	Gm5182
ERβ	Ugp2
ERβ	Sh2d4b
ERβ	Ablim3
ERβ	Ackr3
ERβ	Pmp22
ERβ	Ackr4
ERβ	Sntb2
ERβ	Sntb1
ERβ	Fcgr2b
ERβ	Sema3d
ERβ	Kbtbd11
ERβ	Nampt
ERβ	Dhdh
ERβ	Entpd1
ERβ	Pex11a
ERβ	Optn
ERβ	Cped1
ERβ	Acox1
ERβ	Siglec1
ERβ	Isl1
ERβ	Adhfe1
ERβ	Arhgap5
ERβ	Dixdc1
ERβ	Tulp3
ERβ	Amy1
ERβ	Atf6
ERβ	Pif1
ERβ	Cldn15
ERβ	Stmn1
ERβ	Gpihbp1
ERβ	Bard1
ERβ	Ighv2-2
ERβ	Sult1a1
ERβ	Tsku
ERβ	Pbx1
ERβ	Mylk
ERβ	Islr
ERβ	Rasl12
ERβ	Agmo
ERβ	Fat2
ERβ	Fat4
ERβ	Ezh2
ERβ	Kifc1
ERβ	Col12a1
ERβ	Dntt
ERβ	Smim10l1
ERβ	Ptger3
ERβ	Dpyd
ERβ	Rspo1
ERβ	Lgals12
ERβ	Mmp19
ERβ	Aacs
ERβ	Acot7
ERβ	Il18r1
ERβ	Ahnak
ERβ	Aldh1l1
ERβ	Pth1r
ERβ	Chrdl1
ERβ	Enpp2
ERβ	Hmgn2
ERβ	Wt1
ERβ	Gm47283
ERβ	Adamts12
ERβ	Ucp3
ERβ	Rian
ERβ	Cx3cl1
ERβ	Timp3
ERβ	Eppk1
ERβ	Timp2
ERβ	Timp4
ERβ	Ifitm6
ERβ	Lrg1
ERβ	Lgr4
ERβ	Snx10
ERβ	Tnfrsf19
ERβ	Lgr6
ERβ	Hipk2
ERβ	Sulf2
ERβ	Tuba1b
ERβ	Serping1
ERβ	Adgrg2
ERβ	Col14a1
ERβ	Reep6
ERβ	2900026A02Rik
ERβ	Stip1
ERβ	Bscl2
ERβ	Abhd4
ERβ	Nek2
ERβ	Abhd5
ERβ	Aebp1
ERβ	Dhrs7
ERβ	Cpa3
ERβ	Ighg1
ERβ	Rims4
ERβ	Amotl2
ERβ	Amotl1
ERβ	Ifi207
ERβ	Maf
ERβ	Acaa1b
ERβ	Flnc
ERβ	Anxa1
ERβ	Blm
ERβ	S100a1
ERβ	Maz
ERβ	Snrpe
ERβ	Nucks1
ERβ	S100a6
ERβ	S100a9
ERβ	S100a8
ERβ	Tubb5
ERβ	Nacc2
ERβ	Cspg4
ERβ	Ildr2
ERβ	Ogn
ERβ	Me1
ERβ	Aco1
ERβ	Mdm1
ERβ	Lcn2
ERβ	Ndc80
ERβ	Lepr
ERβ	Slc46a1
ERβ	Slc46a2
ERβ	Flt1
ERβ	Fhl1
ERβ	Arhgef15
ERβ	Acss2
ERβ	Arhgef17
ERβ	Pcca
ERβ	Epas1
ERβ	Pccb
ERβ	Arhgef12
ERβ	Syt15
ERβ	Slc2a4
ERβ	Pgm5
ERβ	Pgm1
ERβ	Atp2b4
ERβ	Adgrd1
ERβ	Fndc1
ERβ	Gmpr
ERβ	Dagla
ERβ	Dtl
ERβ	Mcm10
ERβ	Nap1l1
ERβ	Nrbp2
ERβ	Myo1b
ERβ	Lrp1
ERβ	Igkv1-88
ERβ	Cd248
ERβ	Lrp2
ERβ	Cebpb
ERβ	Unc79
ERβ	Lrp3
ERβ	Cebpa
ERβ	Ephb6
ERβ	Ccl8
ERβ	Ccl6
ERβ	G6pdx
ERβ	Hbb-bt
ERβ	Hbb-bs
ERβ	Pi16
ERβ	Cdc45
ERβ	Acpp
ERβ	Wipi1
ERβ	Syne2
ERβ	Adgrf5
ERβ	Mfap5
ERβ	Dut
ERβ	Apoc1
ERβ	C130074G19Rik
ERβ	Emilin2
ERβ	Adamtsl1
ERβ	Adamtsl3
ERβ	Adamtsl5
ERβ	Spag5
ERβ	Prc1
ERβ	Myo10
ERβ	Mgp
ERβ	Unc5a
ERβ	Pros1
ERβ	E2f8
ERβ	Col18a1
ERβ	Ednrb
ERβ	Eci1
ERβ	Pclaf
ERβ	Nectin1
ERβ	Twsg1
ERβ	Plpp3
ERβ	Rbfox2
ERβ	Megf6
ERβ	Slpi
ERβ	Rcc1
ERβ	Zcchc14
ERβ	Tmem100
ERβ	Ccnf
ERβ	Ptges
ERβ	Fermt2
ERβ	Tmem119
ERβ	Rin2
ERβ	Marco
ERβ	Sdc4
ERβ	Aldh6a1
ERβ	Sdc2
ERβ	Rasa3
ERβ	Tmem30b
ERβ	Oma1
ERβ	Rbms3
ERβ	Art3
ERβ	Igkv1-135
ERβ	Acsm3
ERβ	Crybg3
ERβ	Snx9
ERβ	Foxm1
ERβ	Mtus1
ERβ	Prg4
ERβ	Stard5
ERβ	Ly6c1
ERβ	Mis18bp1
ERβ	Etl4
ERβ	Parvb
ERβ	Parva
ERβ	Arsb
ERβ	Selenbp1
ERβ	Osmr
ERβ	Spc25
ERβ	Rgma
ERβ	Insig1
ERβ	Enah
ERβ	Igha
ERβ	Akap7
ERβ	Kif14
ERβ	Ltbp2
ERβ	Ltbp4
ERβ	Pald1
ERβ	Nudt12
ERβ	Kazald1
ERβ	Fignl1
ERβ	Mme
ERβ	Mmd
ERβ	Kif1c
ERβ	Adgrl4
ERβ	Ano1
ERβ	Tshz2
ERβ	Kif22
ERβ	Gprc5b
ERβ	Fads3
ERβ	Tppp3
ERβ	Aldoa
ERβ	Slc7a10
ERβ	Clic5
ERβ	Gpam
ERβ	Igkv16-104
ERβ	Arhgap11a
ERβ	Il11ra2
ERβ	Xdh
ERβ	Racgap1
ERβ	Gm12411
ERβ	Megf8
ERβ	Lyve1
ERβ	Cadps2
ERβ	Pank1
ERβ	Cdkn1b
ERβ	Ube2s
ERβ	Gda
ERβ	Wwc2
ERβ	Ighv1-62-2
ERβ	Prlr
ERβ	Rgs5
ERβ	Ckap2l
ERβ	Trp63
ERβ	Tgm2
ERβ	Pdzd2
ERβ	Pcna
ERβ	Cdc42ep1
ERβ	Osr1
ERβ	Plxna4
ERβ	Mid2
ERβ	Rxra
ERβ	Miga2
ERβ	Ampd3
ERβ	Sorbs1
ERβ	Sorbs3
ERβ	Pla2g2d
ERβ	Podxl
ERβ	Bora
ERβ	Npr1
ERβ	Npr3
ERβ	Mt1
ERβ	Grk3
ERβ	Hspb8
ERβ	Igkv12-41
ERβ	Jchain
ERβ	Igkv12-44
ERβ	Tsc22d1
ERβ	Cav2
ERβ	Cav1
ERβ	Clspn
ERβ	Tgfbi
ERβ	Plat
ERβ	Cryl1
ERβ	Arfgef3
ERβ	Phf19
ERβ	Zbtb16
ERβ	Adora1
ERβ	Wfikkn2
ERβ	Tcf4
ERβ	Tdrd5
ERβ	Pear1
ERβ	Fbn1
ERβ	Oplah
ERβ	Acsf2
ERβ	Cd300lg
ERβ	Nat8l
ERβ	Afdn
ERβ	Ppp1r1a
ERβ	Galnt15
ERβ	Neto2
ERβ	Naaladl2
ERβ	Il13ra1
ERβ	Klrk1
ERβ	Nav1
ERβ	Igfbp7
ERβ	Igfbp6
ERβ	Gm15500
ERβ	Ptgis
ERβ	Slc22a23
ERβ	Dock9
ERβ	Abca8a
ERβ	Dock7
ERβ	Aplp2
ERβ	Notch3
ERβ	Abca8b
ERβ	Trdc
ERβ	Snhg11
ERβ	Cyb5r3
ERβ	Ccdc80
ERβ	Clec3b
ERβ	Aldh2
ERβ	Clmn
ERβ	Rbm47
ERβ	Cygb
ERβ	Igfbp5
ERβ	Igfbp4
ERβ	Rarres2
ERβ	Igkv12-89
ERβ	Prelp
ERβ	Rrm1
ERβ	Rrm2
ERβ	Mgat4b
ERβ	Eya4
ERβ	Lpin1
ERβ	Vmn2r97
ERβ	Sod3
ERβ	Phlda3
ERβ	Tef

## Sheet: ADX vs Sham_GR
Transcription factor	Promoter
GR	Cdk1
GR	Ccnb1
GR	Kif11
GR	Ppara
GR	Pparg
GR	Col6a1
GR	Cd34
GR	Gm16485
GR	Hsph1
GR	Gja1
GR	Nkain4
GR	Ddit4
GR	Txnip
GR	Ighv14-3
GR	Fam234a
GR	Uhrf1
GR	Gata6
GR	Cfh
GR	Gstm1
GR	Bcam
GR	Gstm2
GR	Limch1
GR	Ncaph
GR	Ighv5-17
GR	Abca1
GR	Abca6
GR	Igkv4-57
GR	Mrap
GR	Hba-a1
GR	Serpina3c
GR	Mgll
GR	Fbln5
GR	Gm37150
GR	Cdca5
GR	Igkv4-72
GR	Fstl1
GR	Igkv4-70
GR	Eng
GR	Kcnb1
GR	Pnpla2
GR	Nfic
GR	Serpina3n
GR	Prex2
GR	Fmo1
GR	Pygl
GR	Mfsd4b1
GR	Fmo2
GR	Lims2
GR	Agt
GR	Cluh
GR	Bche
GR	Ighv1-82
GR	Irs3
GR	Ighv5-9
GR	Mpc1
GR	Tubb2a
GR	Gpt2
GR	Cyp2d22
GR	Dgat2
GR	2010003K11Rik
GR	Itga7
GR	Dab2
GR	Csf1r
GR	Gfpt2
GR	Slc1a3
GR	Ptprb
GR	1700019D03Rik
GR	Ptprd
GR	Rab3d
GR	Cpe
GR	Tmem151a
GR	Itgb5
GR	Lck
GR	Ngp
GR	Iqsec1
GR	Mcm3
GR	Gstz1
GR	Fgl2
GR	Fam107a
GR	Nsl1
GR	Prrx1
GR	Bicc1
GR	Cma1
GR	Rpl7a
GR	Rad51
GR	Mcrip2
GR	Tgfbr3
GR	Ighv1-15
GR	Mdga1
GR	Itih5
GR	Klf9
GR	Dgkeos
GR	Aldh5a1
GR	Ighv9-2
GR	Ighv9-3
GR	Aqp1
GR	Depp1
GR	Tns2
GR	Tspan12
GR	Slc6a19
GR	Espl1
GR	Ebf1
GR	Cmklr1
GR	4931406C07Rik
GR	C4b
GR	Ahnak2
GR	Sik2
GR	Sik1
GR	Ppl
GR	Tmem205
GR	Tspan15
GR	Zfp367
GR	Pde1a
GR	Glul
GR	Hip1
GR	Orm1
GR	Ryr3
GR	Gys1
GR	Rhoj
GR	Mettl7a1
GR	Rbpms2
GR	Nfe2l1
GR	Vwa8
GR	2610318N02Rik
GR	Malat1
GR	Igkv3-1
GR	Ncapg2
GR	Adam33
GR	Cyp2b10
GR	C1ra
GR	Tmem252
GR	Grina
GR	Tjp1
GR	C1s1
GR	Sort1
GR	Dlat
GR	Gdf10
GR	Atp10a
GR	Srgap3
GR	Lifr
GR	Comt
GR	Htra3
GR	Cavin1
GR	Htra1
GR	Tnxb
GR	Lig1
GR	Lmo7
GR	Lama5
GR	Lama4
GR	Ppfibp1
GR	Acaca
GR	Dpep1
GR	Ighv8-12
GR	Nid1
GR	Pdha1
GR	Nt5c3b
GR	Loxl1
GR	Cbx5
GR	Ighv11-2
GR	Ndrg2
GR	Fosl2
GR	Ighg2c
GR	Upk1b
GR	Dbi
GR	Slit3
GR	Aox2
GR	Iqgap3
GR	Ccnb2
GR	Dnm1
GR	Tspan7
GR	Klf15
GR	Il7r
GR	Igkv8-30
GR	Ltf
GR	Pon3
GR	Trim29
GR	Dennd2a
GR	Clstn1
GR	Lamb2
GR	Mast4
GR	Ptpn13
GR	Ackr3
GR	Ackr4
GR	Pex11a
GR	Amy1
GR	Atf6
GR	Pif1
GR	Gpihbp1
GR	Ighv2-2
GR	Sult1a1
GR	Mylk
GR	Fat1
GR	Dpyd
GR	Rspo1
GR	Acot7
GR	Il18r1
GR	Chrdl1
GR	Oat
GR	Anxa8
GR	Enpp5
GR	Wt1
GR	Timp4
GR	Ifitm6
GR	Lgr4
GR	Tnfrsf19
GR	Sulf2
GR	Tuba1b
GR	Serping1
GR	Adgrg2
GR	Map3k6
GR	Nek2
GR	Aebp1
GR	Amotl1
GR	Parm1
GR	Ifi207
GR	Maf
GR	Ifi205
GR	Acaa1b
GR	Klhl13
GR	Flnc
GR	C230085N15Rik
GR	Lvrn
GR	Blm
GR	S100a1
GR	S100a6
GR	S100a9
GR	S100a8
GR	Nacc2
GR	Cspg4
GR	Aco1
GR	Lcn2
GR	Flt1
GR	Fhl1
GR	Il18rap
GR	Sptb
GR	Acss2
GR	Epas1
GR	Arhgef12
GR	Pgm5
GR	Tfdp2
GR	Pgm1
GR	Atp2b4
GR	Igkv3-10
GR	Dagla
GR	Dtl
GR	Fbxo5
GR	Hmcn2
GR	Pcolce2
GR	G6pdx
GR	Cdc45
GR	Acpp
GR	Wipi1
GR	Dut
GR	Adamtsl1
GR	Mgp
GR	Unc5a
GR	Ednrb
GR	Pclaf
GR	Megf6
GR	Zcchc14
GR	Tmem100
GR	Ccnf
GR	Ptges
GR	Fermt2
GR	Sdc4
GR	Aldh6a1
GR	Sdc2
GR	Rasa3
GR	Oma1
GR	Nckap1
GR	Igkv1-135
GR	Snx9
GR	Prg4
GR	Ly6c1
GR	Mis18bp1
GR	Etl4
GR	Tmpo
GR	Ddr2
GR	Selenbp1
GR	Spc25
GR	Rgma
GR	Igha
GR	Ltbp2
GR	Ltbp4
GR	Fignl1
GR	Mmd
GR	Kif1c
GR	Kif22
GR	Tppp3
GR	Aldoa
GR	A130071D04Rik
GR	Clic5
GR	Arhgap11a
GR	Il11ra2
GR	Xdh
GR	Cadps2
GR	Pank1
GR	Gda
GR	Rgs5
GR	Ckap2l
GR	Pcna
GR	Adra1a
GR	Osr1
GR	Plxna4
GR	Mid2
GR	Mt1
GR	Grk3
GR	Igkv12-41
GR	Jchain
GR	Igkv12-44
GR	Clspn
GR	Tgfbi
GR	Bmp4
GR	Wfikkn2
GR	Cip2a
GR	Tdrd5
GR	Pear1
GR	Acsf2
GR	Nupr1
GR	Dock9
GR	Aplp2
GR	Cat
GR	Ckap2
GR	Cyb5r3
GR	Aldh2
GR	Palmd
GR	Rrm1
GR	Rrm2
GR	Eya4
GR	Vmn2r97
GR	Phlda3
GR	Sash1
GR	Tef

## Sheet: OVX vs Sham_ERα
Transcription factor	Promoter
ERα	Smc4
ERα	Myl6
ERα	Snapc3
ERα	Rps24
ERα	Ccr9
ERα	C1galt1
ERα	Krt17
ERα	Rb1cc1
ERα	Itga4
ERα	Chordc1
ERα	Ccl21a

## Sheet: OVX vs Sham_ERβ
Transcription factor	Promoter
ESR2	Rps15
ESR2	Rpl35
ESR2	Rpl38
ERβ	Rps28
ERβ	Rps29
ERβ	Rpl27a
ERβ	Rps20
ERβ	Rpl19
ERβ	Cd74
ERβ	Cdh1
ERβ	Rps9
ERβ	Ubb
ERβ	Rpl7a
ERβ	Smc4
ERβ	Smg1
ERβ	Kif11
ERβ	Wdr12
ERβ	Hsp90aa1
ERβ	Thoc2
ERβ	Ptprc
ERβ	Esco2
ERβ	Atrx
ERβ	H2-Eb1
ERβ	Zfp397
ERβ	Irf2bp2
ERβ	Zbed6
ERβ	Cmah
ERβ	Zfp950
ERβ	Zbtb1
ERβ	Ier5
ERβ	Ddit4
ERβ	Vps13a
ERβ	Krt8
ERβ	Dleu2
ERβ	Zfp518a
ERβ	Knl1
ERβ	Krt5
ERβ	Myl6
ERβ	Zfp148
ERβ	Rfx7
ERβ	Zc3h7a
ERβ	H2-D1
ERβ	Vasp
ERβ	Jund
ERβ	Rasa2
ERβ	Gm10282
ERβ	Snapc3
ERβ	Nebl
ERβ	Tmem176a
ERβ	Tmem176b
ERβ	Zmym2
ERβ	Fam102a
ERβ	Pag1
ERβ	Pgm2l1
ERβ	Rps24
ERβ	Slc25a37
ERβ	Ago3
ERβ	Mis18bp1
ERβ	Junb
ERβ	Gm6563
ERβ	Zfp871
ERβ	Edem1
ERβ	Ccr9
ERβ	Calr
ERβ	Ltbp4
ERβ	Med13
ERβ	Depdc1a
ERβ	Trpm7
ERβ	Hcls1
ERβ	Rplp1
ERβ	C1galt1
ERβ	Scai
ERβ	C1qa
ERβ	Cd52
ERβ	Zfp292
ERβ	Chml
ERβ	Atl2
ERβ	Anxa6
ERβ	Slc7a11
ERβ	Ndufb10
ERβ	Ankrd12
ERβ	Ubn2
ERβ	Dazap1
ERβ	Gm6793
ERβ	Ccdc88a
ERβ	Taok1
ERβ	Krt17
ERβ	Gm9821
ERβ	Map7d1
ERβ	Rev3l
ERβ	Cst3
ERβ	Pank3
ERβ	Fcgbp
ERβ	Cacna1e
ERβ	Rif1
ERβ	Tnc
ERβ	Rictor
ERβ	Qser1
ERβ	Clu
ERβ	Mr1
ERβ	Sh3bgrl3
ERβ	H2-Ab1
ERβ	Rag1
ERβ	AI504432
ERβ	Zbp1
ERβ	Epcam
ERβ	Cd82
ERβ	Gm37593
ERβ	Atp13a3
ERβ	Rb1cc1
ERβ	Brwd3
ERβ	Zfp68
ERβ	Cotl1
ERβ	4932438A13Rik
ERβ	Itga4
ERβ	Gnas
ERβ	Rnf19b
ERβ	Chordc1
ERβ	Ccl21a
ERβ	Cnn2
ERβ	Hspa4l
ERβ	Cpsf6
ERβ	Zfp644
ERβ	Wfikkn2
ERβ	Lztfl1
ERβ	Ubald2
ERβ	Mdm4
ERβ	Tdrd5
ERβ	Hnrnpab
ERβ	Dmxl1
ERβ	Atp5g3
ERβ	Mier1
ERβ	Drap1
ERβ	Mbtd1
ERβ	Ybx1
ERβ	Slfn2
ERβ	Edf1
ERβ	Rpl9-ps6
ERβ	Trp53inp1
ERβ	Irf7
ERβ	Myh9
ERβ	Evl
ERβ	Tnip1
ERβ	Atp5d
ERβ	Atp5e
ERβ	Zfp451
ERβ	Cep170
ERβ	Ppp1r18
ERβ	Cbl
ERβ	Irf2bpl
ERβ	Kif20b
ERβ	Hnrnpa0
ERβ	Trat1
ERβ	Cdc37l1
ERβ	Tapbp
ERβ	Ssbp4
ERβ	Dock11
ERβ	Naa15
ERβ	Gm12258
ERβ	Klf2
ERβ	Rabgap1l
ERβ	Zfp207
ERβ	Nfat5
ERβ	Ttc14
ERβ	Spo11
ERβ	Park7
ERβ	Rock1
ERβ	Rmnd5a

## Sheet: OVX vs Sham_GR
Transcription factor	Promoter
GR	Rpl35
GR	Cd74
GR	Rpl7a
GR	Kif11
GR	Ptprc
GR	Esco2
GR	Atrx
GR	H2-Eb1
GR	Prkd3
GR	Ddit4
GR	Krt8
GR	Krt5
GR	H2-D1
GR	Jund
GR	Snapc3
GR	Tmem176a
GR	Tmem176b
GR	Pgm2l1
GR	Mis18bp1
GR	Junb
GR	Edem1
GR	Jmjd1c
GR	Ccr9
GR	Ltbp4
GR	Med13
GR	Trpm7
GR	Hcls1
GR	Scai
GR	Chml
GR	Ubn2
GR	Gm9821
GR	Lyst
GR	Rev3l
GR	Sf3b5
GR	Tnc
GR	Vmn2r84
GR	Mr1
GR	Erbin
GR	Xist
GR	Zbp1
GR	Epcam
GR	Cd82
GR	Gm37593
GR	Parm1
GR	Tgfb1
GR	Chordc1
GR	Hspa4l
GR	Pan3
GR	Zfp644
GR	Wfikkn2
GR	Ubald2
GR	Tdrd5
GR	Ogt
GR	Edf1
GR	Trp53inp1
GR	Evl
GR	Atp5e
GR	Kif20b
GR	Cdc37l1
GR	Ssbp4
GR	Gm12258
GR	Klf2
GR	Rabgap1l
GR	Rock1
